# Supplementary material for: A brain cell atlas integrating single-cell transcriptomes across human brain regions
Source: Nat Med. 2024 Aug 2;30(9):2679–91. doi: 10.1038/s41591-024-03150-z (PMC11405287; doi:10.1038/s41591-024-03150-z)
Supplement: Supplementary file 3 — Supplementary Table 1. Description of the metadata fields in the Brain Cell Atlas. Table 2. The table of the DEGs between NPCs and other cell types. Table 3. The number of cells of different NPC gene module scores. Table 4. The DEGs associated with microglia (PCDH9high). Table 5. Gene function enrichment pathway list for microglia and microglia (PCDH9high) clusters. Table 6. Cell–cell communications analysis results between the prefrontal cortex and hippocampus. Table 7. Metadata of all datasets in the Brain Cell Atlas. Table 8. Donor information of all datasets in the Brain Cell Atlas. [file 41591_2024_3150_MOESM3_ESM.xlsx]

## Sheet: Supplementary Table 1
Name	Example values	Description
cell_ID	AGCCTATATTA_1	Index of ad.obs
	ACCTATATTTA_1	Cell barcode
seq_tech	10X
	Drop-seq
	Smart-seq
	Smart-seq2
	Smart-seq v4
	Slide-seq
	Microwell-seq
	Split-seq
	Fluidigm C1
donor_ID	1	Provided by author
	2
	3
	Sample33
	Unclassified
donor_sex	F
	M
	Unclassified
donor_age	21yr	For animals during the embryonic period a development time of 10.5 days is equivalent o "E10.5". Postnatal of 56 days after birth is denoted by P56.
	6mo
	P56	For human, the conversion of gestational age (GW) is 2 weeks plus the post conception weeks (PCW), i.e. GW = 2 weeks + PCW. For postnatal, 6 months old is denoted by 6mo; 21 years old is denoted by “21yr”.
	24w
		For organoids, use d (days in culture)
		Eg. 10d.
donor_status	Healthy	Disease status of the sample is corresponding to common names appears in MONDO Diseased Ontology.
	Epilepsy
	Unclassified	https://bioportal.bioontology.org/ontologies/MONDO/?p=classes&conceptid=root
orginal_name	Astrocyte	Original cell type annotation provided by the author
	Tumour
organ	Brain
region	Level 1 in Supplmentary Fig 2c	Anatomical structure level 1 (Please find anatomical structure naming of the brain in the document)
	Cerebral cortex
	Cerebellum
subregion	Highest level depends on the data	Anatomical structure level 2 (Please find anatomical structure naming of the brain in the document)
	e.g.
	Primary motor cortex
sample_status	Healthy	Disease status of each cell is corresponding to common names appears in MONDO Diseased Ontology.
	Alzheimer’s disease
	Gliomas	https://bioportal.bioontology.org/ontologies/MONDO/?p=classes&conceptid=root
treatment	Unclassified	The cell provider (individual)’s personal medical treatment, NOT the treatment for that cell
ethnicity	European
	Asian
	African American
	Unclassified
if_patient	’True‘
	’False‘
species	Homo sapiens
	Mus mucous
sample_type	Adult
	Fetal
	Tumour
	Organoid
seq_method	scRNA-seq
	snRNA-seq
project_code	GSE168015	GSE/SCP/E-MTAB-/PRJNA/EGAS/phs/PRJEB/SDY/SRP
	PR0331555
	EGAS00001004107	Or NA if no code
sample_ID	GSM10036	If not from GSE, use author_year_sample(batch key)
	Smith2021_fetalorganoid
(Annotation)
ACTINN
CHETAH
scArches
scmap
SingleR
ScPred
SingleCellNet
reference	doi
sample	Batch key
original_name2	Subcell type provided by the author	‘Unclassified’ if not provided
Do not remove any of the columns in the original adata.obs

## Sheet: Supplementary Table 2
pseudobulk-edgeR							Seurat-Wilcoxon
gene	logFC	logCPM	LR	PValue	FDR		gene	p_val	avg_log2FC	pct.1	pct.2	p_val_adj
APOLD1	6.23993	8.38867	139.026	4.34679e-32	4.5137e-28		TOP2A	4.48e-158	3.28577	0.857	0.002	4.65e-154
TOP2A	6.97284	6.63102	117.766	1.95097e-27	1.01294e-23		MKI67	9.64e-154	2.49815	0.714	0	1e-149
CENPF	7.23808	6.62024	114.477	1.0246e-26	3.54648e-23		TPX2	5.65e-133	2.40988	0.786	0.003	5.87e-129
EZH2	4.68304	7.21277	98.801	2.79196e-23	7.24792e-20		CENPF	9.07e-125	3.19222	0.643	0.001	9.42e-121
SYT1	-6.40353	11.9682	97.1692	6.36495e-23	1.32187e-19		CDC25C	1.87e-118	2.53791	0.714	0.003	1.94e-114
LHFPL3	4.10394	8.6283	89.4701	3.11316e-21	5.38784e-18		RRM2	2.09e-118	2.75243	0.714	0.003	2.17e-114
RRM2	6.74967	6.20812	88.6495	4.71338e-21	6.99196e-18		BRCA2	2.91e-118	2.02754	0.714	0.003	3.02e-114
RYR2	-6.37084	11.4618	87.2111	9.75368e-21	1.26603e-17		KIF18B	3.51e-113	2.04552	0.643	0.002	3.64e-109
BEST3	5.12881	6.64364	84.6217	3.6128e-20	4.16837e-17		GTSE1	1.28e-109	1.86306	0.571	0.001	1.33e-105
ST6GALNAC5	-6.72564	11.3944	82.4559	1.08056e-19	1.12205e-16		NCAPG	4.8e-103	2.36349	0.714	0.005	4.98e-99
MKI67	6.83662	6.20098	82.1215	1.27975e-19	1.20809e-16		ASPM	1.97e-94	2.49824	0.5	0.001	2.04e-90
DIAPH3	3.94971	7.949	79.8363	4.06742e-19	3.51968e-16		BUB1	3.69e-94	1.62871	0.5	0.001	3.83e-90
TENM2	-5.80015	11.1902	79.3449	5.21604e-19	4.15665e-16		CKAP2L	7.41e-90	1.63816	0.571	0.003	7.7e-86
GRM1	-9.49361	10.582	79.2031	5.60411e-19	4.15665e-16		BEST3	2.84e-86	3.4258	0.857	0.014	2.95e-82
NKAIN2	-5.2493	11.4623	78.6608	7.37457e-19	5.10517e-16		CENPU	8.95e-84	1.51688	0.5	0.002	9.29e-80
KALRN	-5.57473	11.063	77.591	1.26743e-18	8.22565e-16		EZH2	9.3e-81	3.63945	1	0.025	9.66e-77
DLGAP2	-6.87981	10.6959	75.272	4.10141e-18	2.50524e-15		NDC80	2.77e-79	1.46113	0.429	0.001	2.88e-75
NXPH1	3.95979	7.36453	73.6322	9.41154e-18	5.42941e-15		NCAPH	1.92e-77	1.26459	0.357	0	2e-73
SLIT3	-7.10462	10.6458	70.2436	5.24144e-17	2.86459e-14		DLGAP5	1.92e-77	1.236	0.357	0	2e-73
ERC2	-5.72984	11.2334	69.0255	9.71975e-17	5.0465e-14		CENPK	2.67e-77	2.1857	0.714	0.01	2.77e-73
GRIN2A	-6.04594	10.8081	66.8573	2.91893e-16	1.44334e-13		KIF14	5.17e-76	2.07263	0.571	0.005	5.37e-72
PLXNA4	-6.61502	10.5471	65.0316	7.37073e-16	3.47898e-13		CDCA2	5.17e-76	1.64541	0.571	0.005	5.37e-72
CDH8	-6.60435	10.3201	64.8153	8.22569e-16	3.71266e-13		BIRC5	1.25e-69	1.1746	0.429	0.002	1.3e-65
CACNA1E	-6.83916	10.3164	64.732	8.58087e-16	3.71266e-13		IQGAP3	1.73e-69	1.21991	0.429	0.002	1.8e-65
DCLK1	-5.08816	10.6908	64.191	1.12924e-15	4.69041e-13		PBK	1.73e-69	1.63014	0.429	0.002	1.8e-65
COL9A1	4.77819	6.43308	63.9674	1.26494e-15	5.05199e-13		DTL	1.83e-68	1.71954	0.5	0.004	1.9e-64
NELL2	-4.82969	11.0699	63.7763	1.39383e-15	5.36055e-13		CDKN2C	1.6e-65	2.50217	0.571	0.007	1.66e-61
GRIA1	-4.52686	11.2732	63.1051	1.95966e-15	7.26754e-13		DEPDC1	1.13e-64	1.01129	0.357	0.001	1.17e-60
PCLO	-5.25497	10.3697	62.3712	2.84457e-15	1.01855e-12		CDCA8	1.82e-64	1.87532	0.357	0.001	1.89e-60
SYNE2	4.15214	6.95732	61.5982	4.21205e-15	1.45793e-12		AURKB	1.82e-64	1.13057	0.357	0.001	1.89e-60
FRMPD4	-5.38361	10.4976	61.3245	4.84031e-15	1.62135e-12		BUB1B	2.05e-64	1.38157	0.357	0.001	2.13e-60
NCAPG	5.5071	6.13867	60.9065	5.98506e-15	1.94215e-12		HJURP	2.95e-62	1.28829	0.286	0	3.06e-58
PEX5L	-5.63527	10.3111	60.5864	7.04196e-15	2.21587e-12		NEIL3	2.95e-62	1.23287	0.286	0	3.06e-58
KIF15	4.78491	6.23979	60.1353	8.85563e-15	2.70461e-12		NUSAP1	2.95e-62	0.861363	0.286	0	3.06e-58
CDH9	-8.75624	9.84508	60.0204	9.38813e-15	2.78532e-12		CENPM	2.95e-62	1.38485	0.286	0	3.06e-58
PPFIA2	-4.46926	12.1089	58.7068	1.8301e-14	5.20043e-12		PDGFRA	3.4e-62	1.66207	0.5	0.005	3.53e-58
CDC25C	5.7362	6.01421	58.6823	1.853e-14	5.20043e-12		ESCO2	7.96e-62	1.24027	0.429	0.003	8.26e-58
PTPRT	3.32409	8.02814	58.4507	2.08448e-14	5.69612e-12		EXO1	9.63e-62	2.02368	0.429	0.003	1e-57
PDE1A	-8.43091	9.58727	56.5799	5.39596e-14	1.43671e-11		APOLD1	1.28e-60	4.53135	1	0.039	1.33e-56
BRIP1	4.56074	6.25324	56.0231	7.16233e-14	1.81916e-11		BRIP1	1.15e-59	2.60548	0.714	0.017	1.2e-55
CDKN2C	5.49948	6.0981	56.0175	7.18274e-14	1.81916e-11		SMC4	4.39e-59	2.97717	0.929	0.033	4.56e-55
CALN1	-6.01032	9.81013	55.6191	8.79669e-14	2.17488e-11		ECT2	6.52e-57	2.22105	0.786	0.023	6.77e-53
TPX2	5.51584	6.04906	55.3564	1.0054e-13	2.42792e-11		KIF15	7.37e-57	2.55435	0.643	0.013	7.65e-53
DYNC1I1	-5.42145	9.61397	54.7941	1.33845e-13	3.15874e-11		COL9A1	3.61e-56	2.74444	0.643	0.013	3.75e-52
LIMCH1	-4.28358	10.482	54.2191	1.79339e-13	4.13836e-11		PRC1	1.84e-55	1.21161	0.357	0.002	1.91e-51
SMC4	3.70681	6.82945	53.9921	2.01299e-13	4.5441e-11		CDCA3	2.5e-55	0.994932	0.357	0.002	2.6e-51
ASPM	5.32206	6.16456	53.5017	2.58365e-13	5.70821e-11		KIF23	1.74e-54	1.93232	0.5	0.007	1.8e-50
SYNE1	-3.88935	10.7968	53.4134	2.70249e-13	5.73369e-11		MXD3	4.12e-54	1.36796	0.5	0.007	4.28e-50
SYNPR	-5.45021	10.2558	53.4111	2.70561e-13	5.73369e-11		LMNB1	1.24e-52	2.34347	0.643	0.015	1.28e-48
HMGB2	4.11868	6.48984	53.2536	2.93143e-13	6.08798e-11		KIF4A	2.37e-52	1.90513	0.643	0.015	2.46e-48
CENPE	4.5382	6.3766	51.5539	6.96583e-13	1.40475e-10		GAS2L3	1.67e-50	1.84306	0.429	0.005	1.73e-46
UPP2	-8.13681	9.20798	51.5346	7.03457e-13	1.40475e-10		WDR62	2.29e-50	1.27802	0.5	0.008	2.37e-46
MAP7	-4.38849	10.0272	50.9006	9.71627e-13	1.88039e-10		CENPI	2.97e-50	2.0101	0.643	0.017	3.08e-46
HCN1	-8.07997	9.3002	50.8881	9.77859e-13	1.88039e-10		CACNG4	4.46e-50	1.99495	0.5	0.008	4.63e-46
KCNJ6	-5.2248	9.96021	50.7447	1.05196e-12	1.95447e-10		HMMR	8.12e-50	0.934554	0.286	0.001	8.43e-46
INPP4B	-4.1168	10.425	50.7408	1.05403e-12	1.95447e-10		SKA1	9.11e-50	0.985513	0.286	0.001	9.46e-46
GABRB1	-3.84165	10.429	50.5503	1.16148e-12	2.10432e-10		FBXO5	2.83e-48	1.03785	0.357	0.003	2.94e-44
SNAP25	-4.05408	10.6273	50.527	1.17537e-12	2.10432e-10		LRR1	4.34e-47	0.627979	0.214	0	4.51e-43
BTBD9	-4.22619	10.5304	50.3917	1.25925e-12	2.21629e-10		EME1	4.34e-47	0.578803	0.214	0	4.51e-43
FMN2	-3.98601	10.4026	48.3053	3.64771e-12	6.31297e-10		NXPH1	1.45e-46	3.3925	0.857	0.037	1.51e-42
NRG1	-5.80313	9.48103	48.2256	3.799e-12	6.46701e-10		HMGB2	2.84e-46	2.37289	0.643	0.019	2.94e-42
EPHA6	-3.87021	10.6565	47.587	5.26166e-12	8.81243e-10		WDR76	2.86e-46	1.61235	0.429	0.006	2.97e-42
CNTNAP2	-3.48261	11.0224	47.4738	5.57435e-12	9.18795e-10		SPC25	5.01e-44	2.81581	0.786	0.034	5.2e-40
MAGI2	-3.28085	11.8751	47.3121	6.05377e-12	9.76053e-10		SPSB4	3.63e-43	2.04836	0.357	0.004	3.77e-39
CCSER1	-3.74892	10.9512	47.2941	6.10973e-12	9.76053e-10		E2F7	5.4e-43	1.302	0.357	0.004	5.61e-39
LMNB1	4.32208	6.23734	47.1549	6.55918e-12	1.03198e-09		BARD1	1.24e-41	2.52038	0.786	0.034	1.29e-37
EPHA7	-5.88794	9.7201	46.6283	8.58127e-12	1.32997e-09		FOXM1	1.34e-41	0.850188	0.286	0.002	1.39e-37
KCNIP4	-3.67915	13.7277	46.1144	1.11545e-11	1.70336e-09		TTK	1.62e-41	1.18918	0.286	0.002	1.68e-37
TLL1	-4.79872	10.0074	46.0296	1.16483e-11	1.7316e-09		SYNE2	1.55e-40	2.6929	0.857	0.043	1.6e-36
CELF4	-5.63437	9.65014	46.0254	1.1673e-11	1.7316e-09		UBE2T	1.07e-39	1.4569	0.429	0.008	1.12e-35
KCTD16	-3.68707	11.2636	45.9952	1.18542e-11	1.73372e-09		LMNB2	1.33e-39	1.36344	0.5	0.012	1.38e-35
SPHKAP	-4.48911	10.1044	45.5482	1.48926e-11	2.14784e-09		CCDC18	1.51e-39	2.75973	1	0.066	1.57e-35
KCNJ3	-4.64249	9.79275	45.4689	1.55085e-11	2.20604e-09		FBN2	1.62e-37	1.4661	0.5	0.013	1.68e-33
DTNA	-3.38043	11.61	45.3817	1.62144e-11	2.27527e-09		STK32B	7.28e-37	2.20344	0.571	0.02	7.56e-33
CKAP2L	5.99258	5.82979	44.942	2.02962e-11	2.81007e-09		DIAPH3	8.15e-37	3.79553	1	0.076	8.46e-33
UNC13C	-5.6275	9.51562	44.8978	2.07592e-11	2.83636e-09		CDKN3	1e-35	0.855282	0.286	0.003	1.04e-31
NTNG1	2.96264	7.87561	44.6277	2.38294e-11	3.21025e-09		FOXN4	1.96e-35	0.717861	0.214	0.001	2.03e-31
KIF18B	5.48063	5.84516	44.6045	2.4114e-11	3.21025e-09		TROAP	2.18e-35	0.685919	0.214	0.001	2.26e-31
AUTS2	-3.22767	11.5365	44.4404	2.62217e-11	3.44666e-09		ORC6	9.77e-35	1.44231	0.429	0.01	1.01e-30
DPP10	-3.18993	12.5965	44.2817	2.84364e-11	3.69104e-09		PTPRT	3.88e-34	3.18513	1	0.08	4.03e-30
BUB1	5.95774	5.87768	44.1297	3.07316e-11	3.93972e-09		TACC3	6.48e-34	1.42177	0.5	0.015	6.73e-30
DOCK4	-3.29451	11.085	43.8309	3.58004e-11	4.48142e-09		NCAPG2	1.33e-33	2.06861	0.714	0.037	1.38e-29
CAMK2A	-4.63461	9.62989	43.8298	3.58203e-11	4.48142e-09		KIAA0040	6.32e-32	0.748941	0.143	0	6.56e-28
SLC35F3	-4.37678	10.1498	43.7887	3.65814e-11	4.49873e-09		CDC45	6.32e-32	0.522385	0.143	0	6.56e-28
LRRC7	-3.42907	11.7975	43.7757	3.68251e-11	4.49873e-09		POC1A	1.52e-31	1.58998	0.5	0.018	1.58e-27
PPP2R2B	-3.38362	11.4266	43.6381	3.95069e-11	4.77022e-09		MMS22L	1.9e-31	2.41068	0.786	0.05	1.97e-27
MAML3	-7.59263	9.0621	43.4476	4.35456e-11	5.19744e-09		C1QL1	3.2e-31	1.18131	0.286	0.004	3.32e-27
CDHR3	-5.45158	9.261	42.9451	5.6299e-11	6.64328e-09		TRPC3	3.96e-31	0.808241	0.286	0.004	4.11e-27
SUSD4	-4.95287	9.54924	42.6171	6.65743e-11	7.7675e-09		UBALD2	6.01e-31	1.3912	0.5	0.018	6.24e-27
COL25A1	-4.92897	9.88827	41.9523	9.35285e-11	1.07911e-08		STIL	3.53e-30	2.11986	0.5	0.019	3.67e-26
CLSTN2	-3.62594	11.3662	41.9216	9.5008e-11	1.08414e-08		BRCA1	4.2e-30	2.10575	0.786	0.051	4.37e-26
TENM3	-5.24787	9.04023	41.7324	1.04658e-10	1.18127e-08		POLE2	1.2e-29	1.67011	0.571	0.026	1.25e-25
ATP8A1	-3.87855	9.82478	41.6962	1.06618e-10	1.19045e-08		TYMS	2.73e-29	1.23918	0.429	0.013	2.84e-25
ST18	-5.37243	8.96373	41.6375	1.09867e-10	1.21368e-08		FANCI	6.13e-29	1.92534	0.571	0.027	6.36e-25
BARD1	3.53537	6.59248	41.5294	1.16111e-10	1.26913e-08		GNG4	1.28e-28	1.96939	0.571	0.027	1.33e-24
KCNC2	-7.80332	8.96015	41.509	1.17331e-10	1.26913e-08		SHD	1.52e-28	0.905951	0.214	0.002	1.58e-24
MBNL2	-3.77133	9.76172	41.309	1.29968e-10	1.39133e-08		ESPL1	5.42e-28	1.34963	0.286	0.005	5.63e-24
THSD7B	-7.59871	8.91837	41.1783	1.38954e-10	1.47234e-08		KIF2C	5.78e-28	0.815341	0.286	0.005	6e-24
CDCA8	5.91019	5.76535	41.0928	1.45174e-10	1.52271e-08		RAD54L	9.03e-28	1.06221	0.357	0.009	9.38e-24
SMYD3	-3.27197	10.4462	41.0185	1.50793e-10	1.55458e-08		RFWD3	1.28e-27	1.33677	0.643	0.036	1.33e-23
CCDC85A	-4.44807	9.92068	41.0132	1.51206e-10	1.55458e-08		SKA3	1.43e-27	1.0718	0.357	0.009	1.48e-23
EPHA5	-5.31538	9.42977	40.3104	2.16651e-10	2.20559e-08		DEK	1.95e-27	2.2632	0.786	0.059	2.03e-23
GRIN2B	-3.51263	10.6448	39.726	2.92205e-10	2.94588e-08		NSUN7	2.04e-27	1.29438	0.429	0.014	2.12e-23
CPNE4	-7.47286	8.94043	39.4963	3.28686e-10	3.28181e-08		RACGAP1	2.05e-27	1.27473	0.5	0.021	2.13e-23
MGAT4C	-4.47769	9.33674	39.4569	3.35374e-10	3.31669e-08		LHFPL3	2.55e-27	4.18009	0.929	0.097	2.65e-23
RBFOX3	-7.47209	9.12463	39.2534	3.72228e-10	3.64643e-08		NUF2	5.06e-27	1.95965	0.5	0.022	5.25e-23
KSR2	-5.37174	9.23319	39.2068	3.81205e-10	3.69947e-08		VWC2	3.81e-26	1.50942	0.5	0.022	3.96e-22
KCNH1	-7.47916	8.73002	39.1492	3.92633e-10	3.7751e-08		DRAXIN	9.81e-26	1.03968	0.357	0.01	1.02e-21
KIF23	5.24127	5.93213	38.9942	4.25063e-10	4.04941e-08		ANLN	1.6e-25	1.56336	0.643	0.038	1.66e-21
CENPK	4.28052	6.04906	38.8483	4.58057e-10	4.32406e-08		MEGF11	2.2e-25	3.18409	0.929	0.101	2.29e-21
BRCA2	4.99136	5.89462	38.7762	4.75282e-10	4.44624e-08		CEP152	4.57e-25	1.76228	0.643	0.04	4.74e-21
ZMAT4	-4.64078	9.49412	38.5082	5.4523e-10	5.05506e-08		POLQ	1.33e-24	1.74358	0.571	0.033	1.38e-20
ATXN7L1	-7.25621	8.65639	38.0567	6.87193e-10	6.28564e-08		NKD1	3.03e-24	1.51738	0.5	0.024	3.15e-20
DPYD	-3.72319	9.88552	38.0485	6.90065e-10	6.28564e-08		C18orf54	8.7e-24	0.631188	0.214	0.003	9.04e-20
ANK2	-2.8982	11.3345	38.0257	6.98201e-10	6.30445e-08		LIG1	9.48e-24	1.48649	0.571	0.034	9.84e-20
TMEM232	-4.50546	9.32509	37.7019	8.24242e-10	7.3521e-08		BVES	1.08e-23	0.87295	0.214	0.003	1.12e-19
GPC5	-3.31616	11.3204	37.6831	8.32236e-10	7.3521e-08		PCOLCE	1.08e-23	0.629779	0.214	0.003	1.12e-19
TMEFF2	-3.82929	9.80253	37.6601	8.42092e-10	7.3521e-08		PCNA	1.09e-23	1.28019	0.429	0.018	1.13e-19
MYT1L	-3.68561	10.2336	37.6591	8.42546e-10	7.3521e-08		GMNN	1.88e-23	1.0679	0.429	0.018	1.95e-19
ROBO2	-3.62317	9.6238	37.5829	8.76079e-10	7.581e-08		CLSPN	3.33e-23	1.75175	0.571	0.036	3.46e-19
ENC1	-4.56573	9.03995	37.566	8.8373e-10	7.58401e-08		ATP10B	4.7e-23	2.32004	0.786	0.069	4.88e-19
KCNQ5	-3.96437	9.92129	37.4604	9.32862e-10	7.89137e-08		MAD2L1	5.39e-23	1.0948	0.286	0.007	5.59e-19
STXBP5L	-2.96785	11.5691	37.4565	9.34744e-10	7.89137e-08		ABCA12	5.98e-23	1.6798	0.286	0.007	6.21e-19
KIF14	4.39852	6.05767	37.3712	9.76521e-10	8.11817e-08		CCDC150	7.2e-23	1.24362	0.357	0.012	7.48e-19
EML6	-5.11641	8.75071	37.3698	9.77245e-10	8.11817e-08		NTNG1	5.89e-22	2.99849	0.929	0.115	6.11e-18
NRXN3	-2.90051	11.9486	37.0958	1.12466e-09	9.26865e-08		PRR11	9.45e-22	1.38846	0.357	0.013	9.81e-18
PTK2B	-4.07153	9.25567	37.0565	1.14753e-09	9.38264e-08		TRIP13	1.34e-21	1.0288	0.143	0.001	1.39e-17
CAMK2B	-3.93279	9.61918	37.0127	1.1736e-09	9.47336e-08		PSMC3IP	1.34e-21	0.714137	0.143	0.001	1.39e-17
NBEA	-3.10477	11.6542	37.0073	1.17687e-09	9.47336e-08		PTX3	1.47e-21	0.837217	0.143	0.001	1.53e-17
SPC25	3.14504	6.74456	36.7806	1.32201e-09	1.05598e-07		DYRK4	1.47e-21	0.948263	0.143	0.001	1.53e-17
MTUS2	-7.3622	8.76345	36.7225	1.36196e-09	1.07959e-07		MND1	1.71e-21	1.34931	0.357	0.013	1.77e-17
NAV3	-2.79826	11.6625	36.4238	1.58751e-09	1.24884e-07		ZNF850	2.73e-21	0.652717	0.357	0.013	2.84e-17
GABRB2	-3.76254	9.84409	36.2114	1.77034e-09	1.3822e-07		LRRC36	5.02e-21	1.20835	0.286	0.008	5.21e-17
DLGAP1	-3.0732	12.1513	36.1227	1.85273e-09	1.43573e-07		COL8A1	1.02e-20	1.36482	0.286	0.008	1.06e-16
NEDD4L	-3.9337	9.28214	35.9653	2.00861e-09	1.545e-07		PARPBP	1.23e-20	1.55507	0.357	0.014	1.28e-16
ST6GALNAC3	-3.59227	9.38069	35.6114	2.40872e-09	1.83913e-07		SHCBP1	1.38e-20	1.11578	0.357	0.014	1.43e-16
SAMD3	-7.54946	8.901	35.4763	2.58168e-09	1.9568e-07		CEP135	1.96e-20	1.46892	0.5	0.03	2.04e-16
THOC3	-4.56319	9.36238	35.2667	2.875e-09	2.15567e-07		SYDE1	2.07e-20	0.6242	0.214	0.004	2.15e-16
SYN3	-4.12475	9.41365	35.2596	2.88558e-09	2.15567e-07		CRISPLD2	5.05e-19	1.57449	0.429	0.024	5.24e-15
MEGF11	2.60528	7.49311	35.1144	3.10891e-09	2.30592e-07		CENPO	1.48e-18	1.45038	0.429	0.025	1.53e-14
RGS7	-2.91634	10.8652	34.9831	3.32573e-09	2.44925e-07		OLIG1	4.04e-18	1.21661	0.5	0.033	4.19e-14
EDIL3	-3.04277	11.2616	34.9582	3.3686e-09	2.46335e-07		E2F1	5.15e-18	1.07453	0.214	0.005	5.35e-14
GRM7	-3.31293	11.1463	34.5316	4.19384e-09	3.04375e-07		SOX1	6.04e-18	0.787463	0.214	0.005	6.28e-14
TTC3	-3.29474	10.0127	34.5191	4.22091e-09	3.04375e-07		CSPG4	6.37e-18	0.961427	0.214	0.005	6.62e-14
LONRF2	-7.07258	8.60135	34.4438	4.38731e-09	3.14192e-07		CACNA1G	7.09e-18	0.730297	0.214	0.005	7.36e-14
GABRG2	-4.94092	8.84316	34.3635	4.57213e-09	3.25185e-07		PRIM2	7.35e-18	2.67159	0.929	0.142	7.63e-14
TSHZ2	-3.74412	9.41064	34.2762	4.78192e-09	3.37792e-07		PSMB8	7.89e-18	0.595937	0.214	0.005	8.19e-14
ANKS1B	-2.83594	11.5524	34.2534	4.83821e-09	3.39459e-07		MAP3K1	8.5e-18	1.7508	0.643	0.062	8.83e-14
PBK	5.29682	5.78293	34.2154	4.93366e-09	3.43833e-07		MARCKS	1.2e-17	1.83838	0.929	0.128	1.24e-13
CHSY3	-3.51534	10.0145	33.9519	5.64903e-09	3.91063e-07		ATAD5	1.26e-17	1.9209	0.643	0.065	1.3e-13
SLC4A4	-3.34342	9.63828	33.8461	5.96481e-09	4.10189e-07		RFC3	1.97e-17	2.38505	0.857	0.131	2.04e-13
CTNNA2	-2.67385	12.1769	33.8203	6.04447e-09	4.12476e-07		DGKH	2.58e-17	2.19084	0.857	0.126	2.68e-13
GAS2L3	4.67957	6.01875	33.8097	6.0775e-09	4.12476e-07		GRIK1	3.38e-17	2.74208	0.786	0.102	3.51e-13
DTL	4.97059	5.76444	33.7143	6.38293e-09	4.30392e-07		CENPE	4.94e-17	2.32552	0.286	0.011	5.13e-13
STK32B	3.94422	6.23771	33.4142	7.44784e-09	4.98957e-07		ZWILCH	7.78e-17	0.848559	0.286	0.011	8.08e-13
ESRRG	-3.57293	9.14234	33.3943	7.52455e-09	5.00865e-07		CTPS1	7.79e-17	1.10771	0.429	0.028	8.09e-13
SLC7A14	-7.24769	8.57544	33.3415	7.73151e-09	5.11363e-07		DTYMK	8.08e-17	1.07754	0.286	0.011	8.39e-13
GTSE1	5.23289	5.71334	33.3079	7.8664e-09	5.16992e-07		CPNE5	8.85e-17	1.30648	0.429	0.028	9.19e-13
ZBTB20	-2.60534	12.5324	33.1745	8.42486e-09	5.50212e-07		NCAPD2	8.99e-17	0.839043	0.429	0.027	9.34e-13
LSAMP	-2.67508	13.3897	33.1218	8.65626e-09	5.61791e-07		TRIOBP	9.09e-17	1.18064	0.5	0.037	9.44e-13
MCTP1	-3.13835	10.734	33.0741	8.87134e-09	5.72174e-07		FANCD2	1.22e-16	0.821822	0.286	0.011	1.27e-12
SLC14A1	-7.24928	8.36064	33.0299	9.07528e-09	5.81714e-07		SLC26A2	1.27e-16	0.865404	0.357	0.019	1.32e-12
RAPGEF5	-3.55512	9.57614	32.702	1.07428e-08	6.84377e-07		DUSP6	1.31e-16	1.11183	0.357	0.019	1.36e-12
AKAP6	-3.0304	10.1997	32.3116	1.31324e-08	8.31505e-07		GINS2	2.03e-16	0.693861	0.143	0.002	2.11e-12
HTR4	-7.0575	8.47172	32.2726	1.33989e-08	8.43237e-07		MCM2	2.34e-16	0.961918	0.143	0.002	2.43e-12
PDE4DIP	-2.85468	10.5943	32.2207	1.37617e-08	8.60851e-07		CAV1	2.34e-16	0.748484	0.143	0.002	2.43e-12
ADAMTS16	-7.20224	8.58093	32.1193	1.44993e-08	9.01563e-07		C2CD4C	2.34e-16	0.559962	0.143	0.002	2.43e-12
RASGRF2	-4.28784	9.15674	31.8981	1.6248e-08	1.00428e-06		KNTC1	2.86e-16	1.52897	0.429	0.029	2.97e-12
CREG2	-4.92872	8.69909	31.8034	1.70598e-08	1.04246e-06		IKBIP	2.86e-16	1.3288	0.357	0.02	2.97e-12
LYPD6B	-7.04732	8.44349	31.8026	1.70664e-08	1.04246e-06		SPATA5	3.52e-16	2.22203	0.929	0.163	3.66e-12
PBX1	-2.87721	10.063	31.6473	1.84876e-08	1.12266e-06		AOX1	3.97e-16	0.984433	0.214	0.006	4.13e-12
SLC44A5	-4.4715	8.94502	31.5823	1.91167e-08	1.15412e-06		OXTR	5.3e-16	1.05507	0.357	0.02	5.5e-12
UNC79	-3.35217	9.58111	31.2519	2.26625e-08	1.35416e-06		BLM	5.54e-16	0.870859	0.214	0.006	5.75e-12
NSF	-3.51731	9.35978	31.2495	2.26911e-08	1.35416e-06		RANBP17	6.34e-16	1.54353	0.5	0.039	6.58e-12
KLHL29	-4.85015	8.66411	31.1736	2.35958e-08	1.40011e-06		B2M	7.21e-16	2.47237	0.786	0.105	7.49e-12
SSX2IP	-6.91208	8.27069	31.151	2.38714e-08	1.40842e-06		ORAI1	7.7e-16	0.620428	0.214	0.006	8e-12
PCSK2	-4.2509	9.17523	31.1351	2.4068e-08	1.41199e-06		GINS1	8.7e-16	1.4898	0.357	0.021	9.03e-12
TPD52L1	-7.01809	8.15944	31.0937	2.45867e-08	1.43432e-06		KIF26B	1.48e-15	2.23136	0.786	0.115	1.53e-11
KIF4A	3.58027	6.12615	31.0342	2.53516e-08	1.46537e-06		ALK	1.56e-15	2.1607	0.929	0.147	1.62e-11
RAP1GAP2	-6.92582	8.3396	31.0304	2.54012e-08	1.46537e-06		SYNE3	1.76e-15	0.947324	0.286	0.012	1.83e-11
FANCI	3.35241	6.32268	31.013	2.56309e-08	1.47045e-06		UBE2S	2.05e-15	1.45164	0.5	0.042	2.13e-11
PDE4D	-2.73501	10.6304	30.8582	2.77594e-08	1.58381e-06		BACH1	2.99e-15	1.43368	0.714	0.084	3.1e-11
CACNG4	4.03917	5.95151	30.8435	2.79701e-08	1.58711e-06		JADE3	5.07e-15	0.771383	0.357	0.022	5.26e-11
TUBB	2.61605	7.39093	30.823	2.82672e-08	1.59525e-06		NEURL1B	6.8e-15	2.14891	0.643	0.081	7.06e-11
WASF1	-4.19103	8.97949	30.7505	2.93421e-08	1.64697e-06		NTN4	9.59e-15	1.03142	0.286	0.013	9.96e-11
CADM2	-2.53552	13.1453	30.6382	3.10908e-08	1.73574e-06		PCBD2	1.27e-14	1.37842	0.643	0.073	1.32e-10
DAB1	-2.94755	11.5241	30.5887	3.18944e-08	1.77108e-06		CDH6	1.62e-14	0.561609	0.286	0.013	1.69e-10
RGL1	-3.24159	9.20228	30.4087	3.49947e-08	1.9329e-06		NUDT1	2.16e-14	0.5857	0.214	0.007	2.24e-10
EPHA4	-4.13212	8.89894	30.3983	3.51844e-08	1.9331e-06		BTG3	2.35e-14	1.57473	0.643	0.082	2.44e-10
PDGFRA	4.64079	5.83883	30.3839	3.5446e-08	1.93722e-06		COL4A4	3.7e-14	1.20492	0.286	0.014	3.84e-10
KLHL2	-3.23227	9.63144	30.2905	3.71939e-08	2.0221e-06		PDZRN4	3.71e-14	2.52764	0.857	0.165	3.85e-10
PPP3CA	-2.59936	11.1349	30.1102	4.08181e-08	2.20297e-06		PLCB4	3.9e-14	2.13785	0.571	0.062	4.05e-10
NIN	-3.49304	9.34049	30.1042	4.09451e-08	2.20297e-06		MAST2	5.89e-14	2.19203	0.857	0.153	6.11e-10
SLC4A10	-3.42335	9.96593	30.0177	4.28112e-08	2.28698e-06		CENPL	7.6e-14	0.736446	0.286	0.014	7.89e-10
RGS7BP	-4.37109	8.85896	30.0116	4.2947e-08	2.28698e-06		VEZF1	7.77e-14	1.45855	0.5	0.046	8.07e-10
RPS6KA2	-2.99747	9.88428	29.844	4.68249e-08	2.48076e-06		PAQR4	1.29e-13	1.17893	0.357	0.024	1.34e-09
AKAP9	-3.53338	8.87309	29.825	4.72857e-08	2.49246e-06		TUBB	2.59e-13	2.27461	0.714	0.11	2.69e-09
ATP1B1	-3.3788	9.19587	29.7915	4.81099e-08	2.52309e-06		KLHL1	2.61e-13	1.94546	0.286	0.015	2.71e-09
AK5	-3.35335	9.61808	29.6252	5.24194e-08	2.72786e-06		ORC1	2.67e-13	0.889704	0.143	0.003	2.77e-09
PGBD5	-3.55141	9.29572	29.6121	5.27745e-08	2.72786e-06		MTFR2	2.67e-13	1.42316	0.143	0.003	2.77e-09
CACNA1C	-2.82509	10.5427	29.6092	5.28525e-08	2.72786e-06		NETO2	2.98e-13	1.37572	0.5	0.051	3.1e-09
LDB2	-3.26875	9.64921	29.6015	5.3065e-08	2.72786e-06		TEX30	3.31e-13	0.845756	0.214	0.008	3.43e-09
MMS22L	2.64699	6.94785	29.5733	5.38426e-08	2.7542e-06		NDE1	3.63e-13	0.551699	0.357	0.024	3.77e-09
RYR3	-3.18542	9.64304	29.5633	5.41198e-08	2.7548e-06		WRAP53	4.5e-13	0.561005	0.214	0.008	4.67e-09
MEGF10	-6.8731	7.92623	29.4824	5.64269e-08	2.85823e-06		TMEM255A	4.86e-13	0.70677	0.214	0.008	5.04e-09
ELL2	-4.09652	8.55315	29.2691	6.29925e-08	3.16918e-06		FANCA	4.95e-13	1.95131	0.357	0.026	5.14e-09
HIVEP3	-3.20241	9.37084	29.2635	6.31761e-08	3.16918e-06		RELL1	5.21e-13	1.21983	0.571	0.063	5.41e-09
NPTX1	-6.80433	8.0907	29.2295	6.42933e-08	3.20972e-06		ITGA4	1.15e-12	1.14191	0.357	0.027	1.19e-08
GABRB3	-2.87866	10.4855	29.1289	6.77201e-08	3.35141e-06		AFAP1	1.43e-12	1.20088	0.5	0.052	1.48e-08
KCND3	-3.87986	8.92465	29.1273	6.77769e-08	3.35141e-06		NSMCE4A	1.51e-12	0.697541	0.286	0.017	1.57e-08
FBXO5	5.4267	5.66801	29.107	6.84895e-08	3.37059e-06		DISC1	1.75e-12	2.01356	0.714	0.122	1.82e-08
DLGAP5	5.44415	5.63208	29.0715	6.97545e-08	3.41665e-06		GRM8	1.8e-12	2.28248	0.643	0.094	1.87e-08
SPOCK3	-2.89167	10.2067	29.0594	7.01942e-08	3.42205e-06		PRADC1	1.93e-12	1.16485	0.357	0.027	2.01e-08
SV2B	-6.90466	8.23826	29.0427	7.08005e-08	3.43548e-06		KCNH8	1.98e-12	1.15448	0.643	0.082	2.05e-08
SLC39A11	-3.53786	8.8617	28.9943	7.25915e-08	3.506e-06		POLA1	2.02e-12	1.98745	0.786	0.145	2.1e-08
B2M	2.57908	7.83887	28.9428	7.45456e-08	3.58371e-06		RASSF2	2.33e-12	0.786411	0.357	0.026	2.42e-08
KCNK1	-3.73692	8.99794	28.7682	8.158e-08	3.90381e-06		G3BP1	2.99e-12	1.58774	0.714	0.113	3.1e-08
ARHGAP44	-3.19921	9.43761	28.731	8.31604e-08	3.96118e-06		PRIM1	3.72e-12	1.42147	0.214	0.009	3.86e-08
TIAM1	-2.86195	10.5617	28.6654	8.60263e-08	4.07898e-06		SNX7	4.13e-12	1.40272	0.5	0.054	4.28e-08
CCDC92	-4.71396	8.32095	28.628	8.77048e-08	4.13967e-06		PGAP1	5.31e-12	2.25922	0.929	0.217	5.51e-08
SH3GL3	-3.71438	9.09472	28.5818	8.98208e-08	4.22036e-06		PHTF2	5.78e-12	1.93987	0.857	0.176	6e-08
ATP8A2	-2.96757	10.0886	28.531	9.22101e-08	4.31311e-06		RFC5	6.07e-12	0.982566	0.357	0.028	6.31e-08
IQGAP3	4.90445	5.71902	28.4737	9.49779e-08	4.42265e-06		VCAN	6.93e-12	1.99803	1	0.233	7.2e-08
STOX2	-3.07475	9.54608	28.4642	9.54465e-08	4.42463e-06		GRID2	7.27e-12	2.78165	1	0.36	7.55e-08
CNKSR2	-2.62651	10.6795	28.4482	9.62389e-08	4.44153e-06		RBMS1	8e-12	1.70158	0.571	0.072	8.31e-08
FGD4	-4.06829	8.23585	28.3815	9.96123e-08	4.57688e-06		ADAM12	9.99e-12	1.42387	0.643	0.092	1.04e-07
CENPI	3.90343	6.04673	28.3004	1.03876e-07	4.75174e-06		DCBLD1	1.07e-11	0.691669	0.286	0.018	1.11e-07
ECT2	3.45178	6.20459	28.2349	1.07452e-07	4.88365e-06		PDZD2	1.43e-11	2.48023	0.929	0.237	1.49e-07
PRKCE	-2.67799	10.3899	28.2304	1.077e-07	4.88365e-06		RB1	1.84e-11	2.05576	0.929	0.223	1.91e-07
PHF3	-4.57826	8.35879	28.2053	1.09103e-07	4.92575e-06		NEDD4	2.27e-11	1.34686	0.571	0.075	2.36e-07
EXO1	4.42153	5.81069	28.1001	1.15199e-07	5.17845e-06		NUP107	2.73e-11	1.27947	0.571	0.077	2.83e-07
UNC5D	-3.10003	9.56526	28.058	1.17732e-07	5.26953e-06		CDKN2D	3.07e-11	1.28814	0.5	0.061	3.19e-07
JAKMIP2	-3.09577	9.28204	27.9622	1.23711e-07	5.51337e-06		HAUS8	3.09e-11	0.826552	0.214	0.01	3.21e-07
RAPGEF2	-2.74776	9.90357	27.8347	1.32136e-07	5.86367e-06		RAD51	3.19e-11	0.806322	0.214	0.01	3.31e-07
HYDIN	-3.09231	9.46742	27.8225	1.32969e-07	5.87555e-06		BGN	3.21e-11	1.03842	0.286	0.019	3.34e-07
PHACTR1	-2.58918	10.351	27.81	1.33834e-07	5.88871e-06		PBDC1	3.29e-11	0.631302	0.214	0.01	3.42e-07
RUNDC3B	-6.74391	8.25029	27.8012	1.34444e-07	5.89057e-06		GRIK3	3.63e-11	1.31013	0.214	0.01	3.77e-07
CNGB1	-6.73119	8.43703	27.7894	1.35263e-07	5.90157e-06		VANGL1	3.87e-11	0.525629	0.214	0.01	4.02e-07
ASIC2	-3.74406	9.26843	27.6167	1.479e-07	6.39396e-06		HMGB3	4.13e-11	0.574288	0.214	0.01	4.29e-07
ADCY2	-2.90217	9.7495	27.6135	1.48139e-07	6.39396e-06		TCF19	4.33e-11	0.582625	0.143	0.004	4.5e-07
SNED1	-3.81149	8.70855	27.6102	1.48396e-07	6.39396e-06		SPSB2	4.33e-11	0.515951	0.143	0.004	4.5e-07
MAPRE2	-3.16391	8.85693	27.5553	1.5267e-07	6.55092e-06		CENPQ	4.55e-11	0.663027	0.214	0.01	4.73e-07
CCPG1	-3.97461	8.71215	27.4542	1.60863e-07	6.87409e-06		TP73	4.76e-11	0.570032	0.143	0.004	4.95e-07
ACOT11	-6.64066	7.91976	27.3863	1.66607e-07	7.09034e-06		ARL6IP6	5.51e-11	1.33199	0.643	0.101	5.72e-07
NCAPG2	3.17787	6.48284	27.3549	1.69336e-07	7.17706e-06		CTDSPL2	8.32e-11	1.55509	0.857	0.187	8.64e-07
AEBP2	-2.96573	9.72445	27.3314	1.71409e-07	7.2354e-06		CBFB	8.38e-11	1.07716	0.786	0.138	8.7e-07
CCDC18	2.50585	7.00407	27.3026	1.73975e-07	7.31401e-06		TMEM51	9.01e-11	0.762869	0.429	0.042	9.36e-07
CDH12	-3.61411	8.90384	27.0994	1.93255e-07	8.09175e-06		CDH13	9.58e-11	2.82163	0.786	0.181	9.95e-07
FSTL5	-6.6103	7.53475	27.0586	1.97375e-07	8.2023e-06		TTF2	1.11e-10	1.20856	0.357	0.032	1.15e-06
CALM1	-2.65668	9.93378	27.0577	1.97474e-07	8.2023e-06		RUVBL2	1.15e-10	1.0275	0.357	0.032	1.2e-06
CSPG4	4.5609	5.7631	27.0142	2.0197e-07	8.35562e-06		B4GALT4	1.29e-10	1.03062	0.286	0.021	1.34e-06
MXD3	4.52734	5.84357	26.7948	2.26251e-07	9.32298e-06		CKAP2	1.3e-10	1.85053	0.429	0.05	1.35e-06
PPM1E	-2.55826	11.3889	26.755	2.30958e-07	9.47932e-06		STK38	1.42e-10	1.04922	0.714	0.126	1.47e-06
GRM3	-3.30751	9.11777	26.6478	2.44134e-07	9.98065e-06		APAF1	1.44e-10	0.994986	0.429	0.046	1.5e-06
SH3BGRL2	-4.54743	8.31234	26.5173	2.61182e-07	1.06357e-05		MIS18BP1	1.74e-10	1.90814	0.571	0.093	1.81e-06
GRIA2	-2.57151	11.034	26.4158	2.75281e-07	1.11494e-05		WIPF1	2.12e-10	1.39531	0.571	0.079	2.2e-06
ARHGAP26	-2.91393	9.56797	26.4111	2.75944e-07	1.11494e-05		BCHE	2.16e-10	0.969747	0.286	0.021	2.24e-06
HLCS	-3.31112	8.9552	26.3391	2.86437e-07	1.15285e-05		SOX4	2.89e-10	0.792003	0.214	0.011	3e-06
ACVR1C	-6.65687	7.9383	26.1844	3.10323e-07	1.24417e-05		ERI2	3e-10	1.07922	0.429	0.048	3.11e-06
EXOC6B	-2.60984	9.70871	26.0871	3.26362e-07	1.30344e-05		SDC3	3.25e-10	1.25117	0.571	0.084	3.37e-06
GPM6A	-2.3118	11.8681	26.0722	3.28882e-07	1.30847e-05		CEP44	3.31e-10	1.52116	0.643	0.114	3.44e-06
CKAP2	2.97131	6.48922	26.0302	3.36115e-07	1.32766e-05		SMC1A	3.58e-10	1.27407	0.5	0.067	3.72e-06
DST	-2.33962	11.055	26.0294	3.36262e-07	1.32766e-05		RBL1	3.86e-10	1.03151	0.429	0.049	4.01e-06
AKAP8L	-6.47972	8.02589	25.8607	3.6696e-07	1.44338e-05		TACC2	4.34e-10	1.39965	0.643	0.116	4.51e-06
DGKB	-2.50402	11.0365	25.7708	3.84468e-07	1.50654e-05		SNRPB	4.41e-10	0.682641	0.286	0.022	4.58e-06
TTC39C	-3.37983	8.8947	25.7583	3.86958e-07	1.51059e-05		UNG	4.87e-10	1.15466	0.357	0.034	5.06e-06
NUF2	3.00125	6.27901	25.6571	4.078e-07	1.58321e-05		HAUS5	5.16e-10	1.06254	0.286	0.022	5.35e-06
CAP2	-3.48244	8.78852	25.6532	4.08609e-07	1.58321e-05		TRIM26	5.32e-10	1.20146	0.571	0.088	5.52e-06
AHCYL2	-2.72665	9.62016	25.6136	4.17091e-07	1.60458e-05		TNFRSF21	5.53e-10	1.00958	0.429	0.051	5.74e-06
BMPR1B	-3.49988	8.7798	25.613	4.17216e-07	1.60458e-05		ACLY	5.53e-10	1.11279	0.429	0.051	5.74e-06
MT-CO2	-2.83987	10.9876	25.6052	4.18899e-07	1.60511e-05		KIAA0586	5.75e-10	2.07472	0.714	0.146	5.97e-06
CACNA2D3	-2.60108	9.9422	25.5338	4.34692e-07	1.6595e-05		LCORL	5.97e-10	2.00908	0.857	0.231	6.2e-06
MT-ATP6	-2.83548	11.4101	25.5216	4.37457e-07	1.66394e-05		MZT1	7.36e-10	0.981396	0.429	0.051	7.65e-06
NDC80	4.79505	5.71079	25.4807	4.46837e-07	1.69342e-05		C3orf70	7.51e-10	1.29655	0.714	0.131	7.79e-06
IQCA1	-4.41274	8.22545	25.4008	4.65732e-07	1.7586e-05		NOVA1	8.07e-10	2.26434	1	0.436	8.38e-06
GFOD1	-3.13597	8.93495	25.3673	4.73891e-07	1.78293e-05		MDGA2	8.49e-10	2.02202	1	0.337	8.82e-06
MAPK10	-2.36827	10.9316	25.2907	4.93072e-07	1.8484e-05		DDX11	8.74e-10	1.1839	0.286	0.023	9.08e-06
GABRG3	-6.53716	8.03673	25.2205	5.11363e-07	1.91007e-05		INTS7	1.01e-09	1.18235	0.5	0.07	1.05e-05
SYT16	-3.31928	9.08632	25.1599	5.27683e-07	1.96396e-05		HNRNPAB	1.04e-09	0.834079	0.357	0.035	1.08e-05
SLC8A2	-6.50783	8.09042	25.1394	5.33315e-07	1.97784e-05		TOX2	1.09e-09	0.537005	0.286	0.022	1.13e-05
CLIC1	5.03539	5.81116	25.1052	5.4287e-07	2.00611e-05		HMCN1	1.15e-09	0.570487	0.143	0.005	1.2e-05
CRISPLD2	3.59977	6.08954	25.0587	5.56108e-07	2.04774e-05		NUP35	1.18e-09	1.38566	0.429	0.055	1.23e-05
ARHGAP24	-3.44763	8.604	25.0305	5.64299e-07	2.07056e-05		BRPF1	1.26e-09	0.692681	0.286	0.023	1.3e-05
HLF	-6.44533	7.82534	24.9931	5.75345e-07	2.10366e-05		TRIM24	1.29e-09	1.86582	0.714	0.156	1.34e-05
NPTXR	-2.79399	9.36832	24.9269	5.95455e-07	2.16955e-05		TAP1	1.36e-09	0.546313	0.214	0.012	1.41e-05
DTYMK	4.42684	5.82845	24.8506	6.1951e-07	2.2493e-05		MAPRE1	1.67e-09	0.702311	0.429	0.051	1.73e-05
HMGCLL1	-6.44436	7.82312	24.8005	6.35795e-07	2.30038e-05		ZNF711	1.69e-09	1.14559	0.429	0.054	1.76e-05
MT-CO3	-2.71113	11.5177	24.7719	6.45327e-07	2.32676e-05		HDAC6	1.72e-09	0.794538	0.429	0.051	1.79e-05
CEP152	3.05569	6.30446	24.7176	6.63768e-07	2.38497e-05		RCC1	1.84e-09	0.669366	0.357	0.036	1.92e-05
SYP	-6.42931	7.85192	24.6984	6.7039e-07	2.40046e-05		RHEB	2.11e-09	1.46486	0.929	0.244	2.2e-05
MT-ND2	-2.95866	10.0425	24.6717	6.79734e-07	2.42555e-05		GABPB1	2.34e-09	1.46292	0.571	0.091	2.43e-05
NEK10	-3.36513	9.15443	24.6583	6.84503e-07	2.43421e-05		NLGN1	2.8e-09	2.31886	1	0.509	2.91e-05
ESCO2	4.70735	5.69552	24.6476	6.88293e-07	2.43933e-05		SRSF6	3.49e-09	1.11423	0.571	0.092	3.62e-05
SLC47A1	-6.51632	8.45384	24.5844	7.11248e-07	2.51211e-05		COL11A1	3.51e-09	1.62574	0.786	0.187	3.65e-05
PPP2R2C	-4.37462	8.31901	24.5709	7.16253e-07	2.51977e-05		HMGN1	3.54e-09	1.57972	0.643	0.125	3.68e-05
RIMBP2	-3.9037	8.94288	24.5655	7.18269e-07	2.51977e-05		ATF7IP	3.65e-09	1.60709	0.857	0.228	3.79e-05
SVOP	-6.50224	8.08341	24.5495	7.24258e-07	2.53222e-05		PGM3	4.2e-09	0.925515	0.5	0.073	4.36e-05
RGS6	-3.2421	8.85923	24.4687	7.55264e-07	2.63177e-05		SLC35F1	4.24e-09	2.37562	1	0.509	4.4e-05
GABRA2	-2.89199	9.11329	24.4589	7.59107e-07	2.63631e-05		SMIM15	4.39e-09	0.51252	0.214	0.013	4.56e-05
RUFY3	-2.95773	9.13272	24.4455	7.64411e-07	2.64534e-05		CCDC14	4.45e-09	1.32638	0.786	0.171	4.62e-05
CDCA2	4.48807	5.74585	24.4395	7.66802e-07	2.64534e-05		TMEM132D	4.5e-09	2.20139	0.643	0.139	4.67e-05
DEK	2.55358	6.70509	24.3855	7.88618e-07	2.71159e-05		CBX1	4.63e-09	0.950396	0.5	0.073	4.81e-05
SLC1A3	-3.06261	10.2432	24.3265	8.13142e-07	2.78669e-05		HCFC1	4.88e-09	0.595214	0.357	0.037	5.07e-05
FBXO34	-3.09969	9.0182	24.3171	8.17092e-07	2.79101e-05		COMMD4	5.32e-09	0.796106	0.357	0.038	5.52e-05
MYO1D	-4.36405	8.23879	24.2939	8.26987e-07	2.8111e-05		PID1	6.01e-09	1.57369	0.714	0.147	6.24e-05
ATP2B1	-2.60352	9.67145	24.2907	8.28386e-07	2.8111e-05		ANXA5	6.66e-09	0.649108	0.357	0.037	6.92e-05
DIAPH2	-2.70851	10.379	24.2773	8.3418e-07	2.82154e-05		STK32A	7.65e-09	0.72289	0.429	0.054	7.94e-05
LMBRD1	-3.32154	8.57682	24.2536	8.44499e-07	2.84717e-05		NAGK	8.35e-09	1.19159	0.429	0.057	8.67e-05
ICA1L	-3.27466	9.00968	24.2381	8.51305e-07	2.86082e-05		MYLIP	8.45e-09	0.532035	0.286	0.025	8.78e-05
PLCL1	-2.56289	10.1815	24.203	8.66962e-07	2.90404e-05		MID1	8.88e-09	1.59954	0.857	0.22	9.22e-05
NMNAT2	-3.78505	8.73354	24.1889	8.73364e-07	2.91608e-05		PARD6G	1.02e-08	0.800927	0.357	0.039	0.00010585
NCAPH	5.09525	5.5693	24.1369	8.97252e-07	2.98624e-05		DSEL	1.03e-08	0.831398	0.5	0.076	0.00010647
OTUD7A	-2.55244	9.56479	24.1203	9.05006e-07	3.00242e-05		TMEM201	1.08e-08	1.17145	0.286	0.026	0.0001126
PLD1	-6.40907	7.91622	24.0991	9.15043e-07	3.02605e-05		NUDT6	1.09e-08	0.767659	0.357	0.04	0.00011287
DNAH6	-4.45615	8.41468	24.0895	9.19587e-07	3.03143e-05		IGSF21	1.1e-08	1.21719	0.571	0.101	0.00011381
MT-ND4	-2.74816	11.0939	24.0207	9.53066e-07	3.13185e-05		DNMT1	1.14e-08	1.465	0.429	0.059	0.00011835
MAP2K1	-3.7513	8.29776	24.0026	9.6206e-07	3.15143e-05		MAD2L2	1.15e-08	0.803177	0.214	0.014	0.00011936
MPHOSPH8	-4.32843	8.55675	23.9734	9.76771e-07	3.18956e-05		TM2D2	1.17e-08	0.99339	0.286	0.026	0.0001215
PTPRR	-6.41988	7.8345	23.8788	1.02593e-06	3.33959e-05		ZCCHC9	1.19e-08	0.720022	0.357	0.04	0.00012391
OSBP2	-3.16633	8.65201	23.8024	1.06749e-06	3.46401e-05		FUS	1.2e-08	1.6929	0.786	0.214	0.00012481
TTC7B	-2.89643	8.98376	23.7263	1.11052e-06	3.59241e-05		GSG1L	1.24e-08	1.45991	0.714	0.164	0.00012901
TBC1D1	-3.29698	8.83543	23.7034	1.12383e-06	3.62417e-05		SGCZ	1.29e-08	1.68555	0.643	0.131	0.00013445
SPSB4	4.58755	5.66274	23.6797	1.13775e-06	3.64939e-05		NFATC2IP	1.34e-08	1.44632	0.571	0.104	0.00013869
GRIK1	2.1319	8.24356	23.6782	1.13868e-06	3.64939e-05		FGFR1	1.49e-08	0.831314	0.714	0.134	0.00015452
LGALS1	3.50601	6.23796	23.6516	1.15448e-06	3.68864e-05		RASSF1	1.53e-08	0.63444	0.286	0.026	0.00015836
PRKCB	-3.27252	8.63427	23.644	1.15904e-06	3.69187e-05		SRRT	1.6e-08	0.813087	0.429	0.057	0.0001665
AKT3	-2.2887	10.6556	23.6223	1.17222e-06	3.72243e-05		PPM1D	1.65e-08	1.39609	0.5	0.083	0.00017159
PRIM2	2.11344	7.8158	23.5981	1.18706e-06	3.75805e-05		PLAT	1.68e-08	0.822346	0.143	0.006	0.00017485
SCN8A	-2.82151	9.22863	23.5242	1.23356e-06	3.89339e-05		ACTN4	1.69e-08	0.862811	0.643	0.122	0.00017553
SPTBN4	-3.75739	8.83356	23.4913	1.2548e-06	3.94138e-05		ARHGAP10	1.73e-08	1.10578	0.714	0.161	0.00017978
ATP2B2	-3.4164	8.70807	23.4874	1.25734e-06	3.94138e-05		TDP1	1.8e-08	1.17532	0.357	0.042	0.0001867
PRR16	-6.32027	7.81289	23.4831	1.26015e-06	3.94138e-05		RECQL	1.97e-08	1.12521	0.357	0.042	0.00020429
DCLK2	-2.46715	9.89453	23.4423	1.28717e-06	4.01381e-05		YBX1	2.02e-08	1.58901	0.571	0.108	0.00020934
RBFOX1	-2.34279	12.644	23.3786	1.33048e-06	4.13269e-05		EMD	2.05e-08	0.773585	0.357	0.04	0.00021252
TMEM178A	-6.3702	7.89263	23.3746	1.33325e-06	4.13269e-05		SUZ12	2.08e-08	1.6639	0.857	0.249	0.00021558
FAM78B	-6.38247	7.88203	23.3516	1.34934e-06	4.17009e-05		KCND2	2.4e-08	2.3166	0.929	0.431	0.00024919
ZFYVE28	-3.64175	8.33657	23.3189	1.37245e-06	4.22895e-05		XKR4	2.6e-08	1.94322	0.786	0.224	0.00027001
MTUS1	-4.27754	7.86135	23.2942	1.39017e-06	4.27086e-05		PSRC1	2.67e-08	1.14241	0.5	0.081	0.00027703
RIMS1	-2.50673	9.92327	23.257	1.41735e-06	4.33467e-05		NCSTN	2.74e-08	0.738804	0.357	0.041	0.00028436
STIL	3.27123	6.06869	23.2544	1.41929e-06	4.33467e-05		FRMPD3	2.75e-08	0.673109	0.286	0.027	0.00028512
CAMK2N1	-3.00238	8.81327	23.225	1.44115e-06	4.38853e-05		FAM102B	2.77e-08	1.17699	0.571	0.111	0.00028727
SLC7A11	-3.35271	8.40567	23.2009	1.45931e-06	4.43084e-05		FSCN1	2.86e-08	0.6787	0.357	0.041	0.00029744
CACNG3	-4.34579	8.49547	23.1941	1.46449e-06	4.43361e-05		TMEM19	2.9e-08	0.548125	0.286	0.027	0.00030114
COL8A1	4.37004	5.92555	23.1464	1.50126e-06	4.5317e-05		DKC1	3.4e-08	1.04187	0.286	0.028	0.00035301
LMNB2	4.22971	5.83702	23.0627	1.56806e-06	4.71963e-05		NUP155	3.46e-08	1.2808	0.429	0.063	0.00035886
CLIP1	-3.29215	8.64884	23.053	1.57597e-06	4.72972e-05		POU6F2	3.46e-08	1.39331	0.571	0.097	0.00035945
SLC9A9	-2.94003	8.93044	23.0194	1.60379e-06	4.79935e-05		HEG1	4.01e-08	1.32811	0.429	0.06	0.0004166
ERC1	-2.37931	9.82	22.9311	1.67916e-06	5.01046e-05		CIT	4.15e-08	1.63129	0.714	0.187	0.00043079
BCL11A	-6.29694	7.97394	22.9154	1.69294e-06	5.0371e-05		TPM4	4.2e-08	0.755086	0.5	0.082	0.0004365
RASGRP1	-4.47463	8.29264	22.8113	1.78715e-06	5.29143e-05		DNAH1	4.79e-08	0.920919	0.357	0.043	0.00049754
CDH18	-2.68804	10.0298	22.8097	1.78861e-06	5.29143e-05		SCN9A	4.84e-08	1.20384	0.286	0.029	0.00050292
NCOA1	-2.23229	10.3867	22.7335	1.86093e-06	5.48974e-05		ANAPC11	5.25e-08	0.812981	0.429	0.06	0.00054515
RERG	-6.33822	7.66801	22.707	1.88683e-06	5.55037e-05		PCBP1	5.32e-08	0.937516	0.571	0.105	0.00055283
CCDC91	-2.73885	9.10418	22.6441	1.94963e-06	5.71891e-05		SH3D19	6.61e-08	1.55989	0.714	0.177	0.00068669
ZNRF3	-2.73653	9.18452	22.6368	1.95704e-06	5.72448e-05		L3MBTL4	6.96e-08	1.31469	0.714	0.147	0.00072316
SRRM3	-4.22471	8.19002	22.5925	2.0027e-06	5.84157e-05		TTL	7.01e-08	1.30887	0.571	0.115	0.00072772
CSRNP3	-2.6594	9.50764	22.5351	2.0634e-06	5.9982e-05		SIVA1	7.37e-08	0.748275	0.357	0.043	0.00076532
ARAP2	-2.61114	9.07474	22.5309	2.06795e-06	5.9982e-05		MDFIC	8.29e-08	0.723441	0.357	0.042	0.00086033
GLS	-3.05651	8.90108	22.4779	2.12578e-06	6.14877e-05		HAT1	8.31e-08	0.752333	0.429	0.063	0.00086288
ASTN1	-2.51627	9.40484	22.4537	2.15267e-06	6.20925e-05		G2E3	8.49e-08	1.41769	0.643	0.147	0.0008817
NFAT5	-2.69514	9.23314	22.4363	2.17228e-06	6.24848e-05		GSTCD	8.71e-08	1.17486	0.571	0.113	0.00090426
MIPEP	-4.27772	8.32094	22.4163	2.19506e-06	6.29654e-05		KLHL13	9.57e-08	1.11205	0.429	0.065	0.00099408
GABRA1	-6.20618	7.67211	22.3737	2.24429e-06	6.42003e-05		PRKG2	1.04e-07	0.647116	0.214	0.017	0.00107553
MGST1	-2.87857	8.52587	22.2706	2.36809e-06	6.75556e-05		CNTN4	1.08e-07	0.990019	0.571	0.113	0.00111973
PLEKHA5	-2.37824	9.97913	22.2181	2.43364e-06	6.92354e-05		UTRN	1.13e-07	1.48129	0.786	0.199	0.00117083
MAP1B	-2.24584	10.5512	22.128	2.55057e-06	7.23638e-05		IGFBP2	1.13e-07	0.924981	0.143	0.007	0.00117313
FRMD5	-2.4244	9.62095	22.1057	2.58039e-06	7.30102e-05		ILF2	1.19e-07	0.708571	0.286	0.03	0.00124035
APC	-2.67616	9.28087	22.058	2.64532e-06	7.4644e-05		HNRNPA0	1.22e-07	1.64753	0.429	0.07	0.00126171
PRICKLE2	-2.52418	9.1172	21.9965	2.73147e-06	7.68662e-05		CENPH	1.24e-07	0.820095	0.143	0.007	0.00128929
FMNL2	-2.28913	10.1097	21.9885	2.74288e-06	7.69786e-05		ETV1	1.27e-07	0.806339	0.571	0.104	0.00132042
LMO3	-2.62687	9.1784	21.9699	2.76966e-06	7.75207e-05		USP18	1.28e-07	0.56379	0.143	0.007	0.00133042
GRIA3	-2.47016	9.70482	21.9147	2.85039e-06	7.92226e-05		CCM2	1.29e-07	1.44541	0.571	0.118	0.0013434
KIF1B	-2.30222	9.99931	21.9136	2.85207e-06	7.92226e-05		SUMO3	1.42e-07	0.808651	0.571	0.115	0.00147946
UCHL1	-2.93601	8.75124	21.9127	2.85336e-06	7.92226e-05		TNR	1.52e-07	2.16963	0.857	0.356	0.00157891
CNIH3	-3.58412	8.57644	21.8869	2.892e-06	8.00815e-05		RANBP1	1.53e-07	0.685298	0.286	0.03	0.00159026
COL19A1	-2.98111	8.98002	21.8436	2.95796e-06	8.169e-05		TMEM106C	1.61e-07	1.19783	0.357	0.048	0.00167688
NCAM2	-2.11715	12.4308	21.83	2.97908e-06	8.20552e-05		TUBA1B	1.63e-07	1.6413	0.857	0.288	0.00169531
ARID1B	-2.18796	10.3874	21.7911	3.04011e-06	8.35145e-05		SHC4	2.06e-07	0.724799	0.286	0.03	0.00213709
TMEM108	-2.44028	10.0831	21.7685	3.0761e-06	8.42458e-05		PIEZO1	2.08e-07	1.11049	0.286	0.031	0.00216481
MAP2K5	-2.71745	9.03598	21.7621	3.0863e-06	8.42458e-05		TOX3	2.15e-07	0.945741	0.286	0.031	0.0022356
ATXN1	-2.33267	9.76008	21.7592	3.09107e-06	8.42458e-05		TMEM107	2.24e-07	0.573611	0.214	0.018	0.00232163
ATP10B	2.35108	6.98582	21.7456	3.11297e-06	8.44247e-05		UQCC2	2.25e-07	1.04455	0.357	0.049	0.00233421
LRRN2	-6.15034	7.86812	21.7451	3.11389e-06	8.44247e-05		GLCCI1	2.3e-07	1.74306	0.857	0.308	0.002385
SIDT1	-6.19035	7.59483	21.7038	3.18163e-06	8.60367e-05		DSN1	2.42e-07	1.10859	0.286	0.032	0.00251178
MT-ND1	-2.56463	10.4098	21.6728	3.23336e-06	8.72085e-05		COQ6	2.57e-07	0.826312	0.286	0.031	0.00266678
CTNND2	-2.07426	11.8659	21.6505	3.27126e-06	8.80021e-05		GALNT10	2.69e-07	0.980891	0.5	0.087	0.00278856
UNC13A	-6.21924	7.88137	21.572	3.40787e-06	9.13998e-05		SLC8A1	2.76e-07	1.69893	0.929	0.395	0.00287069
SLC17A7	-3.25614	8.33615	21.5645	3.42118e-06	9.13998e-05		CSMD2	2.89e-07	1.50905	0.857	0.291	0.00300214
MEF2C	-2.80536	8.77843	21.563	3.42397e-06	9.13998e-05		EBF1	2.99e-07	0.697746	0.214	0.018	0.00310153
UBR3	-2.39685	9.52878	21.5453	3.45565e-06	9.20088e-05		MSX1	3.11e-07	0.686871	0.214	0.018	0.00323179
ANKH	-3.12227	8.3432	21.5305	3.48254e-06	9.24877e-05		GALNT13	3.12e-07	1.63022	0.929	0.331	0.00323607
SGSM1	-6.18744	7.83829	21.4498	3.6321e-06	9.62135e-05		KCNIP1	3.63e-07	1.63078	0.643	0.151	0.00377223
NKD1	3.17662	6.16081	21.43	3.66978e-06	9.69643e-05		PRKX	3.67e-07	0.566749	0.357	0.046	0.0038117
SPOCK1	-2.28361	10.1519	21.3928	3.74177e-06	9.86156e-05		HUNK	3.68e-07	1.28808	0.5	0.101	0.00382591
CACNA2D1	-2.23712	10.4154	21.2555	4.01963e-06	0.00010567		ZDHHC14	3.75e-07	1.78263	0.786	0.242	0.00389805
USP34	-2.57043	9.09652	21.2369	4.05866e-06	0.000106427		APBB2	3.76e-07	1.31688	0.929	0.343	0.00390494
MYO5B	-6.27644	7.88038	21.2216	4.0912e-06	0.00010701		POU3F3	3.9e-07	0.847285	0.429	0.066	0.00405302
UBALD2	3.28186	5.97942	21.183	4.17447e-06	0.000108914		VRK1	3.96e-07	0.947801	0.429	0.072	0.00411131
NCKAP1	-2.62086	9.00918	21.1611	4.22252e-06	0.000109891		THUMPD3	4.04e-07	0.786459	0.357	0.05	0.00419818
DGKI	-2.31978	10.1542	21.1144	4.32663e-06	0.00011221		LYPD1	4.31e-07	1.08074	0.286	0.032	0.00447997
GNG4	3.00548	6.15964	21.1115	4.33321e-06	0.00011221		AGAP1	4.42e-07	1.37796	1	0.506	0.00459021
ABR	-2.79888	8.86001	21.0803	4.40426e-06	0.000113766		DNER	4.81e-07	1.31928	0.857	0.262	0.00499149
ETNPPL	-4.22549	7.765	21.0663	4.43658e-06	0.000114316		RAD51B	4.87e-07	1.39655	0.857	0.262	0.00505507
NPTN	-2.7867	8.89365	21.017	4.55229e-06	0.000117007		BRINP3	5e-07	1.45937	0.857	0.268	0.00519105
TMEM117	-2.68625	9.11536	20.9568	4.69746e-06	0.00012015		PDS5B	5.32e-07	1.48947	0.929	0.332	0.00552897
TNRC6A	-2.19627	10.3389	20.9524	4.70833e-06	0.00012015		CD320	5.47e-07	0.753605	0.214	0.019	0.00568065
RIT2	-3.28567	8.67307	20.952	4.70926e-06	0.00012015		SERPINE2	5.53e-07	1.16904	0.786	0.2	0.00574456
CAMK4	-2.7259	8.71276	20.9225	4.78251e-06	0.00012172		PRKAR2A	6.01e-07	1.05103	0.643	0.152	0.00624184
PRC1	4.49402	5.67154	20.8982	4.84349e-06	0.00012297		AADAT	6.04e-07	0.801381	0.214	0.019	0.00626688
WIPF3	-6.13224	7.99612	20.8666	4.92401e-06	0.000124429		EXOC5	6.3e-07	1.0487	0.714	0.186	0.00654464
CDK17	-2.86835	8.65364	20.8663	4.92493e-06	0.000124429		TSPAN11	6.35e-07	0.789075	0.143	0.008	0.00659255
GABRA4	-6.13471	7.59643	20.7932	5.11654e-06	0.000128957		CHST11	6.61e-07	1.99868	0.929	0.381	0.00686458
NCDN	-3.58752	8.17526	20.7196	5.31678e-06	0.000133288		ADAMTS17	6.62e-07	0.857988	0.786	0.189	0.00687472
INTU	-3.1594	8.20696	20.7189	5.3189e-06	0.000133288		SLC39A6	6.67e-07	0.715011	0.357	0.051	0.00692592
TMTC1	-2.68325	8.90213	20.7116	5.33929e-06	0.000133288		TTC28	6.87e-07	1.33791	1	0.559	0.00713811
MBD5	-2.20043	10.4443	20.707	5.35196e-06	0.000133288		LPCAT2	7.11e-07	0.676859	0.143	0.008	0.00737814
PTPRN2	-2.46521	10.0677	20.6995	5.37289e-06	0.000133288		SMOC1	7.2e-07	0.636843	0.429	0.067	0.0074784
IMMP2L	-2.26174	9.59829	20.6978	5.37772e-06	0.000133288		PRKD3	7.23e-07	1.29375	0.429	0.073	0.00751141
AMPH	-3.56058	8.4719	20.6976	5.37823e-06	0.000133288		SLC4A8	7.29e-07	1.20545	0.714	0.201	0.00757162
ATP9A	-3.00563	8.60955	20.6853	5.4131e-06	0.00013365		C5orf34	7.42e-07	0.735902	0.214	0.02	0.00770408
CTDSPL	-2.6559	8.85188	20.6833	5.41858e-06	0.00013365		REST	7.48e-07	0.881831	0.286	0.033	0.00776535
SEC14L1	-4.03458	7.77986	20.6668	5.46566e-06	0.000134442		PYGO1	7.74e-07	1.4428	0.429	0.074	0.00803421
TYMS	3.758	5.89264	20.6629	5.47658e-06	0.000134442		TAF4B	8.19e-07	1.11442	0.429	0.076	0.008502
NRP2	-4.06858	7.93412	20.6447	5.52908e-06	0.00013541		INTS12	8.5e-07	1.06676	0.429	0.072	0.00883113
DTWD1	-4.13397	8.33167	20.6379	5.54854e-06	0.000135567		GPC6	8.55e-07	1.57161	0.929	0.334	0.00887496
PRKAG2	-3.01242	8.58803	20.6289	5.57485e-06	0.000135754		ASCL1	1.02e-06	1.16856	0.214	0.02	0.0106253
FRS2	-3.17942	8.27162	20.6263	5.58235e-06	0.000135754		KDM1A	1.08e-06	1.15429	0.643	0.167	0.0112078
ATP6V1H	-2.44847	9.33344	20.6114	5.62595e-06	0.000136495		TUBGCP3	1.1e-06	1.38395	0.643	0.169	0.0113813
KCNH7	-6.13664	7.6604	20.5977	5.66629e-06	0.00013715		HSD17B11	1.15e-06	1.2847	0.214	0.02	0.0118911
ZMYM2	-2.7322	9.02551	20.591	5.68626e-06	0.00013715		CEP97	1.17e-06	1.1943	0.571	0.131	0.0121624
PTH2R	-6.17937	7.80751	20.5889	5.69259e-06	0.00013715		CCP110	1.29e-06	0.984564	0.643	0.161	0.01344
TRMT11	-2.69748	8.97492	20.582	5.71315e-06	0.000137327		DDAH2	1.31e-06	0.571353	0.214	0.02	0.0135515
KCNT2	-2.60781	9.46842	20.5524	5.80212e-06	0.000139087		TCEANC2	1.38e-06	1.0886	0.286	0.035	0.0143797
SHISA6	-2.30706	10.2731	20.5488	5.81314e-06	0.000139087		KIF2A	1.42e-06	1.22973	0.857	0.293	0.0147721
COL6A2	4.07279	5.95711	20.5407	5.83759e-06	0.000139351		DSCAM	1.55e-06	1.58412	0.857	0.374	0.0161358
LRBA	-2.42894	9.15161	20.5252	5.88501e-06	0.00014016		DBI	1.57e-06	1.23181	0.5	0.097	0.0162719
RNF217	-4.10491	7.87296	20.457	6.09852e-06	0.000144588		PGS1	1.64e-06	0.547419	0.286	0.035	0.0170533
MED12L	-2.42942	9.37253	20.4567	6.0996e-06	0.000144588		CLCN5	1.66e-06	0.974607	0.357	0.054	0.0172617
ZNF804A	-2.50879	9.64	20.4526	6.1127e-06	0.000144588		STMN1	1.94e-06	1.6837	0.571	0.134	0.0200998
ARPP21	-2.3813	9.66234	20.431	6.18191e-06	0.000145893		NSMCE1	1.95e-06	0.650116	0.286	0.035	0.0202013
MYO1E	-6.22097	7.32582	20.4208	6.2149e-06	0.000146339		TMEM237	1.95e-06	0.756495	0.286	0.036	0.0202091
RPS6KC1	-2.77079	8.82489	20.4145	6.23559e-06	0.000146494		HNRNPUL1	1.99e-06	1.14309	0.429	0.079	0.0206309
ADD2	-4.08436	8.01818	20.3825	6.34084e-06	0.00014863		CSPG5	2.01e-06	0.802943	0.5	0.094	0.0208331
CYFIP2	-2.75649	8.76853	20.3757	6.36321e-06	0.000148819		CTSK	2.08e-06	0.550952	0.143	0.009	0.0215717
GABRA5	-4.1005	8.07923	20.3662	6.39506e-06	0.000149098		XRCC2	2.08e-06	0.742006	0.143	0.009	0.0215717
NME5	-6.11695	7.58642	20.3635	6.40388e-06	0.000149098		PTPN12	2.17e-06	1.05993	0.714	0.21	0.0224963
MACROD2	-2.1419	10.4159	20.2726	6.71554e-06	0.000156005		CNTROB	2.21e-06	0.591671	0.214	0.021	0.022945
DPY19L3	-2.74134	8.36556	20.2561	6.77374e-06	0.000157006		RAD18	2.23e-06	1.652	0.5	0.111	0.0231415
ACVR1	-3.55659	8.23919	20.2436	6.81816e-06	0.000157683		ZC3H7A	2.31e-06	0.819239	0.5	0.102	0.0240112
SLIT2	-4.02232	8.08748	20.2081	6.94576e-06	0.000160277		TNFRSF19	2.36e-06	1.63945	0.286	0.038	0.0244721
WDR62	4.33665	5.75084	20.2	6.9754e-06	0.000160604		ABHD3	2.4e-06	0.864772	0.571	0.124	0.0248893
LRFN5	-2.21904	10.3991	20.1863	7.02557e-06	0.000161402		GEN1	2.45e-06	1.23997	0.286	0.038	0.02548
MT-CYB	-2.49686	10.66	20.1779	7.05618e-06	0.000161747		RAB31	2.49e-06	0.585755	0.714	0.166	0.0259053
CHN1	-2.23636	9.65272	20.1685	7.09099e-06	0.000162187		CEP41	2.55e-06	0.714303	0.286	0.037	0.0264562
MT-CO1	-2.43566	10.2313	20.1287	7.24005e-06	0.000165232		CCNG1	2.6e-06	0.642574	0.286	0.036	0.0270117
DNAJC6	-2.40127	9.30309	20.076	7.4425e-06	0.00016948		CYB5D2	2.64e-06	0.659379	0.429	0.076	0.0274478
GPHN	-2.13572	10.7865	20.0699	7.46636e-06	0.000169651		ITGB3BP	2.68e-06	0.910818	0.5	0.104	0.0278544
ZFAND6	-4.00527	7.81335	20.0493	7.5471e-06	0.000171112		ZCCHC3	2.8e-06	0.730003	0.286	0.037	0.0290896
HECW2	-2.60422	9.20066	20.0435	7.56987e-06	0.000171254		TMEM163	2.96e-06	1.59592	0.571	0.151	0.0307299
BTNL9	-6.20282	7.739	20.0372	7.5952e-06	0.000171453		EPB41L3	2.97e-06	2.06147	0.643	0.201	0.0308155
PLEKHM3	-6.03816	7.79362	20.0284	7.63003e-06	0.000171765		SRSF10	2.99e-06	1.57497	0.643	0.192	0.031092
ANLN	2.55954	6.57674	20.0254	7.64208e-06	0.000171765		POU3F2	3.06e-06	0.923085	0.429	0.074	0.0317977
TMEM120B	-6.02426	7.62648	19.9986	7.74999e-06	0.000173814		PASK	3.12e-06	0.653269	0.214	0.022	0.0324273
NALCN	-2.37629	9.68774	19.9813	7.82029e-06	0.000175013		TPRG1	3.26e-06	1.51459	0.357	0.059	0.0338419
ARHGEF9	-3.13532	8.61341	19.9561	7.92422e-06	0.000176957		RBBP8	3.29e-06	0.695304	0.286	0.037	0.0341995
FHIT	-2.20371	9.90691	19.9495	7.9516e-06	0.000177188		KIAA1328	3.55e-06	1.52703	0.786	0.271	0.0368708
MMD2	-2.94488	8.69859	19.9218	8.06756e-06	0.000179387		CEP192	3.74e-06	1.58512	0.786	0.286	0.0388467
GLUL	-2.94577	8.52394	19.902	8.15138e-06	0.000180863		SOGA1	3.82e-06	1.52644	0.5	0.116	0.0397123
NEO1	-2.3811	9.16511	19.8214	8.50261e-06	0.000188254		GPR63	3.94e-06	0.934941	0.286	0.039	0.0408999
RPTOR	-4.06423	8.1979	19.7739	8.71632e-06	0.000192575		ZMAT3	4.14e-06	0.844794	0.643	0.165	0.042985
BAZ2B	-2.45395	9.05507	19.7624	8.7689e-06	0.000193325		SRSF3	4.26e-06	0.97597	0.5	0.108	0.044235
RTN1	-2.24728	9.577	19.7282	8.92763e-06	0.000196408		VAT1L	4.31e-06	1.19846	0.286	0.039	0.0447994
CCL2	3.6979	6.031	19.7186	8.97261e-06	0.00019698		ABCD3	4.35e-06	1.11057	0.571	0.143	0.0451748
HSPA12A	-3.0556	8.62258	19.6638	9.23345e-06	0.000202279		CHAF1A	4.51e-06	0.783262	0.214	0.023	0.0468342
AFF3	-2.26979	10.0897	19.6579	9.26199e-06	0.000202477		CDYL	4.61e-06	1.14001	0.643	0.178	0.047884
DOCK7	-2.72017	8.69804	19.6478	9.31087e-06	0.000203118		EGR1	4.66e-06	1.57313	0.286	0.039	0.0484231
EPS15L1	-2.87507	8.24923	19.6029	9.53268e-06	0.000207257
C1QL1	4.31231	5.6739	19.5973	9.56045e-06	0.000207257
AURKB	4.61492	5.57825	19.5973	9.56048e-06	0.000207257
PNISR	-2.22296	9.80956	19.5186	9.96229e-06	0.000215518
RANBP3L	-3.31672	8.27058	19.4945	1.00889e-05	0.000217803
HMMR	4.42451	5.66374	19.4313	1.04286e-05	0.000224669
FAM171B	-2.58057	8.79882	19.4011	1.05944e-05	0.000227769
KIAA0319	-5.97989	7.54923	19.367	1.07855e-05	0.000231397
CACNG8	-3.45363	8.46819	19.3527	1.08667e-05	0.000232552
NPY1R	-6.07066	7.59852	19.3496	1.08841e-05	0.000232552
EFR3B	-2.82528	8.58681	19.3198	1.10557e-05	0.000235733
GPM6B	-1.99274	10.5474	19.3034	1.1151e-05	0.000237279
CYB5B	-5.9581	7.26504	19.2683	1.13576e-05	0.000241182
NHS	-5.94134	7.14522	19.2481	1.14786e-05	0.000243252
PTPRK	-2.17449	10.2361	19.2351	1.1557e-05	0.000243361
MAP4K3	-2.48735	8.98905	19.2335	1.15663e-05	0.000243361
FAM149A	-6.11291	7.48141	19.2332	1.15686e-05	0.000243361
PARD3B	-2.36663	9.35188	19.2317	1.15774e-05	0.000243361
YWHAG	-3.10834	8.1327	19.2025	1.17557e-05	0.000246609
SNAP91	-2.33718	9.35273	19.1659	1.19836e-05	0.000250883
IGSF11	-2.53601	8.63529	19.1587	1.20289e-05	0.000251325
SKA1	4.74148	5.54705	19.1342	1.21843e-05	0.000253163
JAZF1	-2.65689	8.93003	19.1341	1.21847e-05	0.000253163
KCNB1	-3.44375	8.50485	19.1333	1.21901e-05	0.000253163
SORT1	-2.38266	9.11923	19.1282	1.22227e-05	0.000253334
EPM2A	-3.98372	7.5691	19.1218	1.22636e-05	0.000253675
NMNAT3	-3.52118	8.26297	19.0886	1.24786e-05	0.000257609
MTMR1	-3.06411	8.33044	19.0745	1.2571e-05	0.000259003
ME1	-3.20954	8.11933	19.0517	1.27224e-05	0.000261603
GALNTL6	-5.98715	7.29171	19.0419	1.2788e-05	0.000262433
PACRG	-2.66657	8.48127	19.0121	1.29893e-05	0.000266037
DSTN	-3.34641	8.05902	19.0068	1.30253e-05	0.00026625
SERINC1	-3.3393	7.95168	18.9869	1.31619e-05	0.000268513
ZEB2	-2.12531	10.0325	18.9591	1.33554e-05	0.000271926
RPRD2	-3.12843	8.47247	18.8949	1.38119e-05	0.00028067
SUMF1	-2.4359	9.04861	18.889	1.38546e-05	0.000280989
GREB1	-5.89445	7.56633	18.8337	1.42624e-05	0.000288696
PCDH9	-1.89172	12.8523	18.7964	1.45444e-05	0.000293442
REPS1	-2.48536	8.97217	18.7952	1.45534e-05	0.000293442
TMEM132B	-2.23812	9.87311	18.7789	1.46781e-05	0.000295383
RASGEF1B	-2.27584	10.2089	18.7251	1.5098e-05	0.000303246
PLEKHH1	-5.94318	7.22822	18.7119	1.52031e-05	0.000304767
VSTM2L	-5.93514	7.56228	18.6803	1.54571e-05	0.000309261
FBXL17	-2.14319	9.90848	18.6678	1.55585e-05	0.000310691
MAPT	-2.27006	9.33432	18.6637	1.55922e-05	0.000310767
NHSL1	-2.51438	9.01843	18.6443	1.57516e-05	0.000313342
ORC6	3.33886	5.88943	18.6192	1.59608e-05	0.000316897
LRRC3B	-2.5838	8.68231	18.6039	1.60892e-05	0.000318836
PCBP3	-2.75515	8.97061	18.5243	1.67749e-05	0.000331791
SIPA1L1	-2.06688	10.6436	18.5048	1.69477e-05	0.000334571
CNTN1	-1.98945	11.0066	18.4659	1.72974e-05	0.000340292
MAP2K4	-2.60576	8.81675	18.4653	1.7303e-05	0.000340292
USP15	-3.05786	8.20295	18.459	1.736e-05	0.000340768
MTHFD2L	-4.01198	7.49008	18.4546	1.73996e-05	0.000340901
MYRIP	-2.5695	8.90541	18.4423	1.75131e-05	0.000342479
FAM172A	-2.37379	9.28487	18.3827	1.80695e-05	0.000352694
BUB1B	4.09138	5.68016	18.3661	1.82275e-05	0.000355094
WIF1	-6.0531	7.38615	18.3626	1.82608e-05	0.000355094
SECISBP2L	-3.0064	8.36087	18.353	1.83532e-05	0.000356223
SLC41A2	-3.87243	7.96918	18.3376	1.85017e-05	0.000358436
HERC1	-2.36781	9.07957	18.3029	1.88415e-05	0.000363454
BAIAP2	-3.9193	7.91712	18.3017	1.88543e-05	0.000363454
RGS20	-2.96014	8.19777	18.3005	1.88657e-05	0.000363454
AVL9	-2.85927	8.19368	18.2922	1.89481e-05	0.000364365
MAPRE3	-5.86115	7.54408	18.2771	1.90992e-05	0.000366592
ADARB1	-3.41009	8.14793	18.2606	1.92651e-05	0.000369094
LRR1	4.8446	5.50218	18.2465	1.94087e-05	0.000371159
BRAF	-2.25011	9.19104	18.2353	1.95231e-05	0.000372661
HDAC9	-2.31458	9.20397	18.1323	2.06081e-05	0.00039265
AQR	-5.88221	7.37219	18.0991	2.09704e-05	0.000398821
PTPN13	-2.37646	8.95875	18.087	2.11033e-05	0.000400616
EIF2B3	-5.86611	7.43595	18.0636	2.13651e-05	0.000404846
DENND5B	-2.43231	8.93914	18.0052	2.20306e-05	0.000416695
MAST4	-2.32883	9.4859	17.9847	2.22684e-05	0.000420428
SYNDIG1	-5.90657	7.41244	17.9254	2.2974e-05	0.000432962
PLD3	-2.82247	8.34704	17.9028	2.32481e-05	0.000437334
PRIM1	4.64655	5.65841	17.8973	2.33147e-05	0.000437793
FOXO1	-2.38548	8.84677	17.8903	2.34006e-05	0.000438614
ATP6V1A	-3.08124	8.26946	17.87	2.36521e-05	0.000442528
MBTD1	-5.84773	7.40829	17.8356	2.4084e-05	0.000449799
ACVR2A	-3.28292	8.14001	17.8283	2.41759e-05	0.000450705
PHYHIP	-3.27181	8.18337	17.8103	2.44061e-05	0.00045418
ARHGAP5	-2.18243	9.18884	17.7768	2.4839e-05	0.000460972
INSR	-3.87298	7.74973	17.7752	2.48598e-05	0.000460972
UNC80	-2.22336	9.19934	17.7521	2.51638e-05	0.000465777
EME1	4.69434	5.50005	17.6949	2.59317e-05	0.000479137
CTIF	-2.45002	8.63773	17.6875	2.60334e-05	0.000480161
RYBP	-3.81793	7.7289	17.6707	2.62645e-05	0.000483565
CENPU	3.88598	5.7057	17.6497	2.65554e-05	0.000488056
PPP1R13B	-2.97013	8.59698	17.63	2.68318e-05	0.000491923
BSN	-3.83317	7.85456	17.628	2.68606e-05	0.000491923
ZMYND8	-2.4435	9.08511	17.622	2.69453e-05	0.000492606
NEGR1	-1.9579	11.0211	17.608	2.71438e-05	0.000495324
MAOB	-2.80333	8.25353	17.6049	2.71894e-05	0.000495324
CDK8	-3.08387	8.09567	17.5937	2.73498e-05	0.000497373
IQSEC3	-5.83178	7.34547	17.5874	2.74404e-05	0.000498148
CRB1	-2.48148	8.71356	17.5675	2.77288e-05	0.000502506
RNF220	-2.8429	8.61844	17.5605	2.78316e-05	0.000503123
GPC4	-5.843	7.19404	17.5585	2.78598e-05	0.000503123
CACHD1	-2.56843	8.67441	17.5552	2.79088e-05	0.000503134
PLEKHG1	-3.36766	7.63964	17.5449	2.806e-05	0.000504983
CHCHD6	-3.29826	8.15773	17.5087	2.85999e-05	0.000513014
IKBIP	3.23874	5.98117	17.5083	2.86051e-05	0.000513014
SEZ6L	-2.02975	9.97139	17.4951	2.88053e-05	0.000515714
MCC	-3.23885	7.91533	17.4907	2.8871e-05	0.000516
SCN3A	-2.4922	9.04271	17.4856	2.89486e-05	0.000516499
FBN2	3.50641	5.86441	17.4619	2.93126e-05	0.000522097
CAMKK1	-5.78894	7.53744	17.4545	2.94267e-05	0.00052323
MAP7D2	-5.77003	7.55884	17.4229	2.99201e-05	0.000531094
PCNA	3.0831	5.93671	17.4017	3.02561e-05	0.000536143
PHF14	-2.1796	9.09489	17.3896	3.04495e-05	0.00053865
FYN	-2.11212	9.64533	17.3845	3.053e-05	0.000539155
FAT4	-3.33416	7.95345	17.3583	3.09536e-05	0.000545709
IRAK1BP1	-3.3218	8.14646	17.3498	3.10931e-05	0.000547239
KLHL24	-3.27583	8.00962	17.3392	3.12669e-05	0.000549185
CLVS2	-2.94421	8.24301	17.3339	3.13538e-05	0.000549185
VPS13D	-2.49707	8.49837	17.3334	3.13624e-05	0.000549185
STXBP5	-2.1778	9.21769	17.3045	3.18432e-05	0.000556666
PHF21B	-5.88706	7.40229	17.2825	3.22141e-05	0.000562203
ANGPTL4	-6.02073	7.75639	17.2667	3.24828e-05	0.000565941
VEZT	-2.80454	8.26131	17.1792	3.40141e-05	0.000591629
THADA	-3.23416	8.16826	17.1411	3.47026e-05	0.000602595
SH3BP5	-5.7871	7.6165	17.1165	3.51562e-05	0.000609452
LRRIQ1	-5.82104	7.39134	17.1012	3.54408e-05	0.000613362
DNAH14	-3.8349	7.86378	17.0933	3.55881e-05	0.000614887
RPRD1A	-2.92345	8.1865	17.0761	3.59114e-05	0.000619442
DAAM1	-2.31543	8.7701	17.0582	3.62511e-05	0.000624264
TACC3	2.85563	6.05552	17.0501	3.64057e-05	0.000625888
TSPAN5	-2.3582	8.89942	17.0147	3.70919e-05	0.000636631
KIF1A	-3.78446	7.67773	16.962	3.81352e-05	0.000653458
MBOAT2	-2.50592	8.52784	16.929	3.88042e-05	0.000662859
SRRM4	-5.76299	7.73337	16.9286	3.88115e-05	0.000662859
NUAK1	-5.7887	7.50939	16.894	3.95263e-05	0.000673959
NRN1	-3.76233	7.97329	16.8738	3.995e-05	0.000680067
ADCY1	-2.58417	8.68582	16.8428	4.06069e-05	0.000690117
TSC22D1	-2.18179	9.0856	16.8217	4.10612e-05	0.000695676
MACF1	-2.01885	10.4554	16.8214	4.10679e-05	0.000695676
PTPN4	-2.50317	8.56176	16.801	4.15111e-05	0.000702038
TMEM130	-3.7724	7.94054	16.7609	4.23984e-05	0.000715878
FLRT3	-5.74864	7.35521	16.7454	4.27459e-05	0.000720298
USP25	-2.5691	8.45157	16.743	4.27989e-05	0.000720298
CHGB	-3.78038	7.8517	16.7381	4.29106e-05	0.00072101
NT5DC1	-5.7328	7.3824	16.7328	4.30298e-05	0.000721844
EHBP1	-1.94916	9.9385	16.7255	4.31968e-05	0.000723476
RALGPS2	-2.38823	9.04378	16.7218	4.32806e-05	0.000723712
CERS4	-5.73932	7.63436	16.6799	4.42467e-05	0.000738677
EGR1	2.53691	6.36489	16.6702	4.44748e-05	0.000741294
ZDBF2	-5.68929	7.3787	16.6513	4.49193e-05	0.000747502
PRKACB	-2.07273	9.54507	16.644	4.50927e-05	0.000749188
ADAM22	-2.19491	9.94174	16.6253	4.55402e-05	0.000755414
BICD1	-2.14786	9.341	16.6186	4.57017e-05	0.000756884
NEIL3	4.32078	5.55887	16.5541	4.72806e-05	0.000781532
CLSTN3	-5.66987	7.07884	16.5517	4.73405e-05	0.000781532
MSRA	-1.93313	9.84417	16.5376	4.76947e-05	0.00078613
PAK3	-2.20942	9.15617	16.5092	4.84138e-05	0.000796717
ARL15	-2.28802	9.25735	16.4694	4.94429e-05	0.000812365
SPIDR	-2.0626	9.68005	16.4567	4.97727e-05	0.000816493
USP7	-5.68469	7.11177	16.442	5.01627e-05	0.000821592
MARK3	-2.29927	8.77157	16.4237	5.06485e-05	0.000828243
UBAC2	-2.6953	8.20108	16.3876	5.1623e-05	0.00084285
KIF26B	1.96041	7.56221	16.3731	5.20183e-05	0.000847971
KLHL5	-2.31388	8.85941	16.314	5.36673e-05	0.000873482
MAP2	-1.88968	10.6417	16.3021	5.40051e-05	0.000877605
SNCA	-2.72105	8.4073	16.2852	5.44887e-05	0.00088408
NFASC	-2.37633	8.79941	16.2676	5.49962e-05	0.000890921
CLU	-2.56045	9.52708	16.2539	5.53963e-05	0.000896004
PUS7L	-5.66557	7.29409	16.2307	5.60793e-05	0.000905476
ZNF608	-2.41982	8.38041	16.2281	5.61563e-05	0.000905476
NEMF	-3.15607	7.91331	16.2087	5.6733e-05	0.000913357
LRRC8B	-2.67074	8.42487	16.1577	5.82823e-05	0.000936847
BRWD1	-2.19198	9.00857	16.1419	5.87679e-05	0.000943193
ATP6V0A1	-2.49845	8.24221	16.11	5.97673e-05	0.000957752
EPHB1	-2.3965	8.54406	16.0963	6.0201e-05	0.000963216
GPR155	-3.13202	8.15207	16.0772	6.08108e-05	0.000971476
PPP1R9A	-1.88869	9.91424	16.039	6.20508e-05	0.000989762
JPH4	-3.15225	8.06802	16.0198	6.26828e-05	0.00099831
XKR6	-2.02739	9.60179	16.0157	6.2819e-05	0.000998948
SEMA3C	-3.29052	7.86963	15.9772	6.41105e-05	0.00101793
KIAA0930	-2.83733	8.3216	15.9572	6.47921e-05	0.00102718
CPLX2	-3.12797	8.11101	15.9231	6.59692e-05	0.00104424
DDX17	-1.97934	9.59178	15.9082	6.64905e-05	0.00105089
MED13	-2.59795	8.4618	15.8667	6.7963e-05	0.00107181
WDR76	3.55769	5.72632	15.8651	6.80203e-05	0.00107181
GLI3	-2.99471	8.19735	15.8587	6.8253e-05	0.00107232
PPM1H	-2.55321	8.51385	15.8564	6.83367e-05	0.00107232
CRBN	-5.5885	7.26537	15.8523	6.84832e-05	0.00107232
TRIM9	-1.80586	10.5318	15.8491	6.85983e-05	0.00107232
KLHL3	-3.15278	7.762	15.8483	6.86291e-05	0.00107232
FBXL2	-5.61567	7.37424	15.8471	6.8672e-05	0.00107232
RICTOR	-2.18935	8.8892	15.817	6.9774e-05	0.00108789
NME7	-2.47907	8.58864	15.7861	7.09212e-05	0.00110412
RANBP17	2.27587	6.48036	15.7763	7.1289e-05	0.00110818
PSMD11	-3.6873	7.46474	15.7351	7.28613e-05	0.00113093
RBM39	-2.31335	8.47391	15.729	7.30957e-05	0.00113287
NR3C2	-1.94319	10.1635	15.7193	7.34708e-05	0.00113699
MAP1A	-3.72582	7.7394	15.6957	7.43945e-05	0.00114957
NBAS	-2.2249	8.98016	15.69	7.46158e-05	0.00115128
AKAP11	-2.88695	8.18271	15.676	7.51731e-05	0.00115816
HS6ST3	-1.98131	10.5912	15.6676	7.55067e-05	0.00116157
ITGA4	2.94962	6.15819	15.6303	7.70102e-05	0.00118295
FLRT2	-2.16915	8.93042	15.6205	7.74124e-05	0.00118737
KIAA0040	4.39378	5.50367	15.5845	7.89002e-05	0.00120841
SFXN5	-2.54231	8.65133	15.5526	8.02422e-05	0.00122715
RASAL2	-1.94816	10.232	15.5082	8.21496e-05	0.00125447
NYAP2	-3.6487	7.67812	15.4964	8.26633e-05	0.00125944
TMTC2	-2.23379	8.78943	15.4952	8.27172e-05	0.00125944
KNTC1	2.85176	6.14694	15.4742	8.36371e-05	0.00127158
TTC14	-2.30342	8.63663	15.4648	8.40541e-05	0.00127605
COX7C	-5.53884	7.07341	15.4121	8.64346e-05	0.00131027
KCNMB4	-2.97494	8.15233	15.3929	8.73159e-05	0.0013217
MAP3K4	-2.75968	8.14634	15.3652	8.86067e-05	0.00133929
CENPM	4.29816	5.50726	15.358	8.89435e-05	0.00134243
KBTBD12	-3.62914	7.5465	15.3499	8.93257e-05	0.00134624
BRCA1	2.15894	6.52162	15.3402	8.97873e-05	0.00135123
RPH3A	-3.63878	7.73545	15.3287	9.03344e-05	0.00135489
STXBP6	-2.18283	9.53197	15.327	9.04141e-05	0.00135489
PLCB1	-1.73635	11.2707	15.3242	9.0547e-05	0.00135489
TNFRSF25	-5.54861	7.07835	15.3241	9.05523e-05	0.00135489
POLQ	2.2847	6.43457	15.3203	9.0736e-05	0.00135569
UBR2	-2.58643	8.30066	15.3001	9.17103e-05	0.00136635
GALNT16	-3.6387	7.67984	15.3001	9.17127e-05	0.00136635
CELF5	-2.79221	8.18192	15.2927	9.20706e-05	0.00136972
NPAS2	-2.49302	8.4654	15.2875	9.23233e-05	0.00137151
PAM	-2.07355	9.34316	15.2653	9.34176e-05	0.00138578
COL1A2	4.24823	5.58165	15.2564	9.38562e-05	0.0013903
TOM1L2	-2.35214	8.55018	15.21	9.61902e-05	0.00142285
SLC25A23	-5.55367	7.12246	15.1982	9.67945e-05	0.00142975
HPCAL4	-5.50812	7.1061	15.1942	9.70005e-05	0.00143076
SLC44A3	-5.80049	6.87181	15.183	9.75795e-05	0.00143726
CATSPER2	-3.07087	8.06545	15.1655	9.84858e-05	0.00144855
ABCA5	-3.59916	7.85138	15.1526	9.91592e-05	0.00145639
FBXL20	-2.46873	8.22229	15.1388	9.98884e-05	0.00146336
SLC25A18	-3.72982	7.84971	15.1383	9.99155e-05	0.00146336
ACAP2	-1.97701	9.00388	15.128	0.000100464	0.00146933
DPF3	-2.16783	8.99586	15.1105	0.000101396	0.00148087
HTT	-2.61401	8.37136	15.0853	0.000102758	0.00149865
DAAM2	-2.502	8.49948	15.0783	0.00010314	0.00150212
ZSWIM6	-1.83102	9.84247	15.0609	0.000104095	0.00151389
REEP5	-3.1207	7.75831	15.0114	0.000106866	0.00155203
PPM1L	-2.41647	8.33043	15.0051	0.000107224	0.00155504
DRAXIN	3.69282	5.74463	14.9876	0.000108219	0.00156728
BCAS3	-1.93853	9.4444	14.9739	0.000109008	0.00157652
IQSEC2	-3.61322	7.85404	14.9489	0.000110461	0.0015953
RAB6B	-3.62456	7.50523	14.9241	0.000111926	0.00161422
MPRIP	-2.20653	8.63308	14.9003	0.000113348	0.00163246
SAT2	-5.4704	7.22507	14.8839	0.000114334	0.00164439
SLC12A5	-5.49865	7.12229	14.8697	0.000115196	0.00165448
CAPS2	-2.63497	8.22542	14.8186	0.00011836	0.00169759
TNIK	-1.79918	10.7521	14.7905	0.000120139	0.00172072
BIRC5	3.97086	5.6217	14.7825	0.000120652	0.0017257
DPH6	-2.43811	8.36011	14.7672	0.000121635	0.00173736
COL18A1	-5.45723	6.94062	14.7639	0.000121849	0.00173802
DGKE	-5.50234	7.17762	14.7517	0.000122638	0.00174688
TRIM2	-1.84444	9.57431	14.7392	0.000123451	0.00175604
SULT4A1	-5.48357	7.03735	14.7183	0.000124829	0.00177322
TMEM144	-3.66878	7.75641	14.7139	0.000125117	0.00177489
MAPK14	-3.01698	7.90944	14.6929	0.000126519	0.00179123
SLC22A23	-3.01309	7.91446	14.6904	0.000126689	0.00179123
RABEP1	-2.56976	8.33574	14.689	0.000126787	0.00179123
GGT7	-3.63465	7.7404	14.6511	0.000129361	0.00182511
COG5	-2.08664	8.84306	14.6173	0.000131697	0.00185555
ATXN10	-2.17788	8.7638	14.6144	0.0001319	0.00185589
ODF2L	-3.12387	7.89132	14.6104	0.000132183	0.0018566
MED28	-5.5128	6.8624	14.6086	0.000132308	0.0018566
ECHDC2	-5.52476	7.33455	14.6028	0.000132718	0.00185984
KLHL20	-3.58008	7.73151	14.5723	0.000134885	0.00188766
PITPNC1	-1.96607	10.3215	14.5561	0.000136049	0.00190139
MMP17	-5.51187	7.0763	14.5355	0.000137543	0.00191897
ULK4	-2.29962	8.61386	14.5313	0.000137848	0.00191897
STON2	-2.22839	8.42466	14.5288	0.000138035	0.00191897
CABLES1	-2.494	8.11058	14.5286	0.000138046	0.00191897
CCDC150	3.36402	5.79755	14.4833	0.000141407	0.00196194
ADAM32	-5.44475	6.84972	14.4819	0.000141515	0.00196194
RUNDC3A	-3.5635	7.25416	14.4685	0.000142523	0.00197327
DOCK9	-2.99914	8.19649	14.447	0.000144159	0.00199217
MT-ND3	-2.08741	10.752	14.4455	0.000144271	0.00199217
ADAM23	-2.33558	8.69483	14.4287	0.000145564	0.00200736
CNDP1	-5.55158	6.82979	14.4121	0.000146856	0.00202103
PHC3	-2.27238	8.31041	14.411	0.000146945	0.00202103
HPCA	-3.06164	7.60747	14.4069	0.000147259	0.00202266
UBE2T	3.11539	5.78815	14.3922	0.00014842	0.00203592
NDRG4	-2.53988	8.25995	14.3871	0.000148815	0.00203865
FUT9	-1.89095	9.75154	14.3691	0.00015025	0.0020556
TBC1D32	-2.2258	8.61551	14.3592	0.000151038	0.0020587
UBE2S	2.25373	6.38573	14.359	0.000151058	0.0020587
PPFIBP1	-2.25885	9.00346	14.3588	0.000151072	0.0020587
ITSN1	-2.13555	8.77583	14.3517	0.00015164	0.00206374
BGN	2.98585	6.01167	14.3355	0.000152956	0.00207631
KCNC4	-5.49923	6.99788	14.3349	0.000153006	0.00207631
OGT	-2.75746	7.8968	14.3301	0.00015339	0.00207631
KDM7A	-3.53819	7.32268	14.33	0.000153398	0.00207631
PPARGC1A	-3.53421	7.64742	14.328	0.000153564	0.00207631
GLIS1	-5.50921	7.08912	14.2951	0.000156272	0.00210926
GLG1	-2.15388	8.67814	14.2935	0.000156407	0.00210926
HIVEP2	-1.97913	8.99217	14.2003	0.000164346	0.00221088
ABL2	-2.58749	8.12666	14.2	0.000164368	0.00221088
SHISA9	-1.94671	10.2323	14.1973	0.000164609	0.00221126
KIDINS220	-2.08905	8.50376	14.1928	0.000165001	0.00221366
TNRC6B	-1.81365	9.82235	14.1488	0.000168906	0.00226312
ACYP2	-2.06493	8.83749	14.1332	0.000170316	0.00227907
IWS1	-3.56405	7.34109	14.1078	0.000172624	0.00230639
LAMB1	-3.55906	7.88594	14.1052	0.000172861	0.00230639
FRY	-2.14056	8.68274	14.1035	0.000173024	0.00230639
CHD5	-5.44278	7.24174	14.0985	0.000173483	0.00230955
PISD	-5.39465	7.09228	14.0927	0.000174018	0.0023137
BIRC6	-1.84953	9.45481	14.0894	0.000174326	0.00231484
RAPGEF4	-1.95876	9.53244	14.0337	0.000179562	0.00238132
FBXO11	-2.07851	8.82086	14.0277	0.000180142	0.00238596
CBFA2T2	-1.96472	8.9582	14.0215	0.000180737	0.00238881
PARPBP	2.88436	5.95899	14.0206	0.000180817	0.00238881
SON	-2.2672	8.58522	14.0032	0.000182497	0.00240794
FAM124A	-5.40588	6.86356	13.9932	0.000183476	0.00241778
GRIK5	-3.50504	7.68312	13.9889	0.000183897	0.00242026
RNPC3	-3.51364	7.68812	13.939	0.000188836	0.00248212
SLC16A7	-2.42645	8.46168	13.9273	0.000190017	0.00249448
ASXL3	-3.58628	7.49204	13.9198	0.000190783	0.00250138
PPP6R2	-2.31993	8.27033	13.8951	0.000193302	0.00253121
CSMD1	-1.74774	12.8871	13.8913	0.000193693	0.00253314
GOLGA4	-2.04694	8.72595	13.8833	0.00019452	0.00254076
AGL	-5.38759	7.06408	13.8802	0.000194845	0.0025418
CDIP1	-5.39012	7.14758	13.8524	0.000197742	0.00257635
PLEKHG5	-5.41809	7.02621	13.8259	0.00020055	0.00260967
GTF2I	-1.86969	9.30121	13.8194	0.000201249	0.00261254
ERGIC2	-5.40736	7.04589	13.8191	0.000201275	0.00261254
LGI4	-5.38009	6.94319	13.7631	0.00020737	0.0026883
ATP9B	-1.99146	9.16474	13.7427	0.000209631	0.00271422
YJEFN3	-5.35297	6.8935	13.7371	0.000210257	0.00271672
POLE2	2.87387	6.06795	13.7363	0.000210348	0.00271672
TRAK2	-3.00431	7.78671	13.7312	0.000210916	0.00271672
CAMK1	-5.37588	7.18998	13.7299	0.000211068	0.00271672
ITPKB	-2.35139	8.30169	13.7293	0.000211132	0.00271672
SLC17A5	-5.38407	7.29974	13.719	0.000212294	0.0027283
MTFR2	4.26955	5.55035	13.7132	0.00021295	0.00273007
FUT8	-1.96411	8.91842	13.7131	0.000212958	0.00273007
CDH4	-2.44965	8.31588	13.7016	0.000214277	0.00274359
SYNPO	-5.35008	6.97958	13.6925	0.000215313	0.00275346
ARHGEF3	-2.19689	8.45838	13.6778	0.000217004	0.00277168
PRKRIP1	-2.99534	7.81698	13.6711	0.000217782	0.00277819
EP300	-2.71144	7.64188	13.6464	0.000220662	0.00281148
DOK5	-3.11488	7.50008	13.6194	0.000223862	0.00284876
SCAPER	-1.821	9.25502	13.6079	0.000225234	0.00286271
THSD7A	-1.95104	8.80083	13.6043	0.000225663	0.00286465
MTA3	-2.34054	8.38374	13.6007	0.000226105	0.00286676
HJURP	4.09378	5.53733	13.59	0.000227392	0.00287955
NTRK3	-1.79888	10.0952	13.5598	0.000231083	0.00292273
LRGUK	-5.40134	6.98668	13.5411	0.000233396	0.0029484
TMEM59L	-2.93867	7.63906	13.5182	0.000236267	0.00298104
CDC16	-5.41509	7.19207	13.506	0.0002378	0.00299674
FBXW7	-2.06095	8.77843	13.4699	0.000242421	0.00305128
SDK1	-1.78666	9.73219	13.4436	0.000245841	0.00309058
MBP	-1.95091	8.85914	13.439	0.000246447	0.00309444
NPEPPS	-2.18169	8.43264	13.4216	0.000248749	0.00311957
BCL11B	-2.5233	8.62187	13.4155	0.000249557	0.00312593
SENP6	-1.97014	8.77114	13.4027	0.00025126	0.00314347
ATRX	-1.8106	9.14122	13.3902	0.000252945	0.00316075
WASL	-2.92616	7.76004	13.3865	0.000253439	0.00316311
NETO1	-2.10311	8.98501	13.3675	0.000256027	0.00319158
GLDN	-5.33774	6.89188	13.3641	0.000256483	0.00319343
NFIA	-1.64265	10.8836	13.3402	0.000259778	0.00323058
SLC35G2	-3.44936	7.24803	13.3305	0.000261129	0.00324139
FGFR2	-2.94646	7.52191	13.3294	0.000261271	0.00324139
GOLGB1	-2.94444	7.96671	13.315	0.000263288	0.0032625
DICER1	-2.28523	8.05597	13.3048	0.000264724	0.0032764
ARNT2	-1.79254	9.40218	13.2726	0.000269317	0.00332927
NEURL1B	1.87062	7.05497	13.2645	0.000270476	0.00333962
BIN1	-2.92067	7.71844	13.2567	0.00027161	0.00334676
AHI1	-1.76934	9.76126	13.254	0.000271993	0.00334676
MARCKS	1.72826	7.24111	13.2538	0.000272021	0.00334676
ARHGEF11	-2.30355	8.25128	13.249	0.000272731	0.00335152
DEPDC1	3.69558	5.6125	13.2466	0.000273069	0.00335171
SPAG16	-2.15617	8.61804	13.2302	0.000275478	0.00337729
C1orf52	-5.26312	7.0375	13.2101	0.000278441	0.00340959
RALGAPB	-2.99883	7.64345	13.206	0.000279054	0.00341307
SLC30A3	-5.30534	6.93736	13.2002	0.000279921	0.00341964
NUSAP1	4.06391	5.5006	13.1824	0.000282597	0.00344829
PNCK	-5.3237	6.68408	13.1685	0.000284688	0.00346971
KIF5A	-5.36922	6.9324	13.1654	0.000285163	0.00347143
LONRF3	-5.34225	7.21679	13.1602	0.000285955	0.003477
BMPER	-5.44068	6.87244	13.1516	0.000287276	0.00348626
CBLN2	-3.4493	7.63942	13.1509	0.000287388	0.00348626
BLM	3.69878	5.66173	13.1465	0.000288059	0.00349032
PREPL	-1.93086	8.96726	13.1375	0.000289439	0.00350295
LRP8	-5.30444	6.82734	13.1333	0.000290101	0.00350688
ENOX2	-3.41332	7.28713	13.1106	0.000293631	0.00354377
KLHL1	2.58843	6.10473	13.1093	0.000293835	0.00354377
MAPK1	-1.81832	9.08043	13.0903	0.000296828	0.00357571
TBCK	-2.00669	8.7983	13.0849	0.000297688	0.00358191
UVSSA	-5.40404	7.06232	13.0794	0.000298557	0.00358822
GIPC2	-5.29329	7.00925	13.0592	0.0003018	0.00362299
DOCK10	-1.74058	10.2512	13.0441	0.000304238	0.00364805
SHROOM3	-2.48959	8.0865	13.0409	0.000304767	0.00365017
FEZ2	-2.91192	7.73342	13.0343	0.000305845	0.00365886
KCNQ2	-3.41027	7.46987	13.0273	0.000306986	0.00366829
IGSF8	-5.26926	6.91829	13.0049	0.000310685	0.00370822
PPP1R12B	-1.75731	9.35537	12.9922	0.000312794	0.00372911
BDP1	-2.29344	8.39842	12.964	0.000317545	0.0037814
HSP90AB1	-1.92785	8.5766	12.9566	0.000318788	0.00379186
MKLN1	-1.6507	10.0292	12.9466	0.000320506	0.00380524
SAMD4A	-1.90488	9.21699	12.9458	0.000320646	0.00380524
ZFHX2	-5.32482	7.03532	12.9402	0.000321597	0.00381217
SLC20A2	-2.41355	8.21083	12.922	0.000324735	0.00384498
SRGAP3	-1.77673	9.57834	12.9183	0.00032539	0.00384835
SNTG1	-1.69453	11.1298	12.9132	0.000326271	0.00385438
SYT4	-5.26943	6.86802	12.91	0.000326833	0.00385663
SYT14	-2.17267	8.42043	12.9079	0.000327206	0.00385665
SSBP2	-1.91065	9.0321	12.9017	0.000328283	0.00386496
SOS1	-2.00026	8.92887	12.8986	0.000328831	0.00386702
BOD1L1	-2.89227	7.76184	12.8706	0.000333783	0.00392082
RASGRF1	-5.2749	7.18046	12.8603	0.000335632	0.00393581
CABP1	-5.26298	7.11851	12.8592	0.000335817	0.00393581
ARFGEF2	-2.91591	7.67923	12.8562	0.000336372	0.00393786
KIFAP3	-2.14702	8.56187	12.8498	0.000337518	0.00394662
BASP1	-1.76766	9.41593	12.8478	0.00033788	0.00394662
AHCYL1	-2.10374	8.59379	12.8446	0.000338457	0.00394891
VWA8	-1.962	8.70888	12.8394	0.00033939	0.00395536
ST8SIA3	-3.37339	7.30532	12.8102	0.000344728	0.00401306
GALNT14	-2.84003	8.07328	12.7921	0.000348077	0.00404752
FAIM2	-2.61622	7.77712	12.7858	0.00034926	0.00405585
TCF4	-1.56783	10.7856	12.7837	0.000349649	0.00405585
MAP3K13	-2.25223	8.15308	12.782	0.000349965	0.00405585
ZNF532	-1.93337	8.69814	12.7625	0.000353639	0.00409386
LIG1	2.55764	6.10374	12.7581	0.000354476	0.00409826
MFN1	-5.26863	7.03141	12.7563	0.000354809	0.00409826
DMXL2	-1.95117	8.92152	12.7319	0.000359476	0.00414756
PPP4R4	-2.44435	8.32707	12.7285	0.00036012	0.00415037
ANO4	-2.85598	7.51215	12.7177	0.000362205	0.00416977
PI4KA	-1.99916	8.9771	12.7146	0.000362815	0.00417217
RFWD3	2.38088	6.24778	12.7093	0.00036384	0.00417933
NAF1	-2.90662	7.84039	12.7071	0.000364277	0.00417972
VPS8	-2.21392	8.27646	12.7022	0.000365217	0.00418427
UBE2QL1	-5.36285	7.15153	12.7009	0.000365479	0.00418427
MIS18BP1	1.81672	7.14407	12.6908	0.000367463	0.00419761
ENO4	-5.24014	6.99943	12.6897	0.00036768	0.00419761
SORCS2	-2.4368	7.97832	12.6888	0.000367857	0.00419761
EFNA5	-2.72915	7.9383	12.6797	0.000369651	0.00420991
KIAA1671	-2.41382	7.96257	12.6792	0.000369745	0.00420991
YPEL5	-5.23566	6.95267	12.6751	0.000370556	0.00421452
PPP1R21	-2.86409	7.65638	12.6701	0.000371559	0.0042213
TRPC1	-2.25276	8.31151	12.6656	0.00037244	0.00422599
SRPK2	-1.72574	9.37472	12.6639	0.000372786	0.00422599
DSE	-2.41862	7.59755	12.6617	0.000373215	0.00422625
PDK4	-3.43383	7.05448	12.6531	0.000374938	0.00424113
ABCB9	-5.24795	7.12697	12.6343	0.000378731	0.00427937
PLXNA2	-2.2671	8.33979	12.5303	0.000400409	0.0045194
BBS9	-2.33571	8.0763	12.521	0.000402394	0.00453638
LRRC36	3.52764	5.66942	12.5192	0.000402787	0.00453638
PACSIN1	-5.20402	7.19605	12.503	0.0004063	0.00457098
CAB39	-2.35444	8.061	12.5006	0.000406826	0.00457195
ANKRD29	-5.22051	7.07579	12.4916	0.000408782	0.00458896
RBM6	-1.88187	8.92695	12.4888	0.000409391	0.00459083
NREP	-2.62649	7.7656	12.4862	0.000409971	0.00459239
DCTN5	-3.37143	7.20763	12.479	0.000411561	0.00460523
AGPAT4	-2.12058	8.69523	12.4655	0.000414541	0.00463358
HEATR5B	-3.33195	7.53456	12.4542	0.000417048	0.00465658
DOCK3	-1.61225	10.5583	12.4498	0.000418046	0.00466271
RAPGEFL1	-3.35679	7.80109	12.4403	0.000420174	0.00468142
LSS	-5.24749	6.75645	12.4361	0.000421103	0.00468675
FAM110B	-2.13924	8.08834	12.4273	0.000423104	0.00470397
BTBD8	-3.30585	7.2645	12.4055	0.000428071	0.0047541
AGBL4	-1.60555	11.06	12.4026	0.000428746	0.00475651
MYO5A	-1.87367	8.87816	12.3912	0.000431373	0.00478055
EIF4G3	-1.69884	9.89039	12.3765	0.000434776	0.00481313
OLIG1	2.23112	6.31228	12.3689	0.000436546	0.00482253
TRPC3	3.41242	5.62264	12.3689	0.000436554	0.00482253
NCOA7	-2.26013	8.16736	12.3664	0.000437134	0.0048238
ABCC5	-2.46264	7.97781	12.3588	0.000438916	0.00483833
MAP3K1	2.03995	6.66872	12.3566	0.000439421	0.00483876
SORBS2	-2.02112	8.63679	12.3449	0.000442201	0.00486295
EHD3	-5.21435	6.94804	12.3434	0.000442554	0.00486295
EPSTI1	3.0944	5.76698	12.322	0.000447663	0.00491296
ITCH	-2.21741	8.09614	12.3203	0.000448052	0.00491296
ZC3H14	-2.53367	7.93727	12.279	0.000458089	0.00501772
GMDS	-2.12739	8.70751	12.2587	0.000463087	0.00506711
STX6	-5.19085	6.88697	12.2525	0.000464634	0.0050787
MOB1B	-2.78439	7.39647	12.2505	0.000465145	0.00507894
C4orf50	-5.21583	7.27888	12.231	0.000470026	0.00512684
PDCD10	-5.19495	6.87641	12.2211	0.000472519	0.00514862
RBMS1	1.86779	6.77865	12.2141	0.000474296	0.00516256
DENND4A	-1.88506	8.87062	12.2098	0.000475392	0.00516908
RAP1GAP	-5.18008	6.98997	12.2034	0.000477018	0.00518133
RAB11FIP4	-3.34078	7.66662	12.1963	0.000478838	0.00519567
RNF144A	-2.094	8.55176	12.1929	0.000479721	0.00519982
TTYH3	-5.17832	6.90857	12.1585	0.000488644	0.00529102
NAPB	-2.814	7.59969	12.1553	0.000489489	0.00529464
WDR44	-3.36334	7.31345	12.1503	0.00049079	0.00530318
CDK5R1	-3.3482	7.22936	12.1476	0.000491519	0.00530554
CCDC57	-3.37606	7.85336	12.1361	0.000494538	0.00533259
UBE2H	-1.86985	8.54018	12.1334	0.00049526	0.00533483
CHIC1	-2.51865	7.68162	12.1093	0.000501704	0.00539865
BNIP3L	-2.31862	8.12519	12.1066	0.000502445	0.00540103
RHBDD1	-3.30577	7.50872	12.1037	0.000503214	0.0054037
FOXM1	3.84495	5.55308	12.1011	0.000503914	0.00540562
CAMKV	-3.36176	7.33995	12.0939	0.000505869	0.00542099
LRRC28	-2.55999	7.97947	12.0897	0.000507023	0.00542776
TTYH1	-2.31633	8.10512	12.0503	0.00051783	0.00553774
SOCS5	-3.37143	7.52311	12.0445	0.000519447	0.00554932
NR1D2	-3.28153	7.20518	12.0373	0.000521469	0.0055652
BEND6	-3.37867	7.55555	12.0221	0.000525741	0.00560503
ABLIM3	-2.49933	7.93011	12.0052	0.000530528	0.00565026
TTC1	-3.31859	7.4738	11.9925	0.000534157	0.00568308
DHX9	-2.83474	7.54236	11.9889	0.000535195	0.00568829
FOXN4	4.04765	5.49224	11.9849	0.000536324	0.00569446
SMG1	-2.25458	8.15353	11.9815	0.000537325	0.00569927
CAB39L	-3.3368	7.32067	11.9758	0.000538951	0.00571068
RASA1	-1.87313	8.69518	11.9731	0.000539741	0.00571323
DCAF5	-2.23836	8.1011	11.9691	0.000540902	0.00571968
BOC	-5.17678	7.16973	11.9656	0.000541924	0.00572466
CYTH1	-3.32722	7.30558	11.9402	0.000549368	0.0057919
CLYBL	-2.67984	7.58798	11.94	0.000549405	0.0057919
FBXO16	-3.26065	7.51316	11.928	0.000552951	0.00581989
TF	-3.34819	7.30815	11.9273	0.000553181	0.00581989
KIAA0513	-5.12427	7.14582	11.8683	0.000570984	0.00600111
CC2D1A	-5.09187	6.98539	11.8638	0.00057236	0.00600949
GNAL	-1.93303	9.14459	11.861	0.000573206	0.00601229
SYN1	-3.31661	7.34164	11.8525	0.00057585	0.00603393
PRKCZ	-5.14344	7.14667	11.8494	0.000576813	0.00603793
DGKH	1.59656	7.78889	11.8436	0.00057859	0.00605043
TFPI	3.64522	5.72748	11.8306	0.000582655	0.00608681
CDCA3	3.39562	5.62533	11.8282	0.000583396	0.00608843
LIFR	-1.87023	8.70721	11.8225	0.000585182	0.00610023
KIF21A	-1.97305	8.37999	11.8203	0.000585881	0.00610023
UTY	-1.82378	8.8863	11.8179	0.000586636	0.00610023
ZRANB2	-2.03975	8.46629	11.8171	0.000586877	0.00610023
OSBPL6	-1.75354	9.0013	11.8058	0.000590459	0.00613133
SLC24A3	-1.63285	10.3403	11.7666	0.000603045	0.00625577
NDUFAF2	-3.28808	7.46444	11.7589	0.000605518	0.00627515
KCNN3	-1.91274	8.72792	11.741	0.000611374	0.00632951
IQCH	-5.08148	6.75692	11.7316	0.000614469	0.00635523
PPP1R12A	-1.82991	8.86636	11.7248	0.000616717	0.00637213
CYSTM1	-3.28589	7.41434	11.7203	0.000618231	0.00637848
DCAF6	-2.1646	8.26553	11.7193	0.00061856	0.00637848
SLC22A15	-2.50447	7.77544	11.7075	0.000622502	0.00641276
MCCC1	-2.45974	7.72289	11.7035	0.000623821	0.00641998
TRPC5	-2.87214	7.91625	11.6921	0.000627675	0.00645324
SEC31A	-2.79425	7.56602	11.663	0.000637562	0.00654841
ANKUB1	-3.27763	7.436	11.6591	0.000638878	0.00655544
GRIN2C	-5.16925	6.97479	11.6361	0.00064683	0.00663048
ADAMTSL3	-2.77725	7.60639	11.623	0.000651417	0.00667092
TOB2	-5.11482	7.03211	11.6147	0.000654331	0.0066846
EFEMP1	-2.94479	7.3512	11.6124	0.00065513	0.0066846
MAPK8IP3	-2.47423	7.99779	11.6119	0.000655325	0.0066846
SNX29	-2.01601	8.49913	11.6119	0.000655328	0.0066846
CDH13	1.51223	8.7095	11.609	0.000656328	0.00668823
CD109	-5.14492	6.67202	11.6036	0.000658232	0.00669792
NRG2	-2.11431	8.41161	11.602	0.000658796	0.00669792
THRB	-1.78771	8.58998	11.598	0.000660242	0.00669792
POU2F1	-1.74015	8.90693	11.5972	0.000660528	0.00669792
MAP9	-3.32323	7.38734	11.597	0.0006606	0.00669792
DMD	-1.57344	11.5527	11.5954	0.000661148	0.00669792
FAM131A	-2.76442	7.3728	11.5729	0.00066919	0.00676836
ATP1A2	-2.13572	8.89317	11.5723	0.000669405	0.00676836
DNAH9	-2.28742	8.39975	11.5015	0.000695403	0.00702438
SKAP2	-5.09727	7.10223	11.4966	0.000697232	0.00703601
RBM25	-2.01064	8.52624	11.4918	0.000699036	0.00704737
GINS1	2.62638	5.97011	11.4748	0.000705459	0.00710522
ATP6V0D1	-5.09438	6.78752	11.4729	0.000706185	0.00710565
PMS1	-3.27289	7.20515	11.4674	0.000708273	0.00711976
L2HGDH	-3.27316	7.41501	11.4558	0.00071272	0.00715753
E2F7	3.36971	5.60547	11.4452	0.000716793	0.00718677
TBC1D22A	-1.87754	8.64037	11.4446	0.000717016	0.00718677
SLC4A7	-1.93862	8.93498	11.4305	0.00072249	0.00723466
RAB11A	-2.29216	8.03268	11.4246	0.000724791	0.0072507
SLC39A14	-5.09684	6.94265	11.4209	0.000726232	0.00725812
RHOT1	-2.14978	8.2658	11.3977	0.000735345	0.00734214
DYM	-1.85162	8.70942	11.3888	0.000738875	0.0073703
JPH3	-5.08164	7.15598	11.3724	0.000745443	0.007423
SLCO3A1	-1.75029	9.29465	11.372	0.000745588	0.007423
SIL1	-2.20457	8.17299	11.3636	0.000748989	0.00744972
RPS6KA5	-1.96211	8.25423	11.3602	0.000750347	0.00745608
CCBE1	-5.1043	7.14724	11.3577	0.000751375	0.00745915
JARID2	-2.01672	8.46709	11.3513	0.000753936	0.00747743
SLC6A15	-3.23371	7.36773	11.3456	0.000756285	0.00749357
JAKMIP3	-5.14103	6.84223	11.342	0.000757734	0.00750077
PHACTR3	-1.74892	8.97974	11.3393	0.00075885	0.00750466
NECAP1	-5.07957	6.93625	11.3215	0.000766152	0.00756944
NDFIP1	-1.93726	8.3522	11.3198	0.000766858	0.00756944
ZNF445	-5.05479	6.77991	11.2508	0.000795906	0.0078487
RAP2B	-5.0436	6.9056	11.245	0.00079836	0.00786544
COBLL1	2.37702	6.21986	11.2406	0.000800277	0.00787685
NDUFS1	-2.4778	7.53971	11.2211	0.000808721	0.00795242
SLC6A17	-5.04931	7.00448	11.2114	0.000812969	0.00798663
MAN1A2	-1.86816	8.58032	11.2094	0.000813847	0.0079877
GPR37	-5.34351	6.36866	11.1899	0.000822437	0.00806439
ZNF566	-5.05023	6.61133	11.186	0.000824151	0.00807285
CDKN3	3.35706	5.60356	11.1845	0.000824855	0.00807285
PKP2	-5.07587	6.64624	11.1819	0.000825989	0.00807634
DLEU7	-5.11547	7.09847	11.1777	0.00082786	0.00808701
SMPD3	-3.24283	7.6165	11.1681	0.000832155	0.00812133
MED13L	-1.60927	9.56252	11.1558	0.000837688	0.00816765
SRI	-5.0112	6.86333	11.1449	0.000842642	0.00820301
WDR70	-1.81874	8.69705	11.1434	0.000843323	0.00820301
SNX25	-2.68698	7.41594	11.1426	0.000843684	0.00820301
PPP1R16B	-2.72403	8.03426	11.1393	0.000845192	0.00820512
PTPN11	-3.25074	7.43548	11.1386	0.000845481	0.00820512
TRAP1	-5.00427	7.01823	11.136	0.000846696	0.00820924
ARID4A	-2.3433	7.83555	11.1301	0.00084936	0.00822738
IBTK	-2.45034	7.74503	11.1147	0.000856465	0.00828847
STARD7	-5.12406	6.78052	11.1056	0.000860655	0.00832127
TRAF3	-2.08883	8.08541	11.1014	0.000862642	0.00833272
SGIP1	-1.53973	10.0998	11.0941	0.000866018	0.00835756
TMEM241	-2.24038	8.13703	11.088	0.000868868	0.00837727
FARS2	-1.79659	8.73327	11.0813	0.000872029	0.00839996
ELMO2	-5.01157	7.08926	11.0599	0.000882138	0.00848945
SPPL3	-1.79448	8.43287	11.0534	0.000885235	0.00851137
FBXO33	-2.68082	7.56801	11.0428	0.000890346	0.00855259
KIAA1549	-2.22745	7.99987	11.0373	0.000892973	0.0085699
GCC2	-2.70836	7.57563	11.024	0.000899387	0.00861841
TAGLN2	2.65936	5.9356	11.0234	0.000899687	0.00861841
TUBA1C	2.10858	6.55525	11.0141	0.000904221	0.00865385
KIF5C	-1.8261	8.91069	11.0101	0.000906182	0.00866464
RC3H1	-2.05861	8.17482	11.0078	0.000907292	0.00866727
CNOT4	-2.10172	8.2731	10.9805	0.000920758	0.00878782
FANCA	2.50376	6.07515	10.9758	0.000923083	0.00880193
ATF7IP2	-2.13968	7.95829	10.9729	0.000924541	0.00880352
FAM193B	-2.68494	7.50689	10.9704	0.000925798	0.00880352
RBM10	-5.00845	6.72271	10.9702	0.000925871	0.00880352
ATP6V0E2	-3.21465	7.19644	10.9687	0.000926642	0.00880352
AFF1	-1.95914	8.54785	10.9516	0.000935212	0.00887682
SLC37A1	-5.02962	6.80227	10.9397	0.00094125	0.00892597
ADCY9	-1.96846	8.50891	10.9351	0.000943585	0.00893995
TBC1D8	-3.19717	7.19766	10.9271	0.000947698	0.00896444
RASAL1	-5.06771	6.842	10.9267	0.000947897	0.00896444
KCNAB2	-2.67323	7.82068	10.9217	0.000950434	0.00897955
MND1	2.88176	5.85246	10.9202	0.000951223	0.00897955
MT-ND5	-1.94519	8.58354	10.9149	0.000953937	0.00899698
SNX13	-2.01432	8.19572	10.9079	0.000957558	0.00902294
OLFM3	-3.28451	7.55245	10.9016	0.000960812	0.0090454
MAGI1	-1.56543	9.52749	10.8938	0.00096489	0.00907556
ZNF644	-1.81706	8.40543	10.8763	0.000974049	0.00915042
BRD1	-4.97142	6.93694	10.8717	0.000976463	0.00915042
PRELID2	-2.19594	8.20532	10.8697	0.00097748	0.00915042
MAST2	1.53899	7.55007	10.8697	0.00097749	0.00915042
ZZEF1	-3.17733	7.45577	10.8678	0.000978528	0.00915042
ZFYVE9	-2.22858	8.02638	10.8671	0.000978868	0.00915042
CLIP4	-2.24848	7.97222	10.8668	0.000979017	0.00915042
CMTM4	-2.08496	8.01606	10.8387	0.000993998	0.00928208
ADAM10	-2.05178	8.22233	10.8296	0.000998917	0.00931964
INPP4A	-1.88843	8.73217	10.8232	0.00100235	0.00934331
CRIM1	-2.29062	7.7411	10.8125	0.00100818	0.00938918
DENND6B	-5.02332	6.77754	10.8009	0.00101453	0.00943981
BPTF	-1.67299	9.13317	10.7802	0.00102592	0.00953731
DMXL1	-2.05016	8.37808	10.7758	0.00102837	0.00955148
VPS53	-1.86556	8.4175	10.7528	0.00104123	0.00966234
PPFIA3	-4.99128	6.59189	10.7369	0.0010502	0.00973681
ATXN2	-1.70337	8.65406	10.7274	0.0010556	0.00977816
LYPLAL1	-2.29842	7.50248	10.7175	0.00106126	0.00982181
ZNF516	-2.45439	7.69143	10.7141	0.00106325	0.00983149
ANKMY2	-4.9532	6.80608	10.7107	0.00106516	0.00984039
LRP2BP	-3.17546	7.10616	10.7074	0.00106707	0.00984927
TOMM7	-4.95374	6.7641	10.7043	0.00106886	0.00985702
VPS45	-2.35873	7.81618	10.699	0.00107192	0.00987653
VSNL1	-2.67424	7.64991	10.679	0.00108359	0.0099737
EPB41L1	-2.2173	7.87512	10.6776	0.00108439	0.0099737
SLC25A46	-2.46709	7.62159	10.6642	0.0010923	0.0100376
CEP85L	-1.70277	8.75773	10.6484	0.00110167	0.0101147
PLAGL1	-3.18553	7.25222	10.6299	0.00111273	0.0102072
UBE3A	-1.62629	9.0615	10.6261	0.00111503	0.0102171
TCP11L2	-4.9639	6.89963	10.6249	0.00111577	0.0102171
GRIP1	-1.94933	8.30251	10.6197	0.00111889	0.0102344
ALG14	-3.13743	7.08958	10.6185	0.00111964	0.0102344
TUBB2A	-2.66316	7.24658	10.6113	0.00112397	0.010265
ADAMTS4	3.1332	5.80636	10.5993	0.0011313	0.0103229
RIN2	-1.67296	8.76733	10.591	0.00113637	0.01036
CLTC	-2.05122	8.14713	10.5859	0.00113952	0.0103797
MAP4	-1.69006	8.90513	10.5672	0.00115109	0.0104735
ATP2C1	-1.79087	8.54673	10.566	0.00115184	0.0104735
FGF13	-2.48499	8.13038	10.5615	0.00115467	0.0104864
MIPOL1	-2.08733	8.26287	10.5605	0.00115528	0.0104864
CACNB4	-4.95129	6.65472	10.5358	0.00117082	0.0106182
ATP1A1	-2.21095	8.2969	10.5304	0.00117427	0.0106401
MAP3K7	-2.39985	7.70721	10.5288	0.00117531	0.0106403
COG1	-4.99154	6.69122	10.5252	0.00117757	0.010643
OSBPL11	-3.12477	7.01331	10.5242	0.00117818	0.010643
TUBA4A	-4.96273	6.5929	10.5235	0.00117869	0.010643
ITGB5	-2.66746	7.31672	10.5173	0.00118264	0.0106563
USP45	-4.9726	6.92736	10.5173	0.00118265	0.0106563
ATP6V1F	-4.95647	6.56883	10.5163	0.00118323	0.0106563
GRID2	1.44467	10.3778	10.5141	0.00118469	0.0106602
POC1A	2.81754	5.90741	10.5111	0.00118658	0.010668
LDLRAD4	-1.58572	9.3201	10.5069	0.00118929	0.010683
RNF112	-4.93603	6.71167	10.5022	0.00119229	0.0107008
ECHDC1	-3.14141	7.35472	10.497	0.00119567	0.0107218
YLPM1	-2.1636	8.12706	10.4905	0.0011999	0.0107504
SCP2	-2.26262	7.62829	10.48	0.00120677	0.0108027
MMD	-2.68726	7.6549	10.4778	0.00120819	0.010806
KDM4B	-3.13032	7.46661	10.4655	0.00121622	0.010858
SLC38A6	-2.70354	7.65966	10.4646	0.00121682	0.010858
PROX1	-2.22092	8.32363	10.4641	0.00121714	0.010858
ATP2B4	-1.72185	8.7932	10.4622	0.00121844	0.0108603
VPS13C	-1.68761	8.77047	10.4409	0.00123257	0.0109769
TFCP2	-2.18755	8.07229	10.4232	0.00124441	0.0110728
ZNF667	-3.13333	7.40142	10.4206	0.00124618	0.011079
FUT10	-4.96534	6.76534	10.4091	0.00125394	0.0111385
SV2A	-3.09564	7.098	10.3978	0.00126167	0.0111976
TGFB1I1	3.75341	5.50977	10.3927	0.00126512	0.0112155
WDR35	-3.18789	7.19593	10.3904	0.00126674	0.0112155
WDR49	-2.11927	7.82462	10.3901	0.00126693	0.0112155
DLGAP3	-4.959	7.08334	10.3819	0.00127259	0.0112392
RNF13	-2.11625	7.97616	10.3801	0.00127379	0.0112392
BLCAP	-3.13657	7.23852	10.3793	0.00127438	0.0112392
TUSC3	-1.94205	8.31893	10.3785	0.00127492	0.0112392
HEG1	1.91605	6.60922	10.3783	0.00127502	0.0112392
NDST1	-4.92113	6.78807	10.3762	0.00127647	0.0112425
RAB27B	-3.12844	7.60581	10.3702	0.00128064	0.0112661
GMNN	2.47861	5.92194	10.3692	0.00128132	0.0112661
POLR2F	-3.2271	7.30068	10.3624	0.00128606	0.0112982
MORC3	-3.0903	7.14553	10.3575	0.00128949	0.0113119
MPP2	-4.94346	6.92154	10.3571	0.0012898	0.0113119
NDFIP2	-2.62842	7.56317	10.3375	0.00130355	0.0114228
GAN	-2.08168	7.85263	10.3327	0.0013069	0.0114426
POSTN	-5.01165	7.41465	10.3222	0.0013144	0.0114985
CLSTN1	-1.91661	8.36048	10.3187	0.00131688	0.0115052
TSPYL1	-2.07855	7.83248	10.318	0.00131739	0.0115052
ROCK2	-1.69471	9.04304	10.3131	0.00132086	0.0115186
LUC7L	-2.60788	7.58178	10.3128	0.00132113	0.0115186
PSEN1	-2.24782	7.82598	10.3055	0.00132636	0.0115545
GRM8	1.58649	7.60815	10.2992	0.00133091	0.0115844
CNTN2	-5.04241	6.37045	10.2971	0.00133236	0.0115873
CPNE8	-2.42788	7.59951	10.2792	0.00134535	0.0116834
PARM1	-3.14167	7.19145	10.2788	0.00134566	0.0116834
AQP4	-2.34009	9.04611	10.2741	0.00134909	0.0116945
DKC1	2.76845	5.97043	10.2727	0.00135016	0.0116945
PRNP	-1.66423	8.73835	10.2724	0.00135032	0.0116945
AMER2	-2.36525	7.56842	10.267	0.00135428	0.0117191
FSIP1	-3.13315	7.40931	10.2655	0.00135542	0.0117191
NAGPA	-4.94777	6.65079	10.256	0.00136242	0.0117687
TMA7	-4.89989	6.90859	10.2546	0.00136342	0.0117687
FAR2	-2.21598	7.96865	10.2463	0.00136962	0.0118057
PCDH1	-5.02749	6.52109	10.2458	0.00136998	0.0118057
PLEKHA1	-2.64052	7.40818	10.2419	0.00137289	0.0118209
XPR1	-1.7957	8.60961	10.237	0.00137654	0.0118426
SLC39A10	-2.41797	7.92898	10.2341	0.00137867	0.0118494
CA11	-4.89143	6.74852	10.2328	0.00137961	0.0118494
PJA2	-1.71694	8.56562	10.2294	0.00138222	0.0118619
RFX4	-1.70689	8.93278	10.2249	0.00138555	0.0118807
FBXW11	-1.82422	8.32264	10.2189	0.00139012	0.0119071
RB1CC1	-1.71787	8.66952	10.2178	0.00139092	0.0119071
USP53	-2.66582	7.63389	10.1946	0.00140852	0.012038
PTCHD1	-3.12887	7.27085	10.1946	0.00140853	0.012038
UNC5A	-4.9273	7.03705	10.1921	0.00141047	0.0120447
PDE3A	-1.94843	8.25717	10.19	0.00141201	0.012048
ABHD6	-3.06672	7.34523	10.179	0.0014205	0.0121104
CCDC30	-2.19767	8.03248	10.1752	0.00142341	0.0121252
PLEKHA8	-4.8995	6.72883	10.1695	0.0014278	0.0121527
SYDE1	3.77416	5.55571	10.1582	0.0014366	0.0122176
MYO6	-1.6774	8.83388	10.1554	0.0014388	0.0122263
ARIH2	-2.35503	7.53226	10.1387	0.00145186	0.0123207
PSMB8	3.75297	5.55191	10.1382	0.00145229	0.0123207
TGFBI	3.49456	5.63753	10.1345	0.0014552	0.0123353
SERP2	-4.88797	6.8673	10.1253	0.0014625	0.0123871
MICU3	-1.7764	8.48444	10.1103	0.00147447	0.0124783
YWHAB	-1.9479	8.18539	10.0971	0.00148506	0.0125577
IGF1R	-1.59409	8.8956	10.0727	0.00150485	0.0127147
KNDC1	-2.20197	7.68199	10.0643	0.00151167	0.0127619
FAM174B	-4.91178	6.7338	10.0611	0.0015143	0.0127738
CDK5RAP1	-3.08734	7.2673	10.0509	0.00152271	0.012827
C1orf43	-4.86884	6.68977	10.0505	0.00152308	0.012827
LHFPL4	-2.57611	7.67909	10.0314	0.00153893	0.0129499
RBM41	-4.96429	6.80864	10.0163	0.00155163	0.0130463
RNF216	-2.21805	8.15106	10.0135	0.001554	0.0130519
PIANP	-4.87723	6.75993	10.0125	0.00155482	0.0130519
RBM33	-2.0305	8.25562	10.0011	0.0015645	0.0131226
ABCD2	-4.9094	6.76266	9.99436	0.0015702	0.0131598
DSTYK	-2.63473	7.5221	9.992	0.00157222	0.013166
TRPM7	-2.07397	8.11083	9.98887	0.00157489	0.0131778
ARID4B	-1.63367	8.75967	9.98076	0.00158185	0.0132253
HOMER2	-3.13955	6.84678	9.96576	0.00159478	0.0133228
PRKD1	-1.45337	9.73671	9.95777	0.00160172	0.01337
CPT1C	-4.85921	6.92606	9.95578	0.00160345	0.0133737
TANC1	-1.63582	8.92396	9.94873	0.00160961	0.0134142
NRXN1	-1.36009	12.7042	9.94211	0.0016154	0.0134492
HEATR5A	-4.86961	6.65215	9.94098	0.00161639	0.0134492
TMOD2	-1.8237	8.30233	9.93909	0.00161805	0.0134523
KCTD1	-1.79558	8.44169	9.93091	0.00162527	0.013496
OSBPL1A	-1.75438	8.51627	9.93017	0.00162591	0.013496
GIGYF2	-1.868	8.37439	9.92192	0.00163322	0.0135356
SPTBN1	-1.51185	9.50439	9.92184	0.00163329	0.0135356
SLC29A4	-4.91266	7.00722	9.91988	0.00163503	0.0135392
PPM1K	-2.13403	7.82807	9.91319	0.00164099	0.0135775
MSI2	-1.51033	9.72831	9.9113	0.00164267	0.0135775
C4orf47	-4.86795	6.63786	9.90915	0.00164459	0.0135775
NMD3	-2.33327	7.82689	9.90882	0.00164489	0.0135775
SPATA5	1.46036	7.87131	9.90584	0.00164755	0.0135887
ATE1	-1.91749	8.17066	9.89106	0.00166084	0.0136874
PITPNM2	-2.19097	7.91951	9.88888	0.0016628	0.0136927
ZNF638	-1.47656	9.51748	9.88618	0.00166524	0.013702
SWT1	-4.87913	6.66069	9.87787	0.00167278	0.0137531
SYT17	-2.05067	8.08216	9.87259	0.00167759	0.0137817
TANC2	-1.49831	10.1197	9.86642	0.00168322	0.0138171
APP	-1.4743	9.79585	9.86492	0.0016846	0.0138174
LYST	-1.69577	8.74066	9.84549	0.00170249	0.0139531
FOXJ3	-1.73048	8.48809	9.81554	0.00173043	0.014171
HSD17B4	-2.22695	7.58809	9.81329	0.00173255	0.0141772
DOCK2	-4.84603	6.7838	9.80203	0.0017432	0.014253
VEZF1	1.94527	6.37143	9.79843	0.00174661	0.0142697
APOE	-2.23412	9.01732	9.7802	0.00176401	0.0144005
APPBP2	-2.18215	7.53157	9.77389	0.00177007	0.0144329
WDR17	-1.68486	8.95179	9.77318	0.00177076	0.0144329
CHMP2B	-4.88894	6.55008	9.76904	0.00177475	0.0144541
TDO2	-4.94362	6.65546	9.76747	0.00177627	0.0144552
NOVA2	-4.83175	6.9028	9.76552	0.00177815	0.0144591
ELOVL2	-3.06126	6.87639	9.75332	0.00178999	0.014544
CDK10	-4.83004	6.8164	9.74295	0.00180012	0.0146149
APLP1	-2.15158	7.60952	9.73718	0.00180577	0.0146493
ELMOD3	-4.85992	6.7836	9.71152	0.00183117	0.0148438
VAV3	-2.31446	7.48574	9.70652	0.00183615	0.0148725
RAVER2	-2.33109	7.87532	9.69879	0.00184389	0.0149236
LRIG1	-1.93247	8.44046	9.69096	0.00185177	0.0149757
ZNF609	-1.54914	9.08597	9.68637	0.0018564	0.0150015
PURG	-2.14106	7.72734	9.68354	0.00185926	0.0150129
NMT1	-2.57126	7.44392	9.6707	0.0018723	0.0151064
ABI3BP	-4.849	6.68351	9.66789	0.00187517	0.0151178
BMPR2	-1.61584	8.77704	9.66171	0.00188148	0.0151569
SLC7A6	-4.85998	6.95098	9.65782	0.00188547	0.0151773
SMAD3	-1.91674	8.21087	9.64677	0.00189685	0.0152571
RARB	-4.83245	6.71536	9.64202	0.00190176	0.0152821
RNF111	-1.9948	8.11163	9.64092	0.0019029	0.0152821
MAML1	-4.86537	6.55009	9.63818	0.00190574	0.015293
TMEM255A	3.26143	5.69442	9.63428	0.00190979	0.0153137
PLEKHA2	-1.85063	8.4458	9.63249	0.00191166	0.0153168
RYK	-2.1381	7.74719	9.62632	0.00191808	0.0153565
TRA2A	-1.83506	8.31975	9.6231	0.00192146	0.0153601
SIPA1L3	-1.58353	9.43986	9.62307	0.00192149	0.0153601
DNMT3A	-2.29255	7.89018	9.61996	0.00192474	0.0153743
CTNNBL1	-2.55516	7.61189	9.61553	0.00192939	0.0153995
HUWE1	-1.90665	8.24894	9.61311	0.00193193	0.0154068
FAM184B	-3.16356	7.38	9.61165	0.00193347	0.0154068
SCOC	-3.02703	7.20294	9.6092	0.00193605	0.0154068
ARMC2	-2.33234	7.91214	9.60858	0.00193671	0.0154068
MAP3K2	-1.7531	8.45008	9.60762	0.00193771	0.0154068
SLC13A3	-2.59395	7.37125	9.60137	0.00194433	0.0154475
AGO1	-3.06147	7.26028	9.59852	0.00194734	0.0154596
RFX7	-1.63481	8.74566	9.59004	0.00195636	0.0155193
TBC1D2B	-3.02237	7.11038	9.58864	0.00195785	0.0155193
AGO3	-1.9059	8.39445	9.58675	0.00195987	0.0155235
ORC1	3.77713	5.504	9.58493	0.0019618	0.015527
PCYOX1	-4.81644	6.39057	9.58243	0.00196448	0.0155363
BCL2L13	-4.80241	6.97877	9.57826	0.00196894	0.0155598
PALM	-2.58946	7.47216	9.56838	0.00197958	0.0156319
RACGAP1	2.35432	5.93557	9.56386	0.00198446	0.0156585
GABRQ	-4.85915	6.90724	9.55875	0.00198999	0.0156902
KIF21B	-4.8259	6.65437	9.55488	0.00199418	0.0157114
STMN4	-2.9817	7.15854	9.55061	0.00199883	0.015736
TTLL7	-1.61456	9.24097	9.53632	0.00201445	0.015847
ETF1	-4.83152	6.70339	9.53457	0.00201637	0.0158501
CSDE1	-2.11806	7.73724	9.53313	0.00201796	0.0158506
CPM	-4.98346	6.37758	9.51767	0.00203503	0.0159726
PKIG	-1.99773	8.18724	9.50597	0.00204805	0.0160627
ZNF345	-3.06617	6.8372	9.50355	0.00205074	0.0160716
SGPP2	-3.10067	7.58035	9.49688	0.00205822	0.0161115
SLC24A4	-3.04542	7.18992	9.49624	0.00205894	0.0161115
PDXDC1	-1.69597	8.82045	9.49456	0.00206082	0.0161141
NIPBL	-1.58921	8.80916	9.4919	0.00206381	0.0161254
DOK6	-1.55315	9.25705	9.48764	0.0020686	0.016149
SIRT5	-4.79234	6.71465	9.48645	0.00206995	0.016149
PCSK6	-4.9316	6.52639	9.48471	0.00207191	0.0161522
ANKRD17	-1.48756	9.29153	9.47862	0.0020788	0.0161874
PTPRO	-1.59603	9.54335	9.47797	0.00207954	0.0161874
DENND2C	-4.80868	6.75899	9.4752	0.00208269	0.0161997
TRAPPC12	-2.31918	7.67174	9.47241	0.00208585	0.0162122
ITGA9	-2.26532	8.27622	9.47055	0.00208797	0.0162165
RORA	-1.34056	11.3566	9.46441	0.00209497	0.0162587
GPRC5B	-1.97681	8.01193	9.46244	0.00209722	0.0162641
GPATCH8	-1.56025	9.10583	9.45927	0.00210085	0.01628
KCNIP1	1.42557	7.73331	9.45641	0.00210412	0.0162932
SPEN	-1.99314	7.90456	9.44349	0.00211899	0.0163962
PCSK1N	-2.13013	7.63463	9.44096	0.00212192	0.0164051
SLC35F4	-4.80735	7.37271	9.43977	0.0021233	0.0164051
PHYKPL	-3.02506	7.00935	9.43491	0.00212894	0.0164363
MTR	-1.95111	8.09487	9.42866	0.0021362	0.0164801
SYT5	-4.77857	6.55271	9.42137	0.00214471	0.0165335
ZFP64	-4.77968	6.86427	9.41358	0.00215384	0.0165916
AP2B1	-2.04153	7.84506	9.39563	0.00217504	0.0167425
CDKN2D	1.80252	6.55587	9.3787	0.00219522	0.0168853
CMIP	-1.6807	8.63312	9.3536	0.00222548	0.0171054
MASP1	-4.85982	6.23099	9.32535	0.00226005	0.0173462
SHISA7	-4.76527	6.56419	9.32527	0.00226015	0.0173462
CES4A	-4.73499	6.73678	9.31996	0.00226671	0.0173717
GNG7	-2.11159	7.85378	9.31987	0.00226682	0.0173717
TMEM192	-2.55124	7.58108	9.31481	0.0022731	0.0174069
TAMM41	-3.0273	7.33166	9.30913	0.00228014	0.0174481
C21orf91	-4.7558	6.8091	9.30681	0.00228303	0.0174508
DISC1	1.52286	7.71993	9.30487	0.00228545	0.0174508
SPATS2	-1.80229	8.12376	9.30464	0.00228574	0.0174508
CLASP2	-1.37698	9.98887	9.30346	0.00228722	0.0174508
SLC35F5	-2.0852	7.84122	9.30185	0.00228922	0.0174532
LUC7L3	-1.49342	9.23653	9.29878	0.00229306	0.0174697
GPR22	-4.75381	6.82782	9.29267	0.00230073	0.0175152
MTMR10	-3.0205	6.85813	9.28855	0.00230591	0.0175211
ABI2	-1.49327	9.04206	9.28746	0.00230728	0.0175211
LCA5	-2.99239	7.24736	9.28703	0.00230782	0.0175211
STK38L	-2.51363	7.02024	9.28669	0.00230824	0.0175211
SLC9B2	-2.99628	7.06293	9.28437	0.00231117	0.0175305
RAD54L	3.05984	5.7159	9.28008	0.00231659	0.0175587
ORAI2	-4.80018	6.78483	9.27608	0.00232166	0.0175829
WWC1	-1.89555	8.22171	9.27368	0.00232471	0.0175829
BCAR3	-2.55012	7.43325	9.27234	0.0023264	0.0175829
SNRPN	-2.47601	7.86312	9.27223	0.00232655	0.0175829
MYO1B	2.90483	5.82453	9.25945	0.00234284	0.0176931
KLHL32	-1.48527	9.2442	9.25469	0.00234893	0.017722
COL4A4	2.6947	5.83062	9.25298	0.00235112	0.017722
NDUFV2	-4.77966	6.65223	9.25238	0.0023519	0.017722
GPNMB	3.41289	5.63416	9.25114	0.00235349	0.017722
TAOK1	-1.56015	8.87725	9.24393	0.00236278	0.017779
PDZRN4	1.28333	8.39438	9.23592	0.00237313	0.017844
CDK13	-1.591	8.85166	9.23198	0.00237825	0.0178696
RAB11FIP3	-1.94931	8.07063	9.22986	0.002381	0.0178773
TASP1	-2.07068	7.98729	9.22484	0.00238753	0.0179134
PDLIM5	-1.69004	8.81626	9.22283	0.00239016	0.0179201
TERF2IP	-1.86166	8.1596	9.21436	0.00240125	0.0179903
ZMYM4	-1.67787	8.50735	9.20894	0.00240836	0.0180305
ACACB	-2.51236	7.50119	9.18395	0.00244146	0.0182652
AKAP7	-2.23107	7.69109	9.17633	0.00245165	0.0183255
ABCA8	-4.94938	6.34147	9.17529	0.00245305	0.0183255
TLK2	-2.06021	7.70398	9.17131	0.00245838	0.018343
UBE2E1	-2.12629	7.6945	9.17091	0.00245893	0.018343
ATAD5	1.65116	6.66585	9.16786	0.00246303	0.0183525
COL5A3	-2.0594	8.21536	9.16734	0.00246373	0.0183525
STK32C	-4.72451	7.03682	9.16444	0.00246763	0.0183684
GGT5	2.78869	5.75005	9.1504	0.00248663	0.0184965
SLC41A3	-4.72312	6.50937	9.14794	0.00248998	0.0185082
IFT20	-4.7812	6.45878	9.14413	0.00249517	0.0185335
KIF3A	-1.84884	8.29173	9.13954	0.00250144	0.0185648
ZNF106	-2.0311	7.8949	9.13843	0.00250295	0.0185648
LMTK2	-2.07563	7.93637	9.13655	0.00250554	0.0185706
ARGLU1	-1.58076	8.7593	9.13122	0.00251284	0.0186055
ARHGAP17	-2.99474	7.20302	9.12972	0.0025149	0.0186055
SCYL3	-4.7351	6.47908	9.1292	0.00251561	0.0186055
NMNAT1	-4.83921	6.1721	9.11941	0.00252911	0.018692
VEGFC	-4.94709	6.08012	9.11216	0.00253916	0.018753
PHIP	-1.56537	8.88712	9.10575	0.00254807	0.0188054
RFC3	1.38576	7.85526	9.09676	0.00256063	0.0188744
MMP28	-4.73091	6.4887	9.09645	0.00256106	0.0188744
SPEG	-4.70602	6.81899	9.08355	0.00257918	0.0189864
POLG	-4.73703	6.59609	9.08304	0.00257991	0.0189864
CCNH	-1.46616	9.06924	9.0787	0.00258604	0.019018
PTPRS	-1.81225	8.38232	9.07377	0.00259301	0.0190558
GABARAPL1	-2.94367	7.14197	9.06894	0.00259988	0.0190927
GFRA2	-4.73503	6.89458	9.05957	0.00261323	0.0191773
ZC3H15	-2.92796	7.29385	9.05595	0.00261841	0.0192017
KCNH3	-4.72969	6.7685	9.05009	0.00262683	0.0192498
EVI5	-1.7866	8.18323	9.04833	0.00262935	0.0192547
ZNF521	-2.06157	7.7367	9.03442	0.00264944	0.0193715
LANCL2	-2.12457	7.90463	9.03369	0.00265048	0.0193715
ARIH1	-1.57508	8.70694	9.03341	0.00265089	0.0193715
GJA1	-1.98721	8.09231	9.02658	0.00266082	0.0194206
PXK	-2.49589	7.54087	9.02621	0.00266135	0.0194206
ZBTB18	-1.96585	8.02769	9.02434	0.00266408	0.0194268
PLP1	-1.58449	9.40479	9.01835	0.00267282	0.0194769
BCL6	-2.27137	7.55574	9.00919	0.00268625	0.0195524
ANKFN1	-1.62926	8.39301	9.00872	0.00268695	0.0195524
AGAP2	-4.73404	6.78053	9.00104	0.00269825	0.0196209
PTPRA	-1.59118	8.91762	8.99251	0.00271089	0.0196897
YTHDC2	-2.0379	7.87814	8.99209	0.0027115	0.0196897
RALGAPA1	-1.54296	8.77009	8.98601	0.00272055	0.0197416
NRSN2	-4.71002	6.43137	8.97816	0.00273226	0.0198127
ARHGEF7	-1.53121	9.06443	8.97207	0.00274138	0.0198578
ANKRD11	-1.56711	9.13609	8.97132	0.0027425	0.0198578
SMAP1	-1.62606	8.50663	8.97018	0.00274422	0.0198578
C18orf54	3.5005	5.51766	8.96307	0.00275491	0.0199213
MED15	-2.93996	7.16291	8.95547	0.0027664	0.0199904
MID1	1.35222	7.96578	8.9525	0.0027709	0.0200004
TNNT2	-4.71978	7.2981	8.95202	0.00277163	0.0200004
GUF1	-4.71576	6.4375	8.94689	0.00277942	0.0200427
ADAP1	-4.75762	6.19313	8.94177	0.00278723	0.0200851
CRYM	-4.70922	6.59246	8.93768	0.00279347	0.0200898
FBXO44	-4.68218	6.59215	8.9361	0.00279588	0.0200898
SLC25A42	-4.73294	6.62791	8.93536	0.00279703	0.0200898
STRN3	-1.6428	8.36832	8.93453	0.0027983	0.0200898
TRPC4	-2.55001	7.47762	8.93384	0.00279936	0.0200898
LAMA1	-2.99767	7.11376	8.93352	0.00279984	0.0200898
CCNA2	3.37077	5.57082	8.93248	0.00280143	0.0200898
SRCIN1	-2.43039	7.47387	8.92654	0.00281057	0.0201414
JMY	-2.9582	7.15445	8.9237	0.00281494	0.0201452
POLA1	1.44581	7.4816	8.92367	0.00281498	0.0201452
ADAM12	1.55924	7.25343	8.91482	0.00282865	0.0202292
ATP8B1	-2.35149	7.62115	8.91241	0.0028324	0.020242
IFNGR2	-2.92615	7.14179	8.9077	0.00283971	0.0202803
ADCY5	-4.73471	6.55372	8.90239	0.00284798	0.020324
FASTKD1	-2.94242	7.23459	8.90068	0.00285064	0.020324
MYCBP2	-1.3983	10.0199	8.89954	0.00285243	0.020324
BZW2	-4.70782	6.66006	8.89726	0.00285598	0.020324
TNKS	-1.4715	9.1678	8.89578	0.0028583	0.020324
COMMD1	-1.69278	8.29343	8.89571	0.00285842	0.020324
ARSG	-4.69867	6.54748	8.89499	0.00285953	0.020324
RNF130	-1.48093	8.93808	8.88763	0.0028711	0.0203922
NCOR2	-1.96361	8.21503	8.88293	0.0028785	0.020417
SLC2A13	-1.52907	9.5303	8.88292	0.00287851	0.020417
TESK2	-2.96494	6.97869	8.87694	0.00288794	0.0204699
HOOK1	-4.7014	7.01823	8.87049	0.00289818	0.0205284
NRM	3.81137	5.44856	8.86559	0.00290597	0.0205696
VWA3A	-4.76838	6.50992	8.86423	0.00290814	0.0205709
CTBP1	-4.80136	6.59481	8.85908	0.00291635	0.020615
LARP1	-1.70956	8.32338	8.85196	0.00292774	0.020656
SEC23A	-2.52241	7.4131	8.85184	0.00292794	0.020656
GPI	-2.2237	7.77579	8.85038	0.00293028	0.020656
CERS6	-1.37068	9.65738	8.85004	0.00293083	0.020656
CCNB1	3.12394	5.60956	8.8491	0.00293233	0.020656
CNTN3	-1.78265	8.51519	8.84674	0.00293613	0.020656
KIF6	-2.99764	7.01811	8.84554	0.00293806	0.020656
SERAC1	-4.6922	6.53465	8.84554	0.00293806	0.020656
HHIP	-2.23008	7.74814	8.83614	0.00295323	0.0207485
CPEB4	-1.4472	9.41968	8.83226	0.00295952	0.0207787
N4BP2L2	-1.39194	9.48108	8.83051	0.00296235	0.0207845
ATG7	-1.56056	8.79023	8.8129	0.00299109	0.0209719
TULP4	-1.62341	8.41253	8.80384	0.00300596	0.021062
SCFD1	-1.90217	8.08072	8.80208	0.00300887	0.0210682
RAB40B	-2.47727	7.58102	8.7987	0.00301445	0.021093
GALK2	-1.67356	8.24464	8.7922	0.00302521	0.0211369
GRIK2	-1.38101	11.188	8.79037	0.00302825	0.0211369
BIN3	-4.73401	6.76387	8.79019	0.00302855	0.0211369
CLEC16A	-1.60619	8.52385	8.79	0.00302886	0.0211369
MVD	-4.69102	6.44336	8.78101	0.00304383	0.0212271
TUBG2	-4.64904	6.57388	8.76968	0.0030628	0.0213206
UBE2E2	-1.37252	10.2604	8.76951	0.00306308	0.0213206
RUFY1	-2.91712	7.26165	8.76932	0.0030634	0.0213206
CCDC25	-4.6781	6.5377	8.76195	0.00307581	0.0213871
ROR1	-2.03351	7.61787	8.76119	0.00307708	0.0213871
TGFBR3	-2.54021	7.28724	8.75786	0.00308271	0.0214119
TLK1	-1.82341	8.1324	8.75111	0.00309413	0.0214769
SDCCAG8	-1.65951	8.62477	8.73207	0.00312661	0.0216878
NEUROD6	-4.84094	6.02751	8.72825	0.00313317	0.0217189
KCTD12	-4.68587	6.5547	8.72696	0.0031354	0.0217198
SMIM12	-4.65892	6.8004	8.72537	0.00313813	0.0217242
ACSS1	-1.95071	7.86791	8.71603	0.00315425	0.0218213
ITGA7	-1.86225	8.18995	8.70835	0.00316756	0.0218988
SMIM17	-4.69026	6.90153	8.70464	0.00317401	0.0219287
GPRASP1	-2.9252	6.97567	8.69611	0.00318889	0.0220034
RALA	-2.16202	7.56208	8.69535	0.00319023	0.0220034
AP1AR	-2.87466	6.98697	8.69481	0.00319118	0.0220034
CHODL	-4.71781	7.02431	8.68949	0.0032005	0.0220429
SDC1	3.5927	5.43778	8.68912	0.00320115	0.0220429
ATRN	-2.01276	8.15327	8.68622	0.00320625	0.0220634
HBS1L	-2.89365	7.29555	8.68171	0.00321419	0.0221034
EBF1	2.18978	6.14182	8.67996	0.00321728	0.02211
SYDE2	-4.66473	6.65243	8.67777	0.00322116	0.022122
SLC25A4	-4.66221	6.60026	8.6757	0.00322482	0.0221325
CEP135	1.98277	6.22246	8.67398	0.00322785	0.0221387
FAM117A	-2.95099	6.92951	8.66977	0.00323532	0.0221753
INSIG1	-2.93934	6.74098	8.66819	0.00323813	0.0221799
ST6GAL1	-2.43839	7.44525	8.66484	0.00324409	0.0222061
IKBKB	-4.66011	6.76609	8.65892	0.00325464	0.0222637
SYNGAP1	-2.44566	7.68501	8.63945	0.0032896	0.022488
ROGDI	-4.69052	6.57249	8.62452	0.00331668	0.0226581
KMT2E	-1.5726	8.55062	8.6096	0.00334395	0.0228257
SEMA3A	-4.66325	6.63073	8.6087	0.0033456	0.0228257
CENPO	2.24023	6.05396	8.60326	0.00335562	0.022879
TECPR2	-1.83683	7.98138	8.59452	0.00337176	0.022974
TM2D1	-2.87003	7.05138	8.58083	0.00339721	0.0231322
ANKRD6	-2.42194	7.21512	8.57624	0.00340578	0.0231754
CCDC138	-2.23359	7.85171	8.57308	0.00341169	0.0231951
HRH1	-2.89397	6.93928	8.57175	0.00341418	0.0231951
TMEM106B	-2.16259	7.43861	8.57104	0.00341552	0.0231951
LRRTM2	-4.65349	6.57459	8.56992	0.00341762	0.0231951
TSC2	-4.63813	6.82937	8.5594	0.00343743	0.0233143
SEZ6L2	-2.88615	7.2406	8.55689	0.00344217	0.0233298
FBXO41	-4.66836	6.71773	8.55582	0.0034442	0.0233298
CPEB1	-4.66108	6.48816	8.53588	0.00348212	0.0235713
RINT1	-4.66235	6.48673	8.51512	0.00352208	0.0238196
LRCH2	-2.43359	7.19201	8.51444	0.00352339	0.0238196
EMID1	-2.95286	6.82279	8.51292	0.00352634	0.023824
ZFAND3	-1.31758	9.85605	8.50632	0.00353915	0.023895
EPB41L2	-1.39576	9.28946	8.50278	0.00354604	0.023926
ESF1	-2.88485	7.26617	8.50056	0.00355037	0.0239348
GPLD1	-4.60986	6.81913	8.49975	0.00355195	0.0239348
PADI2	-4.65863	6.54153	8.48941	0.00357219	0.0240555
GYS1	-2.89598	6.93797	8.48688	0.00357717	0.0240734
TAGLN3	-2.85538	7.00466	8.47458	0.00360144	0.0242135
KHDRBS2	-1.47612	8.8462	8.47367	0.00360323	0.0242135
NPHP1	-2.90834	7.1786	8.47236	0.00360584	0.0242135
CDKL5	-2.01428	7.80686	8.46951	0.00361149	0.0242135
PCCA	-1.42707	9.266	8.46929	0.00361193	0.0242135
SLC6A6	-4.60874	7.00083	8.46858	0.00361334	0.0242135
TRIM23	-2.8575	6.93813	8.46809	0.00361431	0.0242135
STARD3	-4.6145	6.71201	8.46678	0.00361691	0.0242153
CLSPN	1.99772	6.22268	8.46464	0.00362118	0.0242201
MT1X	-4.60671	6.53689	8.46408	0.00362229	0.0242201
ARHGAP18	-4.59939	6.59785	8.4582	0.00363401	0.0242822
NDUFB2	-4.5936	6.47547	8.45708	0.00363625	0.0242822
ANKRD12	-1.41362	8.95417	8.44496	0.00366057	0.0244289
DLG1	-1.41075	9.18589	8.44185	0.00366682	0.0244549
PIAS1	-1.45477	8.88532	8.43961	0.00367134	0.0244556
SNTA1	-2.16897	7.4178	8.43879	0.003673	0.0244556
EXOC4	-1.31649	9.921	8.4383	0.00367399	0.0244556
OSBPL9	-1.87851	7.91596	8.43507	0.00368053	0.0244835
ZBTB7A	-2.47863	7.24926	8.43107	0.00368864	0.0245216
GPC6	1.23858	9.35829	8.42864	0.00369357	0.0245295
PMM2	-4.63189	6.65039	8.42816	0.00369454	0.0245295
NWD1	-4.62178	6.80344	8.42353	0.00370396	0.0245763
RAB10	-1.63792	8.1977	8.41364	0.00372416	0.0246945
MTRR	-4.63132	6.46566	8.41135	0.00372887	0.02471
PYGB	-2.45681	7.41954	8.39314	0.0037664	0.0249428
MYOM1	-4.64391	6.45583	8.39101	0.00377082	0.0249456
TJP1	-1.34966	9.8306	8.39062	0.00377162	0.0249456
TMEM132D	1.28788	8.08456	8.38023	0.00379325	0.0250704
HNRNPLL	-1.96543	7.79974	8.37923	0.00379533	0.0250704
ST8SIA1	-1.70446	8.20437	8.37582	0.00380246	0.0251016
CREB1	-2.11535	7.40709	8.37312	0.00380812	0.025123
FNDC3B	-1.42952	9.04089	8.3644	0.00382643	0.0252195
GALC	-4.71071	6.35544	8.36384	0.00382761	0.0252195
CDH10	-1.61758	8.69953	8.35632	0.00384349	0.0253016
NDUFA4	-2.03837	7.60129	8.35563	0.00384494	0.0253016
SHANK1	-4.58682	6.85469	8.3526	0.00385136	0.0253274
OBSL1	-4.63875	6.59642	8.35128	0.00385415	0.0253274
PLCB4	1.63768	6.94681	8.35032	0.00385619	0.0253274
MAX	-2.39777	7.5826	8.34756	0.00386205	0.0253499
C1QB	3.41338	5.58754	8.33936	0.00387953	0.0254486
TTC29	2.58117	5.81599	8.32915	0.00390139	0.0255758
RBM24	-4.66554	6.264	8.32394	0.0039126	0.0256186
LRRFIP2	-1.59164	8.33133	8.32382	0.00391286	0.0256186
CRTC3	-1.68711	8.30027	8.32047	0.00392008	0.0256497
COG2	-4.61008	6.60047	8.31287	0.00393651	0.025741
ST7	-1.47845	8.97774	8.30648	0.0039504	0.0258156
ANO8	-4.61332	6.72817	8.30062	0.00396315	0.0258826
SPECC1	-1.47987	8.9804	8.29636	0.00397246	0.0259248
PCDH17	-1.75253	8.03892	8.29538	0.00397461	0.0259248
MRAP2	-4.62638	6.71369	8.28195	0.0040041	0.0261008
DIP2B	-1.54166	8.54254	8.27518	0.00401907	0.0261706
CDS1	-4.56923	6.618	8.27483	0.00401984	0.0261706
SLC1A4	-2.39737	7.22898	8.26475	0.00404223	0.0262998
TECPR1	-4.58759	6.56701	8.25792	0.00405746	0.0263674
ABCC10	-4.65691	6.4348	8.25705	0.00405941	0.0263674
NF2	-4.63911	6.69327	8.25668	0.00406023	0.0263674
ALG6	-4.58442	6.57159	8.25165	0.0040715	0.0264241
STX1B	-4.55891	6.59853	8.24877	0.00407796	0.0264494
FZD3	-2.11529	7.59189	8.24173	0.0040938	0.0265356
SHPRH	-1.50409	8.54973	8.23969	0.00409842	0.026549
MBLAC2	-4.58534	6.43443	8.23705	0.00410439	0.0265711
STYXL1	-4.61233	6.45049	8.23005	0.00412024	0.0266565
WDR26	-2.3754	7.5468	8.22896	0.00412272	0.0266565
ZDHHC20	-1.64387	8.28102	8.22638	0.00412857	0.0266777
OST4	2.62835	5.82709	8.22489	0.00413197	0.0266831
MAP3K5	-1.4264	9.30542	8.2199	0.00414335	0.0267399
ORC3	-2.3978	7.39512	8.2126	0.00416005	0.026831
SUPT3H	-1.40681	9.01804	8.20726	0.00417231	0.0268921
ECSIT	-4.62885	6.53875	8.20622	0.0041747	0.0268921
AGFG1	-1.74077	8.01868	8.20325	0.00418155	0.0269195
SDAD1	-4.57991	6.78377	8.1983	0.00419297	0.0269763
SCAMP1	-1.91017	7.79178	8.19585	0.00419864	0.0269805
SLC9A5	-4.56242	6.67309	8.19577	0.00419882	0.0269805
MRPL3	-4.57294	6.81465	8.18897	0.00421458	0.0270651
FBXO21	-2.10208	7.63617	8.18043	0.00423447	0.027176
KLC4	-4.59009	6.52811	8.17877	0.00423834	0.027184
KDM5B	-1.86602	7.88856	8.17523	0.00424664	0.027206
MECP2	-2.36019	7.50927	8.17507	0.00424701	0.027206
GCLC	-2.84111	6.98192	8.17106	0.00425641	0.0272494
DCBLD1	2.68951	5.85618	8.16949	0.00426009	0.0272557
METTL16	-2.87692	7.06516	8.1684	0.00426264	0.0272557
LRFN2	-2.39427	7.61339	8.16165	0.00427855	0.0273406
CASKIN1	-4.59693	6.58357	8.15756	0.00428819	0.0273854
TRPC4AP	-1.83362	7.74283	8.15462	0.00429516	0.027413
GNG11	3.37938	5.54419	8.14705	0.00431313	0.0275108
LAMP5	-4.55306	6.37449	8.14473	0.00431864	0.027529
SCYL2	-2.09674	7.35181	8.14254	0.00432387	0.0275454
TCTN1	-4.56455	6.76791	8.14017	0.00432952	0.0275579
LIN7A	-1.84151	8.00323	8.13859	0.00433331	0.0275579
MEGF6	3.37845	5.53338	8.13839	0.00433378	0.0275579
TANK	-2.09009	7.5263	8.13088	0.00435175	0.0276552
MAPK4	-1.63475	8.5184	8.12653	0.00436222	0.0277047
MTHFD1L	-1.80139	7.76108	8.12233	0.00437233	0.027752
AP1G1	-2.32964	7.26097	8.11526	0.00438941	0.0278434
C1QC	3.37577	5.50222	8.1118	0.00439781	0.0278784
CDKL2	-4.60344	6.55148	8.11077	0.0044003	0.0278784
LCMT1	-2.83828	7.07203	8.10802	0.00440698	0.0279037
PRDX3	-4.60546	6.44222	8.10382	0.0044172	0.0279514
SNX4	-2.85584	7.23846	8.09563	0.00443722	0.028061
CRADD	-1.53445	8.63718	8.09328	0.00444297	0.0280802
TMEM200A	-2.96619	7.29058	8.09113	0.00444824	0.0280809
NPL	-1.92991	7.70184	8.09103	0.00444848	0.0280809
SEMA4B	-2.83976	7.22328	8.08697	0.00445847	0.0280994
PIGF	-2.81642	6.89572	8.08691	0.0044586	0.0280994
CDH2	-1.38482	9.14778	8.08653	0.00445954	0.0280994
TET3	-1.84776	8.12077	8.08436	0.0044649	0.0281115
MAMLD1	-1.98237	7.79569	8.08355	0.00446688	0.0281115
ZNF326	-1.92746	7.70368	8.08171	0.00447143	0.0281232
PEX13	-4.57613	6.38037	8.0797	0.00447638	0.0281335
CDH22	-4.53075	6.93642	8.07885	0.00447849	0.0281335
YIPF4	-2.39484	7.18344	8.06555	0.00451148	0.0283212
MICAL3	-1.4609	8.95837	8.0646	0.00451384	0.0283212
SIN3B	-2.83234	7.11056	8.05682	0.00453327	0.028426
METAP1D	-4.59003	6.45704	8.04121	0.00457249	0.0286546
GPX8	3.36838	5.46281	8.03831	0.00457982	0.028666
CD84	3.36838	5.47918	8.03831	0.00457982	0.028666
CREBBP	-1.58491	8.2042	8.0339	0.004591	0.0287186
ENTPD6	-4.52103	6.64983	8.03127	0.00459767	0.0287431
MEF2A	-1.47164	8.6116	8.02515	0.00461321	0.0288229
SHCBP1	2.30843	5.90436	8.02346	0.00461754	0.0288325
ZNF277	-2.09884	7.42749	8.01507	0.00463897	0.0289489
CAMKMT	-1.71385	8.15993	8.01263	0.00464523	0.0289706
FBXO17	-4.65794	6.37093	8.01108	0.00464919	0.0289779
PTPRN	-2.80395	7.13564	8.00391	0.00466765	0.0290755
HHATL	-4.56559	6.43442	7.99458	0.00469176	0.0292082
ZBTB47	-4.60297	6.26729	7.99346	0.00469466	0.0292087
WSCD2	-4.52203	6.96338	7.98785	0.00470922	0.0292818
CHCHD10	-4.50433	6.4403	7.98443	0.00471813	0.0293196
MYLIP	2.36704	5.97256	7.97176	0.00475128	0.0294961
ASNS	-2.78423	7.09873	7.97104	0.00475317	0.0294961
SORBS3	-4.60315	6.33226	7.97032	0.00475505	0.0294961
PRDM2	-2.33158	7.42803	7.96844	0.00475999	0.0295091
GABBR1	-1.66417	8.26966	7.96158	0.00477806	0.0296035
STMN1	1.30535	7.47842	7.95988	0.00478255	0.0296136
CCDC28A	-2.81896	7.08413	7.95715	0.00478979	0.0296162
ZDHHC17	-1.75007	8.01309	7.95579	0.00479338	0.0296162
UBE2K	-1.51605	8.41521	7.95558	0.00479393	0.0296162
ARHGEF25	-4.59901	6.34616	7.95541	0.00479438	0.0296162
MBTPS1	-2.12203	7.60608	7.95319	0.00480027	0.029635
BACH1	1.44293	7.02255	7.9512	0.00480555	0.0296499
PPP1CB	-2.84228	7.33247	7.95008	0.00480852	0.0296506
MNAT1	-1.44873	9.08917	7.9442	0.00482419	0.0297296
MDN1	-1.85841	7.85055	7.94006	0.00483523	0.02978
PKD1	-1.8268	8.06144	7.93616	0.00484564	0.0298264
PRMT8	-4.49652	6.59332	7.91796	0.00489465	0.030079
DRP2	-4.55224	6.84042	7.91696	0.00489735	0.030079
SCN9A	1.98027	6.16399	7.91686	0.00489763	0.030079
KANSL1	-1.41798	8.91332	7.91662	0.00489826	0.030079
KLHDC10	-1.94648	7.97639	7.90833	0.00492076	0.0301826
ACIN1	-2.31941	7.49873	7.90826	0.00492096	0.0301826
FILIP1	-2.7947	7.01389	7.90415	0.00493216	0.0302335
NQO2	-4.51225	6.73869	7.90143	0.00493958	0.0302611
SASH1	-1.52851	8.92129	7.89166	0.00496631	0.030407
SRSF11	-1.5653	8.80773	7.88635	0.00498094	0.0304785
PCTP	-4.52757	6.60401	7.87748	0.00500542	0.0306013
CAV1	3.43179	5.46939	7.87695	0.0050069	0.0306013
ABLIM2	-2.17299	7.39921	7.87524	0.00501162	0.0306122
HHIPL1	-4.53903	6.26492	7.86485	0.0050405	0.0307705
KCNAB1	-1.7209	8.29601	7.86031	0.00505316	0.0308296
SKA3	2.70405	5.72877	7.84755	0.00508897	0.0310299
ETFDH	-2.75309	7.01777	7.84477	0.00509678	0.0310593
TEX15	-4.52887	6.46565	7.83549	0.00512303	0.0312009
YTHDC1	-2.10417	7.51684	7.82651	0.00514854	0.0313305
C14orf132	-2.13081	7.51609	7.82588	0.00515035	0.0313305
SPOPL	-2.36301	7.0612	7.82257	0.00515979	0.0313696
CDK12	-2.10422	7.5392	7.81657	0.00517695	0.0314555
FTO	-1.32031	9.46107	7.81011	0.00519547	0.0315496
CPNE5	2.14144	6.09366	7.80524	0.00520949	0.0316162
SUGCT	-2.32962	7.35524	7.79686	0.00523371	0.0317337
GBE1	-1.80666	8.14325	7.79643	0.00523495	0.0317337
FOXN3	-1.36052	9.09307	7.79186	0.00524821	0.0317955
SAFB2	-2.34518	7.41731	7.78946	0.00525519	0.031807
SNX1	-2.12152	7.43123	7.7891	0.00525624	0.031807
ZNF583	-4.5176	6.67087	7.7862	0.00526467	0.0318395
SOBP	-1.33902	9.65979	7.78055	0.00528118	0.0319207
DMTN	-2.78201	7.11658	7.77578	0.00529515	0.0319865
ZCCHC14	-1.96785	7.67161	7.77018	0.00531158	0.0320671
NTF3	-4.56292	6.78313	7.76755	0.0053193	0.0320951
RAB28	-1.73438	7.88856	7.76607	0.00532367	0.0321028
ANKFY1	-1.91739	7.67058	7.7633	0.00533185	0.0321335
UBQLN2	-4.53539	6.39164	7.76139	0.00533747	0.0321487
PITPNA	-2.78505	6.99297	7.75824	0.00534679	0.0321861
IL1RAPL1	-1.23079	11.4213	7.75615	0.005353	0.0322048
PTPN2	-2.339	7.36394	7.75317	0.00536184	0.0322393
UBE4B	-1.4786	8.54772	7.74701	0.00538016	0.0323308
IFRD1	-2.35105	7.34899	7.74279	0.00539274	0.0323876
LMO4	-2.13417	7.28886	7.74122	0.00539744	0.0323971
CCSAP	-2.76034	7.08843	7.7368	0.00541066	0.0324577
SMG6	-1.79981	7.8663	7.73311	0.00542173	0.0325013
INTS2	-4.4552	6.53545	7.73136	0.00542698	0.0325013
WDR19	-2.338	7.48769	7.73125	0.00542732	0.0325013
ELF1	-2.13187	7.083	7.71581	0.00547394	0.0327548
ADORA1	-4.53525	6.70683	7.71514	0.00547596	0.0327548
SACS	-1.68498	8.15565	7.71356	0.00548077	0.0327647
GPATCH2	-1.84387	8.00558	7.70821	0.00549701	0.0328229
UXS1	-2.34552	7.53358	7.7074	0.00549949	0.0328229
BCKDHB	-1.4615	8.84565	7.70724	0.00549998	0.0328229
ABCA12	2.75426	5.67808	7.70106	0.00551885	0.0329166
EEPD1	-2.81662	6.90784	7.69513	0.00553699	0.0330058
NDRG2	-1.72214	8.03786	7.68991	0.00555304	0.0330825
GALNT11	-1.73087	8.0134	7.68355	0.00557266	0.0331803
MAP2K6	-2.81265	6.79386	7.67888	0.00558709	0.0332472
SEMA4F	-4.46949	6.49379	7.67566	0.00559707	0.0332875
MTMR12	-2.35724	7.39595	7.67062	0.00561271	0.0333577
MBTPS2	-4.48785	6.48484	7.66979	0.0056153	0.0333577
TBC1D17	-4.53825	6.30569	7.66442	0.00563205	0.0334381
FABP7	-4.46992	6.28427	7.66207	0.00563936	0.0334624
KLF15	-4.59112	6.14313	7.65724	0.00565448	0.0335329
HSD17B7	-4.56277	6.24117	7.65153	0.00567242	0.0336201
CIAO1	-4.43971	6.67966	7.64852	0.00568188	0.033657
LMBR1	-1.62841	8.03177	7.64296	0.00569945	0.0337418
LEMD3	-2.34474	7.28487	7.64142	0.00570431	0.0337513
KCTD17	-4.45328	6.63406	7.62877	0.00574444	0.0339652
STRIP1	-4.55108	6.36384	7.62797	0.00574699	0.0339652
CC2D2A	-2.31694	7.47423	7.62505	0.00575632	0.0340009
C2CD5	-1.55775	8.56116	7.61691	0.00578234	0.0341352
EVI5L	-4.5784	6.33287	7.60507	0.00582044	0.0343406
PTX3	3.37156	5.4532	7.60047	0.0058353	0.0344087
TTC27	-2.80159	6.9917	7.59689	0.00584692	0.0344565
PSME4	-1.92818	7.62178	7.59451	0.00585462	0.0344565
CHD2	-1.55034	8.39201	7.59433	0.0058552	0.0344565
ADIPOR2	-2.08841	7.36218	7.59388	0.00585668	0.0344565
AP3B2	-2.13447	7.74998	7.58235	0.00589426	0.034658
ITFG1	-1.30551	9.35762	7.58082	0.00589927	0.0346678
RAB3GAP2	-1.59231	8.19562	7.5797	0.00590294	0.0346697
RNF40	-4.46428	6.45515	7.57382	0.00592222	0.0347633
GNB1	-1.49776	8.3948	7.57263	0.00592612	0.0347666
PGAP1	1.22211	8.17717	7.57123	0.00593072	0.0347739
FBXO9	-2.7467	7.18558	7.56634	0.00594685	0.0348488
LEKR1	-4.44546	6.42712	7.5649	0.00595161	0.034857
ULK3	-4.43699	6.49537	7.56387	0.00595498	0.0348571
P2RY1	-4.48933	6.19935	7.56067	0.0059656	0.034883
QRSL1	-4.45592	6.51695	7.56051	0.00596612	0.034883
CAPZA2	-1.83005	7.92433	7.55717	0.00597718	0.034928
PIP4K2B	-2.7636	7.04239	7.55501	0.00598434	0.0349502
WIPF1	1.62024	6.86014	7.54959	0.00600238	0.0350358
MTMR3	-1.53286	8.25351	7.54844	0.00600619	0.0350384
EFCAB5	-4.47937	6.36647	7.54085	0.00603154	0.0351633
SND1	-1.47246	8.40802	7.54001	0.00603437	0.0351633
NUMB	-1.49889	8.49416	7.52712	0.0060777	0.0353959
RAB3IP	1.76254	6.58963	7.52067	0.00609949	0.0355028
BEGAIN	-4.44218	6.65143	7.50907	0.00613891	0.0357123
USP42	-2.74814	6.91201	7.50527	0.00615188	0.0357538
GNAI3	-2.7474	7.02113	7.50496	0.00615292	0.0357538
LMBRD2	-2.07059	7.49209	7.49966	0.00617107	0.0358392
NOS1AP	-1.73355	7.99272	7.49349	0.00619224	0.035942
AHDC1	-2.2886	7.37357	7.49226	0.00619647	0.0359464
ELMO1	-1.64905	8.14483	7.48726	0.00621372	0.0360264
CSNK1G3	-1.76975	7.78094	7.48265	0.00622962	0.0360984
DDX1	-2.27531	6.9999	7.47498	0.00625624	0.0362325
GSR	-2.74919	7.10579	7.47098	0.00627014	0.0362927
FXYD7	-4.49928	6.46098	7.4599	0.00630884	0.0364964
PDE1B	-4.47076	6.51599	7.45737	0.00631773	0.0365061
ERI3	-1.78854	7.87109	7.45723	0.0063182	0.0365061
FAM81A	-2.04566	7.5542	7.45642	0.00632107	0.0365061
PARVB	-4.41327	6.47159	7.45092	0.00634039	0.0365974
SMARCC1	-1.94002	7.60239	7.43964	0.00638025	0.036807
ENSA	-1.68514	8.05743	7.43204	0.00640726	0.0369423
RAB11FIP2	-1.86301	7.7692	7.42587	0.00642928	0.0370437
MAPKBP1	-2.0481	7.50679	7.42482	0.00643302	0.0370437
NDUFS4	-1.98241	7.60407	7.42411	0.00643556	0.0370437
ADAMTS18	-4.6292	6.08809	7.41861	0.00645527	0.0371366
TBCA	-1.5219	8.01201	7.40889	0.00649023	0.037317
CRLF1	-4.44597	6.29859	7.40735	0.0064958	0.0373284
PLCH1	-2.33687	7.23006	7.4035	0.0065097	0.0373876
CPSF6	-1.59098	8.27735	7.40124	0.00651788	0.0374139
WDFY3	-1.27913	9.42766	7.39998	0.00652247	0.0374195
ZFYVE1	-4.44209	6.31552	7.38545	0.00657535	0.0376861
KCNC3	-4.41381	6.48621	7.38522	0.0065762	0.0376861
NPHP4	-2.03071	7.68003	7.38237	0.00658663	0.0377251
GLT1D1	-2.77761	7.08012	7.38066	0.00659288	0.0377401
SH3RF1	-1.62031	7.89527	7.37896	0.00659913	0.0377492
MLLT11	-2.69355	6.94683	7.37825	0.00660174	0.0377492
VPS39	-2.73822	7.0373	7.37553	0.00661172	0.0377854
GLRA3	-4.43999	6.4703	7.36363	0.00665561	0.0380153
ACSS2	-4.49598	6.35917	7.36229	0.0066606	0.0380229
ARHGEF6	-2.07705	7.40849	7.36128	0.00666433	0.0380233
COG7	-2.72502	7.13061	7.35403	0.00669128	0.0381561
COX5B	-4.39596	6.36719	7.35227	0.00669781	0.0381724
FARSB	-2.26415	7.18675	7.34404	0.00672855	0.0383266
KMT2C	-1.27948	9.3179	7.33605	0.00675852	0.0384762
NUDT3	-2.25806	7.40351	7.32331	0.0068066	0.0387286
PAFAH1B1	-1.41378	8.87402	7.3219	0.00681195	0.0387378
ITGA1	2.53608	5.86929	7.31764	0.00682809	0.0387965
PRKAA1	-4.38595	6.53983	7.31721	0.00682975	0.0387965
NOL10	-1.74008	7.87463	7.31431	0.00684075	0.0388378
EPN1	-4.3965	6.30498	7.31201	0.00684953	0.0388664
UBA3	-2.70391	6.89954	7.31048	0.00685538	0.0388783
CHD8	-2.09104	7.37171	7.30259	0.00688551	0.0390279
AGBL1	-2.72143	6.8421	7.30116	0.006891	0.0390377
PHACTR2	-1.77887	7.92038	7.29917	0.00689864	0.0390597
CBLB	-1.98184	7.69669	7.29526	0.00691369	0.0391236
ME2	-2.01243	7.5027	7.2849	0.00695364	0.0393242
FGF14	-1.2359	11.6228	7.28411	0.00695672	0.0393242
NGEF	-2.76603	7.03037	7.27291	0.00700023	0.0395377
GNPTAB	-2.00438	7.59023	7.27243	0.0070021	0.0395377
STX12	-2.02055	7.37795	7.27052	0.00700957	0.0395583
CAMTA1	-1.21161	9.95406	7.26531	0.00702992	0.0396324
DUSP18	-4.46607	6.28041	7.2652	0.00703033	0.0396324
GINS2	3.29368	5.47727	7.2602	0.00704994	0.0397214
UBXN4	-1.70136	7.93093	7.25524	0.00706944	0.0398097
CLCN4	-2.2663	7.26035	7.24925	0.00709305	0.039921
PTCH2	-4.39441	6.73577	7.24335	0.00711639	0.0400307
PLAT	2.82847	5.6122	7.23959	0.00713132	0.0400929
SUPT6H	-2.69508	6.85179	7.23773	0.00713871	0.0401127
DNAJB2	-2.72969	7.0201	7.2357	0.00714679	0.0401364
ANKIB1	-1.35603	8.78917	7.23373	0.00715463	0.0401588
MYO9A	-1.31839	8.91525	7.22995	0.00716972	0.0402217
TACC1	-1.45204	8.4069	7.22063	0.00720705	0.0404093
RNF149	-1.89851	7.7783	7.21893	0.00721388	0.0404258
PTPRE	-1.50063	8.16738	7.21569	0.00722688	0.0404768
TK1	3.37915	5.42165	7.20824	0.00725698	0.0406234
AIG1	-1.37998	8.8124	7.20311	0.00727772	0.0407176
TRIO	-1.19421	10.1609	7.2021	0.00728184	0.0407187
NAA25	-1.74335	7.76248	7.20059	0.00728796	0.040731
DDX24	-1.76879	7.98601	7.19962	0.00729189	0.040731
MLXIPL	-4.38565	6.52745	7.19144	0.00732521	0.0408951
SZT2	-4.42613	6.49367	7.18887	0.00733574	0.0409319
LRRK2	1.57047	6.74293	7.18161	0.00736547	0.0410355
TRIP13	3.27816	5.46282	7.18013	0.00737155	0.0410355
GRM2	-4.38141	6.33478	7.1798	0.00737288	0.0410355
RNGTT	-1.51953	8.19065	7.17942	0.00737445	0.0410355
SPOP	-1.81738	7.85276	7.17926	0.00737512	0.0410355
ATPAF2	-4.44727	6.2327	7.17855	0.00737801	0.0410355
ZNF444	-4.41697	6.38412	7.16939	0.00741579	0.0412236
HSD17B11	2.24882	5.85043	7.16641	0.00742812	0.04127
PALMD	-4.37958	6.66805	7.16158	0.00744816	0.0413592
OGFRL1	-1.65329	7.95328	7.15971	0.00745591	0.0413801
ZBTB25	-2.65277	6.91229	7.15842	0.00746127	0.0413877
SLC25A26	-1.97767	7.60223	7.13607	0.00755484	0.0418667
MORF4L2	-1.70675	7.72496	7.13575	0.00755621	0.0418667
YBX1	1.45403	7.01723	7.13492	0.00755971	0.0418667
B4GALT5	-2.02018	7.40117	7.13186	0.0075726	0.0419157
LRRK1	-4.34118	6.4886	7.12964	0.007582	0.0419454
EXOSC10	-4.39122	6.57267	7.12783	0.00758965	0.0419472
LRRC1	-2.69451	6.94593	7.12765	0.00759041	0.0419472
PPFIA4	-2.32545	7.41187	7.12582	0.00759816	0.0419677
ITM2B	-1.49646	8.51074	7.12123	0.00761766	0.0420313
BAG4	-2.67947	6.99927	7.12061	0.00762028	0.0420313
UBXN6	-4.43112	6.45856	7.12025	0.00762181	0.0420313
HMGCR	-2.30119	7.04395	7.11733	0.00763425	0.0420775
TBL1XR1	-1.38991	8.88643	7.11542	0.00764235	0.0420998
B3GALT6	2.95098	5.74844	7.11352	0.00765048	0.0421223
TAF5L	-4.46711	6.15545	7.10997	0.00766565	0.0421834
SCPEP1	-2.27914	7.21588	7.10503	0.00768677	0.0422559
GFAP	-1.71914	8.69397	7.10499	0.00768696	0.0422559
FKBP8	-4.33139	6.57229	7.10316	0.0076948	0.0422766
FGFR3	-1.92533	7.64196	7.0998	0.00770926	0.0423337
PRDM8	-4.38437	6.44694	7.09698	0.00772141	0.042378
ADCYAP1R1	-2.06298	7.4482	7.08754	0.00776218	0.0425708
TOMM20	-1.90685	7.56958	7.08695	0.00776474	0.0425708
MYBPC1	-4.39999	6.2921	7.08558	0.00777068	0.0425809
RPS6KA6	-2.37307	7.36227	7.08192	0.00778654	0.0426453
METTL9	-2.71948	6.81837	7.07324	0.00782438	0.0428269
GEN1	1.84785	6.20479	7.0722	0.00782889	0.0428269
VWC2	2.02567	6.04013	7.07061	0.00783587	0.0428269
PPA2	-1.66625	7.76326	7.06987	0.00783909	0.0428269
PPP2R3A	-1.83572	7.80379	7.06941	0.00784109	0.0428269
TEX9	-2.20081	7.1724	7.06864	0.00784446	0.0428269
WNT5B	-4.34945	6.29103	7.0622	0.00787272	0.0429404
ESYT3	-4.33321	6.69825	7.06202	0.0078735	0.0429404
PRKCG	-2.20832	7.25053	7.05771	0.00789248	0.0430213
FIG4	-2.69295	7.17312	7.03983	0.00797164	0.04343
MFHAS1	-1.50015	8.14848	7.03274	0.00800328	0.0435794
DTX1	-4.3719	6.55113	7.02661	0.0080307	0.0437059
SESN1	-1.84464	7.78344	7.01825	0.00806831	0.0438875
CADM3	-2.27056	7.25564	7.01534	0.00808144	0.043936
WDPCP	-1.2535	9.22651	7.00978	0.00810658	0.0440496
TM4SF1	3.06812	5.56116	7.00796	0.00811482	0.0440713
ACBD6	-1.35239	8.67076	7.00576	0.00812477	0.0440836
TOB1	-4.32995	6.51266	7.00559	0.00812558	0.0440836
CYB5R4	-1.91758	7.49795	7.00256	0.00813934	0.0441352
PCDH8	-4.35735	6.69282	7.0011	0.00814598	0.0441482
LARP4	-2.03269	7.27466	6.99645	0.00816717	0.0442399
WRN	-1.82342	7.77333	6.99342	0.008181	0.0442917
NBEAL1	-1.585	8.03266	6.99108	0.00819169	0.0443265
RASSF8	-1.57855	7.88457	6.98622	0.00821396	0.0444238
ANKRD13C	-1.71366	7.89628	6.98455	0.00822165	0.0444423
RASSF2	2.11416	6.07513	6.9825	0.00823108	0.0444555
ZNF721	-1.42804	8.53283	6.98215	0.00823265	0.0444555
TFAP2E	-4.33513	6.44525	6.97442	0.00826831	0.0446248
VWA5B2	-4.33195	6.57638	6.97166	0.00828108	0.0446705
EPG5	-2.25408	7.32274	6.96946	0.00829126	0.044687
COX7A2	-4.30523	6.48256	6.96914	0.00829275	0.044687
C17orf67	-4.35066	6.18149	6.96181	0.00832675	0.0448251
DBI	1.33445	7.04416	6.96176	0.008327	0.0448251
ZC3H13	-1.71245	7.99297	6.96013	0.0083346	0.0448427
ZNF827	-1.49876	8.33551	6.95479	0.00835953	0.0449536
CACNA1G	3.04	5.56443	6.95066	0.00837885	0.0450341
POLR3E	-4.35095	6.32743	6.94394	0.00841035	0.04518
EFHC2	-4.37117	6.29976	6.93878	0.00843465	0.0452782
ABCC1	-4.351	6.44648	6.93821	0.00843734	0.0452782
FAN1	-2.62925	6.86835	6.93223	0.00846561	0.0454065
SEMA5A	-1.30078	10.9426	6.91789	0.00853378	0.0457485
HMG20A	-1.98939	7.43022	6.91268	0.00855865	0.0458581
HBP1	-4.31083	6.56882	6.91015	0.00857076	0.0458993
MT-ND4L	-1.7354	7.82862	6.90461	0.00859737	0.046009
RPAP2	-1.42229	8.48314	6.90404	0.0086001	0.046009
SEMA6B	-4.28318	6.47747	6.90222	0.0086089	0.0460323
EAF1	-4.33254	6.13025	6.89628	0.00863752	0.0461616
TRIP12	-1.41842	8.3461	6.8929	0.00865386	0.0462251
KLHDC8A	-4.28589	6.69886	6.89179	0.00865927	0.0462303
ERGIC1	-2.69417	7.35012	6.88859	0.00867479	0.0462893
UBA2	-2.19854	7.4115	6.87943	0.00871936	0.0465032
PTPN18	-4.34383	6.2383	6.87089	0.00876109	0.0467018
ADAM9	-1.96352	7.22443	6.86919	0.00876946	0.0467087
SDK2	-4.28311	6.70946	6.86866	0.00877204	0.0467087
URGCP	-4.31213	6.67331	6.86788	0.00877588	0.0467087
CRLF3	-1.52681	8.10875	6.8647	0.0087915	0.0467679
HSPD1	-1.80368	7.7096	6.86007	0.00881431	0.0468653
CLASP1	-1.19769	9.77741	6.85231	0.00885269	0.0470452
SPIRE1	-1.31019	8.83322	6.84821	0.00887304	0.0471292
FNBP1L	-2.23585	7.22943	6.84169	0.00890544	0.0472771
SAP130	-2.6307	6.95587	6.83906	0.00891856	0.0473226
INTS6	-1.48526	8.24371	6.83572	0.00893528	0.0473871
ABCB7	-2.69788	6.88689	6.82933	0.00896731	0.0475327
LARS2	-2.6542	6.96065	6.82447	0.00899171	0.0476377
GJC1	2.80615	5.6398	6.81725	0.00902815	0.0478064
FAM227B	-2.19597	7.18851	6.81529	0.00903805	0.0478344
NDUFAF7	-4.29569	6.84025	6.81331	0.00904809	0.0478631
GFM2	-2.63819	6.77902	6.8061	0.00908471	0.0480324
GRK4	-1.68924	7.9038	6.80281	0.00910146	0.0480965
ZFC3H1	-1.98097	7.53028	6.80159	0.00910769	0.0481028
CELF3	-4.31342	6.36925	6.80076	0.00911191	0.0481028
PIBF1	-1.36465	8.59442	6.79726	0.0091298	0.0481727
TUBA8	-4.32176	6.43898	6.79344	0.00914932	0.0482512
TMEM242	-4.33416	6.4018	6.79248	0.00915426	0.0482527
DDAH2	2.41485	5.80954	6.79146	0.00915952	0.0482559
SETDB2	-4.37038	6.61938	6.78498	0.00919281	0.0484067
ICA1	-1.74032	8.00401	6.7778	0.00922986	0.0485532
SNX10	-2.19554	7.49392	6.77746	0.0092316	0.0485532
R3HDM2	-1.38881	8.45638	6.77687	0.00923465	0.0485532
TUBB6	1.89054	6.06722	6.77559	0.00924129	0.0485636
IST1	-2.21889	7.05734	6.7701	0.00926974	0.0486884
GATM	-1.9689	7.09587	6.76884	0.00927631	0.0486979
TTK	2.9981	5.57217	6.76767	0.00928237	0.0486979
CNOT2	-1.44296	8.16739	6.76631	0.00928947	0.0486979
SLC25A48	-2.24114	6.83528	6.76615	0.0092903	0.0486979
COX6B1	-4.27889	6.29257	6.76255	0.00930907	0.0487716
ZNF821	-2.61187	7.06824	6.76155	0.0093143	0.0487744
ELMOD2	-4.29197	6.45131	6.75808	0.00933242	0.0488447
ACOT7	-2.61365	7.02482	6.75206	0.00936393	0.0489675
S100A11	2.85638	5.59932	6.75135	0.0093677	0.0489675
SNAP47	-4.27715	6.53357	6.74996	0.00937498	0.0489675
OGDH	-1.93043	7.33882	6.74913	0.00937936	0.0489675
OSBPL8	-1.38713	8.49094	6.74911	0.00937947	0.0489675
TNPO1	-1.32849	8.83483	6.74654	0.00939297	0.0490134
PHEX	-4.31698	6.19595	6.74256	0.00941395	0.0490981
SNRPB2	-4.31227	6.2048	6.73604	0.0094484	0.0492531
EYA3	-1.82335	7.57662	6.73504	0.00945373	0.0492562
BBS7	-2.62408	6.84785	6.73374	0.00946058	0.0492671
PCGF3	-2.6063	6.80068	6.73224	0.00946856	0.049284
MON2	-1.34678	8.88097	6.72764	0.00949303	0.0493866
TAOK3	-1.39739	8.57244	6.72085	0.00952924	0.0495501
NKTR	-1.32806	8.94382	6.71759	0.00954668	0.049616
[truncated: 8,386 more rows]

## Sheet: Supplementary Table 3
NPC score	Mouse_Hochgerner et al.	Fetus_Zhong et al.	Infant_Zhou et al.	Child_Zhou et al.	Adult_Zhou et al.	Adult_Tran et al.	Adult_Ayhan et al.	Adult_Franjic et al.
1	3635	6166	491	359	550	627	1508	10206
2	1484	1023	42	22	45	29	10	467
3	1106	584	18	5	17	0	2	34
4	933	483	5	1	6	0	0	12
5	781	405	1	0	2	0	0	9
6	624	337	0	0	1	0	0	2
7	448	245	0	0	0	0	0	1
8	196	131	0	0	0	0	0	1

## Sheet: Supplementary Table 4
Microglia vs Microglia(PCDH9high) DEGs (Fig. 4)								Prefrontal cortex vs Hippocampus DEGs (Fig. 5)
gene	logFC_LRT	PValue_LRT	FDR_LRT	logFC_Ttest	PValue_Ttest	FDR_Ttest		gene	logFC_LRT	PValue_LRT	FDR_LRT	logFC_Wilcox	PValue_Wilcox	FDR_Wilcox
FAM124A	1.94235	4.65142e-53	8.46186e-49	4.34572	3.69556e-228	1.93189e-226		AC074327.1	11.6085	1.36341e-46	2.69547e-42	1.57737	0	0
FAXDC2	1.69251	1.39317e-51	1.68964e-47	3.51235	1.70824e-138	5.2761e-137		LRMDA	7.01968	4.60309e-28	4.55016e-24	2.08081	0	0
RNF220	2.33666	8.16172e-50	7.4239e-46	5.40067	0	0		NEAT1	5.43047	3.29586e-27	2.17197e-23	1.99602	0	0
ABTB2	2.20003	1.14017e-48	8.29678e-45	4.38802	3.13875e-169	1.18097e-167		MT-ND3	5.5772	1.91774e-26	9.47844e-23	1.64042	0	0
ST18	2.47638	1.93888e-45	8.81803e-42	5.43019	0	0		DIAPH2	6.75236	8.44397e-24	3.33875e-20	1.49	0	0
KIRREL3	1.76472	4.36383e-44	1.76415e-40	4.3275	0	0		MALAT1	6.16147	7.89253e-19	2.60059e-15	2.51683	0	0
CTNNA3	1.98984	1.41824e-43	5.16012e-40	4.99054	0	0		MT-ATP6	4.73782	1.45089e-18	3.25269e-15	1.28106	0	0
PRR5L	2.01979	2.46079e-43	8.13939e-40	4.4627	6.08853e-279	4.2683e-277		TPRG1	5.41511	1.41976e-18	3.25269e-15	0.385816	1.6363e-18	5.95351e-14
PRUNE2	2.09883	1.22957e-42	3.44127e-39	4.73064	0	0		SH3KBP1	9.43739	1.48074e-18	3.25269e-15	1.11843	0	0
RFTN2	2.13344	2.25886e-42	5.87046e-39	4.43448	0	0		FP671120.1	9.46768	6.51361e-18	1.28774e-14	1.28762	0	0
CLMN	2.43658	3.52059e-41	8.53954e-38	5.00142	0	0		SCIN	4.29654	9.17394e-18	1.51141e-14	0.626272	1.30128e-23	4.73457e-19
PIEZO2	1.95968	1.66638e-40	3.3683e-37	4.0318	5.10536e-272	3.43988e-270		CCDC26	9.41077	9.09321e-18	1.51141e-14	1.01186	1.34633e-263	4.89848e-259
KANK1	1.92103	4.49621e-40	8.17951e-37	4.47951	0	0		SLC26A3	6.1936	3.28539e-16	4.99632e-13	0.95566	2.41125e-204	8.77308e-200
PLEKHH1	1.78765	7.32285e-40	1.26874e-36	4.42991	0	0		APOE	3.83296	7.49543e-16	1.05846e-12	0.997148	1.1438e-48	4.16162e-44
DAAM2	2.14277	8.76631e-40	1.44979e-36	4.68291	0	0		FCGBP	9.02685	1.85973e-15	2.45113e-12	0.752141	4.54377e-92	1.6532e-87
PDE1C	2.39769	1.60081e-39	2.53234e-36	4.77805	0	0		AC026316.5	8.8311	1.99954e-15	2.47068e-12	1.04526	0	0
SLC24A2	2.28814	8.03254e-38	1.21773e-34	4.9412	0	0		CD163	5.38762	3.4567e-15	4.01994e-12	0.648845	1.40432e-87	5.10949e-83
ZNF536	2.37455	2.19549e-37	3.07233e-34	5.22291	0	0		MT-ND4	3.98276	4.28244e-15	4.70355e-12	1.39619	0	0
OTUD7B	1.68354	2.17322e-37	3.07233e-34	3.66156	4.5274e-190	1.96804e-188		RASGEF1B	3.89471	9.5239e-15	9.90987e-12	0.804949	1.35211e-38	4.91952e-34
C10orf90	2.69714	2.32743e-37	3.13634e-34	5.52494	0	0		SAT1	4.72103	1.48134e-14	1.4643e-11	1.12021	0	0
TTLL7	1.9689	3.84743e-37	4.82706e-34	4.15442	0	0		XIST	3.04013	2.88648e-14	2.71742e-11	1.10712	3.91086e-302	1.42293e-297
TMTC2	1.64278	4.76186e-37	5.77519e-34	4.56831	0	0		AC016831.7	4.54432	3.19848e-14	2.87427e-11	1.37469	0	0
BCAS1	2.13912	5.57634e-37	6.54482e-34	4.4002	0	0		DOCK11	8.79677	1.19125e-13	9.88032e-11	0.945711	2.63587e-284	9.59035e-280
KIF6	2.20282	6.93731e-37	7.88772e-34	4.49315	0	0		MSN	9.02328	1.19943e-13	9.88032e-11	0.747287	5.22126e-249	1.8997e-244
SYNJ2	1.9554	8.15453e-37	8.99074e-34	4.42827	0	0		TMEM163	3.23349	1.37468e-13	1.0871e-10	0.411622	5.48611e-07	0.0199607
APBB2	1.9189	9.3145e-37	9.96761e-34	4.05273	0	0		LINC02232	8.86323	1.58704e-13	1.20676e-10	1.01231	1.61117e-297	5.86207e-293
MAPT	1.59729	1.50381e-36	1.51985e-33	3.32092	2.66832e-308	2.13371e-306		SH3BGRL	5.64176	1.67724e-13	1.22812e-10	0.975235	0	0
FRMD5	2.30913	1.87539e-36	1.84417e-33	4.89535	0	0		LAMP2	8.92674	3.15894e-13	2.23044e-10	0.949477	0	0
DLC1	1.96829	3.11131e-36	2.83005e-33	4.29962	0	0		ARHGAP6	6.32464	1.05683e-12	6.96449e-10	0.953226	1.35594e-276	4.93344e-272
MYO1D	1.3465	3.10312e-36	2.83005e-33	3.36861	0	0		MEF2C-AS1	8.58404	1.02842e-12	6.96449e-10	0.735318	4.56321e-149	1.66028e-144
ENPP2	2.21651	3.81545e-36	3.38589e-33	4.23629	0	0		MIR181A1HG	8.70066	7.7936e-12	4.97031e-09	0.9466	2.71579e-288	9.88113e-284
CNKSR3	1.87752	6.77207e-36	5.86655e-33	4.10475	9.87553e-137	3.01436e-135		C10orf11	-10.7017	8.25359e-12	5.09917e-09	-1.96438	7.40116e-66	2.69284e-61
SLC5A11	2.29256	1.77172e-35	1.49912e-32	4.37268	3.57854e-291	2.66261e-289		NUTM2A-AS1	4.38192	1.2855e-11	7.70131e-09	0.964398	0	0
PCDH9	1.91955	2.83627e-35	2.34534e-32	4.60815	0	0		C1QC	4.80672	2.09692e-11	1.21929e-08	0.942429	1.97579e-140	7.18872e-136
SLCO3A1	1.95548	1.40127e-34	1.0727e-31	4.37119	0	0		BABAM2	6.1736	2.55145e-11	1.44121e-08	1.00876	0	0
ATP10B	2.30232	1.63627e-34	1.19068e-31	4.74137	0	0		SERPINE1	-5.98665	2.80368e-11	1.49807e-08	-0.859025	2.7489e-14	1.00016e-09
MOBP	2.22864	1.69237e-34	1.20736e-31	4.30497	0	0		AP003086.2	8.5908	2.7706e-11	1.49807e-08	0.620581	3.63049e-188	1.32092e-183
SLC44A1	1.33839	2.11432e-34	1.47937e-31	4.12643	0	0		FTX	3.38842	2.91488e-11	1.5165e-08	1.59129	0	0
LANCL1	1.1809	3.16003e-34	2.16933e-31	2.86113	9.25571e-270	6.13406e-268		MT-ND2	3.56606	3.81553e-11	1.93418e-08	1.10452	3.43616e-290	1.25021e-285
PCSK6	2.44042	5.03401e-34	3.27067e-31	4.37526	5.83867e-294	4.41651e-292		HAMP	8.26205	1.05357e-10	5.20729e-08	0.629923	2.5799e-211	9.38672e-207
CD22	2.4114	7.83987e-34	5.00431e-31	4.78196	4.07724e-248	2.39268e-246		PDE4D	-5.46518	1.16259e-10	5.47247e-08	-0.784263	5.91351e-22	2.15157e-17
MOG	2.00528	9.00157e-34	5.55107e-31	4.15167	0	0		CA5B	8.66651	1.16165e-10	5.47247e-08	0.380545	2.46075e-138	8.95321e-134
KCNH8	2.55995	9.66962e-34	5.76753e-31	4.65678	0	0		MT-CYB	4.10112	1.65299e-10	7.42716e-08	0.959554	2.25165e-235	8.19241e-231
AGAP1	1.31144	9.61359e-34	5.76753e-31	3.7763	0	0		AC007262.2	6.12211	1.76905e-10	7.77201e-08	0.717224	8.64217e-212	3.14437e-207
RNF144A	1.75755	1.24859e-33	7.32721e-31	4.00067	0	0		MT-CO1	4.00241	2.27776e-10	9.7894e-08	1.37914	0	0
GRM3	2.11959	1.74098e-33	1.00546e-30	3.83962	0	0		FAM155A	-9.72507	2.79793e-10	1.17692e-07	-1.16516	8.32639e-33	3.02948e-28
CDH20	2.17264	6.00844e-33	3.36325e-30	4.10849	0	0		ATRX	4.43446	3.36237e-10	1.38488e-07	1.04578	0	0
MAP7	1.7872	7.01723e-33	3.84478e-30	4.04256	0	0		LINC01141	8.52952	3.65237e-10	1.47362e-07	0.477935	3.78834e-149	1.37835e-144
USP54	1.53869	7.08004e-33	3.84478e-30	3.99456	0	0		KCNIP4	-4.85983	3.95567e-10	1.56407e-07	-1.03503	5.82396e-42	2.11899e-37
PXK	1.3533	8.62147e-33	4.61299e-30	3.72159	0	0		LSAMP	-3.73153	4.25748e-10	1.6504e-07	-0.782767	9.48843e-35	3.45227e-30
DAPK2	2.10065	1.47732e-32	7.78999e-30	4.29475	5.75135e-139	1.78699e-137		CD81	3.67412	4.73364e-10	1.79969e-07	0.763293	1.21404e-40	4.41718e-36
DOCK9	1.5002	2.83441e-32	1.45249e-29	3.63622	0	0		RBFOX1	-5.01895	9.26926e-10	3.45761e-07	-1.28021	1.7149e-45	6.2395e-41
SASH1	1.25113	2.79621e-32	1.45249e-29	3.13494	8.17357e-233	4.41227e-231		PPP2R2B	-3.04902	1.45519e-09	5.3276e-07	-0.594146	4.35075e-47	1.58298e-42
FBXL7	2.23995	2.95184e-32	1.49166e-29	4.52272	0	0		RP11-654K19.6	-9.59831	1.58646e-09	5.70261e-07	-1.34363	9.32562e-35	3.39303e-30
ZNF365	1.43763	6.30753e-32	3.10126e-29	3.35824	7.56445e-152	2.55785e-150		CLEC5A	6.10496	1.76298e-09	6.22394e-07	0.272205	1.29328e-15	4.70548e-11
CCDC122	1.21425	8.34468e-32	4.04817e-29	3.25552	2.62838e-141	8.27975e-140		MT-ND4L	8.37777	2.36026e-09	8.18636e-07	0.546834	4.47203e-151	1.6271e-146
OTUD7A	1.41067	1.26623e-31	6.06189e-29	4.09633	0	0		AK5	-3.72024	2.59822e-09	8.70625e-07	-0.433075	7.58837e-09	0.000276095
SLAIN1	1.57941	1.36737e-31	6.46109e-29	4.12175	0	0		MT-CO2	2.83092	2.56828e-09	8.70625e-07	1.50402	0	0
KLHL32	2.05369	1.51257e-31	7.05557e-29	4.20293	0	0		COP1	8.11992	4.12156e-09	1.35806e-06	1.09155	0	0
TRIM2	1.44278	1.65289e-31	7.6125e-29	3.73682	0	0		TMSB4X	3.55345	8.7638e-09	2.84033e-06	1.28557	0	0
PALM2	2.71635	3.093e-31	1.4067e-28	5.00912	0	0		PPP4R3A	8.22382	9.25936e-09	2.95254e-06	0.467309	5.62493e-133	2.04657e-128
LRRC1	1.40757	3.50305e-31	1.57352e-28	3.70172	0	0		RPS6KA3	5.07628	9.55222e-09	2.99758e-06	0.955171	2.85972e-301	1.04048e-296
HIP1	1.48052	4.103e-31	1.82053e-28	3.44651	0	0		ANOS1	3.58821	1.07226e-08	3.31228e-06	0.547561	4.78029e-25	1.73926e-20
PPP2R2B	2.01541	7.64791e-31	3.31264e-28	5.09375	0	0		ATP6AP1	8.22357	1.37813e-08	4.19165e-06	0.362968	2.27375e-138	8.27282e-134
FA2H	2.4322	9.66162e-31	4.13563e-28	4.38013	1.93086e-263	1.22605e-261		C1QA	3.99749	1.48722e-08	4.45489e-06	0.760966	1.4438e-73	5.25311e-69
CNTNAP4	2.14534	1.3529e-30	5.7237e-28	4.02066	0	0		LINC01004	5.80886	1.81901e-08	5.32858e-06	0.410731	4.1295e-114	1.50248e-109
PHLDB1	2.15043	1.76868e-30	7.3127e-28	4.31098	0	0		AC244021.1	7.93412	2.0149e-08	5.74012e-06	0.997576	0	0
EFHD1	1.68775	2.88496e-30	1.1794e-27	4.03395	3.65822e-253	2.20001e-251		DLEU7-AS1	8.06903	2.03242e-08	5.74012e-06	0.923919	0	0
COLGALT2	2.14384	3.28455e-30	1.31324e-27	4.03027	0	0		LRRTM4	-4.33095	2.08155e-08	5.7961e-06	-0.875074	3.42169e-20	1.24495e-15
FGFR2	1.88072	4.5229e-30	1.78871e-27	4.18017	0	0		CYBC1	8.06896	2.43861e-08	6.696e-06	0.597894	4.45528e-236	1.62101e-231
NCAM1	1.83856	9.41567e-30	3.68365e-27	4.00732	0	0		GRIK2	-9.13714	2.50232e-08	6.77682e-06	-1.04896	6.74296e-27	2.45336e-22
PPP2R3A	1.26369	3.44942e-29	1.29385e-26	2.91017	5.82225e-162	2.09325e-160		TXNIP	3.09911	2.64427e-08	7.06449e-06	0.753044	3.54858e-63	1.29112e-58
KIAA1324L	1.30454	7.20925e-29	2.59704e-26	3.11	1.35509e-232	7.27189e-231		POLR2F	-4.23645	2.82555e-08	7.44816e-06	-0.549869	2.20923e-10	8.03806e-06
RASGRF2	1.32451	7.33642e-29	2.61694e-26	3.39312	1.09286e-272	7.43229e-271		NRXN1	-4.36221	2.9747e-08	7.73814e-06	-1.05867	2.58759e-31	9.4147e-27
ABCA8	2.32523	1.25055e-28	4.41749e-26	4.35042	0	0		DAAM2	-4.89765	3.04561e-08	7.81969e-06	-0.571704	5.8782e-11	2.13872e-06
PPP1R16B	1.71083	2.5025e-28	8.75489e-26	4.03301	3.73075e-257	2.30849e-255		PPFIA2	-3.30741	3.20634e-08	8.12685e-06	-0.551054	5.52503e-12	2.01023e-07
OSBP2	1.16511	4.6825e-28	1.60725e-25	2.78381	1.35706e-158	4.77978e-157		MIR29B2CHG	5.69035	3.40295e-08	8.51599e-06	0.734615	2.91921e-226	1.06212e-221
CNDP1	1.85768	6.96816e-28	2.30481e-25	3.99013	0	0		TGFBR1	2.47698	3.4618e-08	8.55497e-06	0.664306	3.90403e-24	1.42044e-19
GRB10	1.64031	9.03266e-28	2.96076e-25	3.79495	2.65832e-187	1.13655e-185		LINC00623	8.05155	3.72256e-08	9.0858e-06	0.657947	1.53978e-217	5.60235e-213
COBL	2.06605	9.92707e-28	3.22488e-25	4.24839	0	0		CSMD1	-4.44027	3.91365e-08	9.34555e-06	-0.967152	1.04696e-31	3.80926e-27
POLR2F	1.71145	1.12739e-27	3.63e-25	4.38575	0	0		STAB1	4.15609	3.92352e-08	9.34555e-06	0.848656	2.92003e-160	1.06242e-155
PTPRK	1.83447	1.24751e-27	3.94691e-25	4.0944	0	0		ALG13	5.67392	5.25913e-08	1.23777e-05	0.730001	4.17304e-230	1.51832e-225
DIP2C	1.08259	1.2449e-27	3.94691e-25	3.26926	0	0		STXBP5L	-9.01452	5.53917e-08	1.28835e-05	-1.04488	2.84006e-26	1.03333e-21
ABCA2	1.66901	2.86002e-27	8.81855e-25	3.60746	0	0		TENT2	4.83916	6.67346e-08	1.51649e-05	1.04053	0	0
CALD1	1.32512	4.15537e-27	1.2705e-24	3.14828	7.28755e-178	2.91054e-176		ROBO2	-8.96922	7.29511e-08	1.6205e-05	-1.08803	7.78657e-30	2.83307e-25
DOCK1	1.61754	4.32641e-27	1.31177e-24	3.84908	0	0		LRP1B	-3.46039	7.22909e-08	1.6205e-05	-0.974625	1.575e-42	5.73049e-38
FAM107B	1.33694	5.07032e-27	1.52462e-24	3.823	0	0		ENOX2	4.10045	7.61706e-08	1.67322e-05	0.804619	1.36262e-263	4.95776e-259
MEGF10	1.98715	5.26391e-27	1.56721e-24	3.91302	1.74712e-256	1.07741e-254		BCAP31	8.03369	7.90628e-08	1.71766e-05	0.364107	4.68043e-112	1.70293e-107
SPOCK1	1.76929	5.29811e-27	1.56721e-24	4.71823	0	0		FGF14	-8.93824	8.2808e-08	1.77947e-05	-0.838456	1.14716e-18	4.17382e-14
CNTN2	1.84105	6.38719e-27	1.87413e-24	3.57355	9.72865e-272	6.54283e-270		TUT4	7.87601	8.78529e-08	1.86758e-05	0.865988	4.50388e-262	1.63869e-257
DNM3	1.21721	7.85984e-27	2.28778e-24	3.58592	0	0		NUTM2B-AS1	7.876	9.44219e-08	1.98587e-05	0.746458	8.88878e-245	3.23409e-240
HHIP	1.93342	8.15865e-27	2.35591e-24	3.70619	0	0		ACSL4	7.876	1.01334e-07	2.06533e-05	0.654878	3.57321e-226	1.30008e-221
SH3TC2	1.95954	1.06221e-26	3.01934e-24	4.24006	2.14065e-195	9.62735e-194		THOC2	7.876	1.01052e-07	2.06533e-05	0.684619	1.2974e-256	4.72047e-252
FBN1	1.21169	1.32539e-26	3.73821e-24	3.12762	2.44893e-142	7.76149e-141		HUWE1	7.876	1.00993e-07	2.06533e-05	0.608174	7.24835e-193	2.63724e-188
LRP2	2.09365	1.36241e-26	3.81307e-24	4.39784	1.06619e-300	8.34243e-299		PARK2	-9.00286	1.07489e-07	2.16843e-05	-1.32379	1.01766e-36	3.70265e-32
MAGI2	1.75022	1.44797e-26	4.0216e-24	4.24225	0	0		C1QB	3.18696	1.2053e-07	2.40694e-05	0.890896	3.26897e-73	1.18938e-68
TF	1.67648	1.70527e-26	4.70034e-24	3.49182	0	0		CD83	-8.86332	1.30469e-07	2.57937e-05	-0.907389	2.47366e-17	9.00015e-13
SCD5	1.44792	2.33889e-26	6.35062e-24	3.63196	0	0		NRG3	-3.88809	1.63262e-07	3.1644e-05	-1.05145	6.37916e-31	2.32099e-26
SEMA6A	1.53188	2.42613e-26	6.53868e-24	3.57676	5.308018e-317	4.31086889e-315		AC124312.1	7.85599	1.71669e-07	3.29505e-05	0.470288	4.41456e-151	1.60619e-146
BMP2K	-0.85538	2.71596e-26	7.266e-24	-1.3272	1.45908e-240	8.20511e-239		AC006978.2	5.51499	1.96378e-07	3.73307e-05	0.774998	4.39689e-277	1.59976e-272
GNAO1	1.67977	3.15913e-26	8.38991e-24	3.26968	0	0		GRIA2	-3.93897	2.01396e-07	3.79199e-05	-0.784493	4.06829e-19	1.48021e-14
ITPR2	-0.806306	3.55394e-26	9.37005e-24	-1.49865	0	0		SLCO3A1	-2.96495	2.06666e-07	3.85451e-05	-0.417159	2.51399e-09	9.14691e-05
LRMDA	-1.0593	3.90947e-26	1.02333e-23	-5.97693	0	0		CD14	4.12967	2.1023e-07	3.88434e-05	0.751147	3.24331e-63	1.18005e-58
STK39	1.128	5.25984e-26	1.36696e-23	3.12876	1.04109e-259	6.48616e-258		MT-CO3	2.56352	2.6111e-07	4.77976e-05	1.42302	0	0
CREB5	1.64513	7.02882e-26	1.80096e-23	4.49312	0	0		FRMD5	-2.43985	2.95538e-07	5.31163e-05	-0.311941	1.09782e-15	3.9943e-11
PHLPP1	1.36148	8.27293e-26	2.10491e-23	4.15269	0	0		LINC01094	7.67641	2.94311e-07	5.31163e-05	0.643867	2.80755e-199	1.0215e-194
PTPRC	-0.8154	1.42727e-25	3.60623e-23	-1.43073	3.45858e-254	2.09728e-252		RUBCNL	5.49013	3.41697e-07	6.0859e-05	0.635367	2.22718e-193	8.10336e-189
ARHGAP23	1.75667	1.48777e-25	3.73318e-23	3.77684	1.81612e-194	8.13765e-193		SHLD1	7.815	4.90753e-07	8.51069e-05	0.380382	5.09377e-94	1.85332e-89
NCAM2	1.85099	1.64011e-25	4.08725e-23	3.96574	0	0		RNF220	-2.42273	5.21949e-07	8.89563e-05	-0.419899	3.04103e-22	1.10645e-17
FAM13C	1.75018	4.05456e-25	9.96765e-23	3.90688	0	0		ANKS1B	-2.77422	5.40322e-07	9.13005e-05	-0.672566	2.92799e-27	1.06532e-22
KIAA1755	1.93743	4.42341e-25	1.08014e-22	4.18921	2.08475e-142	6.61304e-141		XACT	7.79432	6.46142e-07	0.000108256	0.46484	1.40462e-82	5.11056e-78
SPOCK3	1.8536	4.80969e-25	1.16664e-22	4.01815	0	0		SYT1	-3.62917	6.69778e-07	0.000111273	-0.748959	4.49882e-20	1.63685e-15
DSCAML1	1.90792	5.09634e-25	1.22798e-22	4.23644	0	0		NEGR1	-3.23674	7.0711e-07	0.000116496	-0.765591	6.59423e-20	2.39925e-15
HS3ST5	1.97764	5.74985e-25	1.37329e-22	4.16124	0	0		APOC1	4.20551	7.19396e-07	0.000117541	0.490944	8.89778e-49	3.23737e-44
CDK18	1.39028	5.77488e-25	1.37329e-22	3.30772	3.8708e-282	2.75068e-280		AC066613.2	7.7941	7.65651e-07	0.000124073	0.546827	4.64142e-193	1.68874e-188
CERCAM	1.715	6.8433e-25	1.6168e-22	4.46635	0	0		NRXN3	-2.49421	7.8842e-07	0.000126724	-0.486531	7.10989e-18	2.58686e-13
SYT9	1.71733	7.96827e-25	1.87043e-22	3.65753	1.36323e-126	3.85092e-125		BST2	7.79403	8.06333e-07	0.000128558	0.455766	4.31084e-119	1.56846e-114
APOE	-0.937278	8.32316e-25	1.94122e-22	-1.71259	7.05523e-286	5.10333e-284		CCL3	-8.49328	8.33512e-07	0.000131041	-0.499692	3.51543e-07	0.0127905
AATK	1.49878	1.16847e-24	2.69073e-22	3.29415	8.09635e-227	4.19626e-225		TAB2	2.22311	8.35163e-07	0.000131041	0.462204	1.15824e-11	4.21413e-07
LIMCH1	1.56948	1.5089e-24	3.45282e-22	3.53738	0	0		EPS8	2.3526	8.85613e-07	0.000137863	0.393991	7.09174e-09	0.000258026
FIGN	1.74004	2.06497e-24	4.63776e-22	3.35839	9.9025e-178	3.94625e-176		GUCY1A1	7.79389	8.97876e-07	0.00013868	0.328329	3.44516e-102	1.25349e-97
SLCO1A2	2.13473	2.47721e-24	5.5295e-22	4.09781	0	0		VSIG4	4.05369	9.07117e-07	0.000139021	0.699004	1.80012e-203	6.54955e-199
C16orf62	0.763344	4.01114e-24	8.84492e-22	3.34872	2.39859e-242	1.35724e-240		MAFB	4.72605	9.33941e-07	0.000141411	0.288974	9.93055e-28	3.61313e-23
FYB1	-0.787522	7.51131e-24	1.63648e-21	-1.70902	0	0		LARGE1	7.44533	9.37016e-07	0.000141411	0.48489	1.81125e-142	6.59005e-138
SEC14L5	1.6238	8.50724e-24	1.84046e-21	4.13728	9.69038e-238	5.35828e-236		DLG2	-2.4076	9.73434e-07	0.000145794	-0.407983	1.45948e-51	5.31017e-47
C3	-0.748347	9.35542e-24	1.99057e-21	-1.82087	0	0		GRK3	4.61468	1.10979e-06	0.000164966	0.78252	1.59594e-225	5.80667e-221
SH3RF3	-0.857195	1.01309e-23	2.14305e-21	-1.86257	0	0		ATP11C	7.60615	1.23838e-06	0.000182708	0.573705	3.39184e-186	1.23409e-181
NFASC	2.0555	1.51758e-23	3.19166e-21	3.91071	0	0		DPP10	-4.48616	1.40125e-06	0.000203697	-0.694993	5.69526e-15	2.07216e-10
EDIL3	1.8969	2.25994e-23	4.69861e-21	3.75298	0	0		HLA-DRB1	3.0773	1.43605e-06	0.000207231	0.621915	3.84256e-62	1.39808e-57
MKRN3	1.47769	2.383e-23	4.9263e-21	3.15867	5.702e-124	1.58853e-122		SEC14L5	-8.4732	1.5227e-06	0.000218144	-0.475007	3.93344e-07	0.0143114
SH3D19	1.53553	3.27651e-23	6.69733e-21	3.19987	0	0		FTL	2.19165	1.55547e-06	0.000221235	0.893109	2.86617e-37	1.04283e-32
LDB3	2.15902	4.86584e-23	9.78114e-21	4.58045	1.52608e-247	8.91251e-246		GAS6	3.89981	1.69938e-06	0.000238274	0.534104	2.75009e-39	1.00059e-34
HECW2	1.48474	4.89779e-23	9.79127e-21	3.64551	0	0		NKAIN2	-2.34128	1.8332e-06	0.000253443	-0.689416	5.94253e-38	2.16213e-33
ARHGAP24	-0.916175	4.99287e-23	9.92681e-21	-1.15986	4.76491e-253	2.85612e-251		PCDH15	-8.4288	1.91194e-06	0.000262494	-0.807702	1.20307e-16	4.37726e-12
UGT8	1.7592	5.07307e-23	1.00314e-20	3.4449	8.04373e-286	5.80681e-284		ATP10B	-3.70745	1.98073e-06	0.000270063	-0.44382	1.7458e-07	0.00635191
TJP1	0.936606	6.64906e-23	1.30767e-20	2.72498	0	0		LPAR6	2.60805	2.01864e-06	0.000273346	0.764566	3.00205e-46	1.09227e-41
RAB30	1.21966	7.55101e-23	1.46918e-20	3.29895	3.45468e-205	1.6053e-203		FAM129A	3.26674	2.03659e-06	0.000273901	0.585257	2.33162e-46	8.48338e-42
QDPR	1.10515	7.68195e-23	1.4867e-20	2.51722	1.96889e-245	1.13708e-243		ZFX	7.58185	2.0856e-06	0.000278597	0.613678	3.42981e-243	1.2479e-238
FOLH1	2.09828	8.04494e-23	1.54872e-20	4.08238	1.83708e-286	1.33148e-284		DDX3X	7.58184	2.11372e-06	0.000280459	0.419412	2.06817e-134	7.52484e-130
CCP110	0.959939	8.43237e-23	1.61475e-20	2.73228	2.35049e-220	1.19109e-218		MOBP	-2.56869	2.26975e-06	0.000295217	-0.339707	8.51933e-08	0.00309967
HAPLN2	1.66824	8.64415e-23	1.64664e-20	3.59255	5.65273e-186	2.40268e-184		SMARCA1	7.58179	2.25698e-06	0.000295217	0.438944	1.57824e-126	5.74227e-122
LAPTM5	-0.820439	8.77208e-23	1.66231e-20	-1.68396	3.01542e-235	1.64982e-233		RYR2	-4.41083	2.36173e-06	0.000301306	-0.787253	1.98517e-19	7.22283e-15
SLC22A15	1.69159	9.80174e-23	1.84781e-20	3.73781	7.59996e-268	4.97333e-266		CTNND2	-2.61197	2.34155e-06	0.000301306	-0.536142	6.5611e-17	2.38719e-12
JAM3	1.26609	1.13817e-22	2.1346e-20	3.17346	0	0		MBP	-2.31001	2.37529e-06	0.000301306	-0.360739	2.39239e-26	8.70449e-22
ITGA2	2.18802	1.16284e-22	2.16967e-20	3.92321	3.36498e-181	1.37409e-179		CTPS2	7.58175	2.37753e-06	0.000301306	0.374596	1.07413e-130	3.90812e-126
C1QB	-0.897378	1.1826e-22	2.1953e-20	-2.65368	0	0		PLCB1	-8.39666	2.55582e-06	0.000321837	-0.634482	4.79553e-12	1.74481e-07
DNAJC6	1.72751	1.34411e-22	2.48245e-20	3.91687	0	0		NLGN1	-2.47528	2.6396e-06	0.000330284	-0.565617	7.81336e-24	2.84281e-19
PPM1H	1.29334	2.45565e-22	4.46731e-20	3.59444	0	0		PPP1R9A	-4.34645	2.6862e-06	0.000334001	-0.484275	3.81377e-08	0.0013876
ADAM28	-0.897374	3.84622e-22	6.89363e-20	-1.58796	3.3014e-303	2.6056e-301		ADD3	-8.41833	2.93571e-06	0.000362743	-0.484271	3.50262e-08	0.00127439
NDRG1	1.23412	4.42698e-22	7.89564e-20	3.29204	9.65111e-263	6.09628e-261		CNTNAP2	-2.52295	3.25431e-06	0.000397147	-0.673311	2.14505e-20	7.80454e-16
NKAIN2	1.57255	4.7203e-22	8.37773e-20	3.8337	0	0		OPHN1	7.55704	3.57808e-06	0.00043398	0.38516	3.83937e-97	1.39692e-92
ZNF704	1.55051	4.85945e-22	8.58282e-20	3.33046	5.12724e-256	3.14056e-254		PCDH9	-2.22725	3.6353e-06	0.000435576	-0.352725	1.44494e-50	5.25726e-46
CHST11	-0.809024	5.04051e-22	8.85962e-20	-1.07535	1.21059e-206	5.69807e-205		TENM2	-4.25454	3.70519e-06	0.000439894	-0.66062	3.2519e-12	1.18317e-07
DOCK8	-0.850989	6.30895e-22	1.0983e-19	-1.19292	1.82452e-231	9.73364e-230		OGA	7.36237	3.71585e-06	0.000439894	0.687582	6.12238e-232	2.22757e-227
ASTN2	1.0667	7.84767e-22	1.35966e-19	3.2444	0	0		AL158071.4	7.55697	3.79773e-06	0.000446911	0.330265	2.66954e-91	9.71284e-87
GRID1	1.73281	8.78987e-22	1.51569e-19	3.774	0	0		UNC5C	-2.30231	3.89238e-06	0.00045534	-0.454353	6.16642e-18	2.24359e-13
PEX5L	1.60006	9.34344e-22	1.60355e-19	3.43695	0	0		LINC00862	7.55689	4.02596e-06	0.000468195	0.380213	5.40464e-138	1.96643e-133
ANO4	2.02462	9.51732e-22	1.62572e-19	4.11974	0	0		AC109326.1	-8.24233	4.5692e-06	0.000528263	-0.642989	2.0056e-11	7.29718e-07
ARHGAP15	-0.90287	1.17107e-21	1.97261e-19	-1.24788	3.57296e-214	1.74027e-212		MUC20-OT1	5.1086	4.75288e-06	0.000546305	0.675111	1.49186e-212	5.42798e-208
SH3GL3	1.88664	1.73399e-21	2.85474e-19	3.8725	0	0		ITGB2	3.55026	5.06794e-06	0.000579151	0.718745	8.42598e-100	3.06571e-95
ADAMTS18	1.93623	2.38925e-21	3.86357e-19	4.83991	5.04295e-289	3.68439e-287		LINC00486	5.24121	5.10545e-06	0.000580085	0.970479	0	0
UNC5C	1.47661	2.79905e-21	4.48637e-19	4.10864	0	0		TTN-AS1	5.10026	5.34691e-06	0.000604048	0.47723	6.37952e-133	2.32113e-128
PLXDC2	-0.846769	4.61778e-21	7.27331e-19	-0.777649	2.75428e-251	1.63478e-249		RPS19	2.59246	5.54273e-06	0.000622613	0.784607	1.18801e-59	4.32246e-55
PLCL1	0.869827	4.81639e-21	7.55343e-19	3.45171	0	0		NINJ1	7.53189	5.63326e-06	0.000629207	0.367142	1.68054e-40	6.11446e-36
TMEM144	1.28543	5.34041e-21	8.30365e-19	4.0425	0	0		TUT7	5.23233	5.73821e-06	0.000637328	0.676024	3.18914e-234	1.16034e-229
CA2	1.14574	6.33178e-21	9.72049e-19	2.97697	5.28028e-124	1.47217e-122		AC008014.1	7.53181	5.89485e-06	0.000651068	0.340402	1.20642e-79	4.38942e-75
DPYSL5	1.55791	6.7646e-21	1.03413e-18	3.69352	1.53179e-151	5.16999e-150		LINC01410	7.53179	5.95866e-06	0.00065446	0.493376	5.90922e-184	2.15001e-179
TMEFF2	1.60676	8.41001e-21	1.28029e-18	3.52524	0	0		RAPGEF5	-3.27101	6.13018e-06	0.000669578	-0.505521	5.20323e-14	1.89314e-09
NTM	1.47785	1.0676e-20	1.6051e-18	3.8382	0	0		SNHG25	7.53163	6.47707e-06	0.000695933	0.417424	4.11442e-164	1.49699e-159
TMSB4X	-1.02335	1.13164e-20	1.68744e-18	-5.10796	0	0		TMEM144	-2.2531	6.66597e-06	0.000708528	-0.655417	4.83859e-28	1.76047e-23
AKAP6	1.48496	1.27849e-20	1.89092e-18	3.68587	0	0		MAF	2.63068	6.63341e-06	0.000708528	0.767673	6.51498e-67	2.37041e-62
SORL1	-0.78741	1.31846e-20	1.94214e-18	-1.44342	8.98048e-284	6.44469e-282		ENPP2	-2.39311	7.2847e-06	0.000770152	-0.443398	2.99712e-10	1.09047e-05
ZFHX4	1.91281	1.38755e-20	2.02749e-18	3.53945	5.95505e-172	2.29765e-170		AGBL4	-8.15057	8.5605e-06	0.000895456	-0.603367	3.41426e-10	1.24224e-05
ENOSF1	1.02143	1.51518e-20	2.20514e-18	2.834	4.66765e-203	2.15517e-201		NELL2	-8.18287	8.66577e-06	0.000896976	-0.827765	5.13446e-17	1.86812e-12
BACH2	1.22806	1.83321e-20	2.6468e-18	3.15328	2.63403e-203	1.21929e-201		CD68	4.50074	8.64791e-06	0.000896976	0.317812	9.48643e-44	3.45154e-39
ENOX1	1.66211	2.02471e-20	2.88891e-18	3.43356	0	0		DLEU2	2.1757	8.83697e-06	0.000909932	1.36886	0	0
SYK	-0.8083	3.63153e-20	5.14123e-18	-1.41233	2.64101e-219	1.33274e-217		MIR646HG	7.30399	9.1215e-06	0.000934362	0.918158	6.09325e-285	2.21697e-280
DENND2A	1.61748	4.20388e-20	5.90555e-18	3.65098	8.6209e-146	2.80056e-144		ADIPOR2	-3.20367	9.43131e-06	0.000961118	-0.451294	4.44031e-11	1.61556e-06
SLCO2B1	-0.804074	5.01456e-20	6.96373e-18	-1.25651	2.18818e-190	9.53472e-189		LARGE	-8.14808	9.56567e-06	0.000969812	-0.808169	1.33506e-16	4.85748e-12
MYRF	2.03533	7.62064e-20	1.03846e-17	3.67745	4.0993e-214	1.99397e-212		OPCML	-3.51104	9.88201e-06	0.000996772	-0.874589	8.63228e-21	3.14077e-16
NEO1	1.01646	7.80342e-20	1.0594e-17	2.62607	1.50915e-291	1.13214e-289		RPLP1	3.90729	1.01108e-05	0.00101467	0.619657	1.14931e-83	4.18165e-79
LPAR6	-0.820545	8.50679e-20	1.14634e-17	-2.54178	0	0		SH3GL3	-2.34529	1.08039e-05	0.00107025	-0.441432	3.81255e-10	1.38716e-05
DIXDC1	1.41909	8.94808e-20	1.19255e-17	3.12002	3.79942e-127	1.07746e-125		JPX	3.49256	1.0827e-05	0.00107025	0.859287	1.81924e-253	6.61914e-249
PHACTR3	1.70901	9.0214e-20	1.19794e-17	3.90089	0	0		CCSER1	-4.22465	1.17753e-05	0.00115567	-1.01388	1.11684e-26	4.06352e-22
ASPA	2.01384	1.00699e-19	1.33231e-17	4.11774	2.26376e-203	1.05057e-201		TFEC	2.84405	1.1808e-05	0.00115567	0.524337	4.52232e-23	1.6454e-18
ANLN	1.33596	1.11656e-19	1.4666e-17	3.61309	1.74574e-291	1.30694e-289		MS4A6A	3.26105	1.21653e-05	0.00118477	0.774533	3.81367e-86	1.38757e-81
CD74	-0.965072	1.18811e-19	1.5494e-17	-1.80481	0	0		FCGR3A	5.23497	1.22966e-05	0.00119169	0.603193	2.56769e-92	9.34227e-88
SESTD1	0.839871	1.98513e-19	2.50788e-17	2.65775	1.61276e-163	5.84448e-162		ATP6V1B2	2.89708	1.33722e-05	0.0012896	0.31354	2.32254e-08	0.000845033
MGAT4A	-0.663515	2.25377e-19	2.80826e-17	-1.46485	4.66763e-253	2.80243e-251		SNTG1	-4.1175	1.35086e-05	0.00129017	-0.861831	1.41162e-18	5.13605e-14
SRCIN1	1.39423	3.04025e-19	3.74971e-17	3.40537	1.39785e-234	7.6023e-233		LINC01736	5.17772	1.34769e-05	0.00129017	0.365933	1.702e-125	6.19254e-121
CRTC3	0.999001	3.06713e-19	3.77009e-17	2.343	2.58801e-125	7.2656e-124		SNAP25	-8.12485	1.38324e-05	0.00131474	-0.508133	3.18097e-08	0.00115736
NAPEPLD	0.954977	3.9379e-19	4.77589e-17	2.40931	7.28966e-132	2.14065e-130		FCGR1A	3.08878	1.40133e-05	0.00132556	0.386993	5.16627e-20	1.8797e-15
GRK3	-1.0565	4.14129e-19	5.00587e-17	-4.71157	0	0		CSMD3	-3.45775	1.44648e-05	0.00136175	-0.766922	6.5971e-17	2.40029e-12
RUNX1	-0.965379	4.68946e-19	5.64971e-17	-1.36136	3.21333e-237	1.77411e-235		CD74	1.9456	1.51902e-05	0.0014099	0.799458	1.0016e-32	3.64422e-28
PALM2-AKAP2	1.8094	5.23319e-19	6.28397e-17	4.15361	1.56413e-189	6.76686e-188		CADPS	-8.04	1.5471e-05	0.00142926	-0.652339	4.57432e-12	1.66432e-07
APBB1IP	-0.846553	5.51688e-19	6.60283e-17	-1.22816	1.17534e-209	5.61201e-208		CNTN5	-3.98018	1.67954e-05	0.00153724	-0.541196	4.56149e-09	0.000165965
TSPAN5	0.919248	5.62587e-19	6.71121e-17	2.54509	8.32094e-298	6.40061e-296		CTNNA3	-2.07994	1.73186e-05	0.00156193	-0.412845	2.69076e-34	9.79006e-30
FAM134B	1.3115	5.64467e-19	6.71163e-17	4.20061	1.11134e-232	5.97269e-231		AC005154.6	7.27372	1.73978e-05	0.00156193	0.468083	8.5427e-197	3.10818e-192
EVA1C	1.35372	6.26483e-19	7.42474e-17	3.76613	0	0		C10orf90	-2.38562	1.79175e-05	0.00159563	-0.380683	1.14968e-09	4.183e-05
LAMA2	1.63008	7.98971e-19	9.43824e-17	3.86809	2.42794495185e-313	1.963074425067e-311		CNTN1	-8.04207	1.8964e-05	0.00168125	-0.473523	1.42698e-07	0.00519193
LINC02232	-1.12478	9.05991e-19	1.06334e-16	-4.79411	0	0		SKAP2	2.10927	1.99127e-05	0.00174967	0.365407	1.24252e-08	0.000452079
LTBP1	1.49553	1.37372e-18	1.5767e-16	3.81483	2.93875e-163	1.06391e-161		KDM6A	3.37027	2.0092e-05	0.0017576	0.985447	0	0
KIAA1958	1.07096	1.73246e-18	1.9698e-16	3.06591	3.00859e-187	1.2848e-185		STK39	-8.0587	2.11713e-05	0.00183577	-0.449245	1.08888e-06	0.039618
FTL	-0.950073	1.81405e-18	2.05615e-16	-1.92806	0	0		GRM5	-8.0169	2.12956e-05	0.00183849	-0.78236	6.01329e-16	2.18788e-11
SAT1	-1.01055	4.42401e-18	4.84829e-16	-4.86907	0	0		MINDY2	5.01183	2.23513e-05	0.00192124	0.489353	8.57283e-151	3.11914e-146
AK5	1.38426	4.44232e-18	4.85373e-16	3.03671	0	0		CERCAM	-2.2605	2.45987e-05	0.00210527	-0.44882	8.05226e-09	0.000292973
TESK2	1.01547	5.0092e-18	5.45673e-16	2.36139	1.39014e-114	3.5897e-113		OTULINL	7.24283	2.71e-05	0.00230934	0.453279	3.14643e-128	1.1448e-123
HLA-DRA	-0.823228	5.31071e-18	5.75074e-16	-2.4979	0	0		GPC5	-7.95613	2.80365e-05	0.00236873	-0.487067	5.58163e-08	0.00203082
ETV6	-0.774146	5.49822e-18	5.93612e-16	-1.6115	0	0		GDI1	7.24278	2.79358e-05	0.00236873	0.531143	4.90229e-192	1.78365e-187
CDC42BPA	1.42836	6.22496e-18	6.70086e-16	3.07075	0	0		LRRC4C	-3.02287	2.82766e-05	0.00236876	-0.534255	4.17498e-10	1.51902e-05
CSF1R	-0.729397	7.92996e-18	8.4611e-16	-1.5871	3.96296e-291	2.94262e-289		TRIM2	-2.22488	2.82162e-05	0.00236876	-0.463078	6.56513e-17	2.38866e-12
PDE4B	0.830832	7.96248e-18	8.47097e-16	3.09494	0	0		ANK2	-2.04962	2.91316e-05	0.00243009	-0.471506	2.49959e-22	9.09452e-18
AC244021.1	-1.10176	9.4782e-18	1.00541e-15	-4.87676	0	0		TRIM9	-4.01084	2.9768e-05	0.00246992	-0.63796	3.28518e-12	1.19528e-07
MICAL3	0.971541	9.80558e-18	1.0344e-15	2.45595	6.1684e-180	2.50202e-178		MAGI2	-1.94644	2.98589e-05	0.00246992	-0.424422	1.66213e-37	6.04749e-33
CADM2	1.28859	1.0224e-17	1.07512e-15	3.22663	0	0		BCAS3	-2.25757	3.08014e-05	0.00252673	-0.298063	6.69631e-08	0.00243639
DIAPH2	-0.900189	1.02643e-17	1.07624e-15	-4.99271	0	0		PVT1	7.24261	3.06938e-05	0.00252673	0.285882	7.58505e-78	2.75974e-73
PLD5	1.44308	1.65485e-17	1.69606e-15	3.28059	9.89842e-143	3.14811e-141		EGR3	-7.95829	3.13471e-05	0.00256088	-0.592338	3.26687e-10	1.18862e-05
STOX2	0.864567	1.93647e-17	1.96806e-15	2.47261	1.95284e-142	6.20002e-141		PPM1H	-2.97539	3.20264e-05	0.00259492	-0.482463	4.17913e-08	0.00152053
HEPACAM	1.05026	1.94795e-17	1.97421e-15	2.9568	1.68671e-128	4.84366e-127		PAXX	7.24251	3.25112e-05	0.00261279	0.283811	3.13477e-93	1.14056e-88
PLLP	1.59355	2.00147e-17	2.02198e-15	3.54416	4.10903e-200	1.88291e-198		ANO4	-2.34952	3.37154e-05	0.00268771	-0.357763	3.33615e-07	0.0121382
RAB40B	1.03388	2.17633e-17	2.16941e-15	2.54447	1.61979e-126	4.5721e-125		ETV6	1.74769	3.41782e-05	0.00271367	0.588392	4.0747e-20	1.48254e-15
PLPPR1	1.66998	2.54889e-17	2.51325e-15	3.71267	3.09865e-263	1.96072e-261		GLTSCR1L	-7.90751	3.55918e-05	0.00280339	-0.699254	2.46725e-13	8.97685e-09
ATP8A1	1.03177	2.77293e-17	2.72633e-15	2.99425	0	0		LINC00894	4.98129	3.65365e-05	0.00286637	0.552046	2.86873e-180	1.04376e-175
MEF2A	-0.781526	2.77998e-17	2.72633e-15	-0.973494	8.59697e-191	3.75952e-189		RFWD2	-7.92543	3.95346e-05	0.00307716	-0.92549	1.35262e-20	4.92139e-16
ROR1	1.84378	3.17558e-17	3.09759e-15	4.58214	1.35356e-226	7.0054e-225		BRE	-7.91197	3.98597e-05	0.0030903	-0.839755	2.36112e-17	8.59071e-13
TGFBR1	-0.719504	3.27097e-17	3.17363e-15	-1.60049	2.65186e-246	1.5413e-244		FP236383.1	3.28737	4.02314e-05	0.00310693	0.87689	1.8705e-233	6.80564e-229
NEAT1	-0.834308	4.01463e-17	3.83382e-15	-5.88282	0	0		GALNT13	-3.31069	4.14499e-05	0.00318152	-0.494028	1.85232e-08	0.00067395
ADARB2	0.940279	4.27786e-17	4.0745e-15	2.80608	4.64967e-212	2.23479e-210		BMP2K	1.73577	4.1519e-05	0.00318152	0.539609	2.39085e-20	8.69888e-16
SVEP1	1.56115	4.41282e-17	4.19206e-15	3.88207	1.74267e-232	9.33805e-231		MGAT4B	4.39489	4.19617e-05	0.00320302	0.229221	1.11941e-16	4.07287e-12
TP53TG5	1.5995	4.76058e-17	4.49893e-15	3.81154	1.50518e-173	5.84467e-172		RUNX1	1.67749	4.23892e-05	0.00322321	0.365708	1.49813e-08	0.00054508
FYN	1.15136	5.44873e-17	5.12265e-15	2.6089	1.74712e-171	6.71249e-170		PTPN2	2.12837	4.34356e-05	0.00327757	0.464378	9.91368e-17	3.60699e-12
LGR5	2.18617	6.03654e-17	5.6461e-15	4.40096	1.07324e-179	4.33876e-178		TENM4	7.21126	4.32849e-05	0.00327757	0.681779	6.98988e-182	2.5432e-177
PLCG2	-0.685656	7.30211e-17	6.79489e-15	-1.4209	7.58902e-190	3.29105e-188		AC006148.1	6.70642	4.39665e-05	0.00330501	0.399723	1.45369e-127	5.28912e-123
PLP1	1.74018	7.9062e-17	7.30099e-15	-2.4755	4.30659e-228	2.24808e-226		GPX1	-7.84329	4.41663e-05	0.00330745	-0.410595	8.26688e-07	0.0300782
PARP14	-0.811087	9.46632e-17	8.67563e-15	-1.67448	1.39342e-195	6.27454e-194		FGF12	-7.85148	4.53972e-05	0.00337298	-0.516276	1.68211e-08	0.000612021
CIITA	-0.81931	1.16303e-16	1.0397e-14	-1.8817	2.08574e-233	1.13096e-231		RBMX	7.21112	4.55531e-05	0.00337298	0.465833	3.74984e-141	1.36434e-136
ANK3	1.41893	1.20075e-16	1.06817e-14	3.77983	0	0		RFX3-AS1	7.21112	4.55469e-05	0.00337298	0.542135	1.95615e-157	7.11727e-153
IGSF11	1.25993	1.41385e-16	1.24556e-14	3.63042	0	0		MYO1D	-2.33715	4.57515e-05	0.00337503	-0.424139	4.54939e-08	0.00165525
TTYH2	0.964264	1.42261e-16	1.25025e-14	2.45262	6.23659e-177	2.4745e-175		MGAT1	3.06315	4.61899e-05	0.0033947	0.432671	1.0608e-23	3.8596e-19
CYBA	-0.83298	1.46406e-16	1.28358e-14	-1.95692	4.07163e-236	2.23442e-234		CPLANE1	7.21106	4.65569e-05	0.003409	0.382701	3.59113e-91	1.3066e-86
MAF	-0.797445	1.6041e-16	1.40297e-14	-2.62407	0	0		PAPD4	-7.87953	4.78739e-05	0.00345426	-0.871349	9.19198e-19	3.34441e-14
BLNK	-0.676176	1.62086e-16	1.41276e-14	-2.3503	0	0		GRIP1	-7.84953	4.76384e-05	0.00345426	-0.580339	5.26819e-10	1.91678e-05
LIFR	1.40974	1.95916e-16	1.69316e-14	3.1737	1.87782e-247	1.09492e-245		IL15	7.21099	4.77462e-05	0.00345426	0.240051	4.8638e-22	1.76964e-17
RHOU	1.06637	2.05851e-16	1.77061e-14	2.78531	4.35618e-138	1.33977e-136		SHLD2	7.21099	4.76526e-05	0.00345426	0.385313	2.6514e-112	9.64686e-108
SLC12A2	0.824092	2.05549e-16	1.77061e-14	2.41232	2.75383e-180	1.11825e-178		AGPAT4	-2.7383	4.83704e-05	0.00345774	-0.482099	3.39851e-09	0.000123651
PREX2	0.947033	2.11924e-16	1.81427e-14	2.70458	2.11746e-143	6.76397e-142		AC008957.2	7.21094	4.84469e-05	0.00345774	0.332515	4.48466e-104	1.6317e-99
PHYHIPL	1.22927	2.16715e-16	1.85093e-14	2.97346	1.18618e-247	6.93857e-246		LINC02328	7.21096	4.82123e-05	0.00345774	0.322597	6.64354e-96	2.41719e-91
SLC13A3	1.35821	2.21265e-16	1.88536e-14	3.08253	1.8914e-121	5.16642e-120		PLCL1	-1.95784	4.91852e-05	0.00346785	-0.423573	5.94552e-21	2.16322e-16
PKP4	0.788288	2.69882e-16	2.28358e-14	2.76961	0	0		CEP83	7.2109	4.92901e-05	0.00346785	0.359692	6.31183e-104	2.2965e-99
KCNMB4	1.21065	2.81541e-16	2.3767e-14	3.34972	0	0		FCGR1B	3.24937	4.97789e-05	0.00347749	0.264998	2.33987e-08	0.000851339
ZFP36L1	-0.689176	3.16771e-16	2.66176e-14	-2.12518	0	0		HDAC8	6.96052	4.96175e-05	0.00347749	0.721373	5.83631e-302	2.12348e-297
AGPAT4	1.14364	3.253e-16	2.72712e-14	3.53939	0	0		AC012358.3	7.21077	5.15418e-05	0.00357538	0.265954	4.46593e-77	1.62489e-72
DENND3	-0.74418	3.3571e-16	2.80792e-14	-1.88644	0	0		GRIA1	-7.8457	5.28039e-05	0.00362909	-0.709569	1.49811e-13	5.45073e-09
KLHL3	0.950251	3.62899e-16	3.01455e-14	2.5637	8.25807e-122	2.26081e-120		DLGAP1	-2.96868	5.34594e-05	0.00363193	-0.998823	3.83001e-25	1.39351e-20
ANK2	0.756407	3.75039e-16	3.1083e-14	3.15962	0	0		USF2	3.51811	5.31407e-05	0.00363193	0.376433	4.18778e-23	1.52368e-18
PLA2G16	0.918718	4.37023e-16	3.60558e-14	2.58254	6.18746e-231	3.28649e-229		MOSPD2	7.21066	5.34434e-05	0.00363193	0.31005	3.30895e-106	1.20393e-101
AMER2	1.53258	5.09009e-16	4.15601e-14	3.14792	1.75781e-256	1.08217e-254		AC114763.1	7.21064	5.38896e-05	0.00364862	0.220978	1.82339e-75	6.63423e-71
MAL	1.58945	7.25234e-16	5.8121e-14	3.36288	1.71636e-169	6.47131e-168		IFI16	2.1412	5.48653e-05	0.00368941	0.815984	2.16859e-47	7.89018e-43
OPALIN	1.7005	7.5386e-16	6.02823e-14	3.59588	5.56768e-258	3.45102e-256		BRCC3	7.21052	5.61009e-05	0.00374701	0.207726	1.08214e-67	3.93726e-63
PTPRD	1.24789	9.51349e-16	7.50843e-14	3.7069	0	0		TMEM119	4.39185	5.66664e-05	0.00376265	0.388973	2.46846e-37	8.98125e-33
CSF2RA	-1.11886	1.15506e-15	9.0378e-14	-4.70724	0	0		AC118549.1	4.95515	5.74554e-05	0.00379584	0.757546	1.6493e-246	6.00082e-242
LY86	-0.726499	1.29807e-15	1.01133e-13	-1.63576	4.2822e-239	2.3933e-237		AKAP6	-2.01745	6.11629e-05	0.00400394	-0.535739	2.40535e-19	8.75161e-15
C1QC	-0.845797	1.30309e-15	1.01307e-13	-2.95679	0	0		CNDP1	-2.68005	6.39066e-05	0.0041693	-0.479367	3.10608e-08	0.00113012
NRXN3	1.29813	1.68466e-15	1.29041e-13	3.31091	0	0		CADM2	-1.87236	6.41106e-05	0.0041693	-0.368868	3.6018e-30	1.31048e-25
ZCCHC24	1.02833	1.69448e-15	1.29521e-13	2.72842	2.55168e-164	9.28403e-163		C16orf62	-7.80135	6.46818e-05	0.00419265	-0.753648	6.08554e-15	2.21416e-10
BTBD3	0.743843	2.84261e-15	2.11504e-13	2.1491	2.8387e-153	9.66168e-152		CHIC1	4.94164	6.51915e-05	0.00421188	0.490128	1.08207e-168	3.937e-164
NT5DC1	0.805502	3.82118e-15	2.76401e-13	2.30907	3.76606e-185	1.59331e-183		ZCCHC11	-7.78649	6.73747e-05	0.00432467	-0.731225	2.21576e-14	8.06184e-10
TMEM235	1.88013	4.33793e-15	3.0979e-13	4.12705	9.04797e-140	2.82576e-138		NCAM2	-1.81533	6.82888e-05	0.00436916	-0.445639	3.02941e-30	1.10222e-25
CLIC4	0.966383	4.94709e-15	3.50867e-13	2.7457	1.72013e-172	6.6651e-171		KCNAB1	-3.88089	6.98183e-05	0.00445261	-0.659163	3.76541e-12	1.37001e-07
ARFGEF3	1.29041	5.06295e-15	3.58386e-13	2.97433	2.46889e-291	1.84452e-289		CDH20	-1.95282	7.38026e-05	0.00466159	-0.307436	1.11439e-06	0.0405459
RAPGEF5	1.16591	5.17397e-15	3.64825e-13	3.04489	0	0		GRM7	-3.78014	8.01425e-05	0.00501398	-0.628381	2.30311e-11	8.37965e-07
DLG2	0.887734	6.32549e-15	4.43443e-13	3.1729	0	0		PDE1C	-2.03899	8.08162e-05	0.00504018	-0.351189	1.59029e-11	5.78612e-07
NFATC2	-0.642907	7.69314e-15	5.34174e-13	-1.54435	5.21164e-210	2.49173e-208		SGK1	-1.95986	8.13228e-05	0.00505582	-0.446594	5.16623e-18	1.87968e-13
SEMA3B	1.4936	8.34353e-15	5.74945e-13	3.456	2.5667e-148	8.48201e-147		ABI3	4.99488	8.21576e-05	0.00508776	0.297847	9.24984e-26	3.36546e-21
C1QA	-0.854948	8.43057e-15	5.7875e-13	-2.57352	0	0		CXCL16	6.92184	8.26186e-05	0.00508776	0.295737	8.92116e-19	3.24588e-14
CPOX	0.950157	8.48264e-15	5.80136e-13	2.97572	1.0463e-153	3.57452e-152		AC093152.1	6.92185	8.28659e-05	0.00508776	0.564457	8.96034e-166	3.26013e-161
CARNS1	1.45281	9.00613e-15	6.11341e-13	3.54305	2.93363e-254	1.78193e-252		IQCJ-SCHIP1	-2.62942	8.47413e-05	0.00515488	-0.541744	2.77197e-11	1.00855e-06
BHLHE41	-0.758217	1.01033e-14	6.81998e-13	-1.73868	6.31116e-273	4.3001e-271		MLLT4	-7.75524	8.52324e-05	0.00515941	-0.827633	2.19119e-17	7.97243e-13
MTMR7	1.19041	1.10484e-14	7.40307e-13	3.31587	5.12402e-178	2.05096e-176		ATP5F1E	6.92188	8.53377e-05	0.00515941	0.411193	2.98805e-139	1.08717e-134
PIK3C2B	1.08729	1.14471e-14	7.6561e-13	2.4286	8.97541e-124	2.49474e-122		GPR65	4.99555	8.76102e-05	0.00525644	0.364106	2.38768e-80	8.68733e-76
CYP7B1	1.11657	1.75833e-14	1.16107e-12	2.76639	4.75595e-115	1.236e-113		NCK2	1.8734	8.99357e-05	0.00535551	0.453666	1.76879e-11	6.43558e-07
STAB1	-0.819725	1.94681e-14	1.28088e-12	-2.75181	0	0		PLCG2	2.10814	9.32563e-05	0.00553657	0.503457	4.73739e-17	1.72365e-12
B2M	-0.840105	2.66072e-14	1.7318e-12	-1.7557	1.75753e-277	1.22502e-275		FAM19A1	-7.75256	9.90312e-05	0.00584432	-0.669435	1.2854e-12	4.67682e-08
HLA-B	-0.755583	2.85618e-14	1.8524e-12	-2.09609	2.18441e-219	1.10386e-217		IL1RAPL1	2.31175	0.000116914	0.00681826	1.81117	0	0
NALCN	1.53203	3.07015e-14	1.98058e-12	3.21843	0	0		DGKB	-7.64182	0.000126985	0.00731921	-0.457135	1.45858e-07	0.00530691
HSPB1	-1.05933	3.18894e-14	2.04994e-12	-3.20385	0	0		ARHGAP15	1.73255	0.000129043	0.00741623	0.513138	3.51417e-19	1.2786e-14
CDH19	1.8474	3.55952e-14	2.2721e-12	3.65817	3.13615e-194	1.40179e-192		TTLL7	-1.93529	0.000132774	0.00760851	-0.278154	3.12641e-11	1.13751e-06
HIP1R	1.30813	9.01955e-14	5.56216e-12	3.15079	2.70662e-115	7.05934e-114		CASK	4.72629	0.000134431	0.00768122	0.682053	3.40419e-205	1.23858e-200
GNAI1	1.04557	1.15251e-13	6.98883e-12	2.62339	4.14425e-171	1.58553e-169		SNX24	2.39545	0.000136302	0.00776565	0.332137	2.00529e-08	0.000729604
LINC02391	-1.4089	1.29737e-13	7.84114e-12	-4.87336	0	0		MDGA2	-2.75521	0.000136837	0.00777014	-0.586853	5.15869e-10	1.87694e-05
CTSZ	-0.841835	1.31116e-13	7.89819e-12	-2.66875	5.79743e-307	4.59551e-305		TAF1	6.88191	0.000137166	0.00777014	0.527378	1.69985e-192	6.18472e-188
ANKRD28	0.830066	1.96239e-13	1.15161e-11	2.85201	2.7677717940246e-310	2.23287e-308		RETREG1	4.7225	0.000138464	0.00782124	0.582107	4.4101e-191	1.60457e-186
CPED1	-0.634298	2.58423e-13	1.50199e-11	-1.44359	7.05791e-217	3.48906e-215		HS6ST3	-3.71262	0.000141383	0.00789386	-0.783362	8.31086e-16	3.02382e-11
APP	0.603847	2.68928e-13	1.55312e-11	1.91953	4.31547e-297	3.30556e-295		HDAC9	1.63869	0.000141402	0.00789386	0.533857	1.88217e-18	6.84808e-14
RP11-654K19.6	1.75116	2.74071e-13	1.58032e-11	5.55667	0	0		FAM214A	4.71948	0.000141746	0.00789386	0.540777	1.01497e-175	3.69287e-171
MXI1	0.897673	2.808e-13	1.614e-11	2.83815	2.32765e-243	1.3295e-241		FAM222B	4.72002	0.000141162	0.00789386	0.503766	2.77026e-145	1.00793e-140
MEIS1	0.968345	3.44255e-13	1.94796e-11	2.90714	4.70338e-122	1.29348e-120		PGK1	6.88191	0.000141105	0.00789386	0.445806	1.73528e-172	6.31364e-168
GALNT13	1.18645	4.13396e-13	2.32833e-11	2.83582	1.1559064e-315	9.366703444e-314		ST8SIA4	2.25961	0.000142744	0.00792712	0.50042	2.88603e-16	1.05005e-11
HIPK2	0.565532	4.20361e-13	2.36025e-11	2.04732	0	4.71572e-307		VIRMA	6.8819	0.000144446	0.00797681	0.273711	2.33358e-71	8.4905e-67
MBP	0.800364	4.32215e-13	2.42307e-11	3.37071	0	0		CACNB2	-7.61892	0.000156081	0.00854771	-0.590212	1.97897e-10	7.2003e-06
MS4A6A	-0.747788	4.55881e-13	2.55181e-11	-3.09824	0	0		MGEA5	-7.5971	0.000161557	0.00879887	-0.619329	1.35538e-11	4.93143e-07
MEIS2	1.35733	4.63574e-13	2.59089e-11	2.97971	2.48819e-140	7.7909e-139		ASAH1	2.32919	0.000164905	0.00895654	0.401437	1.66005e-14	6.03991e-10
MT-CO1	-0.760903	4.7208e-13	2.62632e-11	-4.69144	0	0		PDE8A	-1.72976	0.000169426	0.00917687	-0.298563	4.46943e-08	0.00162616
GPR37	1.22314	5.27566e-13	2.91274e-11	2.7097	5.5429e-128	1.58175e-126		HLA-DRA	2.50165	0.000171666	0.00924751	0.71116	7.02331e-53	2.55536e-48
ERBB4	1.19467	6.19943e-13	3.38171e-11	3.15388	0	0		CTNNA2	-2.59166	0.00017527	0.00941602	-0.578928	2.20813e-10	8.03406e-06
MT-CO3	-0.796651	6.62896e-13	3.6106e-11	-5.15655	0	0		ASTN2	-2.53888	0.000176577	0.00946049	-0.438963	1.60599e-07	0.00584324
FEZ1	0.875785	7.15823e-13	3.88724e-11	2.23356	1.69509e-116	4.46913e-115		BACH1	1.7063	0.000186439	0.00990834	0.374958	9.03656e-08	0.00328786
FCGR3A	-0.829964	7.40526e-13	4.00942e-11	-3.07762	0	0		PGM5	2.28277	0.000190765	0.010111	0.372563	2.48569e-09	9.04392e-05
PRTFDC1	0.927362	7.98326e-13	4.30315e-11	2.407	1.084e-115	2.83335e-114		IRF8	4.7504	0.000195588	0.010339	0.463005	8.45719e-43	3.07706e-38
C9orf3	0.631409	1.41268e-12	7.35319e-11	2.44409	0	0		MGAT4A	1.67364	0.000202579	0.0106516	0.767852	1.04371e-35	3.79743e-31
GPRC5B	1.32485	1.41795e-12	7.37012e-11	2.8093	3.79205e-183	1.56606e-181		EDA	4.5042	0.000207451	0.0108788	0.60736	1.59778e-147	5.81337e-143
RCAN2	1.10103	1.63422e-12	8.38637e-11	2.77399	3.65396e-149	1.21634e-147		C17orf63	-7.54058	0.000211042	0.0110378	-0.498646	9.7609e-09	0.00035514
FAM171A1	0.887985	1.70448e-12	8.73464e-11	2.41216	8.42065e-124	2.34233e-122		ASIC2	-7.52319	0.000217401	0.0113404	-0.437087	5.50894e-07	0.0200437
KCTD8	1.14196	1.78514e-12	9.1351e-11	3.10788	9.36853e-265	6.01172e-263		USP9X	6.8407	0.000227022	0.0116881	0.744164	3.03445e-255	1.10405e-250
CTNND2	1.0823	1.82056e-12	9.29019e-11	2.9608	0	0		ST6GALNAC5	-7.52839	0.000228216	0.011691	-0.50932	2.11052e-08	0.000767892
LRRC63	1.8037	2.16054e-12	1.09179e-10	3.87264	4.64117e-134	1.39098e-132		EDIL3	-1.77801	0.000228874	0.011691	-0.29418	1.00335e-08	0.000365057
AC074327.1	-0.853473	2.43776e-12	1.22339e-10	-3.25921	0	0		MBNL1	1.58036	0.000230035	0.011691	0.412512	1.46894e-16	5.34458e-12
PIP4K2A	0.662968	2.65662e-12	1.32047e-10	2.96968	0	0		COLGALT1	6.84067	0.00022994	0.011691	0.59404	1.11772e-222	4.0667e-218
ARHGAP6	-0.950109	2.6713e-12	1.32595e-10	-4.53452	0	0		C3	1.65494	0.000234283	0.0118516	0.894306	8.10063e-49	2.94733e-44
TMEM165	0.691734	3.16865e-12	1.56429e-10	3.03262	0	0		IDS	6.84063	0.000234395	0.0118516	0.500782	5.29916e-223	1.92805e-218
DOCK11	-0.869705	3.70553e-12	1.80485e-10	-4.55548	0	0		HECW2	-2.34149	0.00023561	0.0118827	-0.48957	5.49447e-10	1.99911e-05
RPS6KA3	-0.860559	5.64341e-12	2.70404e-10	-4.62653	0	0		UBA1	6.84058	0.000239801	0.0120022	0.385744	4.43562e-112	1.61386e-107
SOBP	1.00188	5.89852e-12	2.81274e-10	2.32814	3.20751e-145	1.03459e-143		HEATR3	3.50371	0.000246274	0.0122827	0.264258	3.96448e-11	1.44244e-06
TULP4	0.567043	6.0116e-12	2.85917e-10	2.06405	8.08021e-308	6.43305e-306		RETREG3	6.84051	0.000246647	0.0122827	0.292324	1.31937e-99	4.80038e-95
NPAS3	0.77896	6.63876e-12	3.13287e-10	2.88665	0	0		LINC01001	6.8405	0.000248017	0.0123198	0.347086	2.14107e-126	7.79006e-122
STXBP6	1.41349	7.04781e-12	3.3173e-10	2.85628	3.64799e-147	1.19899e-145		PIM1	6.84048	0.000249409	0.0123579	0.275727	9.88621e-78	3.597e-73
COP1	-0.771864	7.13428e-12	3.35366e-10	-4.40278	0	0		HOMER1	-7.59501	0.000250252	0.0123687	-1.04828	2.41314e-24	8.77997e-20
PTPRE	-0.522102	7.88041e-12	3.68536e-10	-1.39495	1.8428e-217	9.19733e-216		ARMH1	6.84043	0.000254906	0.0124541	0.250262	8.83159e-87	3.21329e-82
NLGN1	1.17306	8.48869e-12	3.94448e-10	2.83356	0	0		SLC4A10	-7.48017	0.000273866	0.0131736	-0.428639	8.45272e-07	0.0307544
ADD3	0.725842	8.56589e-12	3.97021e-10	2.69605	2.57687e-266	1.67124e-264		FYB1	1.56921	0.000273806	0.0131736	0.775252	8.76839e-34	3.19029e-29
MIR646HG	-0.81898	9.1382e-12	4.20866e-10	-4.2179	0	0		TPTEP2-CSNK1E	6.51193	0.000276232	0.0132551	0.556566	1.29618e-195	4.71602e-191
TTLL11	0.874687	1.08308e-11	4.92585e-10	2.78967	3.28333e-221	1.66845e-219		MAP7	-1.78059	0.00027725	0.0132717	-0.402621	5.41048e-18	1.96855e-13
HLA-DRB1	-0.828196	1.74107e-11	7.70648e-10	-2.75843	0	0		C14orf37	-7.51947	0.000278403	0.0132934	-0.919877	2.04237e-20	7.43097e-16
MALAT1	-0.626483	1.86138e-11	8.20903e-10	-7.23133	0	0		TMEFF2	-1.99729	0.000279719	0.0132934	-0.432199	1.79962e-09	6.54772e-05
RP11-566D24.2	0.541838	1.89677e-11	8.35497e-10	2.8864	7.14835e-128	2.03669e-126		RBMS1	2.11563	0.000279067	0.0132934	0.286278	1.05236e-06	0.0382892
MT-CO2	-0.631905	1.95376e-11	8.5852e-10	-4.98352	0	0		NRG1	-7.46045	0.000292987	0.0138905	-0.424756	6.95545e-07	0.0253067
MPDZ	0.963106	2.12188e-11	9.31274e-10	2.56402	1.03242e-191	4.54766e-190		GRIN2A	-7.53148	0.000295651	0.0139833	-0.43662	7.58355e-07	0.027592
KIF5C	1.08755	2.33914e-11	1.01803e-09	2.22094	1.05697e-147	3.48025e-146		ADGRB3	-1.8662	0.000305665	0.0143881	-0.753449	2.63292e-39	9.57962e-35
KIF1B	0.550159	2.41021e-11	1.04436e-09	2.1987	0	0		LGALS9	2.55901	0.000322184	0.0150938	0.520668	4.49386e-47	1.63504e-42
POU2F2	-0.675074	2.41614e-11	1.04436e-09	-2.05914	4.67077e-296	3.5702e-294		GPM6A	-3.56896	0.000328375	0.0153113	-0.508704	9.31534e-09	0.000338929
ITGB8	1.03857	3.01581e-11	1.28788e-09	2.90746	2.17192e-170	8.28333e-169		RPS28	4.13013	0.000335694	0.0156157	0.374214	3.77858e-48	1.3748e-43
BBS2	0.782184	3.03873e-11	1.29463e-09	2.59187	1.81483e-180	7.37774e-179		DCLK1	-7.51118	0.000341863	0.0158653	-0.720729	3.78168e-14	1.37592e-09
CX3CR1	-0.631943	3.19784e-11	1.35332e-09	-1.93992	1.78589e-240	1.00274e-238		PTK2	-1.94318	0.000343163	0.0158884	-0.3427	1.00018e-09	3.63905e-05
SERPINI1	0.759026	3.23058e-11	1.36359e-09	2.25729	1.89559e-142	6.02351e-141		DISC1	1.61218	0.000345971	0.015981	0.370769	4.07471e-08	0.00148254
FUT8	0.718097	3.34357e-11	1.40801e-09	2.77414	0	0		SAP25	4.10617	0.000348388	0.0160183	0.463691	5.3835e-38	1.95873e-33
CLIP4	0.918626	4.11192e-11	1.71176e-09	2.33042	3.71591e-128	1.06206e-126		PECAM1	2.83498	0.000350309	0.0160687	0.341403	8.76414e-22	3.18875e-17
MAP4K5	0.452417	5.40753e-11	2.21563e-09	1.66434	7.64424e-207	3.60269e-205		ALPK1	2.1578	0.000360781	0.0163969	0.355429	3.87114e-09	0.000140847
TTTY14	-1.03868	5.49269e-11	2.24546e-09	-4.60993	0	0		NR4A3	-7.53413	0.000365117	0.0165559	-0.753804	8.07398e-12	2.93764e-07
SH3KBP1	-0.674468	5.65234e-11	2.30813e-09	-4.62881	0	0		RP11-792A8.5	-7.40989	0.000378453	0.0170822	-0.515826	5.39434e-09	0.000196268
SPG20	0.647715	5.96548e-11	2.42512e-09	3.04664	2.62405e-153	8.93947e-152		ZZZ3	-7.42145	0.000381688	0.017189	-0.772328	1.27282e-15	4.63103e-11
P4HA1	-0.674029	6.31662e-11	2.55929e-09	-1.7897	3.9411e-264	2.52008e-262		CARMIL1	4.63885	0.000390481	0.017545	0.524691	3.03147e-136	1.10297e-131
PDE1A	0.926632	9.33325e-11	3.69511e-09	3.19388	0	0		MAPK10	-2.63629	0.00039274	0.0175737	-0.617032	3.13747e-13	1.14154e-08
TNRC6C	0.629775	9.77575e-11	3.85353e-09	1.94108	2.9588e-172	1.14281e-170		RPL3	4.63793	0.000392898	0.0175737	0.469879	1.02677e-56	3.7358e-52
PGK1	-1.11506	1.01844e-10	4.00592e-09	-4.66598	0	0		SEMA6A-AS1	6.79792	0.000398525	0.0176655	0.376277	3.82297e-116	1.39095e-111
SH3BGRL	-0.790668	1.02501e-10	4.02307e-09	-4.37253	0	0		MIR222HG	6.79793	0.000397853	0.0176655	0.326661	3.40422e-77	1.23859e-72
GREB1L	1.12805	1.16402e-10	4.52475e-09	2.84044	2.62825e-146	8.57636e-145		DCAF1	6.79785	0.000404454	0.0176904	0.372765	5.99343e-134	2.18065e-129
KIF13A	0.7524	1.16589e-10	4.52718e-09	2.52746	1.61715e-317	1.316294965e-315		CCND1	6.79785	0.000404016	0.0176904	0.293112	2.56252e-41	9.32348e-37
IL13RA1	-0.757183	1.23804e-10	4.79202e-09	-4.23555	0	0		AC090630.1	6.79786	0.000403286	0.0176904	0.300451	2.8518e-60	1.0376e-55
LAT2	-0.659648	1.25678e-10	4.85939e-09	-2.17592	1.39044e-280	9.84238e-279		AL159163.1	6.79787	0.000403004	0.0176904	0.405833	1.25888e-132	4.58033e-128
DLEU2	-0.633907	1.27223e-10	4.91389e-09	-4.51437	0	0		C22orf34	6.79787	0.00040227	0.0176904	0.301843	3.42799e-61	1.24724e-56
RGCC	0.86193	1.30494e-10	5.01362e-09	2.87111	2.98509e-145	9.64559e-144		CEBPA	6.7979	0.000400016	0.0176904	0.299485	9.50833e-58	3.45951e-53
MAG	1.07965	1.34531e-10	5.15781e-09	2.61316	2.31624e-156	8.0645e-155		GRIPAP1	6.7978	0.000408745	0.0177993	0.380621	1.33174e-127	4.8454e-123
DLG1	0.569864	1.40764e-10	5.37415e-09	2.77102	0	0		AL359915.2	6.79769	0.000418127	0.0180679	0.337827	5.02456e-138	1.82813e-133
CLASP2	0.527272	1.46964e-10	5.58741e-09	2.56061	0	0		AC109927.1	6.79769	0.00041795	0.0180679	0.329738	4.61717e-96	1.67991e-91
MT-ATP6	-0.706474	1.47158e-10	5.58892e-09	-5.04655	0	0		PHLPP1	-1.63397	0.000421423	0.0181216	-0.492754	7.41178e-21	2.6967e-16
AC093152.1	-0.954653	1.86261e-10	7.00096e-09	-4.14605	0	0		KIAA0368	-7.39651	0.000424165	0.018151	-0.777602	5.84182e-16	2.12549e-11
PBX1	0.639409	2.41218e-10	8.95558e-09	2.21564	1.11171e-220	5.64137e-219		HPGDS	3.44881	0.00042356	0.018151	0.335634	9.43954e-17	3.43448e-12
LPGAT1	0.687037	2.66523e-10	9.82488e-09	2.68964	0	0		AC096711.2	6.79758	0.000427075	0.018236	0.311668	9.21059e-101	3.35118e-96
IFI16	-0.505984	2.94745e-10	1.07887e-08	-1.88603	0	0		AC108062.1	6.7975	0.000434102	0.0182473	0.255138	5.47679e-99	1.99268e-94
AC008691.1	-0.940934	3.19491e-10	1.15896e-08	-5.10849	0	0		AP002884.1	6.7975	0.000433918	0.0182473	0.256876	1.50756e-92	5.48512e-88
SIK3	0.625084	3.54215e-10	1.27982e-08	3.03486	0	0		APOOL	6.79752	0.000432182	0.0182473	0.21143	3.45794e-69	1.25814e-64
FP236383.1	-0.781884	3.73994e-10	1.34727e-08	-4.40884	0	0		KHDC4	6.79752	0.00043215	0.0182473	0.235577	2.70164e-77	9.82963e-73
FCER1G	-0.869578	4.31129e-10	1.5424e-08	-2.63582	8.56518e-201	3.92983e-199		LINC00667	6.79753	0.000431979	0.0182473	0.210207	5.4555e-71	1.98493e-66
TNIK	0.504831	4.5678e-10	1.62458e-08	2.01983	1.5329e-214	7.48633e-213		AL133523.1	6.79756	0.000429069	0.0182473	0.366718	5.31469e-125	1.9337e-120
IRF8	-0.741338	4.60281e-10	1.63544e-08	-2.46626	7.84862e-254	4.74359e-252		UFD1	6.7974	0.000443144	0.0184054	0.210585	5.35409e-86	1.94803e-81
MOB3B	0.745177	5.25164e-10	1.8533e-08	2.63479	2.89924e-272	1.95707e-270		APOO	6.45831	0.000451188	0.0185062	0.520787	1.13956e-167	4.14619e-163
ARAP2	0.723721	5.47685e-10	1.92345e-08	2.91066	0	0		MTREX	6.45833	0.000453435	0.0185215	0.430099	5.32681e-145	1.93811e-140
MYO6	0.598025	6.16509e-10	2.14446e-08	2.09947	6.48714e-218	3.24214e-216		C10orf76	-7.36198	0.000467795	0.0187176	-0.64048	4.37759e-12	1.59274e-07
LY96	-0.807129	6.17201e-10	2.14482e-08	-2.65641	1.18254e-225	6.09425e-224		TSC22D3	4.60989	0.000472107	0.0187421	0.298249	1.54707e-74	5.62885e-70
LINC01094	-0.861863	6.31441e-10	2.19012e-08	-4.33742	0	0		MT-ND1	2.53214	0.000476359	0.018873	0.996434	5.28176e-250	1.92172e-245
NOVA1	1.05701	6.56398e-10	2.27019e-08	2.21043	2.56945e-187	1.09985e-185		EPB41L3	1.62057	0.000496475	0.0196306	0.423468	2.00463e-11	7.29366e-07
RPS24	-0.678284	6.76068e-10	2.336e-08	-2.20535	1.43169e-209	6.8271e-208		HSPA1A	1.61548	0.000516805	0.0203126	0.562771	3.31744e-11	1.20702e-06
CEBPA	-0.954741	6.88748e-10	2.3753e-08	-3.36392	2.02203e-251	1.20212e-249		AC245297.3	4.20248	0.000519488	0.0203775	0.723008	1.27044e-201	4.62236e-197
MT-CYB	-0.775211	8.01426e-10	2.7277e-08	-4.95591	0	0		GRID1	-2.42447	0.000524089	0.0205173	-0.442617	6.70828e-09	0.000244074
ITGAM	-0.664862	9.60608e-10	3.23918e-08	-2.05819	5.52651e-239	3.084e-237		ROBO1	-2.03402	0.000527227	0.0205994	-0.433439	2.20394e-08	0.00080188
NAV1	0.68994	9.6441e-10	3.24899e-08	2.22332	2.52206e-179	1.01845e-177		ODZ4	-7.35703	0.000538922	0.0210148	-0.808308	9.5993e-16	3.49261e-11
LIPA	0.659935	1.00902e-09	3.38987e-08	2.1299	3.10066e-221	1.57783e-219		ANK3	-1.57781	0.000543278	0.0211429	-0.468431	2.94223e-25	1.0705e-20
MT-ND4	-0.63026	1.11124e-09	3.69911e-08	-4.73526	0	0		AC092691.1	-7.93653	0.000544816	0.0211611	0.219289	4.422e-41	1.6089e-36
JAKMIP2	0.839584	1.11551e-09	3.70995e-08	2.59584	1.81681e-185	7.70429e-184		AFF3	-7.31779	0.000567233	0.0219886	-0.466489	3.44848e-07	0.012547
NECAB1	0.734368	1.30666e-09	4.30241e-08	2.41569	5.30181e-209	2.52158e-207		DPH6-DT	4.40239	0.000571153	0.0220541	0.366701	5.536e-114	2.01422e-109
AL034397.3	-1.01892	1.31942e-09	4.33658e-08	-4.79739	0	0		SLC44A1	-1.58938	0.000573343	0.0220955	-0.381977	1.1452e-22	4.16669e-18
GMDS-DT	-0.804412	1.43129e-09	4.67273e-08	-4.33676	0	0		PTPRD	-1.64242	0.000577591	0.0221728	-0.42751	1.09695e-33	3.99114e-29
FUT9	0.904715	1.55318e-09	5.03213e-08	2.32772	1.94462e-145	6.30599e-144		TMEM131L	3.81421	0.000577021	0.0221728	0.673458	1.03783e-238	3.77605e-234
CCDC26	-0.94055	1.63827e-09	5.27494e-08	-3.86784	0	0		SELENOT	4.3998	0.000580414	0.022238	0.329429	3.8973e-122	1.41799e-117
FAM129A	-0.632368	1.79834e-09	5.74459e-08	-2.13326	3.36678e-219	1.69429e-217		PLEKHH1	-1.91653	0.000592175	0.0225391	-0.570414	1.28639e-14	4.68041e-10
ELL2	-0.627521	1.83154e-09	5.84551e-08	0.957214	2.34284e-124	6.55203e-123		SELENOO	4.3964	0.000592834	0.0225391	0.371227	1.73018e-124	6.2951e-120
CEMIP2	-1.29199	2.14512e-09	6.76326e-08	-4.81459	0	0		TRPM2	1.82685	0.000599934	0.0227653	0.331266	6.60279e-09	0.000240236
ZDHHC20	0.644625	2.63366e-09	8.23931e-08	2.49806	1.54371e-274	1.06376e-272		RP11-701H24.9	-7.28651	0.000625393	0.0236859	-0.68231	3.75294e-13	1.36547e-08
SAMD4B	0.576664	2.69783e-09	8.41835e-08	2.04232	1.46364e-171	5.62931e-170		ZNF536	-1.68346	0.000626653	0.0236882	-0.525184	1.59468e-15	5.8021e-11
BABAM2	-0.683036	2.78403e-09	8.66503e-08	-4.21789	0	0		FAM35A	-7.27957	0.000641135	0.0241433	-0.466787	5.85356e-08	0.00212976
GAB1	0.486018	3.20385e-09	9.87873e-08	2.15822	0	0		HPS3	2.97578	0.00064537	0.0242106	0.364807	1.23696e-16	4.50056e-12
ADIPOR2	0.584324	3.24746e-09	1.00047e-07	2.53665	0	0		PRKN	2.31286	0.000652564	0.0244341	1.14775	6.91079e-307	2.51442e-302
ZHX3	0.560785	3.66515e-09	1.11686e-07	1.92041	6.40225e-128	1.82554e-126		RASGRF2	-2.87552	0.000656977	0.0245528	-0.532555	1.31814e-08	0.000479593
FAM155A	-0.625499	3.73945e-09	1.13664e-07	1.13703	2.51365e-144	8.05787e-143		SLC24A2	-1.5539	0.000664726	0.0247488	-0.336599	3.84218e-18	1.39794e-13
RPS19	-0.586149	3.828e-09	1.16065e-07	-1.84569	2.03565e-218	1.02018e-216		PALM2	-1.84553	0.000690094	0.025549	-0.546997	2.35025e-12	8.55116e-08
MLLT4	0.55998	3.95657e-09	1.19863e-07	3.13721	2.31602e-267	1.51014e-265		TMEM165	-1.71735	0.000718597	0.0264556	-0.294655	1.06795e-12	3.88562e-08
RUBCNL	-0.75506	4.00416e-09	1.21204e-07	-4.56192	0	0		KCNQ5	-2.76738	0.000735193	0.0269162	-0.463273	2.29377e-07	0.00834564
PPP1R9A	0.985271	4.13327e-09	1.24882e-07	2.60977	1.72382e-265	1.11402e-263		PTPRC	1.56496	0.0007373	0.0269435	0.594376	2.05496e-21	7.47676e-17
LINC00278	-0.909124	4.29153e-09	1.29158e-07	-4.32813	0	0		RREB1	2.01172	0.000740427	0.0270078	0.405433	1.4354e-10	5.22255e-06
BST2	-0.899182	4.79589e-09	1.4338e-07	-3.27638	2.14412e-270	1.42879e-268		POU2F2	1.76015	0.000746809	0.0271405	0.547953	8.66156e-31	3.15142e-26
GAB3	-0.822087	4.89042e-09	1.45847e-07	-4.28578	0	0		ARMH4	6.40229	0.000746611	0.0271405	0.499449	2.27421e-141	8.27447e-137
TMEM164	-1.24936	4.98785e-09	1.4863e-07	-4.73835	0	0		PDE1A	-2.27065	0.00074877	0.0271618	-0.840442	9.25271e-24	3.36651e-19
GRAMD3	0.741979	5.29558e-09	1.57414e-07	3.23482	4.35296e-121	1.18635e-119		BMT2	6.40234	0.000755106	0.0273415	0.394249	9.02175e-121	3.28248e-116
GRK2	-0.965578	5.45695e-09	1.61814e-07	-4.16129	0	0		AC034195.1	6.40235	0.000756577	0.0273447	0.329407	3.64334e-77	1.32559e-72
MPP5	0.605995	5.87557e-09	1.72819e-07	2.05478	2.03899e-129	5.92073e-128		FAM134B	-7.24117	0.000763936	0.0275602	-0.668867	1.29818e-12	4.72331e-08
ROBO2	-0.651971	6.43732e-09	1.88731e-07	1.36302	1.8265e-184	7.67385e-183		ZCCHC6	-7.24852	0.000769876	0.0276709	-0.662012	2.14405e-12	7.8009e-08
NDE1	0.765661	6.78712e-09	1.98411e-07	2.67363	8.75757e-192	3.86225e-190		SAMSN1	1.57863	0.000771202	0.0276709	0.392856	1.04699e-09	3.80935e-05
PTN	1.13018	6.87728e-09	2.00821e-07	2.94757	1.76689e-149	5.89245e-148		ADRBK2	-7.24433	0.000774392	0.027735	-0.730852	2.99767e-14	1.09067e-09
MEF2C-AS1	-0.839604	7.28049e-09	2.11915e-07	-4.25245	0	0		SLC16A3	2.51455	0.000829861	0.0295078	0.367009	1.3801e-19	5.02136e-15
FNBP1	0.566428	8.20508e-09	2.35808e-07	2.26103	0	0		ST18	-1.58627	0.000844302	0.0299054	-0.444755	6.42923e-27	2.33921e-22
ABHD17B	0.669791	8.86298e-09	2.53515e-07	2.49829	7.00606e-170	2.65807e-168		CREB5	-1.77041	0.000857737	0.0302751	-0.349028	1.65238e-10	6.01201e-06
C1QTNF3-AMACR	0.687668	9.43588e-09	2.68425e-07	2.78659	0	0		RPL10	4.14172	0.000868603	0.0305556	0.670713	8.39449e-225	3.05425e-220
ATP11C	-0.848995	9.46495e-09	2.69041e-07	-4.43433	0	0		CPED1	1.58858	0.000874138	0.0306413	0.650014	4.52986e-24	1.64814e-19
LINC01268	-1.16543	1.14595e-08	3.20973e-07	-5.05682	0	0		BSG	3.14582	0.00088034	0.0308041	0.293147	1.88803e-12	6.86942e-08
AC025569.1	-0.931235	1.29223e-08	3.58903e-07	-4.27423	0	0		GATS	-7.19105	0.000897984	0.0313009	-0.566442	2.65487e-10	9.65949e-06
ACSL4	-0.772082	1.30235e-08	3.60914e-07	-4.24422	0	0		SLC2A9	2.59106	0.000902179	0.0313463	0.366756	2.96154e-16	1.07753e-11
AC087672.2	-1.84375	1.49401e-08	4.09631e-07	-5.6239	9.30878e-228	4.8523e-226		GRAMD3	-7.18144	0.000917683	0.0318054	-0.444768	1.14241e-07	0.00415655
PRKN	-0.675093	1.59207e-08	4.33901e-07	-4.2577	0	0		GAB3	4.35356	0.000923656	0.0319243	0.525875	2.00421e-170	7.29213e-166
AF127577.4	-2.11947	1.67391e-08	4.53812e-07	-6.69432	4.06402e-280	2.87117e-278		LIMCH1	-1.58987	0.000928004	0.0320186	-0.382891	7.37604e-11	2.6837e-06
CACNA2D1	1.05754	2.05219e-08	5.4741e-07	2.49364	0	0		H2AFY	1.75081	0.00097889	0.0335401	0.306402	6.5802e-07	0.0239414
SPTLC2	-0.58078	2.27053e-08	6.0256e-07	1.15061	1.03526e-191	4.55464e-190		ZFP36L1	1.54512	0.000996928	0.0340402	0.900576	4.29587e-51	1.56301e-46
VSIG4	-0.831322	2.37268e-08	6.28293e-07	-4.24005	0	0		BCAS1	-2.16589	0.00104123	0.0353698	-0.378938	2.9168e-07	0.0106125
SGIP1	1.03673	2.57691e-08	6.76956e-07	2.58652	6.28229e-265	4.03842e-263		ATP8A1	-1.53807	0.00104742	0.0354579	-0.411336	8.68772e-12	3.16094e-07
ARHGEF6	-0.73905	2.72114e-08	7.10229e-07	-4.19189	0	0		RP11-106M3.2	-7.138	0.00110763	0.0368666	-0.420579	4.45637e-07	0.0162141
GAS6	-0.545284	2.74622e-08	7.15236e-07	-1.98938	4.48466e-193	1.99963e-191		CLPTM1L	3.85565	0.0011777	0.0388051	0.217916	3.11425e-14	1.13309e-09
CADM1	0.666023	2.93915e-08	7.63299e-07	2.6537	0	0		USP6NL	1.84016	0.00118982	0.0391395	0.435942	7.50465e-11	2.73049e-06
CSMD1	-0.59447	3.06592e-08	7.91699e-07	1.17817	9.30479e-175	3.63246e-173		C5orf42	-7.11206	0.00121668	0.0399566	-0.481753	2.16786e-08	0.000788754
LINC01909	-1.6233	3.32438e-08	8.52391e-07	-5.29216	1.90347e-252	1.13534e-250		RGS7	-2.41056	0.00124001	0.0405207	-0.823295	2.31689e-17	8.42977e-13
TENM4	-0.85549	3.93528e-08	9.90874e-07	-4.50531	0	0		NUCB1	3.25402	0.00125183	0.0407052	0.228211	3.18582e-13	1.15913e-08
MBOAT2	0.98503	4.00027e-08	1.00593e-06	2.6163	5.04058e-184	2.10558e-182		GPR34	6.3436	0.00124914	0.0407052	0.509214	1.08077e-165	3.93228e-161
PDE8A	0.552651	4.0006e-08	1.00593e-06	2.39375	0	0		DOCK3	-1.94966	0.00126965	0.0411044	-0.640865	9.26485e-19	3.37092e-14
SGK1	0.448544	4.09575e-08	1.02772e-06	2.72725	0	0		AC244453.3	6.34365	0.0012781	0.0412876	0.318899	7.92913e-98	2.88493e-93
LINC01684	-0.832366	4.65921e-08	1.15872e-06	-4.10143	0	0		SPG20	-7.09715	0.0013003	0.0419364	-0.546548	6.59595e-10	2.39987e-05
AL365273.2	-0.935281	4.68523e-08	1.1636e-06	-3.96134	0	0		DELE1	6.3437	0.00130549	0.0420352	0.223524	2.30421e-75	8.38365e-71
ROBO1	0.728665	4.69328e-08	1.1648e-06	2.39826	0	0		DLC1	-1.78976	0.00132439	0.0425052	-0.438355	3.05981e-10	1.11328e-05
ODZ4	-0.529204	4.91589e-08	1.21426e-06	1.5968	1.26983e-121	3.47119e-120		ARMH3	4.08612	0.00133376	0.0425508	0.842759	4.69032e-256	1.70653e-251
CD14	-0.737495	4.96199e-08	1.22232e-06	-2.0257	1.01963e-194	4.58002e-193		TBC1D8B	6.34375	0.00133442	0.0425508	0.200192	2.16742e-80	7.88593e-76
MEGF9	0.47613	5.49342e-08	1.34143e-06	1.7867	3.49365e-133	1.0402e-131		C1QTNF3-AMACR	-2.22342	0.00135598	0.0430301	-0.430858	2.3753e-07	0.0086423
SLC4A8	0.52075	6.89434e-08	1.66232e-06	1.8725	2.65565e-128	7.60813e-127		KIAA1217	-7.07669	0.00136332	0.0431244	-0.41927	1.19223e-06	0.0433783
ZNF708	0.698934	8.85845e-08	2.09154e-06	2.65473	4.87317e-269	3.21206e-267		FAM192A	2.37926	0.00136205	0.0431244	0.261612	2.86766e-08	0.00104337
TECPR2	0.751375	9.64601e-08	2.25698e-06	2.78828	9.72893e-245	5.59206e-243		AC087564.1	4.08242	0.00137294	0.043187	0.598675	5.93046e-156	2.15774e-151
CCSER1	-0.55449	9.99673e-08	2.33097e-06	1.25408	1.66449e-154	5.71329e-153		HSPB1	4.3683	0.00137796	0.043187	0.335931	2.45569e-28	8.93477e-24
AC104389.4	-1.50219	1.0137e-07	2.36124e-06	-5.41141	9.39576e-291	6.94828e-289		FCER1G	4.36836	0.00137973	0.043187	0.26137	1.29872e-32	4.72525e-28
RYBP	0.464383	1.07181e-07	2.49021e-06	2.00442	3.69317e-242	2.08653e-240		RP11-566D24.2	-7.08014	0.00139233	0.0434855	-0.502546	1.14611e-08	0.000417
ZHX2	0.50176	1.07582e-07	2.49793e-06	1.49886	1.20052e-114	3.10446e-113		BRWD3	4.08026	0.00139641	0.0435443	0.50277	7.02038e-168	2.5543e-163
GATS	0.921777	1.08752e-07	2.52027e-06	3.73284	6.4897e-180	2.62941e-178		CSF1R	1.54553	0.0014029	0.0436563	0.694501	5.03757e-28	1.83287e-23
TENT2	-0.581293	1.10588e-07	2.55631e-06	-4.17978	0	0		RP1-5O6.7	-7.07843	0.00141459	0.0438346	-0.533171	1.48523e-09	5.40385e-05
DOCK3	0.509351	1.1098e-07	2.56212e-06	2.63515	0	0		RBM41	4.07564	0.0014484	0.044742	0.290665	6.54897e-98	2.38278e-93
TMC7	0.788763	1.40919e-07	3.1669e-06	2.46167	1.02397e-119	2.76381e-118		HDAC2-AS2	2.06156	0.00147889	0.0454001	0.903294	1.22864e-280	4.4703e-276
TMEM63A	0.790443	1.45413e-07	3.25984e-06	2.93712	9.91977e-253	5.92645e-251		ARAP2	-1.63653	0.00148446	0.0455003	-0.25719	3.99207e-07	0.0145248
LINC01001	-1.00249	1.50187e-07	3.35625e-06	-4.15854	0	0		VTI1A	1.4489	0.00151219	0.046207	0.311334	5.03679e-07	0.0183258
NEK6	-0.583052	1.66898e-07	3.71402e-06	-2.36574	8.22928e-198	3.72406e-196		PTPRK	-1.54381	0.00156555	0.0476902	-0.348031	2.15447e-10	7.83882e-06
MIR34AHG	-0.999818	1.82434e-07	4.03015e-06	-4.75762	0	0		MTM1	4.28803	0.00161902	0.0490921	0.365861	4.09633e-114	1.49041e-109
CTTNBP2	-0.48136	1.92479e-07	4.23663e-06	1.07578	9.03727e-167	3.33819e-165		PLSCR1	2.879	0.00164244	0.0497259	0.421922	1.35073e-14	4.9145e-10
PTPN13	0.710627	1.92933e-07	4.24406e-06	2.0493	9.56129e-159	3.38074e-157		AL163541.1	-9.98677	1.29086e-10	5.93494e-08	NA	NA	NA
CARMIL1	-0.736535	1.95514e-07	4.29439e-06	-4.12319	0	0		PLPPR1	-9.1264	1.83279e-08	5.32858e-06	NA	NA	NA
RPLP1	-0.575493	2.03883e-07	4.44996e-06	-2.64208	1.08676e-273	7.4605e-272		PDE7B	4.68389	6.10098e-08	1.40252e-05	NA	NA	NA
FTX	-0.453664	2.05163e-07	4.47253e-06	-4.5111	0	0		SPP1	2.5475	1.6015e-07	3.13482e-05	NA	NA	NA
CLCN5	-0.951342	2.36591e-07	5.09357e-06	-4.46055	0	0		ZNF804A	2.8043	3.61536e-07	6.38175e-05	NA	NA	NA
CLDND1	0.600254	2.42522e-07	5.20697e-06	1.72	4.68216e-120	1.2647e-118		DIRC3	3.03447	3.91783e-07	6.85446e-05	NA	NA	NA
CNP	0.828752	2.5689e-07	5.48515e-06	1.99787	2.56874e-146	8.38968e-145		PTPRG	2.0177	5.14114e-07	8.8383e-05	NA	NA	NA
VRK2	0.492642	2.93584e-07	6.21395e-06	1.72175	7.62847e-178	3.04336e-176		ITGB2-AS1	7.79335	1.32315e-06	0.000193768	NA	NA	NA
AL118516.1	-1.5308	3.02533e-07	6.37739e-06	-5.57399	2.6042e-243	1.48513e-241		LRRTM3	-8.46232	1.66445e-06	0.000235044	NA	NA	NA
SPTBN1	0.816374	3.22492e-07	6.76676e-06	2.15961	1.18284e-181	4.86286e-180		PPP1R16B	-4.36921	1.82085e-06	0.000253443	NA	NA	NA
AC008957.1	-1.26811	3.42518e-07	7.1663e-06	-5.36613	0	0		PLA2G16	-4.34518	2.13572e-06	0.000281488	NA	NA	NA
FP671120.1	-0.646405	4.42022e-07	9.03005e-06	-2.86051	4.9392e-264	3.15277e-262		MS4A4E	5.44638	3.08919e-06	0.000379337	NA	NA	NA
AC109326.1	0.873731	4.72188e-07	9.59245e-06	3.54107	1.23664e-191	5.43406e-190		HACD4	7.55703	3.6223e-06	0.000435576	NA	NA	NA
AL159163.1	-0.857413	5.18409e-07	1.04497e-05	-4.48746	0	0		CARNS1	-4.19101	6.3192e-06	0.000682681	NA	NA	NA
RPL10	-0.712497	5.23491e-07	1.05405e-05	-3.8099	0	0		ACPP	7.33354	6.30683e-06	0.000682681	NA	NA	NA
RPL11	-0.638615	6.39089e-07	1.27133e-05	-2.47154	4.71641e-250	2.78575e-248		C8orf37-AS1	7.53134	7.54988e-06	0.000793942	NA	NA	NA
TUT7	-0.71941	6.50302e-07	1.29152e-05	-4.00441	0	0		ZFPM2	-4.07875	1.06929e-05	0.00106767	NA	NA	NA
CGAS	-1.36577	6.78268e-07	1.3412e-05	-5.14129	0	0		APP	-2.48156	1.4767e-05	0.00138362	NA	NA	NA
ZKSCAN1	0.507569	6.99769e-07	1.38072e-05	1.82813	9.48532e-151	3.18077e-149		FOS	-4.03023	1.51566e-05	0.0014099	NA	NA	NA
AC016831.7	-0.511849	7.36087e-07	1.44861e-05	-4.34495	0	0		MAL	-8.18341	1.66322e-05	0.00152938	NA	NA	NA
ABHD15-AS1	-0.730956	7.88479e-07	1.5432e-05	-4.54752	0	0		SVEP1	-8.10941	1.74601e-05	0.00156193	NA	NA	NA
NCKAP5	0.50273	7.98202e-07	1.56068e-05	2.53399	0	0		MOG	-3.40571	1.74011e-05	0.00156193	NA	NA	NA
ACOT9	-1.41637	7.98271e-07	1.56068e-05	-5.25507	4.71176e-266	3.0504e-264		PPARG	2.74835	1.72377e-05	0.00156193	NA	NA	NA
MSN	-0.694318	8.95733e-07	1.73538e-05	-4.33871	0	0		ARID5B	1.85358	1.92251e-05	0.00169679	NA	NA	NA
ERBIN	0.449798	9.19167e-07	1.77605e-05	2.24254	0	0		HIF1A	1.91872	2.03007e-05	0.00176804	NA	NA	NA
XACT	-1.01651	9.38012e-07	1.8067e-05	-4.1093	0	0		KIF13A	-2.31901	3.18062e-05	0.00258769	NA	NA	NA
PIM1	-0.924191	9.70016e-07	1.86341e-05	-3.61931	6.63143e-217	3.28716e-215		ABCA8	-2.99477	3.21791e-05	0.00259665	NA	NA	NA
PSEN1	0.393897	1.01319e-06	1.93613e-05	1.90243	2.52012e-249	1.48369e-247		TECPR2	-3.97139	3.28351e-05	0.00262813	NA	NA	NA
AC090833.1	-1.06597	1.02303e-06	1.95186e-05	-4.50132	0	0		SCD	-7.9951	3.4798e-05	0.00275183	NA	NA	NA
GPR34	-0.741435	1.06254e-06	2.02088e-05	-4.23919	0	0		CNTNAP4	-2.76937	3.83653e-05	0.00299796	NA	NA	NA
LINC02328	-0.896469	1.12539e-06	2.13262e-05	-4.24439	0	0		KLHL32	-2.29596	4.91355e-05	0.00346785	NA	NA	NA
DELE1	-0.965943	1.14686e-06	2.16766e-05	-4.87115	0	0		SLC17A9	7.21091	4.91037e-05	0.00346785	NA	NA	NA
ZZZ3	0.429225	1.15876e-06	2.189e-05	2.9305	3.66573e-231	1.94991e-229		KCNJ5	7.21083	5.03418e-05	0.00350443	NA	NA	NA
AC104123.1	-0.876333	1.16097e-06	2.19205e-05	-4.296	0	0		TMEM235	-7.95633	5.28668e-05	0.00362909	NA	NA	NA
SMOC1	0.972235	1.16687e-06	2.20204e-05	3.18047	3.08416e-128	8.8288e-127		PDE4DIP	-3.22419	5.2855e-05	0.00362909	NA	NA	NA
ATP5F1E	-0.802335	1.21572e-06	2.28593e-05	-4.16221	0	0		AP001636.3	7.21061	5.45107e-05	0.00367808	NA	NA	NA
KIAA1370	0.466371	1.27292e-06	2.37874e-05	2.89634	1.92417e-209	9.16347e-208		AC012150.1	7.21052	5.6035e-05	0.00374701	NA	NA	NA
AC044781.1	-0.807789	1.29943e-06	2.42577e-05	-5.05477	0	0		EGR1	-7.79882	5.67157e-05	0.00376265	NA	NA	NA
AC079015.1	-0.745026	1.39664e-06	2.58705e-05	-4.38494	0	0		KDELR1	4.39213	5.76001e-05	0.00379584	NA	NA	NA
USP9X	-0.651784	1.40518e-06	2.59939e-05	-4.0927	0	0		ILF3-DT	7.21038	5.89121e-05	0.00386941	NA	NA	NA
ARMH3	-0.574112	1.41053e-06	2.60776e-05	-4.02858	0	0		RCAN2	-3.29125	6.65058e-05	0.0042828	NA	NA	NA
LINC00623	-0.65068	1.41338e-06	2.6117e-05	-3.94729	0	0		LRRC63	-7.97448	7.0213e-05	0.00446338	NA	NA	NA
DOCK5	0.620699	1.49126e-06	2.75002e-05	3.50919	0	0		BAIAP2L2	-7.75656	7.31922e-05	0.00463785	NA	NA	NA
LINC01141	-0.787744	1.69942e-06	3.10555e-05	-4.41905	0	0		GRB10	-7.90054	7.78094e-05	0.00488346	NA	NA	NA
LPAR1	0.367147	1.86924e-06	3.39374e-05	1.82719	1.31385e-279	9.24624e-278		ADAMTSL2	-7.74941	7.7636e-05	0.00488346	NA	NA	NA
MAN2A1	0.409702	2.24604e-06	4.00588e-05	2.40371	0	0		TNFRSF11A	6.92185	8.28574e-05	0.00508776	NA	NA	NA
CDC14B	0.394423	2.27359e-06	4.04907e-05	2.01999	2.9904e-256	1.83478e-254		FAM19A2	-3.77571	8.39294e-05	0.00512576	NA	NA	NA
ITGB2	-0.49712	2.39627e-06	4.25504e-05	-2.13935	3.43648e-198	1.55901e-196		HHIP	-2.34806	8.40033e-05	0.00512576	NA	NA	NA
DST	0.34631	2.52547e-06	4.45188e-05	1.75057	0	0		CAB39	1.9851	8.71253e-05	0.00525143	NA	NA	NA
HIF1A-AS2	-0.814448	2.60364e-06	4.57775e-05	-4.75131	0	0		RFTN2	-2.61069	8.77402e-05	0.00525644	NA	NA	NA
JAK3	-0.572256	2.70249e-06	4.73183e-05	-2.68215	4.60195e-260	2.87693e-258		MCF2L2	-2.58975	8.94743e-05	0.00534413	NA	NA	NA
AL163541.1	-1.22759	2.7609e-06	4.82357e-05	-6.41376	0	0		FOLH1	-3.86564	9.82705e-05	0.00581679	NA	NA	NA
MECP2	-0.777001	2.83535e-06	4.94305e-05	-4.12438	0	0		ESRRG	-2.80821	0.000107731	0.00633882	NA	NA	NA
ANKS1B	0.653282	3.08498e-06	5.35515e-05	2.38713	0	0		NKAIN3	-7.66528	0.000112293	0.00658766	NA	NA	NA
MT-ND3	-0.518108	3.28361e-06	5.66749e-05	-4.68369	0	0		CFTR	-7.71087	0.000115524	0.00675713	NA	NA	NA
NRXN1	-0.470673	3.50819e-06	6.00997e-05	1.38577	3.59413e-208	1.70494e-206		BNC2	1.74387	0.000119967	0.00697574	NA	NA	NA
OTULINL	-0.665946	3.58757e-06	6.13106e-05	-4.19745	0	0		FAM102A	-7.82137	0.000122266	0.00708854	NA	NA	NA
UTY	-0.605269	3.81431e-06	6.48201e-05	-4.24925	0	0		DENND2A	-7.88732	0.000123955	0.00716547	NA	NA	NA
WAS	-0.947408	3.88939e-06	6.59728e-05	-4.08412	2.62401e-261	1.65176e-259		COBL	-2.20123	0.000143317	0.00793663	NA	NA	NA
SLC8A1-AS1	-0.906163	3.99699e-06	6.75459e-05	-4.61839	0	0		HS3ST5	-2.76035	0.000147001	0.00809532	NA	NA	NA
MLLT3	0.638362	4.43133e-06	7.42651e-05	1.96861	9.33823e-158	3.28273e-156		ADGRL3	-2.02689	0.000149955	0.00823503	NA	NA	NA
PVT1	-0.883983	4.6083e-06	7.69122e-05	-4.34469	0	0		LIMK2	3.26996	0.000158341	0.00864752	NA	NA	NA
GK	-0.763426	4.61488e-06	7.69867e-05	-4.21784	0	0		KCNH8	-1.9163	0.000170374	0.00920297	NA	NA	NA
LINC01736	-0.883006	4.80116e-06	7.98744e-05	-4.05226	3.30303e-290	2.43767e-288		VPS37B	-7.82606	0.000182773	0.00976602	NA	NA	NA
LRRTM3	0.82249	4.93301e-06	8.1806e-05	2.22912	6.05199e-153	2.0579e-151		2024-09-07	-1.99147	0.000186263	0.00990834	NA	NA	NA
ARHGAP45	-0.714579	5.89393e-06	9.63796e-05	-3.75297	0	0		PPP1R14A	-7.59791	0.000202464	0.0106516	NA	NA	NA
COLGALT1	-0.664946	5.9145e-06	9.66213e-05	-3.8283	0	0		ZDHHC20	-2.55639	0.000218191	0.0113517	NA	NA	NA
AL158071.4	-0.789466	5.91668e-06	9.66213e-05	-4.10448	0	0		CLSTN2	-7.525	0.000221143	0.0114751	NA	NA	NA
AC005165.1	-1.06411	5.9971e-06	9.78029e-05	-4.58099	0	0		PER1	-3.60757	0.000224125	0.0115993	NA	NA	NA
LNCAROD	-1.14893	6.1032e-06	9.93551e-05	-6.05201	0	0		MXI1	-3.05728	0.000226378	0.0116854	NA	NA	NA
PTPN11	0.480767	6.16612e-06	0.00010029	1.94295	6.41702e-142	2.03023e-140		AC026316.4	-8.12919	0.000228777	0.011691	NA	NA	NA
PDK3	-0.82285	6.30682e-06	0.000102261	-4.59072	0	0		SLIT2	-7.7111	0.00023738	0.0119415	NA	NA	NA
FRYL	0.456588	6.31541e-06	0.000102352	2.57799	0	0		MTERF1	-3.70364	0.000239234	0.0120022	NA	NA	NA
AC006978.2	-0.565797	6.4934e-06	0.000105049	-4.1367	0	0		DHRS7B	-7.77358	0.000254129	0.0124541	NA	NA	NA
NRG3	-0.498827	6.54138e-06	0.000105638	1.1749	9.48008e-163	3.41847e-161		TDRD3	-7.62736	0.000253546	0.0124541	NA	NA	NA
FAM198B-AS1	-1.08392	6.64184e-06	0.000107117	-4.87792	0	0		SGCZ	-7.50354	0.000255129	0.0124541	NA	NA	NA
KCNMB2-AS1	-0.783802	6.67367e-06	0.000107535	-4.22543	0	0		AMMECR1	6.84045	0.000252799	0.0124541	NA	NA	NA
GRIK2	-0.452422	7.08201e-06	0.000113762	1.49173	1.44438e-194	6.47996e-193		NEK3	-7.69183	0.000261615	0.0127393	NA	NA	NA
KAZN	0.522276	7.37784e-06	0.000118253	1.97698	8.98791e-186	3.81582e-184		SMIM29	6.84031	0.000268125	0.0129922	NA	NA	NA
CYSLTR1	-1.3084	8.10383e-06	0.000128868	-5.22495	4.03014e-265	2.59527e-263		AL589843.1	6.84031	0.000267998	0.0129922	NA	NA	NA
USP9Y	-0.695653	8.11126e-06	0.00012893	-4.45452	0	0		RASSF8-AS1	6.84027	0.000272431	0.0131686	NA	NA	NA
PLA2G4C	0.873278	8.45339e-06	0.000133931	2.52553	2.67701e-114	6.89317e-113		PDK4	-2.99355	0.000300923	0.0141987	NA	NA	NA
NFIB	0.927832	1.00533e-05	0.00015746	1.78186	5.00457e-133	1.48521e-131		TRPS1	1.62247	0.000321957	0.0150938	NA	NA	NA
ADRBK2	-0.435178	1.08077e-05	0.00016788	1.69759	2.61916e-123	7.25231e-122		SLCO1A2	-2.41565	0.000324107	0.015148	NA	NA	NA
EXOC6B	0.379807	1.08774e-05	0.000168769	2.08719	0	0		TRPM7	-2.70707	0.0003484	0.0160183	NA	NA	NA
ZFAS1	-1.00855	1.1254e-05	0.000174167	-4.62699	0	0		CDH12	-7.4894	0.000352327	0.016089	NA	NA	NA
THOC2	-0.602572	1.22321e-05	0.000187962	-3.95154	0	0		MS4A14	4.68943	0.00035238	0.016089	NA	NA	NA
AC008014.1	-0.760742	1.24503e-05	0.000191135	-3.83067	0	0		AGO2	-7.64194	0.000354918	0.0161676	NA	NA	NA
C10orf11	-0.580061	1.2528e-05	0.000192248	2.87415	0	0		CALN1	-7.47863	0.000373425	0.0168939	NA	NA	NA
AP003481.1	-0.674494	1.29362e-05	0.00019801	-4.44154	0	0		CHCHD7	6.79792	0.000398101	0.0176655	NA	NA	NA
SLIRP	-1.1719	1.34738e-05	0.000205461	-5.03573	0	0		RPS12	6.79794	0.000396987	0.0176655	NA	NA	NA
RBFOX1	-0.520394	1.43894e-05	0.000218049	1.38997	6.34737e-269	4.17618e-267		PKDCC	6.79783	0.000406195	0.0177273	NA	NA	NA
AC027097.2	-0.749698	1.54667e-05	0.000232538	-4.21115	0	0		STOX2	-3.59801	0.000418301	0.0180679	NA	NA	NA
ATRX	-0.466295	1.56846e-05	0.000235424	-4.12636	0	0		PSEN1	-2.16057	0.000418569	0.0180679	NA	NA	NA
IQGAP1	0.598495	1.5788e-05	0.000236781	2.21128	4.18651e-190	1.82203e-188		ASPH	2.11562	0.000421646	0.0181216	NA	NA	NA
IKZF2	0.459705	1.6045e-05	0.000239943	1.77347	9.55466e-185	4.02823e-183		KAZN	-2.11756	0.000431234	0.0182473	NA	NA	NA
SECISBP2L	0.351295	1.65974e-05	0.000246885	1.57541	1.32549e-132	3.92725e-131		MAPT	-2.01059	0.00043614	0.0182473	NA	NA	NA
MT-ND5	-0.632267	1.68693e-05	0.0002504	-4.19982	0	0		DPYD-AS1	6.79747	0.00043657	0.0182473	NA	NA	NA
LINC00578	-0.874558	1.6875e-05	0.0002504	-3.79924	1.57057e-231	8.39114e-230		SASH3	6.79747	0.000436467	0.0182473	NA	NA	NA
AL390728.6	-1.05094	1.69685e-05	0.000251583	-5.10895	0	0		FO393401.1	6.79744	0.000439157	0.0182782	NA	NA	NA
KCNAB1	0.787751	1.72626e-05	0.00025563	2.77887	1.82237e-276	1.26779e-274		PSMB8	6.79745	0.000438513	0.0182782	NA	NA	NA
AC008050.1	-0.753096	1.78503e-05	0.000263475	-4.35817	0	0		GPRC5B	-3.58298	0.000445632	0.0184699	NA	NA	NA
C22orf34	-0.77957	1.87246e-05	0.000275486	-4.02476	0	0		AC018816.1	6.79735	0.00044752	0.0184707	NA	NA	NA
SUCLG2-AS1	-1.02895	1.97646e-05	0.000289615	-4.55479	1.85845e-245	1.075e-243		RP2	6.79735	0.000447487	0.0184707	NA	NA	NA
MT-ND1	-0.552806	1.98629e-05	0.000290746	-4.72269	0	0		LAMB2	6.79732	0.000450335	0.0185062	NA	NA	NA
KCNIP4	-0.554527	1.99722e-05	0.000292069	1.35801	9.57239e-271	6.40224e-269		SLC9A6	6.79733	0.000449694	0.0185062	NA	NA	NA
KLF7	-0.367521	2.0421e-05	0.000298033	1.32998	1.94761e-151	6.56736e-150		AL590617.2	6.7973	0.000452399	0.0185174	NA	NA	NA
AC120193.1	-0.594787	2.06779e-05	0.000301053	-4.39204	0	0		AC011452.1	6.79712	0.00046865	0.0187176	NA	NA	NA
AC074032.1	-1.05335	2.07335e-05	0.000301506	-4.94671	0	0		AC006581.2	6.79712	0.000468647	0.0187176	NA	NA	NA
RP1-5O6.7	0.364468	2.18495e-05	0.000315715	2.66954	6.86037e-135	2.06458e-133		AC090114.2	6.79712	0.000468616	0.0187176	NA	NA	NA
HSPA1A	-0.544144	2.21428e-05	0.000319446	-2.14794	0	0		OVCH1-AS1	6.79713	0.000467454	0.0187176	NA	NA	NA
MINDY3	-0.892969	2.22928e-05	0.000321483	-4.40219	0	0		ZNF41	6.79714	0.000466369	0.0187176	NA	NA	NA
TMEM176B	-0.539151	2.25252e-05	0.000324448	-2.64021	6.421e-226	3.31378e-224		AC100849.1	6.79714	0.000466341	0.0187176	NA	NA	NA
EIF2S3	-0.847242	2.35167e-05	0.000337394	-4.46863	0	0		WDR11-AS1	6.79715	0.000465371	0.0187176	NA	NA	NA
IRAK1	-1.11581	2.54337e-05	0.000361477	-4.76079	3.0369e-211	1.45771e-209		AF241726.2	6.79716	0.000464358	0.0187176	NA	NA	NA
PAXX	-0.894623	2.68299e-05	0.000379688	-3.84602	5.82219e-214	2.82823e-212		LINC01605	6.79717	0.00046434	0.0187176	NA	NA	NA
CD99	-0.719382	2.69347e-05	0.000381023	-4.05393	0	0		AC009318.1	6.79721	0.000459773	0.0187176	NA	NA	NA
RBMX	-0.65566	2.91324e-05	0.000408933	-4.27301	0	0		SCAMP1-AS1	6.79709	0.000471408	0.0187421	NA	NA	NA
HLA-DRB5	-0.747445	2.92622e-05	0.000410596	-3.64516	4.35877e-257	2.69252e-255		LINC00276	6.79709	0.000471408	0.0187421	NA	NA	NA
EDA	-0.594324	3.24305e-05	0.000449676	-3.6286	0	0		CEMIP2	6.45885	0.000497949	0.0196496	NA	NA	NA
SELENOI	-0.947839	3.51294e-05	0.000483232	-4.33316	2.05991e-272	1.39828e-270		CDH8	-7.34378	0.000510331	0.0200981	NA	NA	NA
MPP1	-1.13227	3.64928e-05	0.000499531	-4.71711	9.70546e-225	4.98762e-223		ABI1	1.89852	0.000568536	0.021996	NA	NA	NA
FAM69A	0.421177	3.65549e-05	0.000499817	2.48605	1.07775e-183	4.47634e-182		PDE10A	-7.4593	0.000585936	0.022369	NA	NA	NA
PPP1R21	0.341943	3.75643e-05	0.000512079	1.41108	5.40235e-128	1.54285e-126		LDB3	-2.84066	0.000586097	0.022369	NA	NA	NA
SCD	0.680792	3.91425e-05	0.000532397	1.89985	1.53114e-119	4.12049e-118		CPD	-7.44196	0.000631362	0.0238207	NA	NA	NA
AC078883.1	-1.08703	3.96815e-05	0.000538922	-4.246	2.47141e-216	1.21513e-214		FKTN	-7.52324	0.000642838	0.0241614	NA	NA	NA
AC018682.1	-1.08802	4.36342e-05	0.00058516	-5.3334	0	0		MAP1B	-2.84593	0.000663601	0.0247488	NA	NA	NA
SLC25A6	-0.857557	4.3943e-05	0.000588451	-4.2674	4.70712e-284	3.39137e-282		PMEPA1	-7.51835	0.000672224	0.0249809	NA	NA	NA
MSL3	-1.01634	4.43028e-05	0.000592615	-4.18632	3.73607e-230	1.96719e-228		ZKSCAN1	-3.46214	0.000689452	0.025549	NA	NA	NA
CYBC1	-0.624958	4.47993e-05	0.000598596	-3.83509	0	0		KCNMB1	-7.27801	0.000701513	0.0259232	NA	NA	NA
PLD1	0.391465	4.65365e-05	0.000619534	1.59568	3.50417e-168	1.30899e-166		ACSL1	1.69181	0.000711969	0.0262605	NA	NA	NA
SASH3	-0.875062	5.1572e-05	0.000679115	-4.32491	3.37221e-283	2.40107e-281		CHSY3	1.52673	0.000721524	0.026514	NA	NA	NA
GRIA4	0.50747	5.29596e-05	0.000695877	2.29258	2.85934e-184	1.19993e-182		FLT1	2.88887	0.000730156	0.0267814	NA	NA	NA
STAG2	-0.498838	5.34969e-05	0.000702176	-3.81377	0	0		PCLO	-3.3824	0.000765405	0.0275629	NA	NA	NA
PTBP2	0.32962	5.97253e-05	0.000773601	1.7929	7.72014e-281	5.47543e-279		PLEKHA5	-2.79124	0.000796816	0.0284865	NA	NA	NA
MMP24OS	-0.676356	6.1242e-05	0.000790713	-4.03462	0	0		PRKCQ	-7.48203	0.000802578	0.0286407	NA	NA	NA
FOXP1	-0.433032	6.24472e-05	0.000804845	1.40144	4.97292e-151	1.67223e-149		LINC02193	6.40278	0.0008272	0.0294662	NA	NA	NA
SMS	-0.679011	6.38821e-05	0.000821079	-4.31826	0	0		NR4A1	-7.21724	0.000831999	0.0295307	NA	NA	NA
FAM157C	-0.530264	6.65273e-05	0.000850503	-3.88978	0	0		APOLD1	2.72576	0.000845579	0.0299054	NA	NA	NA
ELMO1	-0.328368	6.80178e-05	0.000867728	0.923056	1.90088e-307	1.51008e-305		LINGO2	-3.32964	0.000859096	0.0302751	NA	NA	NA
DDX3X	-0.620129	6.81665e-05	0.000869015	-4.30652	0	0		POGZ	-1.90293	0.000872044	0.0306222	NA	NA	NA
KAT2B	0.406181	7.32521e-05	0.000928482	1.8646	6.89433e-192	3.04421e-190		ASPA	-3.42196	0.000892885	0.0311879	NA	NA	NA
TPD52	0.443765	7.64626e-05	0.000964638	2.08899	7.3325e-132	2.1515e-130		FAM171B	-7.45704	0.000899287	0.0313009	NA	NA	NA
HBS1L	0.430137	7.77009e-05	0.000978224	1.76809	7.78284e-123	2.15012e-121		NDRG1	-2.78544	0.000918607	0.0318054	NA	NA	NA
LRRFIP2	0.356268	8.61366e-05	0.00107456	1.47696	1.20535e-126	3.40759e-125		RP11-652L8.2	-7.19194	0.000932048	0.0321021	NA	NA	NA
DHRSX	-0.618549	8.75518e-05	0.00108977	-4.14689	0	0		VRK2	-1.87576	0.000934732	0.0321385	NA	NA	NA
ADGRL3	0.619454	9.0876e-05	0.00112886	1.70675	2.28618e-242	1.29749e-240		TMEM108	-7.1784	0.000952688	0.032699	NA	NA	NA
HAMP	-0.59094	9.31593e-05	0.00115486	-3.77174	0	0		PHLDB1	-2.27342	0.00098494	0.033689	NA	NA	NA
TENT4B	-0.70047	9.48447e-05	0.00117375	-4.1156	0	0		NECAB1	-2.77826	0.00100434	0.0342342	NA	NA	NA
ATP5F1A	-1.09016	9.63101e-05	0.00119027	-5.61109	1.78321e-297	1.36878e-295		ABCA2	-1.847	0.00103754	0.0353049	NA	NA	NA
LINC01678	-1.21711	9.86734e-05	0.00121576	-5.26243	3.91065e-259	2.43222e-257		PTBP2	-1.93649	0.00104432	0.0354139	NA	NA	NA
LINC01410	-0.698039	0.000104482	0.00127952	-3.8692	0	0		PSRC1	-7.42937	0.00105424	0.0355672	NA	NA	NA
EPN2	0.425146	0.000104651	0.00128117	1.7753	5.23071e-154	1.79035e-152		TNPO1	1.74815	0.00105337	0.0355672	NA	NA	NA
AC005258.1	-1.02739	0.000105847	0.00129276	-4.60083	1.48817e-242	8.46026e-241		ZNF721	-3.33298	0.00106171	0.0357582	NA	NA	NA
OFD1	-0.792295	0.000115149	0.00139327	-4.68171	0	0		ABCG1	-3.42783	0.00106977	0.0359682	NA	NA	NA
TPTEP2-CSNK1E	-0.553903	0.000116581	0.00140749	-4.12767	0	0		KCTD1	-3.53934	0.00107725	0.0361584	NA	NA	NA
TMEM131L	-0.522733	0.000117313	0.00141569	-3.81046	0	0		TJP1	-1.77817	0.0010831	0.0362931	NA	NA	NA
TMLHE	-0.655189	0.000120513	0.00145142	-3.9523	0	0		AMER2	-2.31305	0.00110094	0.0368284	NA	NA	NA
AC090579.1	-0.75032	0.000126895	0.00152223	-4.45367	0	0		ZNF331	-7.15042	0.00110603	0.0368666	NA	NA	NA
PCGF5	0.40141	0.000136465	0.00162207	1.6051	4.06756e-116	1.07087e-114		MKRN3	-7.13902	0.00110768	0.0368666	NA	NA	NA
PPFIA2	0.634791	0.000139391	0.00165522	1.91725	6.93767e-279	4.85423e-277		PTCHD4	2.66492	0.00111481	0.0370415	NA	NA	NA
SINHCAF	-0.825307	0.00014564	0.00171953	-4.15083	4.87338e-270	3.24155e-268		NOVA1	-2.43399	0.00113861	0.0377689	NA	NA	NA
PEAK1	-0.371248	0.000145824	0.00172094	0.986673	5.11163e-116	1.34283e-114		TSPAN5	-2.01746	0.00114143	0.0377991	NA	NA	NA
DIAPH2-AS1	-0.863775	0.00015102	0.00177363	-4.57683	0	0		TMEM178B	-7.2137	0.00116151	0.0383361	NA	NA	NA
ZNF81	-0.900444	0.000152511	0.00178768	-4.53101	2.06566e-276	1.43429e-274		ADAM22	-7.12617	0.00116152	0.0383361	NA	NA	NA
RASSF8-AS1	-1.08781	0.000157443	0.00183838	-4.84595	1.43691e-219	7.27126e-218		LTBP1	-7.39293	0.00123124	0.0403676	NA	NA	NA
CSMD3	-0.40598	0.000166503	0.00193424	1.26673	2.22668e-129	6.46058e-128		ARHGAP23	-2.76815	0.00123932	0.0405207	NA	NA	NA
OGT	-0.536528	0.000185411	0.0021274	-3.79855	0	0		SLC7A14	-7.10195	0.00124995	0.0407052	NA	NA	NA
AC066613.2	-0.586972	0.00018585	0.0021311	-3.63699	3.01022e-303	2.38096e-301		MACROD2	-1.84082	0.00126414	0.0410379	NA	NA	NA
AL157392.2	-0.923547	0.000196122	0.0022327	-4.27259	3.90505e-235	2.13335e-233		UNC79	-2.22549	0.00127035	0.0411044	NA	NA	NA
ZFYVE16	0.387074	0.000204898	0.00232243	2.01005	2.90328e-267	1.88968e-265		FRMD4A	-1.55125	0.00132323	0.0425052	NA	NA	NA
AC010894.3	-0.668958	0.000205871	0.00233273	-4.29771	0	0		GRIK1	-7.0862	0.00133126	0.0425508	NA	NA	NA
NCOA7	0.420106	0.000207408	0.00234796	2.08604	1.04866e-293	7.91589e-292		RPS6KA5	-2.73005	0.00133098	0.0425508	NA	NA	NA
BMT2	-0.607727	0.000215258	0.00242401	-3.87058	0	0		AL158152.2	6.34377	0.00134497	0.0428181	NA	NA	NA
CEP128	-0.576775	0.000221643	0.00249051	-3.85249	0	0		SYAP1	6.34378	0.00135212	0.0429765	NA	NA	NA
WDPCP	0.314278	0.000239613	0.00266419	1.81591	5.7125e-227	2.96496e-225		SREBF1	-7.17159	0.00137389	0.043187	NA	NA	NA
IQSEC2	-0.787168	0.000241189	0.00267952	-4.49814	0	0		AC010618.3	6.34383	0.00137719	0.043187	NA	NA	NA
AC008105.3	-0.872962	0.000242807	0.00269584	-4.57312	0	0		DYNLT3	6.34383	0.0013788	0.043187	NA	NA	NA
TUT4	-0.464424	0.0002465	0.00273268	-3.79963	0	0		AP000439.3	6.34383	0.00138058	0.043187	NA	NA	NA
BICRAL	-0.490267	0.000276644	0.00303724	-4.01031	0	0		NUP107	-7.26962	0.00140442	0.0436563	NA	NA	NA
SHOC1	-1.77936	0.000288741	0.0031501	-8.7708	0	0		APBB1	-7.16531	0.00141054	0.0437776	NA	NA	NA
AC011529.1	-2.02222	0.000308658	0.00332761	-25.7742	2.48559e-217	1.23715e-215		NRCAM	-3.25376	0.00143945	0.0445352	NA	NA	NA
SRGAP2-AS1	-0.669403	0.000314295	0.00337723	-4.47199	0	0		RNF144A	-2.40334	0.00146612	0.0452186	NA	NA	NA
DYNC1I1	0.368006	0.000314641	0.00337995	1.85853	3.06915e-144	9.82129e-143		ZRANB3	-7.15483	0.00146996	0.0452665	NA	NA	NA
AC011462.1	-1.07175	0.000333928	0.00355564	-5.87159	0	0		ACER3	1.52174	0.00147751	0.0454001	NA	NA	NA
UNC79	0.356189	0.000338494	0.00359374	1.72082	3.18186e-115	8.2929e-114		PHYHIPL	-2.18653	0.00150614	0.0460936	NA	NA	NA
SORT1	0.246767	0.000355903	0.00376101	1.64705	1.02134e-279	7.20164e-278		KPNA4	1.97406	0.00155465	0.0474311	NA	NA	NA
SLC22A23	0.372397	0.000357665	0.00377525	1.96746	2.37384e-221	1.20966e-219		TARBP1	-7.13744	0.00157416	0.0478785	NA	NA	NA
AC087286.2	-0.985711	0.000382005	0.00399682	-5.03769	1.05728e-283	7.57242e-282		2024-09-06	4.29351	0.00157778	0.047915	NA	NA	NA
HSPA1B	-0.485599	0.000383442	0.00400896	-2.95119	0	0		45175	NA	NA	NA	0.471077	1.05138e-168	3.82533e-164
AC012150.1	-0.815365	0.000436604	0.00449884	-4.24358	6.45493e-247	3.7577e-245		45176	NA	NA	NA	-0.444829	4.40825e-18	1.6039e-13
AC245297.3	-0.456157	0.000443371	0.00455952	-3.92332	0	0		A2M	NA	NA	NA	0.412343	2.44826e-11	8.90777e-07
LINC02256	-0.501136	0.00045078	0.00463048	-4.05627	0	0		ABCB7	NA	NA	NA	0.357122	1.86548e-116	6.78737e-112
AC069549.1	-1.18467	0.000455221	0.00467347	-5.15064	1.25645e-201	5.77934e-200		ABHD15-AS1	NA	NA	NA	0.441563	1.16833e-110	4.25087e-106
RTF2	-0.745982	0.000466434	0.00476037	-4.49202	0	0		ABHD3	NA	NA	NA	0.401666	2.8016e-19	1.01934e-14
ADD1	0.372083	0.000501859	0.00507635	1.82488	3.68512e-218	1.84429e-216		ABRAXAS2	NA	NA	NA	0.22147	4.48943e-74	1.63343e-69
AC009061.2	-1.10585	0.000525698	0.00528663	-4.99238	4.99129e-208	2.36463e-206		AC004158.1	NA	NA	NA	0.273763	1.60708e-81	5.84721e-77
ZNF75D	-0.701046	0.000527924	0.00530022	-3.72194	1.99952e-214	9.7521e-213		AC004687.1	NA	NA	NA	0.257536	4.6912e-86	1.70685e-81
MUC20-OT1	-0.43313	0.000565464	0.00562896	-3.796	0	0		AC004918.1	NA	NA	NA	0.319088	3.1974e-110	1.16334e-105
AC133919.2	-0.917529	0.000565924	0.005632	-4.58036	5.94371e-255	3.62846e-253		AC005261.1	NA	NA	NA	0.241297	3.59084e-79	1.30649e-74
CA5B	-0.725172	0.000594125	0.00587409	-3.88984	1.45724e-300	1.13777e-298		AC006059.1	NA	NA	NA	0.513403	1.79056e-153	6.51477e-149
HDAC8	-0.516655	0.000601867	0.00594095	-2.98508	1.97929e-198	8.99059e-197		AC007364.1	NA	NA	NA	0.249247	2.20014e-80	8.00497e-76
AC114763.1	-0.743615	0.000642247	0.00627521	-4.12266	1.77395e-238	9.85394e-237		AC007388.1	NA	NA	NA	0.234888	1.66022e-79	6.04055e-75
MRTFB	-1.21006	0.000644688	0.00629194	-6.15894	0	0		AC007566.1	NA	NA	NA	0.400995	8.79218e-115	3.19895e-110
MIR29B2CHG	-0.444425	0.000672881	0.00653728	-3.90081	0	0		AC008050.1	NA	NA	NA	0.270314	3.39319e-55	1.23458e-50
AF117829.1	-0.603254	0.000685063	0.00663956	-3.93424	0	0		AC008591.1	NA	NA	NA	0.247764	5.88797e-52	2.14228e-47
EIPR1	-0.717232	0.000688637	0.00666543	-4.03934	5.40013e-254	3.26919e-252		AC008691.1	NA	NA	NA	0.472511	6.22383e-70	2.26448e-65
SAMD12	0.406015	0.000709172	0.0068333	2.36724	0	0		AC009063.2	NA	NA	NA	0.440669	4.63863e-145	1.68772e-140
APOO	-0.499534	0.00073065	0.00701054	-3.90146	0	0		AC009093.2	NA	NA	NA	0.202141	3.37748e-61	1.22886e-56
ABCB7	-0.59344	0.000732496	0.00702454	-4.00506	0	0		AC009690.1	NA	NA	NA	0.356964	8.16906e-105	2.97223e-100
MARF1	-0.679651	0.000780253	0.00741413	-4.03549	3.0831e-268	2.02118e-266		AC009948.1	NA	NA	NA	0.209506	5.35409e-86	1.94803e-81
MAP4K3-DT	-1.48817	0.000807092	0.00762535	-6.62002	6.29419e-273	4.29658e-271		AC010894.3	NA	NA	NA	0.277206	8.2287e-84	2.99393e-79
LINC00486	-0.491912	0.000846007	0.00794319	-2.98881	2.45333e-244	1.4057e-242		AC011933.4	NA	NA	NA	0.306008	2.85236e-126	1.0378e-121
TAZ	-0.692056	0.000846628	0.00794319	-3.93258	3.28841e-231	1.75176e-229		AC012368.1	NA	NA	NA	0.491634	1.42229e-162	5.17486e-158
AC011933.4	-0.57262	0.000851722	0.00798276	-4.40822	0	0		AC012593.1	NA	NA	NA	0.541168	8.03299e-125	2.92272e-120
HOMER1	-0.551086	0.00094606	0.0087631	1.60258	7.92464e-182	3.26165e-180		AC013394.1	NA	NA	NA	0.568391	3.37354e-190	1.22743e-185
LINC01091	-0.639232	0.000962301	0.00889541	-4.65929	0	0		AC016597.1	NA	NA	NA	0.202917	2.74971e-60	1.00046e-55
FMR1	-0.693305	0.000989486	0.00911891	-4.26457	1.076e-263	6.84425e-262		AC025159.1	NA	NA	NA	0.390861	3.2392e-120	1.17855e-115
MTUS1	0.332846	0.000999258	0.00919266	1.77024	3.90235e-233	2.11284e-231		AC025569.1	NA	NA	NA	0.545185	8.25621e-187	3.00394e-182
SMIM35	-0.690614	0.00103442	0.00946354	-3.79281	7.35729e-231	3.89647e-229		AC025682.1	NA	NA	NA	0.207392	2.80784e-69	1.0216e-64
AC080038.1	-1.04722	0.00110572	0.010045	-5.54416	0	0		AC027097.2	NA	NA	NA	0.327256	9.99856e-115	3.63788e-110
CXorf38	-0.715269	0.00111794	0.0101259	-4.16396	2.39151e-254	1.45506e-252		AC027644.4	NA	NA	NA	0.537653	1.8585e-160	6.76198e-156
FRMPD4	-1.00437	0.00113665	0.0102747	-4.81745	3.23785e-219	1.63166e-217		AC044781.1	NA	NA	NA	0.282634	1.38791e-79	5.04977e-75
HUWE1	-0.477671	0.00115925	0.0104479	-3.9265	0	0		AC053527.1	NA	NA	NA	0.367645	8.28453e-94	3.01424e-89
AC087564.1	-0.41994	0.00118632	0.0106392	-3.72753	0	0		AC068992.1	NA	NA	NA	0.306944	1.66022e-79	6.04055e-75
CXorf21	-0.739096	0.00124738	0.0110992	-4.54174	7.33794127196486e-310	5.90672e-308		AC078881.1	NA	NA	NA	0.347452	9.72256e-86	3.53746e-81
LRRTM4	-0.413783	0.00125832	0.0111774	1.43934	2.03919e-172	7.89295e-171		AC079015.1	NA	NA	NA	0.388737	3.8561e-102	1.403e-97
FBH1	-0.615563	0.00126406	0.0112185	-4.03727	5.23132e-308	4.17404e-306		AC079447.1	NA	NA	NA	0.335354	9.75479e-100	3.54918e-95
SYAP1	-0.874152	0.00131776	0.0116147	-4.82404	2.5343e-238	1.40561e-236		AC090502.1	NA	NA	NA	0.239898	2.45965e-47	8.9492e-43
AC008957.2	-0.568366	0.00133072	0.0117147	-4.3828	0	0		AC090517.4	NA	NA	NA	0.388295	3.32606e-120	1.21015e-115
OGA	-0.398561	0.00135151	0.0118719	-3.70332	0	0		AC090579.1	NA	NA	NA	0.229624	6.47784e-63	2.3569e-58
NUTM2B-AS1	-0.399717	0.0013602	0.0119338	-3.82011	0	0		AC091948.1	NA	NA	NA	0.384404	2.84452e-118	1.03495e-113
AC023051.1	-0.803955	0.00136775	0.0119885	-5.06142	0	0		AC092683.1	NA	NA	NA	0.214374	8.37556e-52	3.04736e-47
PTK2	0.318533	0.00137944	0.0120756	2.0564	0	0		AC096564.1	NA	NA	NA	0.332739	1.09635e-132	3.98897e-128
BTK	-0.622611	0.00139303	0.0121749	-3.751	6.59854e-249	3.87853e-247		AC097376.2	NA	NA	NA	0.463591	8.14861e-114	2.96479e-109
PPP4R3A	-0.489593	0.0014089	0.01229	-4.03945	0	0		AC098850.3	NA	NA	NA	0.390422	4.10419e-122	1.49327e-117
MIR503HG	-0.688575	0.00143913	0.0125206	-4.87566	0	0		AC104123.1	NA	NA	NA	0.272799	2.03597e-75	7.40768e-71
THUMPD3-AS1	-0.548876	0.00144527	0.0125644	-4.00426	0	0		AC104596.1	NA	NA	NA	0.350451	1.35133e-127	4.91668e-123
MAGI1	0.326646	0.00145208	0.0126122	2.02198	1.18056e-301	9.25722e-300		AC104806.2	NA	NA	NA	0.255429	4.02068e-71	1.46289e-66
AC139887.2	-0.528539	0.00156069	0.0134381	-3.95519	0	0		AC104986.2	NA	NA	NA	0.216692	4.74397e-67	1.72605e-62
MT-ND4L	-0.540217	0.00156951	0.0134936	-3.7729	0	0		AC106791.1	NA	NA	NA	0.375901	1.81866e-116	6.61702e-112
TTN-AS1	-0.494445	0.00165421	0.0141283	-3.39282	6.70653e-269	4.40452e-267		AC106869.1	NA	NA	NA	0.262133	5.46699e-112	1.98911e-107
MICOS10	-0.833634	0.00185677	0.0155686	-4.6721	0	0		AC110285.1	NA	NA	NA	0.281104	5.25677e-72	1.91262e-67
AC118549.1	-0.389972	0.00190452	0.0159187	-3.64882	0	0		AC116366.3	NA	NA	NA	0.490424	4.95635e-180	1.80332e-175
MAGED1	-0.60003	0.00192849	0.0160798	-4.07726	6.67229e-303	5.25465e-301		AC120193.1	NA	NA	NA	0.609428	3.51424e-177	1.27862e-172
SLC9A6	-0.786618	0.00194639	0.016198	-4.29874	5.94547e-207	2.80935e-205		AC139887.2	NA	NA	NA	0.380769	2.29403e-111	8.3466e-107
TRIM9	0.331539	0.00201699	0.0166787	2.09703	1.0973e-232	5.90596e-231		AC233296.1	NA	NA	NA	0.279385	4.44971e-63	1.61898e-58
MIR99AHG	-0.409086	0.00204632	0.0168714	-3.95606	0	0		ACADVL	NA	NA	NA	0.341288	5.84106e-23	2.12521e-18
CDK19	0.341315	0.00212286	0.0174117	2.13611	0	0		ACTB	NA	NA	NA	0.732214	6.54013e-30	2.37956e-25
LARGE1	-0.487567	0.00213071	0.0174524	-4.26125	0	0		ADA2	NA	NA	NA	0.27808	3.21906e-77	1.17122e-72
ALG13	-0.405198	0.00215185	0.0175899	-3.83708	0	0		ADAM28	NA	NA	NA	0.499212	1.10956e-13	4.03704e-09
MTMR1	-0.630916	0.00222532	0.0181051	-4.00629	2.22312e-272	1.50626e-270		ADAMTS10	NA	NA	NA	0.212558	5.62021e-09	0.000204486
LY86-AS1	-0.807725	0.00228031	0.0184822	-4.78358	5.68494e-271	3.80923e-269		ADAMTS18	NA	NA	NA	-0.629154	1.71717e-10	6.24775e-06
RP11-792A8.5	0.27796	0.00234068	0.0188916	2.5359	8.74212e-121	2.37545e-119		ADAP1	NA	NA	NA	0.272507	5.46984e-14	1.99015e-09
MT-ND2	-0.412351	0.00249692	0.0199622	-4.34163	0	0		ADCY7	NA	NA	NA	0.416312	8.09487e-24	2.94524e-19
ANKIB1	0.30589	0.00250688	0.0200198	2.00831	0	0		ADGRG1	NA	NA	NA	0.457023	6.96219e-15	2.53312e-10
PPP1R12B	0.306062	0.00255162	0.020328	1.84522	3.09568e-230	1.63236e-228		AES	NA	NA	NA	0.238439	5.11251e-08	0.00186014
AC024145.1	-0.772589	0.00261615	0.0207392	-4.85489	0	0		AF117829.1	NA	NA	NA	0.350592	3.7817e-118	1.37593e-113
BRWD3	-0.428274	0.00264954	0.0209613	-3.84535	0	0		AF165147.1	NA	NA	NA	0.236038	1.86093e-69	6.77082e-65
HPRT1	-0.612235	0.00272254	0.0214316	-4.31142	0	0		AFDN	NA	NA	NA	0.53602	1.46486e-165	5.32976e-161
AC012368.1	-0.475361	0.00281533	0.0220618	-3.62856	0	0		AFG1L	NA	NA	NA	0.229093	4.68486e-67	1.70454e-62
IRAK2	-0.461643	0.0028184	0.0220764	1.50339	1.91731e-148	6.34178e-147		AGAP1	NA	NA	NA	-0.205359	9.70941e-07	0.0353267
ZRSR2	-0.63558	0.00293478	0.0229139	-3.88797	1.30246e-205	6.09895e-204		AIDA	NA	NA	NA	0.329969	1.43857e-13	5.2341e-09
LRRC7	0.47951	0.00294422	0.0229729	1.91765	0	0		AIF1	NA	NA	NA	0.321696	1.63058e-42	5.9327e-38
AL035530.2	-0.8485	0.0029945	0.0232953	-4.85319	7.48461e-206	3.51381e-204		AKAP17A	NA	NA	NA	0.215105	1.95158e-80	7.10064e-76
PSD3	0.260348	0.00312666	0.0241222	2.17761	0	0		AL034397.3	NA	NA	NA	0.424433	1.20447e-149	4.38234e-145
AC006160.1	-0.897665	0.0031579	0.0243117	-5.91923	0	0		AL078590.3	NA	NA	NA	0.487931	8.81812e-144	3.20839e-139
SPECC1	-0.261672	0.0033795	0.0257238	1.11321	1.81121e-133	5.40599e-132		AL078639.1	NA	NA	NA	0.243154	5.35409e-86	1.94803e-81
LSAMP	0.456709	0.0033843	0.0257495	2.21587	0	0		AL117336.3	NA	NA	NA	0.201785	1.66022e-79	6.04055e-75
CCDC88A	0.2199	0.00343001	0.026032	1.55007	5.85454e-302	4.60068e-300		AL137145.2	NA	NA	NA	0.244049	1.71737e-92	6.24849e-88
ARMH4	-0.487754	0.00347831	0.0263491	-3.72116	0	0		AL139125.1	NA	NA	NA	0.247429	1.71737e-92	6.24849e-88
SRPK2	0.224809	0.00377492	0.0282212	1.36291	4.812e-176	1.8948e-174		AL139260.1	NA	NA	NA	0.331974	4.26532e-97	1.55189e-92
AC092338.1	-1.0501	0.00378751	0.0282909	-5.44111	3.56965e-290	2.62911e-288		AL162414.1	NA	NA	NA	0.411276	7.97051e-133	2.89999e-128
CRYAB	0.377893	0.00385394	0.0287222	1.87562	7.64599e-129	2.20263e-127		AL354809.1	NA	NA	NA	0.307485	6.76897e-83	2.46282e-78
TRAF3IP2-AS1	-0.396285	0.00387001	0.0288301	-3.93089	0	0		AL359091.1	NA	NA	NA	0.697122	2.62753e-234	9.56002e-230
RPS4X	-0.47182	0.0039572	0.0293774	-3.60047	4.91929e-295	3.75227e-293		AL365273.2	NA	NA	NA	0.494819	2.71239e-159	9.86876e-155
DDX3Y	-0.719514	0.00419935	0.030904	-4.65181	5.62277e-298	4.3343e-296		AL445250.1	NA	NA	NA	0.205504	1.14753e-67	4.17516e-63
MTM1	-0.523373	0.00421192	0.0309714	-3.83569	3.30819e-271	2.22076e-269		AL512625.3	NA	NA	NA	0.342508	5.26764e-125	1.91658e-120
KYAT3	-0.546851	0.0043641	0.0319354	-3.92693	1.47454e-283	1.05195e-281		AL513327.1	NA	NA	NA	0.254588	1.03862e-83	3.7789e-79
SLC26A3	-0.335849	0.0045109	0.0327979	-2.96082	0	0		AL589740.1	NA	NA	NA	0.220794	5.27708e-49	1.92001e-44
AC008770.4	-1.27753	0.00459228	0.0332773	-7.00686	8.60725e-291	6.37813e-289		AL591895.1	NA	NA	NA	0.202431	4.37179e-61	1.59063e-56
WDR44	-0.475269	0.00476402	0.0343236	-3.75441	0	0		AL592183.1	NA	NA	NA	0.343801	7.43826e-94	2.70634e-89
ZFX	-0.423681	0.00502072	0.0358747	-3.4917	0	0		ALOX12-AS1	NA	NA	NA	0.320688	3.87967e-91	1.41158e-86
PCSK1N	-0.669878	0.00531237	0.037704	-4.45597	2.66291e-265	1.71786e-263		ALOX5	NA	NA	NA	0.283963	5.09061e-07	0.0185217
AC009093.2	-0.596008	0.00554506	0.0391289	-4.30602	2.26081e-292	1.69953e-290		ALOX5AP	NA	NA	NA	0.316876	2.08891e-19	7.6003e-15
BCOR	-0.573544	0.00564455	0.0396393	-3.70728	1.33184e-230	7.04326e-229		ANKIB1	NA	NA	NA	-0.319078	4.45421e-07	0.0162062
NCK1-DT	-0.524624	0.00571238	0.0400307	-3.77247	6.65741e-248	3.90054e-246		ANKZF1	NA	NA	NA	0.277758	1.32218e-12	4.81062e-08
SLC49A4	-0.874008	0.00578373	0.0404295	-4.77238	6.94522e-290	5.10495e-288		ANO6	NA	NA	NA	0.409703	8.2469e-19	3.00055e-14
DPP6	0.374176	0.00582465	0.0406686	1.38312	5.41369e-115	1.40293e-113		ANP32A	NA	NA	NA	0.351062	2.0243e-09	7.36522e-05
AC009554.1	-0.719114	0.00597072	0.0414815	-4.95319	2.4891e-300	1.93926e-298		AP002336.2	NA	NA	NA	0.219687	1.13311e-81	4.12271e-77
AP003086.2	-0.387585	0.0059954	0.0416133	-4.27983	0	0		AP003481.1	NA	NA	NA	0.402095	3.18272e-74	1.158e-69
MTREX	-0.42882	0.00605181	0.0419328	-3.93243	0	0		AP1G2	NA	NA	NA	0.244645	3.129e-16	1.13845e-11
NIPSNAP2	-0.516319	0.00625743	0.0430705	-4.02031	0	0		AP1S2	NA	NA	NA	0.273983	6.20303e-72	2.25691e-67
AL162414.1	-0.543654	0.00639236	0.0438747	-3.55324	2.76323e-217	1.37346e-215		APAF1	NA	NA	NA	0.35045	1.83456e-11	6.67487e-07
GALNT17	-0.748098	0.00659542	0.045039	-4.57624	2.87503e-252	1.71203e-250		APBB1IP	NA	NA	NA	0.354813	2.1546e-09	7.83931e-05
MIR4435-2HG	-0.680149	0.00673935	0.0457667	-4.55844	3.41701e-229	1.7966e-227		APMAP	NA	NA	NA	0.268195	1.03927e-09	3.7813e-05
RGS7	-0.364035	0.00690503	0.0466542	1.25565	8.79102e-116	2.3011e-114		ARAP1	NA	NA	NA	0.33233	1.02704e-11	3.73677e-07
AC078845.1	-0.686254	0.00706502	0.047497	-4.74062	0	0		ARHGAP20	NA	NA	NA	0.260383	1.57055e-11	5.7143e-07
XIAP	-0.466446	0.00708427	0.0476	-3.81566	0	0		ARHGAP24	NA	NA	NA	0.29457	8.12487e-15	2.95615e-10
IGBP1	-0.673385	0.00710446	0.0476916	-4.52758	1.82587e-236	1.00351e-234		ARHGAP27	NA	NA	NA	0.349952	1.27667e-21	4.64505e-17
PRKY	-0.929131	0.00746588	0.0496778	-5.83368	0	0		ARHGAP30	NA	NA	NA	0.20623	4.06222e-10	1.478e-05
GREM1	2.1358	8.63463e-108	3.14162e-103	NA	NA	NA		ARHGAP45	NA	NA	NA	0.498752	9.8241e-177	3.5744e-172
ERBB3	2.34971	8.76851e-47	5.31722e-43	NA	NA	NA		ARHGAP9	NA	NA	NA	0.260221	1.59229e-27	5.79337e-23
AC026316.5	3.5613	4.65281e-46	2.4184e-42	NA	NA	NA		ARHGEF1	NA	NA	NA	0.213463	7.94027e-08	0.00288899
KEL	2.08875	3.64319e-43	1.10462e-39	NA	NA	NA		ARHGEF6	NA	NA	NA	0.629361	6.84138e-203	2.48917e-198
AC012593.1	2.87756	6.32384e-41	1.43804e-37	NA	NA	NA		ARHGEF9	NA	NA	NA	0.218758	3.13947e-55	1.14227e-50
IL1RAPL1	2.60812	1.08986e-40	2.33256e-37	NA	NA	NA		ARL5A	NA	NA	NA	0.281655	2.82425e-13	1.02758e-08
ADAM19	1.92036	2.59134e-40	4.96229e-37	NA	NA	NA		ARL6IP4	NA	NA	NA	0.26565	2.89313e-10	1.05264e-05
CORO2B	1.43375	3.05287e-37	3.96699e-34	NA	NA	NA		ARMC9	NA	NA	NA	0.264725	3.18479e-10	1.15875e-05
FGF1	1.71438	1.04784e-36	1.08927e-33	NA	NA	NA		ARMCX4	NA	NA	NA	0.346118	6.60884e-94	2.40456e-89
PRIMA1	2.22669	2.53184e-36	2.42417e-33	NA	NA	NA		ARNTL	NA	NA	NA	0.208436	5.39503e-11	1.96293e-06
FAM222A	2.04453	3.45371e-35	2.79244e-32	NA	NA	NA		ARRB2	NA	NA	NA	0.429357	3.57438e-15	1.3005e-10
KLHL4	2.90837	5.04303e-35	3.98882e-32	NA	NA	NA		ARRDC1	NA	NA	NA	0.210519	2.78764e-12	1.01425e-07
CYP2J2	1.74305	1.41812e-34	1.0727e-31	NA	NA	NA		ATF6B	NA	NA	NA	0.200747	6.54238e-09	0.000238038
RP11-65B7.2	1.69622	1.44465e-34	1.0727e-31	NA	NA	NA		ATF7IP	NA	NA	NA	0.348582	6.11142e-08	0.00222358
ELOVL7	1.4595	3.58888e-34	2.41811e-31	NA	NA	NA		ATG16L2	NA	NA	NA	0.346685	3.51621e-16	1.27934e-11
TMEM64	1.17362	4.48801e-34	2.96894e-31	NA	NA	NA		ATM	NA	NA	NA	0.388004	7.08525e-10	2.5779e-05
SHROOM4	2.98122	8.30292e-34	5.20851e-31	NA	NA	NA		ATP10D	NA	NA	NA	0.236998	1.95188e-08	0.000710173
COL4A5	2.58943	3.54079e-33	2.01294e-30	NA	NA	NA		ATP5F1B	NA	NA	NA	0.272481	4.5063e-106	1.63957e-101
C1orf198	1.24293	3.01085e-32	1.50064e-29	NA	NA	NA		ATP5F1C	NA	NA	NA	0.310519	2.74404e-121	9.98391e-117
ENPP6	1.98232	4.74756e-31	2.08115e-28	NA	NA	NA		ATP5F1D	NA	NA	NA	0.42166	1.68784e-170	6.14103e-166
SH3BP4	1.848	1.52048e-30	6.35873e-28	NA	NA	NA		ATP5IF1	NA	NA	NA	0.241292	3.78514e-67	1.37719e-62
RAI14	1.32193	3.1377e-30	1.26847e-27	NA	NA	NA		ATP5MC2	NA	NA	NA	0.434758	3.19466e-151	1.16235e-146
LINC01630	2.85284	1.59848e-29	6.18715e-27	NA	NA	NA		ATP5MG	NA	NA	NA	0.271825	1.73591e-105	6.31593e-101
JAKMIP3	1.63439	1.64998e-29	6.31924e-27	NA	NA	NA		ATP5MPL	NA	NA	NA	0.219391	1.71737e-92	6.24849e-88
SOX2	1.32493	3.34863e-29	1.26913e-26	NA	NA	NA		ATP6AP2	NA	NA	NA	0.280757	1.51325e-89	5.50582e-85
GPM6B	1.82278	5.95318e-29	2.21021e-26	NA	NA	NA		ATP6V0B	NA	NA	NA	0.407391	3.42965e-15	1.24784e-10
LINC01608	3.01041	6.1753e-29	2.26952e-26	NA	NA	NA		ATP8B1	NA	NA	NA	0.223991	5.01106e-12	1.82322e-07
FAM178B	1.8181	6.65668e-29	2.42197e-26	NA	NA	NA		ATP8B4	NA	NA	NA	0.446508	2.09675e-12	7.62882e-08
TRPM6	2.08481	2.77523e-28	9.61655e-26	NA	NA	NA		ATRNL1	NA	NA	NA	-0.529218	6.26342e-09	0.000227888
CTTN	1.03513	5.59111e-28	1.90119e-25	NA	NA	NA		AUP1	NA	NA	NA	0.318937	2.78855e-24	1.01458e-19
ADCY5	1.67325	5.69707e-28	1.91928e-25	NA	NA	NA		AUTS2	NA	NA	NA	-0.242782	6.55104e-12	2.38353e-07
POU2AF1	2.00288	6.62196e-28	2.2104e-25	NA	NA	NA		AZIN1-AS1	NA	NA	NA	0.225711	3.47701e-44	1.26507e-39
CELF2	-0.842451	1.46659e-27	4.60003e-25	NA	NA	NA		B2M	NA	NA	NA	0.506421	7.91854e-15	2.88108e-10
DPF3	1.40099	2.66624e-27	8.29134e-25	NA	NA	NA		B3GAT3	NA	NA	NA	0.21004	2.32657e-10	8.46497e-06
RHBDL2	1.56345	8.52714e-27	2.44293e-24	NA	NA	NA		BAG6	NA	NA	NA	0.231217	2.92022e-13	1.06249e-08
LRIG3	1.60501	1.9183e-26	5.24776e-24	NA	NA	NA		BAZ2A	NA	NA	NA	0.206302	3.73928e-07	0.013605
FRMD4A	-0.888661	5.45006e-26	1.40635e-23	NA	NA	NA		BCLAF3	NA	NA	NA	0.259806	1.05142e-83	3.82548e-79
C16orf88	1.39145	2.92547e-25	7.24084e-23	NA	NA	NA		BDNF-AS	NA	NA	NA	0.291395	1.71038e-118	6.22305e-114
ARHGAP26	-0.887643	1.01525e-24	2.35279e-22	NA	NA	NA		BHLHE41	NA	NA	NA	0.53516	6.35472e-20	2.3121e-15
AGMO	1.59477	1.82135e-24	4.14175e-22	NA	NA	NA		BICRAL	NA	NA	NA	0.552345	1.21629e-173	4.42536e-169
LINC00639	2.46933	1.94695e-24	4.39985e-22	NA	NA	NA		BIN1	NA	NA	NA	0.420424	5.66404e-10	2.0608e-05
KCNMA1	-0.783873	2.57573e-24	5.71435e-22	NA	NA	NA		BIN2	NA	NA	NA	0.288694	4.54959e-18	1.65532e-13
LSS	1.34957	7.09683e-24	1.55549e-21	NA	NA	NA		BLNK	NA	NA	NA	0.669789	2.56127e-38	9.31893e-34
LIPE	1.12148	8.54877e-24	1.84046e-21	NA	NA	NA		BNIP3L	NA	NA	NA	0.329948	7.94493e-09	0.000289068
OXR1	-0.915408	9.02308e-24	1.93115e-21	NA	NA	NA		BROX	NA	NA	NA	0.22434	1.79078e-11	6.51558e-07
CPEB1	1.4159	1.59588e-23	3.33704e-21	NA	NA	NA		BTG1	NA	NA	NA	0.256509	3.08325e-12	1.12181e-07
SGK2	1.77205	2.42767e-23	4.99031e-21	NA	NA	NA		BTK	NA	NA	NA	0.292621	8.41386e-115	3.0613e-110
CAMK1D	-0.774754	3.68797e-23	7.49626e-21	NA	NA	NA		BVES-AS1	NA	NA	NA	0.219944	3.99935e-73	1.45512e-68
PLEKHG3	1.67738	4.56433e-23	9.22603e-21	NA	NA	NA		BX255925.3	NA	NA	NA	0.204164	1.66022e-79	6.04055e-75
IP6K3	1.92797	6.74362e-23	1.31914e-20	NA	NA	NA		C12orf75	NA	NA	NA	0.213109	2.53043e-08	0.00092067
RP11-176H8.1	1.24511	1.87497e-22	3.44541e-20	NA	NA	NA		C14orf145	NA	NA	NA	-0.407636	7.87035e-07	0.0286355
ATP8B4	-0.737203	2.3515e-22	4.29934e-20	NA	NA	NA		C16orf52	NA	NA	NA	-0.387248	1.00583e-06	0.036596
RETREG1	1.99287	2.96705e-22	5.3708e-20	NA	NA	NA		C1orf162	NA	NA	NA	0.348841	1.40698e-27	5.11916e-23
ST8SIA4	-0.888351	3.53854e-22	6.37357e-20	NA	NA	NA		C1orf56	NA	NA	NA	0.317656	5.17378e-33	1.88243e-28
MAML2	-0.725309	5.34901e-22	9.35666e-20	NA	NA	NA		C21orf62-AS1	NA	NA	NA	0.204112	1.84924e-75	6.72828e-71
SKAP2	-0.853245	1.01011e-21	1.71737e-19	NA	NA	NA		C4orf48	NA	NA	NA	0.226317	2.8411e-17	1.03371e-12
ACTN2	1.37917	1.16618e-21	1.97261e-19	NA	NA	NA		C5orf17	NA	NA	NA	0.371206	1.45542e-108	5.29539e-104
SOX10	1.44004	1.34325e-21	2.2522e-19	NA	NA	NA		C6orf62	NA	NA	NA	0.304868	1.15458e-06	0.0420082
PLPP2	1.28412	1.38296e-21	2.30814e-19	NA	NA	NA		C9orf3	NA	NA	NA	-0.354518	1.52716e-07	0.00555642
HS3ST4	-0.797968	1.51607e-21	2.51876e-19	NA	NA	NA		C9orf72	NA	NA	NA	0.26798	9.33736e-07	0.0339731
TRIM59	2.05353	1.69781e-21	2.80788e-19	NA	NA	NA		CACNA2D1	NA	NA	NA	-0.541596	4.26528e-13	1.55188e-08
CPB2-AS1	2.06268	1.90386e-21	3.12027e-19	NA	NA	NA		CADM1	NA	NA	NA	-0.347229	1.09486e-06	0.0398354
SLC1A3	-0.824825	1.99907e-21	3.26162e-19	NA	NA	NA		CALR	NA	NA	NA	0.283211	4.71813e-13	1.71664e-08
ZFHX3	-0.758567	2.03191e-21	3.30041e-19	NA	NA	NA		CARD19	NA	NA	NA	0.231618	3.518e-15	1.27999e-10
CHST3	1.84955	2.75804e-21	4.4402e-19	NA	NA	NA		CARD8	NA	NA	NA	0.306475	1.54649e-08	0.000562674
LINC00609	2.75724	2.9043e-21	4.63465e-19	NA	NA	NA		CASP1	NA	NA	NA	0.232322	1.2717e-38	4.62696e-34
MGAT3	1.27785	4.15206e-21	6.59688e-19	NA	NA	NA		CASP4	NA	NA	NA	0.300069	1.25842e-32	4.57864e-28
MEF2C	-0.912679	4.43112e-21	7.00965e-19	NA	NA	NA		CASTOR3	NA	NA	NA	0.302391	1.41047e-77	5.13187e-73
FRK	1.41694	5.03001e-21	7.85458e-19	NA	NA	NA		CATSPERE	NA	NA	NA	0.207352	6.25305e-63	2.27511e-58
ARSI	2.11339	6.10469e-21	9.41157e-19	NA	NA	NA		CC2D1A	NA	NA	NA	0.203202	9.22703e-09	0.000335716
MAP3K5	-0.785247	6.09287e-21	9.41157e-19	NA	NA	NA		CCDC50	NA	NA	NA	0.367975	2.75859e-11	1.00369e-06
PLPP3	1.28561	9.41355e-21	1.42709e-18	NA	NA	NA		CCDC88B	NA	NA	NA	0.337094	1.15097e-18	4.18767e-14
SLC8A1	-0.831083	9.67808e-21	1.46111e-18	NA	NA	NA		CCL3L3	NA	NA	NA	-0.457306	3.14227e-07	0.0114328
ZDHHC11B	1.76017	1.09163e-20	1.63448e-18	NA	NA	NA		CCL4L2	NA	NA	NA	-0.480515	2.26671e-07	0.00824719
CEP97	0.885815	1.18371e-20	1.75788e-18	NA	NA	NA		CCM2	NA	NA	NA	0.278302	2.86301e-07	0.0104168
NINJ2	1.21206	1.33044e-20	1.95189e-18	NA	NA	NA		CCNH	NA	NA	NA	-0.28746	2.22951e-07	0.00811184
CLCA4	1.83888	1.67651e-20	2.4302e-18	NA	NA	NA		CD300A	NA	NA	NA	0.43373	2.13388e-44	7.76391e-40
KCNQ3	-0.76061	1.93229e-20	2.77884e-18	NA	NA	NA		CD37	NA	NA	NA	0.310837	2.29273e-23	8.34187e-19
CPNE2	1.14551	1.9991e-20	2.8636e-18	NA	NA	NA		CD4	NA	NA	NA	0.462005	1.49432e-36	5.43692e-32
EGLN3	0.990078	2.91327e-20	4.14049e-18	NA	NA	NA		CD53	NA	NA	NA	0.352921	1.58986e-08	0.000578453
KIF19	2.13405	3.89749e-20	5.49636e-18	NA	NA	NA		CD63	NA	NA	NA	0.22591	3.90424e-12	1.42052e-07
DFNB31	1.72568	4.30325e-20	6.02191e-18	NA	NA	NA		CD99	NA	NA	NA	0.333958	5.94086e-104	2.16152e-99
TMSB10	-0.79281	4.9751e-20	6.9354e-18	NA	NA	NA		CDC14A	NA	NA	NA	0.238124	1.0715e-09	3.89855e-05
LHFPL2	-0.797501	5.3094e-20	7.34513e-18	NA	NA	NA		CDC37	NA	NA	NA	0.252511	8.19425e-12	2.9814e-07
SHROOM1	1.15936	6.67669e-20	9.2017e-18	NA	NA	NA		CDC42BPA	NA	NA	NA	-0.315684	1.66051e-07	0.00604161
OSBPL5	1.10424	6.90736e-20	9.48367e-18	NA	NA	NA		CDC42SE1	NA	NA	NA	0.392837	2.26911e-16	8.25594e-12
NCKAP1L	-0.819053	7.59307e-20	1.03846e-17	NA	NA	NA		CDH18	NA	NA	NA	-0.437976	4.20099e-07	0.0152849
TYRO3	1.08945	8.28229e-20	1.12023e-17	NA	NA	NA		CDK16	NA	NA	NA	0.203608	1.66022e-79	6.04055e-75
NAV3	-0.630684	8.66588e-20	1.16347e-17	NA	NA	NA		CDK5RAP3	NA	NA	NA	0.217411	4.58085e-07	0.016667
TLL2	1.83578	8.92245e-20	1.19255e-17	NA	NA	NA		CDKL5	NA	NA	NA	0.31616	1.11237e-99	4.04725e-95
PLA2G6	1.10234	1.04496e-19	1.37753e-17	NA	NA	NA		CEBPB	NA	NA	NA	0.359783	4.10107e-15	1.49213e-10
LDLRAD4	-0.793342	1.18359e-19	1.54906e-17	NA	NA	NA		CEBPD	NA	NA	NA	0.479269	1.04778e-16	3.81224e-12
KCNK10	1.44976	1.21286e-19	1.57602e-17	NA	NA	NA		CEP128	NA	NA	NA	0.450048	9.11914e-115	3.31791e-110
TLR2	-0.793817	1.25751e-19	1.62823e-17	NA	NA	NA		CFL1	NA	NA	NA	0.279104	3.47676e-08	0.00126498
PLEKHB1	0.717655	1.33605e-19	1.72379e-17	NA	NA	NA		CFLAR	NA	NA	NA	0.337839	2.20533e-09	8.02387e-05
HDAC2-AS2	1.52835	1.38959e-19	1.78653e-17	NA	NA	NA		CHD1L	NA	NA	NA	0.232135	7.35598e-07	0.026764
TTLL9	1.27014	1.41859e-19	1.8174e-17	NA	NA	NA		CHKA	NA	NA	NA	-0.437496	2.80458e-12	1.02042e-07
SCGB2B2	0.960925	1.53483e-19	1.95941e-17	NA	NA	NA		CHM	NA	NA	NA	0.518678	1.59222e-172	5.79314e-168
BRMS1L	0.897627	1.62227e-19	2.0638e-17	NA	NA	NA		CHMP1A	NA	NA	NA	0.233145	3.80537e-11	1.38455e-06
LRCH1	-0.765044	1.80145e-19	2.28377e-17	NA	NA	NA		CHST15	NA	NA	NA	0.316969	3.11965e-15	1.13505e-10
CDH1	2.05431	2.07636e-19	2.61142e-17	NA	NA	NA		CIITA	NA	NA	NA	0.329579	6.37494e-13	2.31946e-08
SFMBT2	-0.903519	2.08144e-19	2.61142e-17	NA	NA	NA		CKMT2-AS1	NA	NA	NA	0.205698	9.04164e-58	3.28971e-53
RASAL2	-0.654025	2.14155e-19	2.6776e-17	NA	NA	NA		CLASP2	NA	NA	NA	-0.450788	5.62124e-19	2.04523e-14
SHC4	1.5122	2.38172e-19	2.95757e-17	NA	NA	NA		CLCN5	NA	NA	NA	0.290084	2.84216e-79	1.03409e-74
KANK4	2.08568	2.94836e-19	3.64874e-17	NA	NA	NA		CLCN7	NA	NA	NA	0.362014	5.66786e-17	2.06219e-12
DSCAM	-0.916724	3.21859e-19	3.94293e-17	NA	NA	NA		CLEC2B	NA	NA	NA	0.216391	1.11723e-26	4.06494e-22
CPB2	2.33676	3.49447e-19	4.26654e-17	NA	NA	NA		CLK1	NA	NA	NA	0.361295	1.09557e-08	0.000398612
ABCA6	1.22578	3.80416e-19	4.62912e-17	NA	NA	NA		CLMN	NA	NA	NA	-0.319922	2.98157e-07	0.0108482
TRIO	-0.658202	8.36566e-19	9.85036e-17	NA	NA	NA		CMIP	NA	NA	NA	0.329458	8.44435e-07	0.0307239
RBM47	-0.718088	9.32081e-19	1.09045e-16	NA	NA	NA		CMKLR1	NA	NA	NA	0.280452	1.98889e-12	7.23637e-08
DOCK2	-0.717546	1.11365e-18	1.29869e-16	NA	NA	NA		CMTM3	NA	NA	NA	0.202777	1.45235e-30	5.28424e-26
AKAP13	-0.834239	1.13133e-18	1.31509e-16	NA	NA	NA		CMTM6	NA	NA	NA	0.27146	1.5876e-09	5.77633e-05
ABR	-0.721149	1.22245e-18	1.41649e-16	NA	NA	NA		CNPY3	NA	NA	NA	0.259921	2.1027e-09	7.65045e-05
ZIC1	2.2237	1.23184e-18	1.42283e-16	NA	NA	NA		CNTNAP5	NA	NA	NA	-0.543349	2.17693e-09	7.92053e-05
LAYN	1.6808	1.33441e-18	1.53642e-16	NA	NA	NA		COL4A5	NA	NA	NA	0.61589	9.53036e-172	3.46753e-167
TMEM132C	1.19961	1.44004e-18	1.64762e-16	NA	NA	NA		COQ8A	NA	NA	NA	0.201447	7.77449e-59	2.82867e-54
SLC4A7	-0.80356	1.57601e-18	1.79754e-16	NA	NA	NA		CORO1A	NA	NA	NA	0.430572	2.22623e-48	8.09992e-44
HCLS1	-0.774642	1.89375e-18	2.13983e-16	NA	NA	NA		COTL1	NA	NA	NA	0.25447	8.24663e-07	0.0300046
TBXAS1	-0.697848	1.91685e-18	2.15921e-16	NA	NA	NA		COX5B	NA	NA	NA	0.202294	6.86069e-11	2.49619e-06
FAM149A	-0.805869	2.08784e-18	2.34457e-16	NA	NA	NA		CPB2-AS1	NA	NA	NA	0.351229	5.76943e-94	2.09915e-89
RP11-432B6.3	1.7164	2.13179e-18	2.38656e-16	NA	NA	NA		CSF2RA	NA	NA	NA	0.587109	6.26371e-145	2.27899e-140
MYH7B	1.6405	2.16901e-18	2.42077e-16	NA	NA	NA		CSGALNACT1	NA	NA	NA	-0.430885	5.88987e-13	2.14297e-08
NCK2	-0.711492	2.69307e-18	2.99647e-16	NA	NA	NA		CSK	NA	NA	NA	0.247797	9.29942e-18	3.3835e-13
TYROBP	-0.763177	2.90424e-18	3.22158e-16	NA	NA	NA		CSRNP3	NA	NA	NA	-0.468989	1.03643e-07	0.00377093
TGFBR2	-0.816258	3.25861e-18	3.60368e-16	NA	NA	NA		CTNND1	NA	NA	NA	0.250427	3.88187e-08	0.00141238
GLTP	0.965151	3.60023e-18	3.96942e-16	NA	NA	NA		CTSB	NA	NA	NA	0.353447	3.80544e-07	0.0138457
DUBR	2.11622	3.95685e-18	4.34942e-16	NA	NA	NA		CTSC	NA	NA	NA	0.534252	1.64425e-32	5.98242e-28
MND1	1.30134	5.0422e-18	5.47628e-16	NA	NA	NA		CTSH	NA	NA	NA	0.425937	2.18386e-36	7.94575e-32
ST6GAL1	-0.829943	6.92311e-18	7.4304e-16	NA	NA	NA		CTSL	NA	NA	NA	0.254879	5.78392e-17	2.10442e-12
MAN2A2	1.12902	7.57347e-18	8.1045e-16	NA	NA	NA		CTSS	NA	NA	NA	0.429103	3.9687e-27	1.44397e-22
EPB41L2	-0.68245	9.80836e-18	1.0344e-15	NA	NA	NA		CTSZ	NA	NA	NA	0.317213	9.32119e-29	3.39142e-24
RALGDS	1.04946	1.04752e-17	1.0952e-15	NA	NA	NA		CTTNBP2	NA	NA	NA	-0.485597	7.00604e-17	2.54908e-12
GPRIN3	-0.813571	1.07956e-17	1.12546e-15	NA	NA	NA		CX3CR1	NA	NA	NA	0.386817	1.83322e-13	6.66997e-09
ZNF462	1.2707	1.13631e-17	1.18124e-15	NA	NA	NA		CYBA	NA	NA	NA	0.679025	6.04141e-48	2.19811e-43
AC092835.2	0.950307	1.29846e-17	1.34596e-15	NA	NA	NA		CYHR1	NA	NA	NA	0.239445	6.17901e-10	2.24817e-05
SLC6A9	1.29288	1.36153e-17	1.40641e-15	NA	NA	NA		CYREN	NA	NA	NA	0.279359	2.43172e-79	8.84758e-75
ITGAX	-0.870439	1.36451e-17	1.40641e-15	NA	NA	NA		CYTH4	NA	NA	NA	0.434516	4.88291e-37	1.7766e-32
FOXN3	-0.779741	1.55428e-17	1.59748e-15	NA	NA	NA		DAB1	NA	NA	NA	-0.57013	5.00174e-10	1.81983e-05
PAIP2B	1.02524	1.66559e-17	1.70227e-15	NA	NA	NA		DCC	NA	NA	NA	-0.614649	1.10278e-10	4.01236e-06
IFNGR1	-0.754933	1.82335e-17	1.85829e-15	NA	NA	NA		DCP2	NA	NA	NA	0.234094	1.19534e-06	0.0434914
CPB1	1.90611	2.0062e-17	2.02198e-15	NA	NA	NA		DDB2	NA	NA	NA	0.215905	4.52289e-09	0.000164561
FOXP2	-0.733629	2.06985e-17	2.08037e-15	NA	NA	NA		DDIT4	NA	NA	NA	0.29719	1.28665e-08	0.000468136
KCNK13	-0.818356	2.15452e-17	2.1595e-15	NA	NA	NA		DDX60L	NA	NA	NA	0.288632	5.60087e-13	2.03782e-08
FAM102A	1.44603	2.17156e-17	2.16941e-15	NA	NA	NA		DEF6	NA	NA	NA	0.283423	1.68832e-12	6.14279e-08
RAB3IP	0.989315	2.37078e-17	2.35679e-15	NA	NA	NA		DENND3	NA	NA	NA	0.625904	1.07912e-21	3.92627e-17
ZNF521	1.3447	2.43831e-17	2.41731e-15	NA	NA	NA		DERA	NA	NA	NA	0.243107	1.14345e-09	4.16034e-05
TARSL2	0.760054	2.45143e-17	2.42372e-15	NA	NA	NA		DGLUCY	NA	NA	NA	0.350016	4.92544e-104	1.79207e-99
DOCK4	-0.796039	2.89491e-17	2.83141e-15	NA	NA	NA		DHFR	NA	NA	NA	0.348338	4.74949e-17	1.72806e-12
UTRN	-0.722127	3.26259e-17	3.17363e-15	NA	NA	NA		DHRS3	NA	NA	NA	0.238885	6.62404e-11	2.41009e-06
FGD4	-0.846268	3.68541e-17	3.56622e-15	NA	NA	NA		DHRSX	NA	NA	NA	0.420947	3.1971e-119	1.16323e-114
EML2	1.04397	3.71995e-17	3.5901e-15	NA	NA	NA		DIP2B	NA	NA	NA	-0.278356	2.45059e-15	8.91622e-11
FLI1	-0.701645	3.77182e-17	3.62094e-15	NA	NA	NA		DLEU7	NA	NA	NA	0.326901	1.18922e-14	4.32687e-10
SLC2A13	-0.728928	3.76213e-17	3.62094e-15	NA	NA	NA		DLG1	NA	NA	NA	-0.398288	3.12622e-17	1.13744e-12
MED13L	-0.76898	3.97053e-17	3.80168e-15	NA	NA	NA		DMD	NA	NA	NA	0.799899	1.06157e-215	3.86243e-211
MFAP3L	1.19698	4.74174e-17	4.4928e-15	NA	NA	NA		DNAJB2	NA	NA	NA	0.362435	6.62924e-12	2.41198e-07
NMUR2	2.54355	4.99261e-17	4.70599e-15	NA	NA	NA		DNAJC13	NA	NA	NA	0.289174	1.0307e-07	0.00375011
DNAH17	1.30195	5.78609e-17	5.4258e-15	NA	NA	NA		DNAJC6	NA	NA	NA	-0.409181	2.5811e-12	9.39108e-08
SP100	-0.731962	6.17341e-17	5.75932e-15	NA	NA	NA		DNM3	NA	NA	NA	-0.311162	1.21016e-12	4.40305e-08
RBMS1	-0.733532	7.50646e-17	6.96722e-15	NA	NA	NA		DOCK2	NA	NA	NA	0.450047	7.24587e-13	2.63634e-08
HPN	1.12434	7.69289e-17	7.12209e-15	NA	NA	NA		DOCK5	NA	NA	NA	-0.44105	6.78583e-19	2.46896e-14
CHSY3	-0.717467	8.61242e-17	7.93302e-15	NA	NA	NA		DOCK8	NA	NA	NA	0.27236	1.67829e-08	0.000610628
RP1-158P9.3	1.57927	9.12644e-17	8.38526e-15	NA	NA	NA		DOK6	NA	NA	NA	-0.540169	4.94514e-09	0.000179924
MYO1F	-0.709991	9.65435e-17	8.82573e-15	NA	NA	NA		DPP7	NA	NA	NA	0.468703	7.91837e-32	2.88102e-27
RPL13	-0.68203	1.01542e-16	9.2594e-15	NA	NA	NA		DRAM2	NA	NA	NA	0.378362	1.45367e-14	5.28904e-10
NRIP1	-0.715508	1.01899e-16	9.26875e-15	NA	NA	NA		DSCAM	NA	NA	NA	-0.381168	4.96527e-07	0.0180657
ALPK1	-0.740254	1.02956e-16	9.32058e-15	NA	NA	NA		DSCAML1	NA	NA	NA	-0.456281	1.8581e-08	0.000676051
PAG1	-0.762252	1.02981e-16	9.32058e-15	NA	NA	NA		DTNBP1	NA	NA	NA	0.303555	8.66718e-09	0.000315347
LRRK1	-0.822457	1.0874e-16	9.8174e-15	NA	NA	NA		DUBR	NA	NA	NA	0.377771	8.40846e-100	3.05933e-95
AIF1	-1.05632	1.09333e-16	9.8465e-15	NA	NA	NA		DUSP22	NA	NA	NA	0.212459	2.75425e-07	0.0100211
A2M	-0.85927	1.12222e-16	1.00817e-14	NA	NA	NA		ECPAS	NA	NA	NA	0.676051	8.34527e-230	3.03634e-225
EFS	1.32957	1.12685e-16	1.00984e-14	NA	NA	NA		EEF1A1	NA	NA	NA	0.325376	6.00535e-09	0.000218499
NKX2-2	1.3972	1.19573e-16	1.06631e-14	NA	NA	NA		EEF1D	NA	NA	NA	0.367208	8.80919e-19	3.20513e-14
PCNX2	-0.56055	1.35694e-16	1.20417e-14	NA	NA	NA		EEF2	NA	NA	NA	0.225153	1.46834e-08	0.000534239
FN3K	1.20248	1.39108e-16	1.23146e-14	NA	NA	NA		EFCAB13	NA	NA	NA	0.330669	3.0506e-18	1.10993e-13
AL359091.1	2.09991	1.41002e-16	1.2452e-14	NA	NA	NA		EHBP1L1	NA	NA	NA	0.385615	1.48313e-24	5.39622e-20
FAM13A	-0.693836	1.62306e-16	1.41276e-14	NA	NA	NA		EIF1	NA	NA	NA	0.269133	8.50463e-07	0.0309433
NIPAL4	1.86319	1.7349e-16	1.50651e-14	NA	NA	NA		EIF1AX	NA	NA	NA	0.291894	1.07699e-88	3.91852e-84
AC110285.1	2.83116	1.85271e-16	1.60498e-14	NA	NA	NA		EIF2AK4	NA	NA	NA	0.226562	1.35909e-08	0.000494491
PALD1	-0.813574	2.08464e-16	1.78886e-14	NA	NA	NA		EIF2S2	NA	NA	NA	0.218518	3.56403e-09	0.000129674
ITM2B	-0.61479	2.34829e-16	1.99626e-14	NA	NA	NA		EIF2S3	NA	NA	NA	0.222551	3.40908e-79	1.24036e-74
NFIX	0.917481	2.35999e-16	2.00154e-14	NA	NA	NA		EIF3G	NA	NA	NA	0.211931	1.17721e-29	4.28317e-25
PLCL2	-0.674818	2.87312e-16	2.41981e-14	NA	NA	NA		EIF4A1	NA	NA	NA	0.266067	4.49134e-11	1.63413e-06
ARHGAP25	-0.779276	3.38638e-16	2.82592e-14	NA	NA	NA		EIF4A2	NA	NA	NA	0.335854	1.60658e-10	5.84539e-06
ABCC4	-0.835188	3.55461e-16	2.95952e-14	NA	NA	NA		ELL2	NA	NA	NA	-0.437551	4.56646e-13	1.66146e-08
TET1	0.930699	4.11378e-16	3.40173e-14	NA	NA	NA		ELMO1	NA	NA	NA	-0.20608	4.28508e-22	1.55908e-17
BNC2	-0.791662	4.42384e-16	3.64156e-14	NA	NA	NA		ELMO1-AS1	NA	NA	NA	0.380071	5.10917e-137	1.85892e-132
TMTC4	1.21023	4.66202e-16	3.82896e-14	NA	NA	NA		ELOB	NA	NA	NA	0.278496	5.96613e-23	2.17072e-18
IGSF21	-0.647197	5.04736e-16	4.13611e-14	NA	NA	NA		ENG	NA	NA	NA	0.261484	5.20036e-13	1.8921e-08
SRGAP2	-0.825273	5.09449e-16	4.15601e-14	NA	NA	NA		ENGASE	NA	NA	NA	0.251049	2.8517e-10	1.03756e-05
INPP5D	-0.757392	5.91255e-16	4.81258e-14	NA	NA	NA		ENO1	NA	NA	NA	0.265463	2.72709e-10	9.92225e-06
AC090502.1	2.76494	6.01454e-16	4.88467e-14	NA	NA	NA		ENOX1	NA	NA	NA	-0.365803	4.70465e-09	0.000171174
PPP3CA	-0.594073	6.07222e-16	4.92052e-14	NA	NA	NA		ENTPD1	NA	NA	NA	0.518401	8.53679e-17	3.10603e-12
RTKN	1.25989	6.22669e-16	5.03449e-14	NA	NA	NA		ENTPD1-AS1	NA	NA	NA	0.875074	5.30473e-259	1.93007e-254
TPT1	-0.69423	6.34933e-16	5.12226e-14	NA	NA	NA		ENTPD3-AS1	NA	NA	NA	0.284246	8.31103e-101	3.02389e-96
SRGAP2C	-0.75113	6.46209e-16	5.2017e-14	NA	NA	NA		EPB41L2	NA	NA	NA	0.207259	2.20218e-07	0.0080124
ZDHHC11	1.38431	6.97107e-16	5.59901e-14	NA	NA	NA		EPHA5	NA	NA	NA	-0.495761	1.75083e-08	0.000637023
GALNT15	1.01672	7.72892e-16	6.16687e-14	NA	NA	NA		EPHA6	NA	NA	NA	-0.690984	3.51152e-13	1.27763e-08
GXYLT2	1.35872	7.90817e-16	6.29608e-14	NA	NA	NA		EPSTI1	NA	NA	NA	0.354761	1.47955e-10	5.3832e-06
ALOX5	-0.735811	8.4081e-16	6.67948e-14	NA	NA	NA		ERBB4	NA	NA	NA	-0.542352	3.92423e-19	1.42779e-14
HDAC9	-0.625968	8.89622e-16	7.05185e-14	NA	NA	NA		ERCC6	NA	NA	NA	0.212486	7.80367e-10	2.83929e-05
SLC25A37	-0.761476	9.12278e-16	7.21572e-14	NA	NA	NA		ERICH1	NA	NA	NA	0.305862	3.03398e-10	1.10388e-05
TRIM62	1.14114	9.73765e-16	7.66872e-14	NA	NA	NA		ETV5	NA	NA	NA	0.301002	6.3174e-09	0.000229852
PRKAG2	-0.667057	1.01388e-15	7.96737e-14	NA	NA	NA		EVA1C	NA	NA	NA	-0.514945	8.24969e-09	0.000300157
SIRT2	0.64775	1.09992e-15	8.62491e-14	NA	NA	NA		FAIM2	NA	NA	NA	0.274454	9.76088e-09	0.00035514
SLC11A1	-0.885437	1.18466e-15	9.24948e-14	NA	NA	NA		FAM105A	NA	NA	NA	-0.491475	1.02981e-08	0.000374688
INPP1	1.0884	1.30629e-15	1.01339e-13	NA	NA	NA		FAM107B	NA	NA	NA	-0.312774	6.99266e-07	0.0254421
LPCAT2	-0.811364	1.35011e-15	1.04515e-13	NA	NA	NA		FAM122B	NA	NA	NA	0.203185	4.47109e-86	1.62676e-81
PDGFC	-0.664089	1.39104e-15	1.07456e-13	NA	NA	NA		FAM13A	NA	NA	NA	0.646134	7.73345e-25	2.81374e-20
RUNX2	-0.63742	1.39656e-15	1.07654e-13	NA	NA	NA		FAM13A-AS1	NA	NA	NA	0.321486	3.8571e-107	1.40337e-102
PDE3B	-0.893863	1.50131e-15	1.15484e-13	NA	NA	NA		FAM157C	NA	NA	NA	0.702832	2.5196e-250	9.16732e-246
MVK	1.26907	1.54578e-15	1.18653e-13	NA	NA	NA		FAM168A	NA	NA	NA	0.361048	1.36501e-07	0.00496644
TMEM98	1.71001	1.75981e-15	1.34232e-13	NA	NA	NA		FAM193B	NA	NA	NA	0.218427	1.01238e-06	0.0368344
SUN2	0.696136	1.87974e-15	1.43081e-13	NA	NA	NA		FAM49B	NA	NA	NA	0.332457	7.81792e-11	2.84447e-06
JAK2	-0.655524	1.8842e-15	1.43121e-13	NA	NA	NA		FAM50A	NA	NA	NA	0.236867	4.40003e-86	1.60091e-81
ARL15	-0.585035	1.92797e-15	1.45836e-13	NA	NA	NA		FAM63B	NA	NA	NA	-0.480086	1.49615e-08	0.00054436
CEBPD	-0.743173	1.92746e-15	1.45836e-13	NA	NA	NA		FASTK	NA	NA	NA	0.215851	9.90489e-13	3.6038e-08
SUSD6	-0.719454	2.14547e-15	1.61952e-13	NA	NA	NA		FAU	NA	NA	NA	0.45154	4.4353e-32	1.61374e-27
DTX4	1.30808	2.22505e-15	1.67611e-13	NA	NA	NA		FBH1	NA	NA	NA	0.253174	3.63539e-73	1.3227e-68
JAZF1	-0.702511	2.26473e-15	1.70248e-13	NA	NA	NA		FCGRT	NA	NA	NA	0.372655	1.10075e-16	4.00497e-12
ADAMTS14	1.91439	2.44222e-15	1.83212e-13	NA	NA	NA		FERMT3	NA	NA	NA	0.202392	7.80771e-12	2.84076e-07
PARP8	-0.626294	2.74593e-15	2.04729e-13	NA	NA	NA		FES	NA	NA	NA	0.227259	5.91003e-47	2.1503e-42
MTHFD1L	-0.683587	2.73747e-15	2.04729e-13	NA	NA	NA		FGD5-AS1	NA	NA	NA	0.2292	2.70659e-83	9.84766e-79
P2RY12	-0.794575	2.74158e-15	2.04729e-13	NA	NA	NA		FIRRE	NA	NA	NA	0.213715	5.35409e-86	1.94803e-81
HPN-AS1	2.78721	2.87573e-15	2.13532e-13	NA	NA	NA		FKBP5	NA	NA	NA	-0.239833	1.91822e-11	6.97926e-07
CMIP	-0.620602	2.98469e-15	2.21171e-13	NA	NA	NA		FKBP8	NA	NA	NA	0.234473	6.01155e-10	2.18724e-05
RREB1	-0.685051	3.02388e-15	2.23619e-13	NA	NA	NA		FLI1	NA	NA	NA	0.334337	3.23741e-07	0.011779
COL16A1	1.66651	3.03844e-15	2.23786e-13	NA	NA	NA		FNIP2	NA	NA	NA	-0.349573	1.04871e-07	0.00381562
DISC1	-0.735932	3.03778e-15	2.23786e-13	NA	NA	NA		FOLR2	NA	NA	NA	0.209301	5.24475e-26	1.90825e-21
FKBP5	-0.709205	3.17232e-15	2.33175e-13	NA	NA	NA		FP700111.1	NA	NA	NA	0.31404	6.5004e-91	2.36511e-86
CSGALNACT1	-0.769967	3.21013e-15	2.35479e-13	NA	NA	NA		FRG1-DT	NA	NA	NA	0.203061	1.91735e-46	6.9761e-42
PID1	-0.698159	3.29135e-15	2.40951e-13	NA	NA	NA		FRYL	NA	NA	NA	-0.296165	9.69205e-11	3.52635e-06
AC016597.1	2.45312	3.30173e-15	2.41226e-13	NA	NA	NA		FSCN1	NA	NA	NA	0.329336	1.35183e-13	4.91852e-09
USP6NL	-0.701613	3.41346e-15	2.48889e-13	NA	NA	NA		GAA	NA	NA	NA	0.281196	2.92721e-11	1.06504e-06
RHBDF2	-0.756419	3.44284e-15	2.50529e-13	NA	NA	NA		GABPB1-AS1	NA	NA	NA	0.425049	3.12426e-113	1.13673e-108
ADGRG1	-0.687804	3.57136e-15	2.59362e-13	NA	NA	NA		GABRB2	NA	NA	NA	-0.43476	1.22097e-06	0.0444237
NME9	1.00697	3.73621e-15	2.70794e-13	NA	NA	NA		GABRG2	NA	NA	NA	-0.419891	4.53765e-07	0.0165098
MYLK	0.813836	4.03755e-15	2.91472e-13	NA	NA	NA		GAPDH	NA	NA	NA	0.364999	2.38323e-09	8.67114e-05
PTPRF	1.18585	4.14558e-15	2.98679e-13	NA	NA	NA		GCA	NA	NA	NA	0.288671	1.07549e-12	3.91305e-08
PI16	1.58276	4.19354e-15	3.01537e-13	NA	NA	NA		GK	NA	NA	NA	0.43171	3.35353e-148	1.22015e-143
LRRK2	-0.775265	4.25704e-15	3.055e-13	NA	NA	NA		GMDS-DT	NA	NA	NA	0.722011	2.09953e-208	7.63894e-204
USP30	0.831711	4.31691e-15	3.09186e-13	NA	NA	NA		GMFG	NA	NA	NA	0.267258	3.36122e-17	1.22295e-12
CD53	-0.770823	4.34237e-15	3.0979e-13	NA	NA	NA		GNAI2	NA	NA	NA	0.316704	4.8561e-11	1.76684e-06
SDK1	-0.783158	4.42743e-15	3.1524e-13	NA	NA	NA		GNG2	NA	NA	NA	0.258384	2.3256e-08	0.000846145
TAB2	-0.651671	4.83844e-15	3.43832e-13	NA	NA	NA		GNS	NA	NA	NA	0.230774	2.22376e-12	8.09094e-08
FMN1	-0.803959	5.10867e-15	3.6092e-13	NA	NA	NA		GPAT4	NA	NA	NA	0.283407	3.97296e-107	1.44552e-102
FERMT2	0.791402	5.34041e-15	3.75832e-13	NA	NA	NA		GPHN	NA	NA	NA	-0.44009	4.96517e-13	1.80653e-08
WDFY4	-0.697133	5.7395e-15	4.03139e-13	NA	NA	NA		GPM6B	NA	NA	NA	1.27054	0	0
SMAP2	-0.70067	6.52663e-15	4.56663e-13	NA	NA	NA		GPRIN3	NA	NA	NA	0.412852	1.01765e-14	3.70263e-10
FAM49B	-0.681817	6.60581e-15	4.61316e-13	NA	NA	NA		GPSM3	NA	NA	NA	0.215184	2.4598e-22	8.94974e-18
NXPE3	0.773491	7.04296e-15	4.90903e-13	NA	NA	NA		GRAMD1A	NA	NA	NA	0.204469	2.72041e-07	0.00989793
CCND3	-0.704944	7.47455e-15	5.19988e-13	NA	NA	NA		GRIA3	NA	NA	NA	0.214725	2.48533e-49	9.04264e-45
MAML3	-0.728754	7.83612e-15	5.43065e-13	NA	NA	NA		GRIA4	NA	NA	NA	-0.507962	1.48957e-07	0.00541965
PIK3AP1	-0.70182	7.90652e-15	5.45865e-13	NA	NA	NA		GRIN1	NA	NA	NA	0.383983	3.93882e-18	1.4331e-13
CEBPB	-0.831759	7.90287e-15	5.45865e-13	NA	NA	NA		GRIN2B	NA	NA	NA	-0.473922	9.29523e-08	0.00338198
POMT2	0.936607	8.36978e-15	5.75663e-13	NA	NA	NA		GRINA	NA	NA	NA	0.293564	4.23401e-25	1.5405e-20
MARCKS	-0.740447	8.46571e-15	5.80069e-13	NA	NA	NA		GRK2	NA	NA	NA	0.445989	1.86872e-117	6.79914e-113
CTSB	-0.72701	8.61196e-15	5.87875e-13	NA	NA	NA		GRN	NA	NA	NA	0.340637	1.09871e-21	3.99753e-17
ENDOD1	0.943132	8.76393e-15	5.97129e-13	NA	NA	NA		GS1-114I9.3	NA	NA	NA	-0.471429	3.47868e-08	0.00126568
C10orf107	0.957178	8.86561e-15	6.02928e-13	NA	NA	NA		GSAP	NA	NA	NA	0.3671	2.99662e-11	1.09029e-06
TNFRSF1A	-0.765644	9.67419e-15	6.55467e-13	NA	NA	NA		GSDMD	NA	NA	NA	0.306437	2.32157e-33	8.4468e-29
BCL7A	1.26451	9.86339e-15	6.67044e-13	NA	NA	NA		GTF3A	NA	NA	NA	0.226446	5.14152e-14	1.87069e-09
ST3GAL4	1.47232	1.04293e-14	7.02234e-13	NA	NA	NA		GUK1	NA	NA	NA	0.210464	2.74423e-07	0.00998459
IL6ST	-0.680449	1.04416e-14	7.02234e-13	NA	NA	NA		H1FX	NA	NA	NA	0.211174	5.49992e-11	2.00109e-06
ZNF418	1.44379	1.10183e-14	7.39647e-13	NA	NA	NA		HADHA	NA	NA	NA	0.261532	9.58537e-09	0.000348754
MERTK	-0.756189	1.15404e-14	7.70436e-13	NA	NA	NA		HCG17	NA	NA	NA	0.259263	1.60846e-69	5.85221e-65
PELI1	-0.740436	1.42954e-14	9.52607e-13	NA	NA	NA		HCK	NA	NA	NA	0.423644	9.38658e-17	3.41521e-12
RNF150	-0.796441	1.47655e-14	9.82137e-13	NA	NA	NA		HCST	NA	NA	NA	0.261386	4.4827e-42	1.63098e-37
NHSL1	-0.704288	1.50336e-14	9.98144e-13	NA	NA	NA		HDGFL3	NA	NA	NA	0.224555	2.01214e-57	7.32097e-53
OGFRL1	-0.639476	1.55593e-14	1.03116e-12	NA	NA	NA		HDHD5	NA	NA	NA	0.216139	2.6928e-81	9.79747e-77
F13A1	-1.3566	1.65006e-14	1.09156e-12	NA	NA	NA		HDX	NA	NA	NA	0.209391	7.6758e-59	2.79276e-54
PMP22	0.933321	1.8383e-14	1.21168e-12	NA	NA	NA		HEATR5B	NA	NA	NA	0.313204	7.0785e-08	0.00257544
LPIN2	-0.629975	2.27092e-14	1.49143e-12	NA	NA	NA		HELZ	NA	NA	NA	0.451424	1.96028e-12	7.13228e-08
FAM19A4	1.79565	2.37443e-14	1.5566e-12	NA	NA	NA		HGS	NA	NA	NA	0.201333	1.92607e-07	0.00700782
TBC1D9	-0.709835	2.4418e-14	1.59788e-12	NA	NA	NA		HIF1A-AS2	NA	NA	NA	0.325908	7.129e-69	2.59382e-64
NUMB	-0.645147	2.64778e-14	1.72647e-12	NA	NA	NA		HIKESHI	NA	NA	NA	0.228849	4.28593e-88	1.55939e-83
GNAQ	-0.664181	2.64571e-14	1.72647e-12	NA	NA	NA		HIST1H2AC	NA	NA	NA	0.395626	1.43226e-12	5.21112e-08
LSMEM2	1.86046	2.6841e-14	1.7439e-12	NA	NA	NA		HIST2H2BF	NA	NA	NA	0.239902	5.46508e-07	0.0198841
KCTD12	-0.749922	2.87845e-14	1.86351e-12	NA	NA	NA		HK1	NA	NA	NA	0.243158	2.57718e-08	0.000937679
CYFIP1	-0.839214	3.02285e-14	1.95352e-12	NA	NA	NA		HLA-A	NA	NA	NA	0.551842	1.22732e-60	4.46549e-56
SPSB1	1.42473	3.16572e-14	2.03861e-12	NA	NA	NA		HLA-B	NA	NA	NA	0.452176	2.66221e-31	9.68619e-27
FAM196A	1.13186	3.27543e-14	2.10182e-12	NA	NA	NA		HLA-C	NA	NA	NA	0.371318	5.41359e-22	1.96968e-17
ZFP36L2	-0.666599	3.40173e-14	2.17902e-12	NA	NA	NA		HLA-DMB	NA	NA	NA	0.391692	2.89349e-29	1.05277e-24
PACS1	-0.591495	3.46055e-14	2.21281e-12	NA	NA	NA		HLA-DPA1	NA	NA	NA	0.327076	1.43365e-15	5.21619e-11
RPL41	-0.707554	4.16142e-14	2.65165e-12	NA	NA	NA		HLA-DQB1	NA	NA	NA	0.30275	1.23014e-29	4.47575e-25
PRKCQ	1.23886	4.25447e-14	2.7062e-12	NA	NA	NA		HLA-DRB5	NA	NA	NA	0.396215	1.73751e-106	6.32176e-102
AC003006.7	1.40196	4.27209e-14	2.71266e-12	NA	NA	NA		HLA-E	NA	NA	NA	0.448796	1.39196e-20	5.06451e-16
TMCC2	1.32986	4.38557e-14	2.77987e-12	NA	NA	NA		HMOX1	NA	NA	NA	0.257027	1.25862e-12	4.57936e-08
CHADL	1.30769	4.88576e-14	3.09154e-12	NA	NA	NA		HNRNPA1	NA	NA	NA	0.272089	8.47863e-12	3.08486e-07
HID1	1.30781	5.06896e-14	3.2019e-12	NA	NA	NA		HNRNPH1	NA	NA	NA	0.378498	2.50492e-10	9.11389e-06
TOM1L2	0.597855	5.18473e-14	3.26935e-12	NA	NA	NA		HPN-AS1	NA	NA	NA	0.264077	6.37049e-96	2.31784e-91
MMAB	0.987216	5.27292e-14	3.3192e-12	NA	NA	NA		HPRT1	NA	NA	NA	0.261772	6.35141e-72	2.3109e-67
ADAMTSL3	1.38254	5.46622e-14	3.43494e-12	NA	NA	NA		HSD17B11	NA	NA	NA	0.339707	2.99831e-18	1.09091e-13
TNS3	-0.689984	5.48196e-14	3.43889e-12	NA	NA	NA		HSP90AB1	NA	NA	NA	0.311582	4.08383e-07	0.0148586
BACH1	-0.696118	5.55131e-14	3.4764e-12	NA	NA	NA		HSP90B1	NA	NA	NA	0.315997	2.4541e-10	8.92899e-06
SSH2	-0.630921	5.86021e-14	3.66354e-12	NA	NA	NA		HSPA1B	NA	NA	NA	0.542593	4.59359e-45	1.67133e-40
GRB2	-0.624315	5.88723e-14	3.67411e-12	NA	NA	NA		HSPBAP1	NA	NA	NA	0.322273	9.53342e-11	3.46864e-06
DCAF6	-0.533592	6.69387e-14	4.17037e-12	NA	NA	NA		IDH1	NA	NA	NA	0.22099	2.22551e-11	8.09731e-07
GNB4	-0.743184	6.73213e-14	4.18704e-12	NA	NA	NA		IFI44	NA	NA	NA	0.351726	1.28138e-28	4.66216e-24
PTEN	-0.56245	6.7705e-14	4.20372e-12	NA	NA	NA		IFI44L	NA	NA	NA	0.492416	7.84424e-26	2.85405e-21
ADAM12	1.51439	7.62614e-14	4.7269e-12	NA	NA	NA		IFNGR1	NA	NA	NA	0.376431	4.72761e-09	0.000172009
SCIN	-0.760968	8.69796e-14	5.38208e-12	NA	NA	NA		IGSF11	NA	NA	NA	-0.471694	4.08305e-08	0.00148558
ANKRD44	-0.675096	8.71537e-14	5.3837e-12	NA	NA	NA		IL10RA	NA	NA	NA	0.454941	8.90389e-32	3.23959e-27
LINC01170	2.41983	9.6793e-14	5.95891e-12	NA	NA	NA		IL13RA1	NA	NA	NA	0.823831	1.31176e-264	4.7727e-260
AOAH	-0.597815	9.75188e-14	5.99345e-12	NA	NA	NA		IL17RA	NA	NA	NA	0.442183	3.8258e-15	1.39198e-10
VSIR	-0.624641	9.88924e-14	6.06762e-12	NA	NA	NA		IL1RAP	NA	NA	NA	-0.583572	2.05754e-09	7.48615e-05
SERINC5	0.621506	9.98669e-14	6.1171e-12	NA	NA	NA		IL4R	NA	NA	NA	0.373571	2.52385e-21	9.18277e-17
SRGAP2B	-0.674778	1.00279e-13	6.13201e-12	NA	NA	NA		IL6R	NA	NA	NA	0.266043	5.69343e-07	0.020715
LINC00320	2.33236	1.00454e-13	6.13244e-12	NA	NA	NA		INPPL1	NA	NA	NA	0.290559	3.15301e-13	1.14719e-08
MED12L	-0.638393	1.01011e-13	6.15611e-12	NA	NA	NA		IPCEF1	NA	NA	NA	-0.417472	1.55497e-11	5.65762e-07
ZNF710	-0.577219	1.02806e-13	6.25502e-12	NA	NA	NA		IPO8	NA	NA	NA	0.241109	1.74352e-08	0.000634361
COTL1	-0.683983	1.12661e-13	6.84318e-12	NA	NA	NA		IRAK2	NA	NA	NA	-0.815173	1.94824e-16	7.08848e-12
TFEC	-0.65481	1.2192e-13	7.38092e-12	NA	NA	NA		IRF2BP2	NA	NA	NA	0.275894	8.64263e-09	0.000314454
OSBPL3	-0.664702	1.3001e-13	7.84457e-12	NA	NA	NA		IRF5	NA	NA	NA	0.270661	2.02075e-21	7.35231e-17
ARHGAP18	-0.69591	1.3186e-13	7.92989e-12	NA	NA	NA		ITGAL	NA	NA	NA	0.226239	1.78795e-21	6.50528e-17
LMCD1-AS1	1.02254	1.34067e-13	8.04936e-12	NA	NA	NA		ITGAM	NA	NA	NA	0.341224	8.47332e-17	3.08293e-12
CACNA1D	-0.579468	1.34479e-13	8.05376e-12	NA	NA	NA		ITPR2	NA	NA	NA	0.439601	1.86782e-20	6.79588e-16
MPZL1	-0.625988	1.34584e-13	8.05376e-12	NA	NA	NA		JAK2	NA	NA	NA	0.386297	3.21494e-09	0.000116973
TBC1D22A	-0.625777	1.34939e-13	8.0618e-12	NA	NA	NA		JAK3	NA	NA	NA	0.498152	3.35045e-70	1.21903e-65
IKZF1	-0.776379	1.44798e-13	8.63659e-12	NA	NA	NA		JUND	NA	NA	NA	0.505269	9.23971e-23	3.36178e-18
MYOF	-0.677829	1.52426e-13	9.07669e-12	NA	NA	NA		KALRN	NA	NA	NA	-0.450612	3.80269e-07	0.0138357
MYCBP2	-0.485025	1.60083e-13	9.50157e-12	NA	NA	NA		KANK1	NA	NA	NA	-0.479159	1.72295e-09	6.26878e-05
OSBPL6	-0.580438	1.60048e-13	9.50157e-12	NA	NA	NA		KANTR	NA	NA	NA	0.435456	4.02793e-128	1.46552e-123
BASP1	-0.680458	1.63079e-13	9.66364e-12	NA	NA	NA		KCND2	NA	NA	NA	-0.613447	6.18308e-11	2.24965e-06
SLA	-0.796223	1.63937e-13	9.69869e-12	NA	NA	NA		KCNJ3	NA	NA	NA	-0.470912	6.71687e-08	0.00244387
MLXIPL	-0.673429	1.6588e-13	9.79768e-12	NA	NA	NA		KCNK13	NA	NA	NA	0.448661	3.17716e-21	1.15598e-16
LDLRAD3	1.15205	1.67381e-13	9.87033e-12	NA	NA	NA		KCNMB2-AS1	NA	NA	NA	0.299065	6.01715e-119	2.18928e-114
RAPH1	-0.660141	1.86189e-13	1.09616e-11	NA	NA	NA		KCNQ1	NA	NA	NA	0.293609	4.97296e-07	0.0180936
MATN2	1.40683	1.92884e-13	1.13375e-11	NA	NA	NA		KCNQ1OT1	NA	NA	NA	0.329636	4.35605e-80	1.58491e-75
PABPC1	-0.63192	2.04534e-13	1.19835e-11	NA	NA	NA		KCTD12	NA	NA	NA	0.404001	2.05011e-17	7.45912e-13
NPL	-0.710417	2.12638e-13	1.24383e-11	NA	NA	NA		KCTD16	NA	NA	NA	-0.438325	1.3251e-06	0.0482124
TULP3	0.839218	2.13595e-13	1.24742e-11	NA	NA	NA		KCTD8	NA	NA	NA	-0.463858	3.89682e-07	0.0141782
IFT88	0.58562	2.14229e-13	1.24912e-11	NA	NA	NA		KDM1A	NA	NA	NA	0.211741	1.27951e-08	0.000465537
B4GALT1	-0.846287	2.19057e-13	1.27522e-11	NA	NA	NA		KDM5D	NA	NA	NA	0.230756	4.34747e-73	1.58178e-68
RB1	-0.639569	2.64801e-13	1.5366e-11	NA	NA	NA		KHDRBS3	NA	NA	NA	-0.385366	1.55095e-07	0.00564297
SYNDIG1	-0.706085	2.66259e-13	1.54261e-11	NA	NA	NA		KIAA0930	NA	NA	NA	0.357395	4.39085e-10	1.59757e-05
PPP1R36	1.58825	2.68905e-13	1.55312e-11	NA	NA	NA		KIAA1370	NA	NA	NA	-0.719383	3.66387e-14	1.33306e-09
LGI3	0.952375	2.7638e-13	1.59111e-11	NA	NA	NA		KIAA1551	NA	NA	NA	0.373255	5.13269e-11	1.86748e-06
IQCK	0.849659	2.82877e-13	1.62338e-11	NA	NA	NA		KIF9-AS1	NA	NA	NA	0.219484	2.28965e-57	8.33065e-53
C21orf91	0.779652	2.97428e-13	1.70419e-11	NA	NA	NA		KIFC2	NA	NA	NA	0.282133	3.06374e-18	1.11471e-13
BOK	1.27491	3.10229e-13	1.77196e-11	NA	NA	NA		KIRREL3	NA	NA	NA	-0.4964	4.25817e-15	1.54929e-10
TM6SF1	-0.661675	3.09841e-13	1.77196e-11	NA	NA	NA		KLF7	NA	NA	NA	-0.563622	2.77568e-12	1.0099e-07
ELN	1.21116	3.12188e-13	1.78035e-11	NA	NA	NA		KLHL4	NA	NA	NA	0.455354	9.40498e-111	3.42191e-106
LST1	-0.792371	3.28294e-13	1.86927e-11	NA	NA	NA		KMT2E-AS1	NA	NA	NA	0.234217	4.26128e-86	1.55042e-81
ARHGAP12	-0.667942	3.31507e-13	1.88462e-11	NA	NA	NA		KNOP1	NA	NA	NA	0.242501	2.16967e-57	7.89411e-53
BACE1	0.785424	3.40946e-13	1.93525e-11	NA	NA	NA		KRBOX4	NA	NA	NA	0.305934	2.94909e-102	1.073e-97
LRRFIP1	-0.574886	3.43702e-13	1.94786e-11	NA	NA	NA		KYAT3	NA	NA	NA	0.215246	1.40624e-68	5.11648e-64
RCSD1	-0.610255	3.67323e-13	2.07526e-11	NA	NA	NA		KYNU	NA	NA	NA	0.330274	7.68848e-13	2.79738e-08
CDKL1	0.901746	3.78522e-13	2.13521e-11	NA	NA	NA		LAIR1	NA	NA	NA	0.509115	4.47502e-49	1.62819e-44
GNAS	-0.67707	4.1688e-13	2.34432e-11	NA	NA	NA		LAMTOR4	NA	NA	NA	0.214397	4.98004e-08	0.00181194
ANKRD11	-0.663648	4.70468e-13	2.62423e-11	NA	NA	NA		LAP3	NA	NA	NA	0.23727	5.47064e-12	1.99044e-07
RNF144B	-0.913571	4.70983e-13	2.62423e-11	NA	NA	NA		LAPTM4A	NA	NA	NA	0.279976	1.09067e-14	3.96829e-10
IL18	-0.640717	4.92717e-13	2.73668e-11	NA	NA	NA		LAPTM5	NA	NA	NA	0.633891	2.44864e-26	8.90913e-22
RGS10	-0.740173	4.93421e-13	2.73668e-11	NA	NA	NA		LARP7	NA	NA	NA	0.2561	2.01934e-08	0.000734717
RAB31	-0.798716	5.01776e-13	2.77879e-11	NA	NA	NA		LAT2	NA	NA	NA	0.528833	9.85137e-37	3.58432e-32
RYR1	-0.662914	5.2245e-13	2.88888e-11	NA	NA	NA		LCP1	NA	NA	NA	0.36234	1.07351e-14	3.90586e-10
TBC1D2	1.10616	5.34809e-13	2.94826e-11	NA	NA	NA		LDB2	NA	NA	NA	-0.42124	9.46401e-07	0.0344339
PLAGL1	-0.625267	5.5967e-13	3.08064e-11	NA	NA	NA		LDLRAD4	NA	NA	NA	-0.214279	4.98494e-14	1.81372e-09
CHPT1	-0.593308	5.63266e-13	3.09575e-11	NA	NA	NA		LENG8	NA	NA	NA	0.519324	5.78701e-20	2.10554e-15
AL138881.1	2.57395	5.88188e-13	3.22221e-11	NA	NA	NA		LEPR	NA	NA	NA	0.344657	3.69478e-20	1.34431e-15
PTBP3	-0.610877	5.88932e-13	3.22221e-11	NA	NA	NA		LGALS8	NA	NA	NA	0.225853	3.48951e-09	0.000126962
ARHGAP22	-0.657293	5.87231e-13	3.22221e-11	NA	NA	NA		LILRB1	NA	NA	NA	0.314158	3.02632e-39	1.1011e-34
ENTPD1	-0.543055	6.1069e-13	3.33624e-11	NA	NA	NA		LINC00278	NA	NA	NA	0.429578	2.93574e-86	1.06814e-81
LYN	-0.813728	6.77328e-13	3.68369e-11	NA	NA	NA		LINC00320	NA	NA	NA	0.435211	9.21076e-137	3.35124e-132
KLHL5	-0.658466	7.37991e-13	4.00165e-11	NA	NA	NA		LINC00461	NA	NA	NA	0.233429	6.89917e-72	2.51019e-67
TRIM22	-0.626937	7.45022e-13	4.02777e-11	NA	NA	NA		LINC00513	NA	NA	NA	0.309679	2.87687e-91	1.04672e-86
USP53	-0.811871	7.77152e-13	4.19524e-11	NA	NA	NA		LINC00578	NA	NA	NA	0.349726	4.98953e-119	1.81539e-114
TMEM156	-0.737753	8.1316e-13	4.37663e-11	NA	NA	NA		LINC00609	NA	NA	NA	0.495408	1.0122e-116	3.68281e-112
S100A11	-0.872911	8.25431e-13	4.43611e-11	NA	NA	NA		LINC00639	NA	NA	NA	0.405173	8.87452e-92	3.22891e-87
IRAK3	-0.714223	8.4002e-13	4.50786e-11	NA	NA	NA		LINC00662	NA	NA	NA	0.201946	6.25305e-63	2.27511e-58
GPCPD1	-0.671664	8.76807e-13	4.69834e-11	NA	NA	NA		LINC00844	NA	NA	NA	0.253607	1.89395e-80	6.89095e-76
TBC1D4	-0.683653	8.80279e-13	4.71001e-11	NA	NA	NA		LINC00854	NA	NA	NA	0.286369	1.71038e-118	6.22305e-114
RASSF8	-0.591576	9.10657e-13	4.86539e-11	NA	NA	NA		LINC00882	NA	NA	NA	0.338086	3.04721e-91	1.1087e-86
ARHGEF37	0.842481	9.52355e-13	5.08072e-11	NA	NA	NA		LINC01122	NA	NA	NA	0.255423	4.51188e-67	1.6416e-62
HDAC11	0.890367	9.75086e-13	5.19161e-11	NA	NA	NA		LINC01135	NA	NA	NA	0.212324	1.02556e-81	3.73142e-77
ZFAND3	-0.564293	9.75995e-13	5.19161e-11	NA	NA	NA		LINC01170	NA	NA	NA	0.514145	2.83031e-128	1.02978e-123
HLA-E	-0.731563	9.81119e-13	5.21125e-11	NA	NA	NA		LINC01184	NA	NA	NA	0.507632	2.53125e-151	9.2097e-147
FGF14	-0.523633	1.00102e-12	5.30917e-11	NA	NA	NA		LINC01266	NA	NA	NA	0.210021	3.48573e-60	1.26825e-55
PHC2	-0.604666	1.02805e-12	5.44463e-11	NA	NA	NA		LINC01268	NA	NA	NA	0.215474	5.03817e-71	1.83309e-66
AFF1	-0.61565	1.03489e-12	5.47286e-11	NA	NA	NA		LINC01376	NA	NA	NA	0.206284	3.11511e-55	1.1334e-50
RILPL1	0.742543	1.04532e-12	5.52002e-11	NA	NA	NA		LINC01411	NA	NA	NA	0.231281	5.32156e-65	1.9362e-60
RAPGEF1	-0.719715	1.04828e-12	5.52761e-11	NA	NA	NA		LINC01480	NA	NA	NA	0.247155	2.26706e-80	8.24846e-76
HLA-DPA1	-0.752927	1.1981e-12	6.30847e-11	NA	NA	NA		LINC01505	NA	NA	NA	0.499114	3.6217e-119	1.31772e-114
GRID2	-0.815759	1.25528e-12	6.60003e-11	NA	NA	NA		LINC01608	NA	NA	NA	0.666581	7.88766e-169	2.86985e-164
ETS2	-0.572347	1.26389e-12	6.63569e-11	NA	NA	NA		LINC01630	NA	NA	NA	0.443608	3.81774e-108	1.38905e-103
TMEM45A	1.52085	1.29303e-12	6.77892e-11	NA	NA	NA		LINC01684	NA	NA	NA	0.663559	2.9647e-215	1.07868e-210
WSCD1	1.05053	1.31991e-12	6.90989e-11	NA	NA	NA		LINC02062	NA	NA	NA	0.228243	5.17362e-71	1.88237e-66
USP15	-0.523137	1.33778e-12	6.99336e-11	NA	NA	NA		LINC02241	NA	NA	NA	0.276724	1.10197e-89	4.00941e-85
DSEL	0.850395	1.3736e-12	7.17032e-11	NA	NA	NA		LINC02256	NA	NA	NA	0.549763	1.59888e-178	5.81735e-174
PLEKHO1	-0.686945	1.40932e-12	7.34622e-11	NA	NA	NA		LINGO1	NA	NA	NA	0.708614	1.0935e-40	3.97858e-36
LA16c-306E5.2	0.885545	1.46692e-12	7.61376e-11	NA	NA	NA		LIPE-AS1	NA	NA	NA	0.300164	2.45061e-80	8.91632e-76
CAB39	-0.660213	1.49412e-12	7.73285e-11	NA	NA	NA		LMCD1-AS1	NA	NA	NA	0.810618	2.11191e-229	7.68398e-225
ARRB2	-0.679201	1.49314e-12	7.73285e-11	NA	NA	NA		LMO2	NA	NA	NA	0.378481	1.71128e-40	6.22632e-36
ZNF146	0.76207	1.5004e-12	7.75433e-11	NA	NA	NA		LNPEP	NA	NA	NA	0.283001	3.22484e-07	0.0117333
MYH14	0.913862	1.52917e-12	7.89183e-11	NA	NA	NA		LNPK	NA	NA	NA	0.276602	1.58442e-93	5.76475e-89
HCK	-0.61508	1.55785e-12	8.02843e-11	NA	NA	NA		LPGAT1	NA	NA	NA	-0.373233	1.5006e-07	0.00545979
MIS18BP1	-0.70575	1.56708e-12	8.06458e-11	NA	NA	NA		LPP	NA	NA	NA	0.329741	1.36634e-08	0.00049713
COL9A3	1.40343	1.60248e-12	8.2351e-11	NA	NA	NA		LRFN5	NA	NA	NA	-0.467092	1.22788e-07	0.00446753
AIF1L	1.0551	1.81644e-12	9.28221e-11	NA	NA	NA		LRMP	NA	NA	NA	0.495436	1.52752e-25	5.55772e-21
SKIL	-0.714299	1.84291e-12	9.39112e-11	NA	NA	NA		LRP1	NA	NA	NA	0.497136	3.28087e-30	1.19371e-25
TBC1D1	-0.663699	1.85874e-12	9.45852e-11	NA	NA	NA		LRRC16A	NA	NA	NA	-0.593781	2.8932e-10	1.05266e-05
TNS1	1.08605	1.91913e-12	9.75217e-11	NA	NA	NA		LRRC69	NA	NA	NA	0.208698	4.98596e-08	0.00181409
CHST15	-0.716598	1.95032e-12	9.89687e-11	NA	NA	NA		LRRC7	NA	NA	NA	-0.668366	1.34734e-19	4.90215e-15
NIPA1	0.669044	1.99943e-12	1.01319e-10	NA	NA	NA		LRRC8C-DT	NA	NA	NA	0.261906	1.56975e-75	5.71138e-71
RAB11FIP4	0.864536	2.03727e-12	1.03093e-10	NA	NA	NA		LRRFIP1	NA	NA	NA	0.327086	5.00189e-08	0.00181989
CTSC	-0.682904	2.24997e-12	1.13541e-10	NA	NA	NA		LRRK2	NA	NA	NA	0.549581	6.28369e-40	2.28626e-35
FNBP1L	-0.592573	2.32678e-12	1.17254e-10	NA	NA	NA		LST1	NA	NA	NA	0.289989	1.39481e-19	5.07487e-15
RIN3	-0.768932	2.37281e-12	1.19408e-10	NA	NA	NA		LTBR	NA	NA	NA	0.202838	1.4624e-19	5.32078e-15
SPRED1	-0.501366	2.40706e-12	1.20965e-10	NA	NA	NA		LURAP1L-AS1	NA	NA	NA	0.360117	6.71152e-119	2.44192e-114
AC009063.2	1.64658	2.45203e-12	1.22847e-10	NA	NA	NA		LY86	NA	NA	NA	0.342382	5.85481e-09	0.000213022
GLIS3	-0.646726	2.45464e-12	1.22847e-10	NA	NA	NA		LY96	NA	NA	NA	0.235341	2.83852e-18	1.03277e-13
IPCEF1	-0.848166	2.48169e-12	1.2403e-10	NA	NA	NA		LYL1	NA	NA	NA	0.268075	1.56844e-16	5.70659e-12
PRKD3	-0.60291	2.5025e-12	1.24898e-10	NA	NA	NA		LYST	NA	NA	NA	0.39161	7.67517e-11	2.79253e-06
EML4	-0.637929	2.54543e-12	1.26867e-10	NA	NA	NA		M6PR	NA	NA	NA	0.214399	5.49457e-08	0.00199914
HECA	-0.643876	2.60447e-12	1.29632e-10	NA	NA	NA		MACO1	NA	NA	NA	0.451693	2.91302e-153	1.05987e-148
FAM69C	1.43067	2.69483e-12	1.33581e-10	NA	NA	NA		MAGED1	NA	NA	NA	0.259002	1.75126e-69	6.37178e-65
PDZD2	0.795831	2.94495e-12	1.45781e-10	NA	NA	NA		MAGI1	NA	NA	NA	-0.414304	1.43896e-08	0.000523551
SPP1	-0.876927	3.1146e-12	1.5397e-10	NA	NA	NA		MAMDC2	NA	NA	NA	0.233065	9.1991e-11	3.347e-06
SLC9A9	-0.6731	3.2721e-12	1.61317e-10	NA	NA	NA		MAML2	NA	NA	NA	0.284313	2.15276e-08	0.000783259
FAM49A	-0.769683	3.31361e-12	1.63143e-10	NA	NA	NA		MAN1C1	NA	NA	NA	0.266472	2.66015e-11	9.6787e-07
ZNF565	0.736025	3.32083e-12	1.63277e-10	NA	NA	NA		MANBA	NA	NA	NA	0.316303	7.9348e-07	0.02887
ATF7IP2	-0.685012	3.38631e-12	1.66272e-10	NA	NA	NA		MAP1S	NA	NA	NA	0.287362	1.93832e-22	7.0524e-18
ADAMTS4	0.734043	3.39503e-12	1.66476e-10	NA	NA	NA		MAP2	NA	NA	NA	-0.732242	9.444e-15	3.43611e-10
FAR2	-0.617623	3.48216e-12	1.70518e-10	NA	NA	NA		MAP3K1	NA	NA	NA	0.477123	8.71377e-29	3.17042e-24
GNG3	-0.959799	3.57729e-12	1.74941e-10	NA	NA	NA		MAP3K5	NA	NA	NA	0.3198	1.31437e-06	0.0478222
NCF1	-1.00277	3.59192e-12	1.75421e-10	NA	NA	NA		MAPK8IP1	NA	NA	NA	0.236572	1.33861e-08	0.00048704
FAM110B	-0.777529	3.70291e-12	1.80485e-10	NA	NA	NA		MARCKS	NA	NA	NA	0.402552	3.0022e-18	1.09232e-13
ARHGDIB	-0.826592	3.71053e-12	1.80486e-10	NA	NA	NA		MARF1	NA	NA	NA	0.281988	5.96036e-78	2.16862e-73
GPT2	0.84629	4.01188e-12	1.94884e-10	NA	NA	NA		MAX	NA	NA	NA	0.273488	8.86704e-09	0.000322618
MOB1B	-0.691536	4.5351e-12	2.20007e-10	NA	NA	NA		MAZ	NA	NA	NA	0.29824	2.60272e-24	9.46972e-20
ANKS1A	-0.655203	4.78156e-12	2.31346e-10	NA	NA	NA		MBD3	NA	NA	NA	0.213739	5.99441e-11	2.18101e-06
PSMA1	-0.790251	4.77805e-12	2.31346e-10	NA	NA	NA		MBTPS2	NA	NA	NA	0.250028	2.77547e-77	1.00983e-72
AC233296.1	1.86709	4.87918e-12	2.35756e-10	NA	NA	NA		MCRIP1	NA	NA	NA	0.26425	1.87176e-83	6.8102e-79
MBNL1	-0.660586	4.98224e-12	2.40416e-10	NA	NA	NA		MCUB	NA	NA	NA	0.284375	5.98905e-112	2.17906e-107
CBL	-0.582963	5.05503e-12	2.43606e-10	NA	NA	NA		MECOM	NA	NA	NA	0.209415	4.37519e-13	1.59187e-08
LIMS1	-0.665412	5.31185e-12	2.55643e-10	NA	NA	NA		MECP2	NA	NA	NA	0.360748	9.54237e-100	3.47189e-95
VASH1	-0.71122	5.42259e-12	2.60628e-10	NA	NA	NA		MED14	NA	NA	NA	0.447014	4.42209e-166	1.60893e-161
AP1B1	-0.674999	5.63021e-12	2.7025e-10	NA	NA	NA		MEF2A	NA	NA	NA	0.297762	4.86915e-15	1.77159e-10
KCNIP1	-0.739578	5.64828e-12	2.70404e-10	NA	NA	NA		METTL21A	NA	NA	NA	0.279015	3.86827e-15	1.40743e-10
CCDC88B	-0.728749	5.70245e-12	2.72639e-10	NA	NA	NA		METTL9	NA	NA	NA	0.249266	1.04128e-06	0.0378861
SPATA22	1.89577	5.81857e-12	2.77825e-10	NA	NA	NA		MFSD1	NA	NA	NA	0.306767	6.92238e-09	0.000251864
SLC31A2	0.95032	5.92599e-12	2.82213e-10	NA	NA	NA		MFSD12	NA	NA	NA	0.269427	4.07013e-10	1.48088e-05
ICK	0.757997	6.10545e-12	2.90001e-10	NA	NA	NA		MGAT4C	NA	NA	NA	-0.438398	4.88799e-07	0.0177845
ZEB1	-0.630167	6.26305e-12	2.97099e-10	NA	NA	NA		MIA2	NA	NA	NA	0.308006	2.87353e-08	0.00104551
FBXO32	0.878984	6.29331e-12	2.98146e-10	NA	NA	NA		MIB2	NA	NA	NA	0.207262	1.66663e-11	6.06388e-07
FGD2	-0.703247	6.37853e-12	3.0179e-10	NA	NA	NA		MID1IP1	NA	NA	NA	0.212453	4.0464e-74	1.47224e-69
GALNT2	-0.545028	6.5601e-12	3.09977e-10	NA	NA	NA		MINDY3	NA	NA	NA	0.201925	4.98797e-67	1.81482e-62
CSF3R	-0.679648	7.02842e-12	3.31246e-10	NA	NA	NA		MIR99AHG	NA	NA	NA	1.15475	0	0
TUBA1B	-0.616121	7.2932e-12	3.42395e-10	NA	NA	NA		MIRLET7BHG	NA	NA	NA	0.295239	1.03968e-101	3.78279e-97
RP11-287D1.3	0.889637	7.4882e-12	3.51096e-10	NA	NA	NA		MLEC	NA	NA	NA	0.208259	1.22615e-09	4.46121e-05
CD37	-0.753023	7.77927e-12	3.64274e-10	NA	NA	NA		MLLT6	NA	NA	NA	0.310565	2.33993e-12	8.51359e-08
SRGN	-0.81193	7.91183e-12	3.6953e-10	NA	NA	NA		MLXIPL	NA	NA	NA	0.508401	1.74571e-28	6.3516e-24
ATF6	-0.628011	7.99551e-12	3.7296e-10	NA	NA	NA		MMP14	NA	NA	NA	0.216825	1.23727e-36	4.50167e-32
IL4R	-0.724785	8.03779e-12	3.74452e-10	NA	NA	NA		MMP24OS	NA	NA	NA	0.297152	9.06114e-72	3.29681e-67
TRIM38	-0.721779	8.25097e-12	3.83892e-10	NA	NA	NA		MMS22L	NA	NA	NA	0.243739	5.93514e-08	0.00215944
E2F3	-0.597229	8.52984e-12	3.95854e-10	NA	NA	NA		MNDA	NA	NA	NA	0.238718	3.4248e-20	1.24608e-15
ACTB	-0.518521	8.82514e-12	4.08517e-10	NA	NA	NA		MOB1A	NA	NA	NA	0.316777	1.33303e-11	4.85011e-07
STK31	1.04358	8.8397e-12	4.08671e-10	NA	NA	NA		MORF4L2	NA	NA	NA	0.315679	1.26155e-85	4.59001e-81
AC106869.1	2.46366	8.91734e-12	4.11736e-10	NA	NA	NA		MOSMO	NA	NA	NA	0.391962	2.73212e-110	9.94054e-106
ANKRD18A	1.63103	8.96644e-12	4.13479e-10	NA	NA	NA		MRE11	NA	NA	NA	0.317302	1.30216e-99	4.73779e-95
TNFRSF1B	-0.792883	9.26461e-12	4.26149e-10	NA	NA	NA		MS4A4A	NA	NA	NA	0.245778	1.64042e-27	5.9685e-23
ECE1	1.1448	9.32795e-12	4.28168e-10	NA	NA	NA		MSR1	NA	NA	NA	0.36873	3.99658e-07	0.0145412
STIM1	-0.658969	9.33206e-12	4.28168e-10	NA	NA	NA		MT-ND5	NA	NA	NA	0.454828	6.98234e-109	2.54045e-104
GAPDH	-0.568297	9.42292e-12	4.31793e-10	NA	NA	NA		MT2A	NA	NA	NA	0.284368	6.63921e-10	2.41561e-05
ABI1	-0.567479	9.75235e-12	4.46326e-10	NA	NA	NA		MT3	NA	NA	NA	0.311154	1.75e-08	0.00063672
PACSIN2	-0.641158	9.85341e-12	4.50385e-10	NA	NA	NA		MTRNR2L12	NA	NA	NA	0.371526	1.01468e-99	3.69181e-95
MLH3	0.623353	1.01397e-11	4.62888e-10	NA	NA	NA		MX1	NA	NA	NA	0.242361	2.65369e-13	9.65518e-09
ROCK1	-0.592682	1.0515e-11	4.79422e-10	NA	NA	NA		MYDGF	NA	NA	NA	0.244814	4.59134e-71	1.67051e-66
ZNF135	1.12004	1.06172e-11	4.83475e-10	NA	NA	NA		MYO1F	NA	NA	NA	0.346025	7.70287e-10	2.80261e-05
IRS2	-0.629235	1.12464e-11	5.10665e-10	NA	NA	NA		NAALADL2	NA	NA	NA	-0.35441	2.1486e-07	0.00781748
SYT17	-0.695668	1.12564e-11	5.10665e-10	NA	NA	NA		NACA	NA	NA	NA	0.342596	1.80446e-20	6.56536e-16
ASRGL1	0.852089	1.12941e-11	5.11735e-10	NA	NA	NA		NAGK	NA	NA	NA	0.232914	2.2337e-08	0.000812708
LPP	-0.548193	1.13328e-11	5.12853e-10	NA	NA	NA		NAIP	NA	NA	NA	0.559799	3.7694e-19	1.37146e-14
BMPR2	-0.562027	1.15676e-11	5.22825e-10	NA	NA	NA		NARF	NA	NA	NA	0.275924	2.38579e-13	8.68046e-09
PIK3R5	-0.672006	1.18151e-11	5.3335e-10	NA	NA	NA		NBEA	NA	NA	NA	-0.349158	1.16368e-06	0.0423394
LRP11	0.683134	1.18339e-11	5.33539e-10	NA	NA	NA		NBPF14	NA	NA	NA	0.207936	3.58028e-19	1.30265e-14
GSTO2	0.911646	1.19593e-11	5.38524e-10	NA	NA	NA		NCAM1	NA	NA	NA	-0.352744	9.53436e-16	3.46898e-11
NECTIN1	1.04211	1.19829e-11	5.38919e-10	NA	NA	NA		NCF4	NA	NA	NA	0.256257	3.69806e-21	1.3455e-16
SPI1	-0.776923	1.30806e-11	5.87563e-10	NA	NA	NA		NCK1-DT	NA	NA	NA	0.306336	3.97296e-107	1.44552e-102
APMAP	-0.674148	1.32613e-11	5.94944e-10	NA	NA	NA		NCKAP1L	NA	NA	NA	0.313691	5.04025e-10	1.83385e-05
ACTR2	-0.615561	1.3509e-11	6.0531e-10	NA	NA	NA		NDUFS7	NA	NA	NA	0.203331	6.68108e-07	0.0243084
CACNA1A	-0.667812	1.5138e-11	6.77469e-10	NA	NA	NA		NEK6	NA	NA	NA	0.211422	5.45341e-13	1.98417e-08
FBXW7	-0.543726	1.53185e-11	6.84702e-10	NA	NA	NA		NFATC2	NA	NA	NA	0.557283	9.09272e-21	3.3083e-16
GCNT2	-0.738667	1.56507e-11	6.98692e-10	NA	NA	NA		NFKBID	NA	NA	NA	-0.465919	2.99737e-07	0.0109056
CORO1A	-0.713153	1.60935e-11	7.17582e-10	NA	NA	NA		NFKBIZ	NA	NA	NA	0.249675	2.32105e-07	0.00844489
STK38L	-0.61574	1.62637e-11	7.24283e-10	NA	NA	NA		NIFK-AS1	NA	NA	NA	0.228334	1.13625e-54	4.13413e-50
HLA-DPB1	-0.72537	1.63237e-11	7.26067e-10	NA	NA	NA		NIPSNAP2	NA	NA	NA	0.252655	4.31698e-77	1.57069e-72
CTTNBP2NL	-0.58458	1.67076e-11	7.42235e-10	NA	NA	NA		NISCH	NA	NA	NA	0.212992	6.17815e-09	0.000224786
EBF4	0.996145	1.72385e-11	7.64883e-10	NA	NA	NA		NLGN4Y	NA	NA	NA	0.497241	6.92873e-122	2.52095e-117
SAMSN1	-0.702514	1.73616e-11	7.6941e-10	NA	NA	NA		NLRC5	NA	NA	NA	0.273863	1.57396e-22	5.72668e-18
2024-03-03	-0.611338	1.75663e-11	7.7659e-10	NA	NA	NA		NNT-AS1	NA	NA	NA	0.209527	4.04752e-77	1.47265e-72
AC096564.1	2.10649	1.80786e-11	7.98267e-10	NA	NA	NA		NOD1	NA	NA	NA	0.200629	4.64836e-16	1.69126e-11
SIMC1	-0.598737	1.95363e-11	8.5852e-10	NA	NA	NA		NORAD	NA	NA	NA	0.445982	8.95696e-142	3.2589e-137
STK24	-0.63585	2.1494e-11	9.42213e-10	NA	NA	NA		NOTCH2	NA	NA	NA	0.376659	9.73336e-23	3.54139e-18
THEMIS	1.26577	2.17513e-11	9.52348e-10	NA	NA	NA		NPAS3	NA	NA	NA	-0.357059	1.11372e-13	4.05214e-09
ARHGAP31	-0.605611	2.19262e-11	9.58849e-10	NA	NA	NA		NPC2	NA	NA	NA	0.451448	1.98331e-45	7.21606e-41
SEC24D	-0.722568	2.25945e-11	9.86887e-10	NA	NA	NA		NPL	NA	NA	NA	0.479345	3.97972e-15	1.44798e-10
C6orf62	-0.566704	2.27134e-11	9.90893e-10	NA	NA	NA		NSFL1C	NA	NA	NA	0.205559	4.74731e-07	0.0172726
LUZP1	-0.676356	2.28448e-11	9.95429e-10	NA	NA	NA		NSUN5	NA	NA	NA	0.33471	9.59994e-24	3.49284e-19
SMAD3	-0.671169	2.36262e-11	1.02702e-09	NA	NA	NA		NTM	NA	NA	NA	-0.689346	5.92259e-22	2.15487e-17
SP140	-0.742494	2.401e-11	1.04246e-09	NA	NA	NA		NTRK2	NA	NA	NA	-0.459921	7.48312e-08	0.00272266
ANOS1	-0.605599	2.41286e-11	1.04436e-09	NA	NA	NA		NUFIP2	NA	NA	NA	0.493916	1.33963e-15	4.8741e-11
RASGEF1C	-0.646217	2.41686e-11	1.04436e-09	NA	NA	NA		NUP50-DT	NA	NA	NA	0.249519	4.36006e-74	1.58637e-69
VSTM2B	1.13699	2.4574e-11	1.06062e-09	NA	NA	NA		OCRL	NA	NA	NA	0.241411	1.55688e-92	5.66456e-88
ARPC2	-0.635562	2.53403e-11	1.09239e-09	NA	NA	NA		ODR4	NA	NA	NA	0.280678	4.36607e-77	1.58855e-72
GPIHBP1	1.16338	2.62134e-11	1.12869e-09	NA	NA	NA		OFD1	NA	NA	NA	0.242885	3.00928e-77	1.0949e-72
RGS1	-0.799555	2.64395e-11	1.13709e-09	NA	NA	NA		OGFR	NA	NA	NA	0.240246	4.09754e-15	1.49085e-10
PFN1	-0.786031	2.6527e-11	1.1395e-09	NA	NA	NA		OGT	NA	NA	NA	0.582322	1.18783e-198	4.3218e-194
CLEC7A	-0.739489	2.72148e-11	1.16767e-09	NA	NA	NA		OLMALINC	NA	NA	NA	0.321597	8.06225e-96	2.93337e-91
TNRC18	-0.602857	2.81376e-11	1.20584e-09	NA	NA	NA		OOEP	NA	NA	NA	0.245982	9.37942e-15	3.41261e-10
ALS2CR11	1.15051	2.84988e-11	1.21988e-09	NA	NA	NA		OSBPL1A	NA	NA	NA	-0.410945	9.46669e-10	3.44436e-05
DYSF	1.06097	2.87317e-11	1.22841e-09	NA	NA	NA		OSBPL3	NA	NA	NA	0.39335	3.00223e-09	0.000109233
SGCE	0.639241	3.02985e-11	1.29236e-09	NA	NA	NA		OTUB1	NA	NA	NA	0.243943	1.10707e-09	4.02796e-05
WASF2	-0.560523	3.10154e-11	1.31984e-09	NA	NA	NA		OTUD5	NA	NA	NA	0.276939	2.28172e-85	8.30182e-81
MAP2K1	-0.668977	3.11143e-11	1.3225e-09	NA	NA	NA		OTUD6B-AS1	NA	NA	NA	0.260115	1.89751e-83	6.90389e-79
HTATIP2	0.792252	3.12147e-11	1.32522e-09	NA	NA	NA		OTUD7A	NA	NA	NA	-0.499057	8.53804e-16	3.10648e-11
REL	-0.765489	3.19128e-11	1.35328e-09	NA	NA	NA		P2RY11	NA	NA	NA	0.206289	6.62151e-23	2.40917e-18
ADCY7	-0.616405	3.1988e-11	1.35332e-09	NA	NA	NA		P4HA1	NA	NA	NA	0.554741	3.13858e-20	1.14194e-15
BRSK1	0.972786	3.21999e-11	1.3607e-09	NA	NA	NA		P4HB	NA	NA	NA	0.221692	1.8137e-08	0.000659897
DLG5	0.999743	3.34214e-11	1.40801e-09	NA	NA	NA		PABPN1	NA	NA	NA	0.305248	2.57799e-08	0.000937977
SDCBP	-0.64044	3.42859e-11	1.44215e-09	NA	NA	NA		PARP10	NA	NA	NA	0.200271	2.37442e-17	8.63908e-13
CAPZB	-0.624028	3.4558e-11	1.45192e-09	NA	NA	NA		PARP14	NA	NA	NA	0.456949	4.1187e-16	1.49855e-11
STK4	-0.576199	3.62403e-11	1.52084e-09	NA	NA	NA		PARP8	NA	NA	NA	0.396783	9.52643e-10	3.4661e-05
ZMAT3	-0.612135	3.63739e-11	1.52469e-09	NA	NA	NA		PARP9	NA	NA	NA	0.417298	7.04724e-41	2.56407e-36
CAMK2D	-0.533163	3.85822e-11	1.61539e-09	NA	NA	NA		PARVG	NA	NA	NA	0.270879	1.80071e-07	0.00655171
HIVEP3	-0.645204	3.8848e-11	1.62465e-09	NA	NA	NA		PCBP1	NA	NA	NA	0.219728	8.9461e-11	3.25495e-06
LYST	-0.636471	3.8908e-11	1.62529e-09	NA	NA	NA		PCDH7	NA	NA	NA	-0.607013	1.12614e-10	4.09736e-06
POU6F1	0.736235	4.03471e-11	1.68347e-09	NA	NA	NA		PCED1B	NA	NA	NA	0.31614	3.58771e-12	1.30535e-07
MNDA	-0.827272	4.04524e-11	1.68593e-09	NA	NA	NA		PCSK1N	NA	NA	NA	0.236824	5.47679e-99	1.99268e-94
PLCB2	-0.65929	4.18027e-11	1.73823e-09	NA	NA	NA		PDCD10	NA	NA	NA	0.228016	3.26139e-07	0.0118662
ADAP2	-0.655896	4.23913e-11	1.76069e-09	NA	NA	NA		PDE3B	NA	NA	NA	-0.506454	5.58675e-15	2.03268e-10
TNFRSF10B	-0.781093	4.24809e-11	1.7624e-09	NA	NA	NA		PDE4B	NA	NA	NA	-0.217711	1.91031e-13	6.95047e-09
SOAT1	-0.578206	4.26104e-11	1.76576e-09	NA	NA	NA		PDK3	NA	NA	NA	0.272412	2.42113e-71	8.80905e-67
ELAVL3	0.825723	4.33808e-11	1.79564e-09	NA	NA	NA		PEAK1	NA	NA	NA	-0.349241	1.54967e-08	0.000563832
KIZ	0.552841	4.35032e-11	1.79866e-09	NA	NA	NA		PEX5L	NA	NA	NA	-0.425731	4.51039e-17	1.64106e-12
CST3	-0.713283	4.78677e-11	1.97687e-09	NA	NA	NA		PFDN5	NA	NA	NA	0.347557	6.27316e-21	2.28243e-16
GPR183	-0.825721	4.82875e-11	1.99194e-09	NA	NA	NA		PFKFB3	NA	NA	NA	0.279996	4.977e-07	0.0181083
CBWD5	-0.611191	4.95794e-11	2.04292e-09	NA	NA	NA		PFKL	NA	NA	NA	0.262956	7.22799e-09	0.000262983
ARL5A	-0.666487	5.05803e-11	2.0818e-09	NA	NA	NA		PGGT1B	NA	NA	NA	0.206557	4.22095e-08	0.00153575
SMYD3	-0.619909	5.1149e-11	2.10283e-09	NA	NA	NA		PHACTR1	NA	NA	NA	-0.484862	4.04802e-10	1.47283e-05
HECTD2	-0.585925	5.18752e-11	2.13028e-09	NA	NA	NA		PHACTR2	NA	NA	NA	0.305211	2.94031e-08	0.0010698
PIP5K1B	-0.586954	5.29824e-11	2.17329e-09	NA	NA	NA		PHF11	NA	NA	NA	0.226094	1.83366e-08	0.000667159
STRBP	-0.62419	5.45389e-11	2.23211e-09	NA	NA	NA		PHF6	NA	NA	NA	0.250272	4.22461e-88	1.53708e-83
GRN	-0.669206	5.69192e-11	2.32169e-09	NA	NA	NA		PHF8	NA	NA	NA	0.222609	5.83026e-65	2.12128e-60
ACSBG1	1.37792	5.78052e-11	2.35519e-09	NA	NA	NA		PIEZO1	NA	NA	NA	0.226045	3.96639e-07	0.0144313
DLGAP1	-0.629591	5.79071e-11	2.3567e-09	NA	NA	NA		PIK3CA	NA	NA	NA	0.279601	1.07708e-06	0.0391885
TRPM2	-0.613482	6.0603e-11	2.46092e-09	NA	NA	NA		PIK3CD	NA	NA	NA	0.408027	1.86745e-32	6.79453e-28
HIF1A	-0.702097	6.19903e-11	2.51444e-09	NA	NA	NA		PIK3CG	NA	NA	NA	0.246372	6.83105e-23	2.48541e-18
EYA4	1.1608	6.77429e-11	2.74167e-09	NA	NA	NA		PIK3R6	NA	NA	NA	0.206754	6.79726e-12	2.47312e-07
BAHCC1	1.03295	6.87408e-11	2.77896e-09	NA	NA	NA		PIN4	NA	NA	NA	0.229304	2.0407e-75	7.4249e-71
OLR1	-0.773805	6.88297e-11	2.77947e-09	NA	NA	NA		PIP4K2A	NA	NA	NA	-0.207019	4.54091e-17	1.65216e-12
IFITM3	-1.16749	6.92372e-11	2.79282e-09	NA	NA	NA		PIP4K2B	NA	NA	NA	0.339319	3.42609e-110	1.24655e-105
NABP1	-0.622761	7.17899e-11	2.89258e-09	NA	NA	NA		PKD1	NA	NA	NA	0.30497	1.91536e-12	6.96884e-08
SLC2A5	-0.66423	7.42934e-11	2.99015e-09	NA	NA	NA		PKM	NA	NA	NA	0.350528	2.70265e-14	9.83332e-10
CNPY3	-0.624515	7.49935e-11	3.01499e-09	NA	NA	NA		PKP4	NA	NA	NA	-0.448234	8.51969e-10	3.0998e-05
VOPP1	-0.543201	7.58653e-11	3.04667e-09	NA	NA	NA		PLA2G15	NA	NA	NA	0.325476	1.36053e-28	4.95014e-24
ITGA9	-0.618551	7.7165e-11	3.09545e-09	NA	NA	NA		PLCB2	NA	NA	NA	0.355139	5.40452e-22	1.96638e-17
EEF1A1	-0.538381	7.95639e-11	3.18466e-09	NA	NA	NA		PLD4	NA	NA	NA	0.353771	3.64299e-23	1.32547e-18
FNDC3B	-0.606306	7.94883e-11	3.18466e-09	NA	NA	NA		PLEC	NA	NA	NA	0.335641	1.64044e-18	5.96858e-14
SEMA4B	1.02918	8.19342e-11	3.27593e-09	NA	NA	NA		PLEK	NA	NA	NA	0.266302	1.22336e-17	4.45108e-13
LINC01411	2.06189	8.24328e-11	3.29156e-09	NA	NA	NA		PLEKHA7	NA	NA	NA	0.423878	6.89239e-18	2.50773e-13
LMO2	-0.761583	8.25062e-11	3.29156e-09	NA	NA	NA		PLEKHO1	NA	NA	NA	0.346772	8.92116e-15	3.24587e-10
CELF1	-0.493136	8.3301e-11	3.31963e-09	NA	NA	NA		PLP1	NA	NA	NA	1.38676	0	0
TEF	0.696555	8.50464e-11	3.38548e-09	NA	NA	NA		PLXNB2	NA	NA	NA	0.210409	1.63959e-08	0.000596547
UBASH3B	-0.841891	8.52006e-11	3.38791e-09	NA	NA	NA		PLXND1	NA	NA	NA	0.278648	3.61282e-13	1.31449e-08
DUSP1	-0.661621	8.53348e-11	3.38954e-09	NA	NA	NA		PNPLA6	NA	NA	NA	0.30242	1.21534e-18	4.4219e-14
NRP1	-0.77524	8.89933e-11	3.53101e-09	NA	NA	NA		POLA1	NA	NA	NA	0.489871	2.95036e-167	1.07346e-162
LAIR1	-0.640997	9.05411e-11	3.5885e-09	NA	NA	NA		POLG	NA	NA	NA	0.239296	7.80291e-12	2.83901e-07
AL358216.1	2.56936	9.41248e-11	3.72243e-09	NA	NA	NA		PPM1B	NA	NA	NA	-0.540745	2.55412e-12	9.2929e-08
LCP2	-0.834859	9.44533e-11	3.73137e-09	NA	NA	NA		PPM1E	NA	NA	NA	-0.898544	5.84682e-19	2.12731e-14
CD86	-0.685509	9.62521e-11	3.7983e-09	NA	NA	NA		PPM1F	NA	NA	NA	0.205078	7.16236e-10	2.60595e-05
SH3GL2	-0.531033	9.82826e-11	3.87004e-09	NA	NA	NA		PPM1G	NA	NA	NA	0.241391	1.6698e-10	6.07539e-06
PCED1B	-0.663995	1.02234e-10	4.01695e-09	NA	NA	NA		PPP1R18	NA	NA	NA	0.239596	7.00944e-20	2.55031e-15
PROX1	0.686242	1.02615e-10	4.0232e-09	NA	NA	NA		PRAM1	NA	NA	NA	0.279631	6.40235e-18	2.32943e-13
IL17RA	-0.566059	1.03028e-10	4.03505e-09	NA	NA	NA		PRKCD	NA	NA	NA	0.219724	3.38115e-08	0.0012302
ASPHD1	0.80546	1.07703e-10	4.21361e-09	NA	NA	NA		PRKCH	NA	NA	NA	-0.596057	6.21031e-14	2.25956e-09
SLC15A2	-0.689679	1.08475e-10	4.23925e-09	NA	NA	NA		PRKG1	NA	NA	NA	-0.529887	8.51871e-09	0.000309945
EPB41	-0.581335	1.09344e-10	4.26864e-09	NA	NA	NA		PRKX	NA	NA	NA	0.400799	4.42209e-166	1.60893e-161
SIPA1L2	-0.637251	1.1393e-10	4.44292e-09	NA	NA	NA		PRPF4B	NA	NA	NA	0.393293	4.93686e-13	1.79623e-08
C7orf61	1.09573	1.14571e-10	4.46311e-09	NA	NA	NA		PRR13	NA	NA	NA	0.204859	1.43238e-11	5.21157e-07
MSR1	-0.814997	1.1473e-10	4.46454e-09	NA	NA	NA		PRUNE2	NA	NA	NA	-0.296838	2.55821e-10	9.30779e-06
RP1-138B7.6	1.28804	1.17456e-10	4.556e-09	NA	NA	NA		PSD3	NA	NA	NA	-0.496177	2.55969e-12	9.31319e-08
TBX5	2.00871	1.22595e-10	4.75025e-09	NA	NA	NA		PTAFR	NA	NA	NA	0.267781	1.43118e-21	5.20721e-17
PLSCR1	-0.679627	1.2759e-10	4.92285e-09	NA	NA	NA		PTBP3	NA	NA	NA	0.293316	7.12215e-08	0.00259132
HAVCR2	-0.577053	1.28464e-10	4.9513e-09	NA	NA	NA		PTGS1	NA	NA	NA	0.238703	8.77011e-16	3.19092e-11
LRP1	-0.610514	1.29042e-10	4.96832e-09	NA	NA	NA		PTOV1	NA	NA	NA	0.239423	1.49241e-10	5.42998e-06
PEX11G	1.09108	1.30273e-10	5.0104e-09	NA	NA	NA		PTPA	NA	NA	NA	0.238997	7.9448e-87	2.89064e-82
SIGLEC8	-0.58445	1.33369e-10	5.11868e-09	NA	NA	NA		PTPN18	NA	NA	NA	0.272764	7.79566e-11	2.83637e-06
RPS2	-0.676041	1.36086e-10	5.21194e-09	NA	NA	NA		PTPRE	NA	NA	NA	0.511468	1.89771e-14	6.90462e-10
GRAMD1B	-0.662646	1.37035e-10	5.24277e-09	NA	NA	NA		PURA	NA	NA	NA	0.262752	6.17857e-07	0.0224801
BAIAP2L2	1.1661	1.39888e-10	5.34632e-09	NA	NA	NA		PXK	NA	NA	NA	-0.434518	1.08038e-10	3.93086e-06
KLF6	-0.636178	1.41064e-10	5.37995e-09	NA	NA	NA		PYCARD	NA	NA	NA	0.213557	1.41152e-34	5.13567e-30
NLRP1	-0.615412	1.42565e-10	5.43149e-09	NA	NA	NA		PYGL	NA	NA	NA	0.270106	1.85296e-14	6.7418e-10
MPP2	0.955156	1.4598e-10	5.55579e-09	NA	NA	NA		RAB30-AS1	NA	NA	NA	0.331006	2.1575e-91	7.84985e-87
NCOA3	-0.607156	1.65578e-10	6.28196e-09	NA	NA	NA		RAB31	NA	NA	NA	-0.536546	1.12557e-14	4.09527e-10
TMIGD3	-0.581249	1.71775e-10	6.51027e-09	NA	NA	NA		RABAC1	NA	NA	NA	0.211758	3.16151e-10	1.15028e-05
PLEKHA2	-0.624316	1.73721e-10	6.57718e-09	NA	NA	NA		RACK1	NA	NA	NA	0.238864	8.13449e-17	2.95965e-12
ARID3A	-0.647924	1.77174e-10	6.70095e-09	NA	NA	NA		RALYL	NA	NA	NA	-0.645203	2.85496e-12	1.03875e-07
NRGN	-0.884599	1.77851e-10	6.71955e-09	NA	NA	NA		RAPGEF3	NA	NA	NA	0.292193	2.83587e-09	0.00010318
SYT6	-0.696287	1.79459e-10	6.77326e-09	NA	NA	NA		RASAL3	NA	NA	NA	0.41767	1.22723e-28	4.46517e-24
MXD4	-0.57065	1.80181e-10	6.79348e-09	NA	NA	NA		RASSF3	NA	NA	NA	0.248262	3.25231e-07	0.0118332
2024-09-07	0.614731	1.82154e-10	6.86074e-09	NA	NA	NA		RASSF8	NA	NA	NA	0.355238	6.97689e-07	0.0253847
SPRED2	-0.63947	1.83913e-10	6.91985e-09	NA	NA	NA		RBM10	NA	NA	NA	0.241421	3.92509e-73	1.42811e-68
IL10RA	-0.575676	1.86504e-10	7.00284e-09	NA	NA	NA		RBM12B	NA	NA	NA	0.204585	2.57671e-07	0.0093751
TTBK1	0.959378	1.88689e-10	7.07759e-09	NA	NA	NA		RCN3	NA	NA	NA	0.262852	3.25647e-22	1.18484e-17
RPL19	-0.719453	1.93122e-10	7.2364e-09	NA	NA	NA		RCSD1	NA	NA	NA	0.284018	7.50719e-07	0.0273142
OOEP	-0.762665	1.99704e-10	7.47536e-09	NA	NA	NA		REEP4	NA	NA	NA	0.209705	7.29357e-28	2.65369e-23
STX7	-0.522762	1.99954e-10	7.47702e-09	NA	NA	NA		REPS2	NA	NA	NA	0.473531	1.28595e-168	4.6788e-164
2024-09-04	0.99167	2.02044e-10	7.54739e-09	NA	NA	NA		REX1BD	NA	NA	NA	0.275163	1.67636e-112	6.09926e-108
MCF2L	-0.559544	2.02748e-10	7.56593e-09	NA	NA	NA		RGL2	NA	NA	NA	0.237913	1.98403e-11	7.21869e-07
RANBP9	-0.552195	2.05981e-10	7.67869e-09	NA	NA	NA		RGS12	NA	NA	NA	0.354476	2.58115e-11	9.39127e-07
CHSY1	-0.764327	2.09609e-10	7.80595e-09	NA	NA	NA		RGS19	NA	NA	NA	0.201466	3.14562e-11	1.1445e-06
TGFB3	1.41416	2.11939e-10	7.88467e-09	NA	NA	NA		RHBDF2	NA	NA	NA	0.362658	1.09815e-08	0.000399551
ACAP2	-0.477017	2.33731e-10	8.6865e-09	NA	NA	NA		RHOG	NA	NA	NA	0.259001	2.6967e-14	9.81167e-10
SPIDR	-0.458683	2.42106e-10	8.9794e-09	NA	NA	NA		RIMS1	NA	NA	NA	-0.488175	5.24501e-08	0.00190834
MAP3K8	-0.633039	2.48741e-10	9.21608e-09	NA	NA	NA		RIMS2	NA	NA	NA	-0.52477	6.01506e-09	0.000218852
SSH1	-0.522874	2.5414e-10	9.40653e-09	NA	NA	NA		RIN2	NA	NA	NA	-0.490771	5.99163e-11	2.17999e-06
PADI2	-0.737726	2.55699e-10	9.45462e-09	NA	NA	NA		RIPOR1	NA	NA	NA	0.210451	3.59085e-79	1.30649e-74
CDH11	0.587659	2.61676e-10	9.6658e-09	NA	NA	NA		RLIM	NA	NA	NA	0.253368	2.59453e-77	9.43995e-73
FBXO34	-0.573443	2.66214e-10	9.82347e-09	NA	NA	NA		RMC1	NA	NA	NA	0.237745	2.57562e-75	9.37114e-71
THBS4	0.894939	2.68629e-10	9.8925e-09	NA	NA	NA		RNF135	NA	NA	NA	0.238687	1.35121e-19	4.91626e-15
EPSTI1	-0.742954	2.73025e-10	1.00442e-08	NA	NA	NA		RNF144B	NA	NA	NA	0.223305	1.19706e-06	0.043554
IMMP2L	-0.558054	2.77297e-10	1.0181e-08	NA	NA	NA		RNF145	NA	NA	NA	0.315901	6.75279e-08	0.00245693
NAMPT	-0.895811	2.77303e-10	1.0181e-08	NA	NA	NA		RNF149	NA	NA	NA	0.372399	9.77537e-09	0.000355667
MGST2	-0.701354	2.82053e-10	1.03345e-08	NA	NA	NA		RNF213	NA	NA	NA	0.357195	1.87575e-08	0.000682473
SRGAP1	-0.715593	2.81828e-10	1.03345e-08	NA	NA	NA		RNF44	NA	NA	NA	0.220854	3.7663e-12	1.37033e-07
NUDT14	-0.926154	2.95934e-10	1.08214e-08	NA	NA	NA		RP11-219A15.1	NA	NA	NA	-0.641246	3.75116e-12	1.36482e-07
APOLD1	0.735861	2.98096e-10	1.08895e-08	NA	NA	NA		RP11-258C19.5	NA	NA	NA	-0.485956	1.24169e-08	0.000451776
KCNQ5	-0.580051	2.99242e-10	1.09204e-08	NA	NA	NA		RP11-437B10.1	NA	NA	NA	-0.503033	4.34066e-09	0.00015793
SUCLG2	-0.533943	3.02187e-10	1.10168e-08	NA	NA	NA		RPL11	NA	NA	NA	0.409867	1.52374e-31	5.54398e-27
SESN3	-0.581474	3.03214e-10	1.10432e-08	NA	NA	NA		RPL13	NA	NA	NA	0.68195	1.76471e-40	6.42074e-36
HSPA12A	0.700874	3.0514e-10	1.11022e-08	NA	NA	NA		RPL13A	NA	NA	NA	0.447845	4.05009e-39	1.47359e-34
AC004158.1	1.64319	3.08381e-10	1.12089e-08	NA	NA	NA		RPL14	NA	NA	NA	0.228881	7.45627e-09	0.000271289
OR2L2	1.48932	3.18997e-10	1.15832e-08	NA	NA	NA		RPL18	NA	NA	NA	0.49201	7.84423e-55	2.85405e-50
SLC30A4	0.75699	3.21932e-10	1.16665e-08	NA	NA	NA		RPL19	NA	NA	NA	0.410249	1.42211e-20	5.17421e-16
FAT4	0.911652	3.29151e-10	1.19162e-08	NA	NA	NA		RPL27	NA	NA	NA	0.286817	7.84553e-30	2.85452e-25
FER	-0.488072	3.43097e-10	1.24088e-08	NA	NA	NA		RPL27A	NA	NA	NA	0.347597	5.75615e-22	2.09432e-17
TBC1D2B	-0.617967	3.6608e-10	1.32137e-08	NA	NA	NA		RPL28	NA	NA	NA	0.537287	1.67813e-40	6.10569e-36
PIAS1	-0.496114	3.70437e-10	1.33578e-08	NA	NA	NA		RPL29	NA	NA	NA	0.231388	5.14445e-09	0.000187176
MAN1A1	-0.693718	3.87788e-10	1.39558e-08	NA	NA	NA		RPL32	NA	NA	NA	0.387203	2.30869e-19	8.39994e-15
CRB1	0.615672	3.93535e-10	1.41486e-08	NA	NA	NA		RPL34	NA	NA	NA	0.207147	8.28624e-15	3.01487e-10
ARMC9	-0.672846	4.00231e-10	1.43751e-08	NA	NA	NA		RPL35	NA	NA	NA	0.461973	3.48638e-28	1.26848e-23
AL162511.1	2.74924	4.05196e-10	1.45391e-08	NA	NA	NA		RPL35A	NA	NA	NA	0.2138	2.48847e-14	9.05404e-10
CDKN1A	-0.660061	4.23047e-10	1.51498e-08	NA	NA	NA		RPL36	NA	NA	NA	0.317759	3.38879e-27	1.23298e-22
RNF135	-0.84056	4.22749e-10	1.51498e-08	NA	NA	NA		RPL37	NA	NA	NA	0.26883	3.04624e-11	1.10835e-06
PAQR4	0.785796	4.32753e-10	1.54669e-08	NA	NA	NA		RPL37A	NA	NA	NA	0.351479	2.01044e-18	7.31478e-14
CCDC152	1.08825	4.45982e-10	1.59241e-08	NA	NA	NA		RPL4	NA	NA	NA	0.300137	1.74418e-16	6.34602e-12
ST6GALNAC3	-0.5334	4.48537e-10	1.59996e-08	NA	NA	NA		RPL41	NA	NA	NA	0.299093	2.06726e-08	0.000752152
ACSL1	-0.589621	4.5283e-10	1.61369e-08	NA	NA	NA		RPL7A	NA	NA	NA	0.405447	8.40441e-49	3.05786e-44
PGM5	-0.559622	4.54703e-10	1.61878e-08	NA	NA	NA		RPL8	NA	NA	NA	0.514142	7.30103e-47	2.65641e-42
MYH11	1.07225	4.63731e-10	1.64609e-08	NA	NA	NA		RPLP0	NA	NA	NA	0.280831	2.16364e-17	7.87219e-13
UBA7	-0.827575	4.67889e-10	1.65923e-08	NA	NA	NA		RPLP2	NA	NA	NA	0.332998	7.32179e-22	2.66396e-17
FMNL3	-0.596977	4.78145e-10	1.69395e-08	NA	NA	NA		RPN1	NA	NA	NA	0.209681	4.94093e-08	0.00179771
ZNF846	-0.61433	4.79398e-10	1.69673e-08	NA	NA	NA		RPS11	NA	NA	NA	0.384682	1.80686e-22	6.57409e-18
FCGR1B	-0.647173	5.05061e-10	1.78582e-08	NA	NA	NA		RPS14	NA	NA	NA	0.458382	1.14079e-40	4.15067e-36
KYNU	-0.633752	5.09646e-10	1.80029e-08	NA	NA	NA		RPS15	NA	NA	NA	0.561325	1.19727e-43	4.35614e-39
CMTM6	-0.529264	5.32188e-10	1.87627e-08	NA	NA	NA		RPS18	NA	NA	NA	0.320848	1.81596e-36	6.60719e-32
CREG1	-0.780723	5.33956e-10	1.88068e-08	NA	NA	NA		RPS2	NA	NA	NA	0.408518	1.52877e-19	5.56229e-15
KCNT2	-0.639342	5.39566e-10	1.8986e-08	NA	NA	NA		RPS20	NA	NA	NA	0.205229	2.14401e-11	7.80077e-07
TEX2	0.530436	5.44985e-10	1.91582e-08	NA	NA	NA		RPS23	NA	NA	NA	0.353324	2.02804e-21	7.37884e-17
TSPAN14	-0.556434	5.48816e-10	1.92557e-08	NA	NA	NA		RPS24	NA	NA	NA	0.552965	3.3177e-40	1.20711e-35
VAV1	-0.589587	5.5793e-10	1.95566e-08	NA	NA	NA		RPS25	NA	NA	NA	0.263486	2.65194e-14	9.6488e-10
B3GNT5	-0.695231	5.70548e-10	1.99796e-08	NA	NA	NA		RPS27	NA	NA	NA	0.259042	3.23055e-26	1.1754e-21
NOTCH2	-0.628062	5.71159e-10	1.99818e-08	NA	NA	NA		RPS27A	NA	NA	NA	0.429723	5.38038e-26	1.9576e-21
GNA13	-0.602549	5.81387e-10	2.03201e-08	NA	NA	NA		RPS3	NA	NA	NA	0.405011	4.74688e-20	1.72711e-15
RPL36	-0.72486	5.82512e-10	2.03398e-08	NA	NA	NA		RPS4X	NA	NA	NA	0.432973	1.44714e-149	5.26526e-145
EVI5L	0.94871	6.05608e-10	2.1126e-08	NA	NA	NA		RPS5	NA	NA	NA	0.232864	1.19299e-23	4.34058e-19
WIPF3	-1.04812	6.10664e-10	2.1282e-08	NA	NA	NA		RPS6	NA	NA	NA	0.313589	1.6162e-17	5.88037e-13
AXL	-0.699711	6.14621e-10	2.13994e-08	NA	NA	NA		RPS6KA4	NA	NA	NA	0.239407	9.44246e-19	3.43554e-14
CD58	-0.621252	6.23158e-10	2.16345e-08	NA	NA	NA		RPS6KB2	NA	NA	NA	0.259342	3.09968e-11	1.12779e-06
ERC1	-0.568111	6.43053e-10	2.22827e-08	NA	NA	NA		RPS7	NA	NA	NA	0.214801	7.39681e-13	2.69126e-08
PLA2G4A	-0.690889	6.49303e-10	2.24779e-08	NA	NA	NA		RPS8	NA	NA	NA	0.358102	4.43186e-18	1.61249e-13
LRMP	-0.604056	6.83004e-10	2.35773e-08	NA	NA	NA		RPS9	NA	NA	NA	0.26156	4.18873e-07	0.0152403
IFI44L	-0.696903	7.036e-10	2.42422e-08	NA	NA	NA		RPSA	NA	NA	NA	0.392407	2.96435e-29	1.07855e-24
SHANK3	1.17313	7.10169e-10	2.44454e-08	NA	NA	NA		RRAGB	NA	NA	NA	0.2708	2.0282e-94	7.37939e-90
KLHL6	-0.736544	7.12506e-10	2.45027e-08	NA	NA	NA		RRBP1	NA	NA	NA	0.201332	4.84812e-07	0.0176394
USP3	-0.554218	7.21568e-10	2.47909e-08	NA	NA	NA		RTF2	NA	NA	NA	0.230221	7.70816e-87	2.80454e-82
2024-09-08	0.678054	7.32804e-10	2.51531e-08	NA	NA	NA		RTRAF	NA	NA	NA	0.200779	4.47109e-71	1.62676e-66
PIK3CD	-0.589458	7.34961e-10	2.52034e-08	NA	NA	NA		RYR3	NA	NA	NA	-0.462568	1.13645e-07	0.00413485
MAGI3	-0.544325	7.49512e-10	2.56782e-08	NA	NA	NA		S100A11	NA	NA	NA	0.378724	1.84733e-38	6.72132e-34
CD83	-0.764239	7.56272e-10	2.58854e-08	NA	NA	NA		SAMD12	NA	NA	NA	-0.330269	1.31678e-07	0.00479097
RAP1A	-0.58653	7.61858e-10	2.60521e-08	NA	NA	NA		SAMD9L	NA	NA	NA	0.282815	2.114e-13	7.69157e-09
INPP4A	-0.557183	7.64594e-10	2.61211e-08	NA	NA	NA		SAMHD1	NA	NA	NA	0.402265	8.52804e-13	3.10284e-08
FAM135A	-0.532748	7.65789e-10	2.61374e-08	NA	NA	NA		SCAF4	NA	NA	NA	0.250001	7.65218e-07	0.0278417
VSIG10	0.71672	7.81833e-10	2.666e-08	NA	NA	NA		SCD5	NA	NA	NA	-0.402138	8.82141e-10	3.20958e-05
C12orf60	0.868439	7.92127e-10	2.69857e-08	NA	NA	NA		SCN1B	NA	NA	NA	0.246242	7.00065e-14	2.54712e-09
CES4A	0.889459	8.12249e-10	2.76195e-08	NA	NA	NA		SELENOF	NA	NA	NA	0.405706	1.34667e-132	4.89973e-128
RANBP17	0.804976	8.2288e-10	2.79549e-08	NA	NA	NA		SELENOP	NA	NA	NA	0.381617	4.69699e-117	1.70895e-112
STK17A	-0.835038	8.47451e-10	2.87627e-08	NA	NA	NA		SELENOW	NA	NA	NA	0.539333	1.1552e-195	4.20307e-191
IFNGR2	-0.714087	8.48574e-10	2.8774e-08	NA	NA	NA		SELPLG	NA	NA	NA	0.282174	2.93739e-15	1.06874e-10
ZNF608	0.675938	8.62424e-10	2.92118e-08	NA	NA	NA		SEPW1	NA	NA	NA	-0.433432	1.63163e-07	0.00593653
LILRB4	-0.719662	8.63092e-10	2.92118e-08	NA	NA	NA		SERF2	NA	NA	NA	0.372351	6.52165e-14	2.37284e-09
HCN1	-0.642759	8.67076e-10	2.93194e-08	NA	NA	NA		SH3BGRL3	NA	NA	NA	0.289511	1.79914e-22	6.546e-18
LTBR	-0.764605	9.50788e-10	3.21202e-08	NA	NA	NA		SH3BP2	NA	NA	NA	0.336336	1.36889e-18	4.98055e-14
RAC1	-0.572633	9.55538e-10	3.22507e-08	NA	NA	NA		SH3RF3	NA	NA	NA	0.496192	4.25152e-13	1.54687e-08
SLC45A3	1.33052	9.7311e-10	3.27527e-08	NA	NA	NA		SHROOM4	NA	NA	NA	0.587195	1.15072e-177	4.1868e-173
TRA2B	-0.536785	9.95023e-10	3.34593e-08	NA	NA	NA		SIGLEC10	NA	NA	NA	0.302338	1.65427e-13	6.01891e-09
UBC	-0.517504	1.01168e-09	3.39567e-08	NA	NA	NA		SIGLEC9	NA	NA	NA	0.210911	1.03358e-15	3.76059e-11
CD84	-0.659991	1.01983e-09	3.41985e-08	NA	NA	NA		SIK3	NA	NA	NA	-0.317681	8.98278e-23	3.26829e-18
PICALM	-0.481934	1.03857e-09	3.4763e-08	NA	NA	NA		SIPA1	NA	NA	NA	0.298796	7.27623e-14	2.64738e-09
RAB3C	-0.681522	1.03791e-09	3.4763e-08	NA	NA	NA		SIRPA	NA	NA	NA	0.377157	2.10496e-13	7.65867e-09
TNFAIP2	-0.886382	1.07745e-09	3.60311e-08	NA	NA	NA		SIRPB2	NA	NA	NA	0.277904	1.22617e-21	4.46128e-17
PRR25	1.28618	1.08536e-09	3.62624e-08	NA	NA	NA		SKIV2L2	NA	NA	NA	-0.470374	2.40899e-08	0.000876487
S100Z	-0.771034	1.08661e-09	3.62709e-08	NA	NA	NA		SLAIN1	NA	NA	NA	-0.544086	7.99148e-17	2.90762e-12
GPSM2	0.959948	1.09132e-09	3.63946e-08	NA	NA	NA		SLC12A7	NA	NA	NA	0.211153	4.18237e-15	1.52171e-10
RPS9	-0.537459	1.09909e-09	3.66204e-08	NA	NA	NA		SLC12A9	NA	NA	NA	0.32393	2.10183e-19	7.64731e-15
TCP11L2	0.869246	1.16909e-09	3.88458e-08	NA	NA	NA		SLC16A1-AS1	NA	NA	NA	0.371299	9.96425e-86	3.62539e-81
RIN2	-0.555522	1.1781e-09	3.91095e-08	NA	NA	NA		SLC1A4	NA	NA	NA	0.257612	2.35388e-14	8.56436e-10
DHRS3	-0.594137	1.18266e-09	3.92251e-08	NA	NA	NA		SLC25A6	NA	NA	NA	0.23184	2.01096e-80	7.31669e-76
SLC7A14	0.844584	1.19097e-09	3.94647e-08	NA	NA	NA		SLC2A5	NA	NA	NA	0.653781	3.06314e-28	1.11449e-23
RASAL1	0.994974	1.1943e-09	3.9503e-08	NA	NA	NA		SLC38A2	NA	NA	NA	0.341087	4.86923e-08	0.00177162
TBC1D14	-0.613333	1.19346e-09	3.9503e-08	NA	NA	NA		SLC39A10	NA	NA	NA	0.402478	6.78724e-15	2.46947e-10
FCGR2A	-0.678991	1.2111e-09	4.00224e-08	NA	NA	NA		SLC6A6	NA	NA	NA	0.200485	6.81122e-08	0.00247819
GSTM3	-0.744719	1.21705e-09	4.01826e-08	NA	NA	NA		SLC6A8	NA	NA	NA	0.235156	1.01106e-81	3.67863e-77
JDP2	-0.612431	1.24812e-09	4.11711e-08	NA	NA	NA		SLC7A7	NA	NA	NA	0.2134	6.41762e-11	2.33499e-06
SH3TC1	-0.696871	1.30609e-09	4.30241e-08	NA	NA	NA		SLC8A1-AS1	NA	NA	NA	0.207002	1.22285e-57	4.44921e-53
TLR1	-0.539248	1.31259e-09	4.31802e-08	NA	NA	NA		SLCO2B1	NA	NA	NA	0.361948	5.04736e-08	0.00183643
SEMA3C	1.07096	1.32494e-09	4.34972e-08	NA	NA	NA		SMC1A	NA	NA	NA	0.246251	1.23094e-89	4.47865e-85
PTK2B	-0.551694	1.32581e-09	4.34972e-08	NA	NA	NA		SMEK1	NA	NA	NA	-0.394425	6.15094e-07	0.0223796
SLC6A1	0.951345	1.37023e-09	4.4914e-08	NA	NA	NA		SMIM35	NA	NA	NA	0.271909	3.59085e-79	1.30649e-74
GREB1	0.657738	1.37148e-09	4.49144e-08	NA	NA	NA		SMS	NA	NA	NA	0.342983	2.8062e-118	1.02101e-113
ALDH8A1	0.79822	1.40193e-09	4.58704e-08	NA	NA	NA		SNCA	NA	NA	NA	0.361648	3.73359e-08	0.00135843
HLA-C	-0.584457	1.41621e-09	4.6296e-08	NA	NA	NA		SND1	NA	NA	NA	0.322379	1.31326e-06	0.0477817
AC092958.1	2.57021	1.43197e-09	4.67273e-08	NA	NA	NA		SNHG8	NA	NA	NA	0.204319	5.30772e-63	1.93116e-58
LRRC4B	0.715881	1.44724e-09	4.71831e-08	NA	NA	NA		SNHG9	NA	NA	NA	0.286163	4.12689e-86	1.50153e-81
CATSPERG	0.844011	1.4712e-09	4.79212e-08	NA	NA	NA		SNX13	NA	NA	NA	0.35292	4.63599e-08	0.00168676
GATSL2	0.961379	1.51331e-09	4.92489e-08	NA	NA	NA		SNX14	NA	NA	NA	0.235879	1.19852e-06	0.0436068
NKAIN1	1.80475	1.51881e-09	4.93838e-08	NA	NA	NA		SNX27	NA	NA	NA	0.27562	1.3308e-07	0.00484199
HERPUD1	-0.508872	1.52385e-09	4.94593e-08	NA	NA	NA		SNX5	NA	NA	NA	0.204114	1.47788e-07	0.00537713
PSAP	-0.598385	1.52303e-09	4.94593e-08	NA	NA	NA		SORL1	NA	NA	NA	0.521034	3.64399e-20	1.32583e-15
ZNF404	0.947818	1.54063e-09	4.99594e-08	NA	NA	NA		SORT1	NA	NA	NA	-0.278025	9.69812e-07	0.0352856
SCN1A	-0.50602	1.56066e-09	5.05186e-08	NA	NA	NA		SP100	NA	NA	NA	0.422379	3.69387e-11	1.34398e-06
TSC22D2	-0.65834	1.57155e-09	5.08261e-08	NA	NA	NA		SP140L	NA	NA	NA	0.241382	7.87416e-14	2.86493e-09
ATM	-0.456827	1.57785e-09	5.09845e-08	NA	NA	NA		SPART	NA	NA	NA	0.359504	3.78714e-117	1.37791e-112
LGALS9	-0.627063	1.60792e-09	5.19099e-08	NA	NA	NA		SPCS3	NA	NA	NA	0.237362	4.0823e-11	1.4853e-06
RPS15	-0.582901	1.61268e-09	5.20176e-08	NA	NA	NA		SPECC1	NA	NA	NA	-0.408029	2.87073e-09	0.000104449
ACACB	0.799332	1.61619e-09	5.20846e-08	NA	NA	NA		SPHKAP	NA	NA	NA	-0.466007	5.05332e-08	0.0018386
TXNRD1	-0.566715	1.66154e-09	5.34513e-08	NA	NA	NA		SPI1	NA	NA	NA	0.319093	2.09551e-13	7.6243e-09
CLCN2	1.33585	1.68965e-09	5.43077e-08	NA	NA	NA		SPIN3	NA	NA	NA	0.218664	1.05085e-67	3.82342e-63
ZFAND6	-0.477637	1.69157e-09	5.432e-08	NA	NA	NA		SPOCK1	NA	NA	NA	-0.609208	1.74238e-29	6.33948e-25
KBTBD12	-0.617799	1.69302e-09	5.432e-08	NA	NA	NA		SPOCK3	NA	NA	NA	-0.402999	2.77647e-13	1.01019e-08
RHOH	-0.661781	1.72462e-09	5.52851e-08	NA	NA	NA		SPSB3	NA	NA	NA	0.203715	1.78875e-07	0.0065082
SPARCL1	-0.584735	1.74132e-09	5.57712e-08	NA	NA	NA		SPTLC2	NA	NA	NA	-0.527569	8.12197e-20	2.9551e-15
SETBP1	-0.518482	1.78807e-09	5.72181e-08	NA	NA	NA		SRRM2	NA	NA	NA	0.320249	3.67678e-07	0.0133776
SVIP	0.661009	1.79467e-09	5.73791e-08	NA	NA	NA		SSBP2	NA	NA	NA	0.372451	3.49333e-09	0.000127101
PTPN18	-0.553573	1.86791e-09	5.95635e-08	NA	NA	NA		SSH1	NA	NA	NA	0.431557	8.31248e-20	3.02441e-15
ALOX15B	-0.788717	1.87098e-09	5.96092e-08	NA	NA	NA		ST3GAL6	NA	NA	NA	0.38424	9.56917e-11	3.48165e-06
GAL3ST1	1.28948	1.88875e-09	6.01073e-08	NA	NA	NA		ST6GALNAC3	NA	NA	NA	-0.357438	2.63789e-16	9.59769e-12
TMEM184B	0.693853	1.88992e-09	6.01073e-08	NA	NA	NA		STAG2	NA	NA	NA	0.772148	1.33939e-213	4.87323e-209
SLC25A27	0.580069	1.91392e-09	6.07774e-08	NA	NA	NA		STAT6	NA	NA	NA	0.27287	4.7617e-11	1.7325e-06
MANBA	-0.529019	1.91433e-09	6.07774e-08	NA	NA	NA		STK25	NA	NA	NA	0.254239	9.1712e-08	0.00333685
XAF1	-0.649044	1.93975e-09	6.15308e-08	NA	NA	NA		STK32B	NA	NA	NA	0.256322	8.85352e-07	0.0322126
ATP2C1	-0.551889	1.94165e-09	6.15376e-08	NA	NA	NA		STMP1	NA	NA	NA	0.23702	3.05301e-87	1.11081e-82
FAM227B	0.541589	1.94702e-09	6.16538e-08	NA	NA	NA		STX18-AS1	NA	NA	NA	0.227591	5.86514e-63	2.13397e-58
CPVL	-0.670953	1.96346e-09	6.21203e-08	NA	NA	NA		STX7	NA	NA	NA	0.330379	2.82497e-07	0.0102784
ITPR1	-0.559641	1.99567e-09	6.30847e-08	NA	NA	NA		SUCLG2	NA	NA	NA	0.395937	1.17896e-10	4.28951e-06
TNS2	1.15521	2.00892e-09	6.34483e-08	NA	NA	NA		SYK	NA	NA	NA	0.338051	3.53574e-07	0.0128644
DET1	0.734274	2.12415e-09	6.70294e-08	NA	NA	NA		SYNE1	NA	NA	NA	-0.587892	7.11841e-10	2.58996e-05
SLC2A3	-0.738071	2.15463e-09	6.78738e-08	NA	NA	NA		SYNJ2	NA	NA	NA	-0.535081	2.76097e-10	1.00455e-05
CTNNB1	-0.53168	2.16036e-09	6.79954e-08	NA	NA	NA		SYT17	NA	NA	NA	0.251099	4.64514e-08	0.00169009
ARMC3	1.06288	2.17958e-09	6.85408e-08	NA	NA	NA		TAPBP	NA	NA	NA	0.362703	2.80019e-24	1.01882e-19
EFNA1	1.13589	2.2955e-09	7.21239e-08	NA	NA	NA		TAPT1-AS1	NA	NA	NA	0.567386	2.44028e-176	8.87871e-172
USP31	0.608613	2.371e-09	7.44319e-08	NA	NA	NA		TAZ	NA	NA	NA	0.260299	1.70317e-94	6.19681e-90
SLC35F1	-0.574961	2.47432e-09	7.76083e-08	NA	NA	NA		TBC1D14	NA	NA	NA	0.348497	2.06306e-08	0.000750625
KIF25	1.60452	2.54029e-09	7.9609e-08	NA	NA	NA		TBC1D2B	NA	NA	NA	0.425824	7.91053e-24	2.87817e-19
APLP2	-0.555158	2.62647e-09	8.22388e-08	NA	NA	NA		TBC1D8	NA	NA	NA	0.431015	3.53978e-21	1.28791e-16
CMTM7	-0.567224	2.64117e-09	8.25569e-08	NA	NA	NA		TBC1D9	NA	NA	NA	0.336963	4.44214e-12	1.61623e-07
SELPLG	-0.667863	2.66038e-09	8.3086e-08	NA	NA	NA		TBL1X	NA	NA	NA	0.362989	2.27056e-124	8.26121e-120
PTPRS	0.66369	2.70269e-09	8.42627e-08	NA	NA	NA		TBRG1	NA	NA	NA	0.277892	4.18733e-09	0.000152352
LRP6	0.515407	2.73778e-09	8.52837e-08	NA	NA	NA		TCHP	NA	NA	NA	0.258378	7.04191e-10	2.56213e-05
SERPINB9	-0.584898	2.79487e-09	8.69134e-08	NA	NA	NA		TCIRG1	NA	NA	NA	0.298181	6.19329e-30	2.25337e-25
PLEC	-0.610979	2.80027e-09	8.70068e-08	NA	NA	NA		TENT4A	NA	NA	NA	0.288748	1.60608e-91	5.84358e-87
CHODL	1.15307	2.82135e-09	8.7587e-08	NA	NA	NA		TENT4B	NA	NA	NA	0.354009	9.82303e-101	3.57401e-96
IFI44	-0.628661	2.8277e-09	8.77095e-08	NA	NA	NA		TENT5A	NA	NA	NA	0.223227	5.60585e-63	2.03963e-58
SRD5A3	0.795564	2.90187e-09	8.99333e-08	NA	NA	NA		TGOLN2	NA	NA	NA	0.202974	5.84088e-09	0.000212514
TRPV5	1.90408	2.92539e-09	9.0585e-08	NA	NA	NA		THUMPD3-AS1	NA	NA	NA	0.389491	4.90024e-137	1.7829e-132
OPCML	-0.619566	3.05932e-09	9.46515e-08	NA	NA	NA		TKT	NA	NA	NA	0.270293	8.00203e-15	2.91146e-10
AC006148.1	1.84772	3.13823e-09	9.69281e-08	NA	NA	NA		TLE3	NA	NA	NA	0.263991	4.65909e-18	1.69516e-13
DTNA	-0.439388	3.1376e-09	9.69281e-08	NA	NA	NA		TLN1	NA	NA	NA	0.26244	2.31608e-12	8.42684e-08
KHDRBS3	-0.537572	3.16606e-09	9.77047e-08	NA	NA	NA		TLR1	NA	NA	NA	0.554682	4.27429e-31	1.55516e-26
KIAA0513	-0.514244	3.28008e-09	1.00967e-07	NA	NA	NA		TLR2	NA	NA	NA	0.352693	1.31265e-07	0.00477594
RCOR1	-0.542516	3.28382e-09	1.00996e-07	NA	NA	NA		TLR5	NA	NA	NA	0.274078	9.6193e-12	3.49988e-07
ZNF397	0.510156	3.3081e-09	1.01657e-07	NA	NA	NA		TLR7	NA	NA	NA	0.231002	4.53668e-66	1.65063e-61
LCP1	-0.603392	3.32068e-09	1.01957e-07	NA	NA	NA		TMC6	NA	NA	NA	0.288875	8.8154e-08	0.0032074
ABCA3	0.609706	3.44246e-09	1.05607e-07	NA	NA	NA		TMC8	NA	NA	NA	0.427615	1.08865e-24	3.96094e-20
ATP6V1B2	-0.546212	3.46724e-09	1.06278e-07	NA	NA	NA		TMEM156	NA	NA	NA	-0.41515	3.07488e-07	0.0111877
CLEC2D	-0.626231	3.55562e-09	1.08895e-07	NA	NA	NA		TMEM161B-AS1	NA	NA	NA	0.646719	5.0922e-159	1.85275e-154
PCCB	0.570134	3.5677e-09	1.09082e-07	NA	NA	NA		TMEM164	NA	NA	NA	0.251691	2.12691e-69	7.73855e-65
PTPN2	-0.538917	3.5663e-09	1.09082e-07	NA	NA	NA		TMEM173	NA	NA	NA	0.210577	1.93042e-48	7.02365e-44
RPS11	-0.600851	3.57901e-09	1.09336e-07	NA	NA	NA		TMEM176B	NA	NA	NA	0.36192	4.99474e-48	1.81729e-43
TMEM51	-0.698617	3.61609e-09	1.10376e-07	NA	NA	NA		TMEM2	NA	NA	NA	-0.452759	6.32592e-08	0.00230162
FAM111A	-0.634776	3.63543e-09	1.10873e-07	NA	NA	NA		TMEM267	NA	NA	NA	0.224742	2.74418e-85	9.98441e-81
ETFDH	0.507425	3.67334e-09	1.11842e-07	NA	NA	NA		TMEM51	NA	NA	NA	0.325686	2.18439e-20	7.94769e-16
UBE2K	-0.453436	3.72762e-09	1.13399e-07	NA	NA	NA		TMEM57	NA	NA	NA	-0.403011	5.43522e-07	0.0197755
PACRG-AS3	2.51835	3.77388e-09	1.14615e-07	NA	NA	NA		TMEM63A	NA	NA	NA	-0.486476	1.93952e-07	0.00705673
DENND1B	-0.667011	3.79646e-09	1.15205e-07	NA	NA	NA		TMEM94	NA	NA	NA	0.261988	1.86931e-81	6.80128e-77
MFSD6	0.735427	4.02362e-09	1.21692e-07	NA	NA	NA		TMLHE	NA	NA	NA	0.299461	2.22677e-69	8.10187e-65
UNC93B1	-0.631348	4.13597e-09	1.24882e-07	NA	NA	NA		TMSB10	NA	NA	NA	0.742318	1.02512e-40	3.72981e-36
STAMBPL1	-0.608386	4.2564e-09	1.28412e-07	NA	NA	NA		TMTC2	NA	NA	NA	-0.416311	1.38326e-18	5.03286e-14
ETV5	-0.553438	4.26597e-09	1.28594e-07	NA	NA	NA		TMX1	NA	NA	NA	0.216839	5.26679e-10	1.91627e-05
SIPA1	-0.624928	4.2936e-09	1.29158e-07	NA	NA	NA		TMX3	NA	NA	NA	0.22451	1.73355e-07	0.00630735
SLC37A1	-0.680834	4.29532e-09	1.29158e-07	NA	NA	NA		TNFAIP8	NA	NA	NA	0.239132	4.30719e-13	1.56713e-08
TET2	-0.541668	4.31382e-09	1.29607e-07	NA	NA	NA		TNFRSF10D	NA	NA	NA	0.214188	8.20708e-10	2.98606e-05
AMPH	-0.564146	4.37779e-09	1.3142e-07	NA	NA	NA		TNFRSF14	NA	NA	NA	0.209624	4.79253e-24	1.74371e-19
2024-03-10	1.48411	4.53754e-09	1.36104e-07	NA	NA	NA		TNFRSF1A	NA	NA	NA	0.290505	4.03463e-12	1.46796e-07
FARP1	-0.66175	4.57905e-09	1.37236e-07	NA	NA	NA		TNFSF13B	NA	NA	NA	0.237623	1.08672e-11	3.95391e-07
SMARCA2	-0.456141	4.64622e-09	1.39134e-07	NA	NA	NA		TNIP1	NA	NA	NA	0.204752	2.70003e-11	9.82378e-07
HNMT	-0.522824	4.70206e-09	1.40691e-07	NA	NA	NA		TNK2	NA	NA	NA	0.260243	6.66256e-08	0.00242411
SYT1	-0.580314	4.82576e-09	1.44155e-07	NA	NA	NA		TNS3	NA	NA	NA	0.383577	1.31197e-09	4.77348e-05
MX2	-0.84844	4.84944e-09	1.44743e-07	NA	NA	NA		TPT1	NA	NA	NA	0.314099	1.56913e-08	0.000570913
BCAR1	1.00708	5.01415e-09	1.49292e-07	NA	NA	NA		TRABD	NA	NA	NA	0.465214	5.24973e-33	1.91006e-28
LINC01792	2.59354	5.06265e-09	1.50613e-07	NA	NA	NA		TRAF3IP2-AS1	NA	NA	NA	0.623202	7.90045e-189	2.8745e-184
SH3BGR	0.796652	5.40447e-09	1.60519e-07	NA	NA	NA		TRAF3IP3	NA	NA	NA	0.214434	1.37779e-11	5.01297e-07
FAM177B	-0.753141	5.45126e-09	1.61777e-07	NA	NA	NA		TRAK1	NA	NA	NA	0.347479	2.77358e-09	0.000100914
MAMDC2	-0.574285	5.6408e-09	1.67129e-07	NA	NA	NA		TRAM1	NA	NA	NA	0.203192	6.23029e-07	0.0226683
KCNJ2	0.749435	5.65453e-09	1.67349e-07	NA	NA	NA		TRANK1	NA	NA	NA	0.2322	4.45611e-09	0.000162131
XPR1	-0.456586	5.65742e-09	1.67349e-07	NA	NA	NA		TREM2	NA	NA	NA	0.323424	6.70707e-44	2.4403e-39
CEP170	-0.490179	5.67398e-09	1.67703e-07	NA	NA	NA		TRERF1	NA	NA	NA	0.256594	6.60195e-12	2.40205e-07
BIN2	-0.602218	5.72153e-09	1.68971e-07	NA	NA	NA		TRIM14	NA	NA	NA	0.204091	8.08725e-14	2.94247e-09
LDLRAP1	0.734208	5.74238e-09	1.69449e-07	NA	NA	NA		TRIM22	NA	NA	NA	0.276615	1.727e-07	0.00628353
SAMD9L	-0.543366	5.75404e-09	1.69655e-07	NA	NA	NA		TRIM25	NA	NA	NA	0.231976	1.88473e-34	6.8574e-30
RCBTB2	-0.501298	5.81077e-09	1.71189e-07	NA	NA	NA		TRIR	NA	NA	NA	0.207768	9.96751e-82	3.62658e-77
GSAP	-0.496042	5.85057e-09	1.72223e-07	NA	NA	NA		TRMT1	NA	NA	NA	0.453386	9.68354e-36	3.52326e-31
GLCCI1	-0.541704	6.03426e-09	1.77343e-07	NA	NA	NA		TSPAN14	NA	NA	NA	0.37737	2.81075e-12	1.02266e-07
RFX3	-0.508652	6.13047e-09	1.80025e-07	NA	NA	NA		TTTY14	NA	NA	NA	0.269409	6.247e-54	2.27291e-49
LIMK2	-0.642448	6.39804e-09	1.87731e-07	NA	NA	NA		TUBA1A	NA	NA	NA	-0.451038	3.97763e-07	0.0144722
THRB	-0.57008	6.61009e-09	1.93641e-07	NA	NA	NA		TUBA1B	NA	NA	NA	0.300443	7.81233e-07	0.0284244
TRAF3IP3	-0.701817	6.7055e-09	1.96278e-07	NA	NA	NA		TUBB	NA	NA	NA	0.270119	3.32813e-14	1.21091e-09
NBPF19	-0.545661	6.7893e-09	1.98411e-07	NA	NA	NA		TYK2	NA	NA	NA	0.215556	2.06706e-09	7.52079e-05
CD163	-0.861582	6.9074e-09	2.01539e-07	NA	NA	NA		TYMP	NA	NA	NA	0.213257	4.22991e-11	1.53901e-06
EMB	-0.538897	7.11272e-09	2.07363e-07	NA	NA	NA		TYROBP	NA	NA	NA	0.402442	1.22018e-20	4.4395e-16
ZNF516	-0.578082	7.14945e-09	2.08267e-07	NA	NA	NA		UBA52	NA	NA	NA	0.545629	7.68046e-44	2.79446e-39
ABHD6	0.675279	7.31502e-09	2.12749e-07	NA	NA	NA		UBA6-AS1	NA	NA	NA	0.435914	6.81e-131	2.47775e-126
RAB39A	-0.741493	7.38271e-09	2.14547e-07	NA	NA	NA		UBALD2	NA	NA	NA	0.245942	2.70424e-22	9.83911e-18
CPS1	1.19333	7.48389e-09	2.17314e-07	NA	NA	NA		UBC	NA	NA	NA	0.340827	3.46248e-07	0.0125979
C3AR1	-0.56299	7.55183e-09	2.19112e-07	NA	NA	NA		UBE2G2	NA	NA	NA	0.279671	7.13515e-09	0.000259605
ARPC1B	-0.705565	7.65718e-09	2.21991e-07	NA	NA	NA		UBXN1	NA	NA	NA	0.213177	2.09635e-17	7.62737e-13
UBE2E2	-0.467097	7.77572e-09	2.25139e-07	NA	NA	NA		UGCG	NA	NA	NA	0.375402	8.64297e-17	3.14466e-12
SP140L	-0.631794	7.77815e-09	2.25139e-07	NA	NA	NA		UGDH-AS1	NA	NA	NA	0.229157	6.55514e-63	2.38502e-58
TAL1	-0.644416	7.79682e-09	2.255e-07	NA	NA	NA		UGGT1	NA	NA	NA	0.231529	1.81609e-07	0.00660765
KCNQ1	-0.540157	7.849e-09	2.26829e-07	NA	NA	NA		UHRF1BP1	NA	NA	NA	0.248072	3.19389e-08	0.00116206
DOCK7	-0.512765	7.85782e-09	2.26904e-07	NA	NA	NA		UNC93B1	NA	NA	NA	0.238472	1.34026e-09	4.8764e-05
ANKS6	0.667916	7.88863e-09	2.27613e-07	NA	NA	NA		UPF3B	NA	NA	NA	0.247746	1.08683e-89	3.95432e-85
SLC25A48	1.29156	8.03715e-09	2.31715e-07	NA	NA	NA		USP11	NA	NA	NA	0.289818	8.68529e-101	3.16006e-96
FCGR1A	-0.662167	8.10242e-09	2.33411e-07	NA	NA	NA		USP15	NA	NA	NA	0.405471	1.02855e-09	3.74228e-05
LPAR5	-0.595879	8.13479e-09	2.34158e-07	NA	NA	NA		USP45	NA	NA	NA	0.221876	5.19201e-07	0.0188906
TPK1	-0.505131	8.18673e-09	2.35467e-07	NA	NA	NA		USP53	NA	NA	NA	-0.408434	1.30193e-06	0.0473693
CYTH4	-0.588926	8.28511e-09	2.37921e-07	NA	NA	NA		USP54	NA	NA	NA	-0.385284	1.13882e-08	0.000414347
PWWP2A	0.533116	8.29476e-09	2.3801e-07	NA	NA	NA		USP9Y	NA	NA	NA	0.387385	1.17427e-86	4.27245e-82
PHLDA3	0.720003	8.53414e-09	2.44686e-07	NA	NA	NA		UTRN	NA	NA	NA	0.535793	5.69334e-18	2.07147e-13
LTC4S	-0.717587	8.66523e-09	2.48249e-07	NA	NA	NA		UTY	NA	NA	NA	0.626585	1.41584e-132	5.15139e-128
TNFAIP8	-0.675491	8.85314e-09	2.53432e-07	NA	NA	NA		VAV1	NA	NA	NA	0.379537	3.51398e-17	1.27853e-12
ELK3	-0.653983	8.88987e-09	2.54084e-07	NA	NA	NA		VOPP1	NA	NA	NA	0.389274	1.16513e-11	4.2392e-07
GCLC	0.626394	8.9675e-09	2.56069e-07	NA	NA	NA		VPS26C	NA	NA	NA	0.231857	5.02198e-88	1.8272e-83
CAP1	-0.539274	8.9734e-09	2.56069e-07	NA	NA	NA		VPS28	NA	NA	NA	0.280253	3.69999e-13	1.3462e-08
P3H2	-0.559981	9.37064e-09	2.67195e-07	NA	NA	NA		VPS29	NA	NA	NA	0.21739	2.46703e-07	0.00897603
DEF6	-0.556245	9.3987e-09	2.67786e-07	NA	NA	NA		VPS35L	NA	NA	NA	0.51974	9.48035e-142	3.44933e-137
RASSF5	-0.744903	9.42258e-09	2.68256e-07	NA	NA	NA		VSIR	NA	NA	NA	0.348784	1.55805e-09	5.66883e-05
CAPN9	2.1225	9.49521e-09	2.69533e-07	NA	NA	NA		WAS	NA	NA	NA	0.308588	5.39449e-119	1.96273e-114
RAP1B	-0.534516	9.49708e-09	2.69533e-07	NA	NA	NA		WASHC1	NA	NA	NA	0.412583	5.92632e-16	2.15623e-11
PCA3	2.06347	9.55763e-09	2.7104e-07	NA	NA	NA		WASHC4	NA	NA	NA	0.452181	6.58339e-14	2.3953e-09
DGKB	-0.646405	9.61661e-09	2.72501e-07	NA	NA	NA		WBP2	NA	NA	NA	0.21685	6.79599e-11	2.47265e-06
ATG13	0.688243	9.75182e-09	2.76117e-07	NA	NA	NA		WDR13	NA	NA	NA	0.229969	3.57974e-73	1.30245e-68
PRKCB	-0.426433	9.89214e-09	2.79872e-07	NA	NA	NA		WDR44	NA	NA	NA	0.409485	1.46732e-136	5.33869e-132
CBR1	0.625645	9.93412e-09	2.80842e-07	NA	NA	NA		WIPI2	NA	NA	NA	0.21458	5.0872e-08	0.00185093
EHBP1L1	-0.595709	1.00359e-08	2.83499e-07	NA	NA	NA		WNT5A	NA	NA	NA	0.202615	4.42723e-07	0.016108
LARP6	0.988408	1.00829e-08	2.84604e-07	NA	NA	NA		WWC3	NA	NA	NA	0.213642	3.36327e-69	1.22369e-64
B3GAT1	1.04099	1.02535e-08	2.89196e-07	NA	NA	NA		XAF1	NA	NA	NA	0.320372	9.85187e-16	3.58451e-11
SOCS6	-0.572385	1.05868e-08	2.98365e-07	NA	NA	NA		XIAP	NA	NA	NA	0.353344	2.00039e-135	7.27821e-131
PKN2	-0.495051	1.05982e-08	2.98456e-07	NA	NA	NA		XPO1	NA	NA	NA	0.351357	2.33558e-08	0.000849777
DNAH14	-0.680603	1.06362e-08	2.99293e-07	NA	NA	NA		XRN2	NA	NA	NA	0.295308	5.34314e-08	0.00194405
SLC4A10	-0.516669	1.07706e-08	3.02843e-07	NA	NA	NA		YBX3	NA	NA	NA	0.253572	1.98757e-15	7.23159e-11
CDR2L	1.12901	1.091e-08	3.06524e-07	NA	NA	NA		YPEL3	NA	NA	NA	0.448829	1.67004e-19	6.07626e-15
CERS6	-0.494314	1.09986e-08	3.08776e-07	NA	NA	NA		ZBTB16	NA	NA	NA	-0.863963	5.49409e-39	1.99897e-34
ZNF155	0.655012	1.14572e-08	3.20973e-07	NA	NA	NA		ZBTB20	NA	NA	NA	-0.21917	2.35278e-13	8.56034e-09
RALGPS2	-0.59378	1.14434e-08	3.20973e-07	NA	NA	NA		ZC3HAV1	NA	NA	NA	0.340082	6.5095e-10	2.36842e-05
AC027601.2	1.366	1.16877e-08	3.27111e-07	NA	NA	NA		ZDHHC2	NA	NA	NA	0.218258	7.65821e-07	0.0278636
CXorf36	2.34402	1.17793e-08	3.29421e-07	NA	NA	NA		ZDHHC9	NA	NA	NA	0.22828	4.94424e-77	1.79891e-72
CHD1	-0.452534	1.20178e-08	3.35834e-07	NA	NA	NA		ZFP36	NA	NA	NA	0.239075	2.00237e-08	0.000728542
PDE6B	1.05781	1.20979e-08	3.37814e-07	NA	NA	NA		ZFP36L2	NA	NA	NA	0.526295	3.81821e-21	1.38922e-16
ACTR3	-0.511778	1.21278e-08	3.38389e-07	NA	NA	NA		ZMAT1	NA	NA	NA	0.421267	1.5209e-110	5.53365e-106
PSAT1	0.807824	1.24148e-08	3.4613e-07	NA	NA	NA		ZMAT3	NA	NA	NA	0.298896	2.02726e-11	7.376e-07
PLCH2	1.12446	1.26655e-08	3.52849e-07	NA	NA	NA		ZNF100	NA	NA	NA	0.206127	1.16311e-06	0.0423186
C4orf19	-0.612147	1.27541e-08	3.55045e-07	NA	NA	NA		ZNF117	NA	NA	NA	0.225273	1.47057e-11	5.35051e-07
RASGEF1B	-0.56272	1.29101e-08	3.58903e-07	NA	NA	NA		ZNF124	NA	NA	NA	0.240708	1.42392e-07	0.0051808
C19orf66	-0.712495	1.29131e-08	3.58903e-07	NA	NA	NA		ZNF217	NA	NA	NA	0.313543	8.24819e-18	3.00102e-13
SNX13	-0.459216	1.2934e-08	3.58956e-07	NA	NA	NA		ZNF618	NA	NA	NA	0.327137	1.72886e-09	6.29028e-05
AGPAT2	-1.00489	1.30244e-08	3.60914e-07	NA	NA	NA		ZNF630	NA	NA	NA	0.207999	7.29335e-59	2.65361e-54
UBAC2	-0.460114	1.30942e-08	3.62572e-07	NA	NA	NA		ZNF75D	NA	NA	NA	0.232754	3.79338e-60	1.38018e-55
OSBPL8	-0.607277	1.31558e-08	3.64002e-07	NA	NA	NA		ZNF791	NA	NA	NA	0.233367	7.3898e-09	0.000268871
ANXA11	-0.604738	1.32594e-08	3.66587e-07	NA	NA	NA		ZNRF2	NA	NA	NA	0.423078	1.43871e-12	5.23461e-08
NDST1	0.731702	1.32981e-08	3.67378e-07	NA	NA	NA		ZRSR2	NA	NA	NA	0.272248	2.5255e-77	9.18877e-73
DDX60L	-0.601938	1.33371e-08	3.68178e-07	NA	NA	NA		ZUP1	NA	NA	NA	0.209596	3.91792e-69	1.4255e-64
RHOA	-0.46639	1.33791e-08	3.69057e-07	NA	NA	NA		ZYX	NA	NA	NA	0.235365	1.22076e-13	4.44161e-09
NPTN	-0.458061	1.34916e-08	3.71878e-07	NA	NA	NA
ARHGAP20	-0.590561	1.38169e-08	3.80557e-07	NA	NA	NA
MGAT5	-0.526868	1.39265e-08	3.83283e-07	NA	NA	NA
H2AFY	-0.560773	1.42578e-08	3.91978e-07	NA	NA	NA
DAPK1	-0.760736	1.42639e-08	3.91978e-07	NA	NA	NA
ERMN	0.581883	1.46517e-08	4.0233e-07	NA	NA	NA
ZNRF2	-0.509861	1.47142e-08	4.03741e-07	NA	NA	NA
RPL14	-0.617063	1.5386e-08	4.21539e-07	NA	NA	NA
SERHL2	0.834705	1.54801e-08	4.238e-07	NA	NA	NA
FAM53A	0.898196	1.55402e-08	4.24486e-07	NA	NA	NA
APLP1	0.797796	1.55326e-08	4.24486e-07	NA	NA	NA
TGFB1	-0.56114	1.55299e-08	4.24486e-07	NA	NA	NA
ZFP36	-0.523174	1.55834e-08	4.25347e-07	NA	NA	NA
DAB1	-0.588216	1.56789e-08	4.27632e-07	NA	NA	NA
SP110	-0.563446	1.60267e-08	4.36465e-07	NA	NA	NA
PLEK	-0.650047	1.60399e-08	4.36497e-07	NA	NA	NA
SOX5	-0.624119	1.64456e-08	4.47202e-07	NA	NA	NA
SLC2A12	1.01749	1.64592e-08	4.47237e-07	NA	NA	NA
FGD3	-0.677331	1.65316e-08	4.48871e-07	NA	NA	NA
RP11-240L7.5	1.16265	1.66103e-08	4.5067e-07	NA	NA	NA
GLRX	-0.65664	1.6751e-08	4.53812e-07	NA	NA	NA
STOM	-0.649647	1.71095e-08	4.63178e-07	NA	NA	NA
RPL35	-0.616413	1.71833e-08	4.64553e-07	NA	NA	NA
RUNDC3B	-0.687895	1.71858e-08	4.64553e-07	NA	NA	NA
SLC18B1	-0.617786	1.73306e-08	4.6812e-07	NA	NA	NA
SBF2	-0.448922	1.74564e-08	4.71168e-07	NA	NA	NA
PARVG	-0.601749	1.7483e-08	4.71535e-07	NA	NA	NA
CARD11	-0.555578	1.78845e-08	4.82007e-07	NA	NA	NA
RAB1A	-0.572561	1.80197e-08	4.85293e-07	NA	NA	NA
KIAA1211L	-0.581767	1.81304e-08	4.87912e-07	NA	NA	NA
DHRS9	-0.731097	1.92502e-08	5.17664e-07	NA	NA	NA
CAPN2	0.695865	1.92863e-08	5.18252e-07	NA	NA	NA
LYL1	-0.705962	1.94082e-08	5.21143e-07	NA	NA	NA
TMEM230	0.546461	1.94725e-08	5.22484e-07	NA	NA	NA
FGF9	-1.45055	1.96462e-08	5.26756e-07	NA	NA	NA
C12orf75	-0.580004	1.98092e-08	5.30734e-07	NA	NA	NA
TJAP1	0.66341	1.98411e-08	5.31197e-07	NA	NA	NA
RALYL	-0.641214	1.98895e-08	5.31829e-07	NA	NA	NA
PPARG	-0.661501	1.98939e-08	5.31829e-07	NA	NA	NA
CD276	-0.700672	1.99252e-08	5.32275e-07	NA	NA	NA
SDCCAG8	-0.435368	1.99542e-08	5.32658e-07	NA	NA	NA
RASSF3	-0.522092	2.11473e-08	5.6368e-07	NA	NA	NA
DLGAP2	-0.625292	2.14378e-08	5.71006e-07	NA	NA	NA
PSTPIP2	-0.580911	2.15602e-08	5.73846e-07	NA	NA	NA
HLA-DMB	-0.65196	2.18311e-08	5.80411e-07	NA	NA	NA
APOC1	-0.753598	2.18388e-08	5.80411e-07	NA	NA	NA
APBB1	0.642759	2.21039e-08	5.87029e-07	NA	NA	NA
CARHSP1	0.69108	2.31579e-08	6.14122e-07	NA	NA	NA
ATG7	-0.545349	2.33657e-08	6.19183e-07	NA	NA	NA
CD4	-0.575688	2.38783e-08	6.31845e-07	NA	NA	NA
KBTBD3	0.64945	2.43688e-08	6.43889e-07	NA	NA	NA
CFL1	-0.511771	2.43665e-08	6.43889e-07	NA	NA	NA
FPR1	-0.657319	2.45244e-08	6.4753e-07	NA	NA	NA
RNF166	-0.571037	2.47684e-08	6.53497e-07	NA	NA	NA
ARID5A	-0.623171	2.48529e-08	6.55253e-07	NA	NA	NA
FBXO11	-0.442606	2.50669e-08	6.60416e-07	NA	NA	NA
CTSS	-0.508462	2.52882e-08	6.65763e-07	NA	NA	NA
UST	-0.651438	2.53681e-08	6.67383e-07	NA	NA	NA
ZNF3	0.730328	2.54925e-08	6.70174e-07	NA	NA	NA
EXOC4	-0.421176	2.6328e-08	6.91138e-07	NA	NA	NA
PTPN21	0.999812	2.64641e-08	6.9421e-07	NA	NA	NA
RASAL3	-0.600782	2.66151e-08	6.97669e-07	NA	NA	NA
MYH9	-0.501578	2.67032e-08	6.99059e-07	NA	NA	NA
S100A13	-1.04896	2.67066e-08	6.99059e-07	NA	NA	NA
ARHGAP1	0.767134	2.69888e-08	7.05939e-07	NA	NA	NA
UQCR10	-0.631476	2.7024e-08	7.06351e-07	NA	NA	NA
RNF152	1.15875	2.71132e-08	7.08174e-07	NA	NA	NA
NACC2	0.591491	2.741e-08	7.149e-07	NA	NA	NA
NOL3	1.06833	2.7458e-08	7.15236e-07	NA	NA	NA
ANKRD36B	0.542339	2.77899e-08	7.23253e-07	NA	NA	NA
KCNB2	-0.611087	2.79901e-08	7.27943e-07	NA	NA	NA
TPM3	-0.605153	2.86281e-08	7.44004e-07	NA	NA	NA
ADAM17	-0.502244	2.96529e-08	7.68989e-07	NA	NA	NA
MAP2	-0.571389	2.96432e-08	7.68989e-07	NA	NA	NA
SLC9B1	0.754808	2.98608e-08	7.73828e-07	NA	NA	NA
TRERF1	-0.619111	3.01784e-08	7.81503e-07	NA	NA	NA
TOB2	0.568844	3.03547e-08	7.8551e-07	NA	NA	NA
PPT1	-0.643521	3.0378e-08	7.85554e-07	NA	NA	NA
C1orf101	0.471865	3.06555e-08	7.91699e-07	NA	NA	NA
CEP85	0.847939	3.09518e-08	7.98687e-07	NA	NA	NA
C2orf47	0.633171	3.1191e-08	8.04291e-07	NA	NA	NA
NEK3	0.642007	3.13181e-08	8.06995e-07	NA	NA	NA
SPINT2	0.956605	3.15969e-08	8.13027e-07	NA	NA	NA
ATP13A3	-0.525636	3.15809e-08	8.13027e-07	NA	NA	NA
ACSS2	0.532544	3.22948e-08	8.30399e-07	NA	NA	NA
SLC7A7	-0.580462	3.25465e-08	8.3628e-07	NA	NA	NA
SRPRB	0.695503	3.26697e-08	8.38852e-07	NA	NA	NA
KCNJ10	0.875185	3.27406e-08	8.40081e-07	NA	NA	NA
IL1RAP	-0.707838	3.34984e-08	8.58313e-07	NA	NA	NA
SYN2	-0.490832	3.35509e-08	8.59055e-07	NA	NA	NA
CPA6	-0.603816	3.4364e-08	8.79255e-07	NA	NA	NA
GMDS	-0.414933	3.45849e-08	8.84285e-07	NA	NA	NA
PPP1R14B	-1.3595	3.47507e-08	8.87901e-07	NA	NA	NA
ST5	-0.607332	3.54107e-08	9.04129e-07	NA	NA	NA
C14orf179	0.46457	3.55169e-08	9.06204e-07	NA	NA	NA
ADAMTSL2	-0.499089	3.58619e-08	9.14366e-07	NA	NA	NA
ST3GAL1	-0.634213	3.59034e-08	9.14784e-07	NA	NA	NA
CMKLR1	-0.531762	3.63633e-08	9.25852e-07	NA	NA	NA
CARD8	-0.50098	3.66906e-08	9.33533e-07	NA	NA	NA
ZDHHC9	1.31373	3.68112e-08	9.35945e-07	NA	NA	NA
SIPA1L1	-0.55264	3.74148e-08	9.50629e-07	NA	NA	NA
HLA-DQB1	-0.702668	3.74954e-08	9.52012e-07	NA	NA	NA
PCLO	-0.540578	3.75385e-08	9.5244e-07	NA	NA	NA
PHACTR2	-0.512197	3.79134e-08	9.61283e-07	NA	NA	NA
DCP2	-0.617212	3.80286e-08	9.63532e-07	NA	NA	NA
MTMR2	0.549837	3.81549e-08	9.66061e-07	NA	NA	NA
HNRNPH1	-0.452826	3.81854e-08	9.66158e-07	NA	NA	NA
PRKCH	-0.612394	3.83508e-08	9.69671e-07	NA	NA	NA
KANSL1	-0.558721	3.84493e-08	9.71487e-07	NA	NA	NA
TRAK1	-0.428643	3.88027e-08	9.79735e-07	NA	NA	NA
ZBED5	0.567215	3.90432e-08	9.84954e-07	NA	NA	NA
TLR5	-0.562382	3.90768e-08	9.84954e-07	NA	NA	NA
HSPH1	-0.612066	3.90906e-08	9.84954e-07	NA	NA	NA
NBEA	-0.417522	4.04811e-08	1.01647e-06	NA	NA	NA
ANKRD22	-0.689284	4.04727e-08	1.01647e-06	NA	NA	NA
ZNF804A	-0.912138	4.1034e-08	1.02893e-06	NA	NA	NA
ITGAV	-0.504638	4.13463e-08	1.03605e-06	NA	NA	NA
ALG14	0.580144	4.19623e-08	1.05076e-06	NA	NA	NA
MYOT	0.958563	4.24011e-08	1.06102e-06	NA	NA	NA
CHD9	-0.402605	4.2989e-08	1.07499e-06	NA	NA	NA
TMEM65	-0.537226	4.38185e-08	1.09498e-06	NA	NA	NA
SNX10	-0.738579	4.38769e-08	1.09569e-06	NA	NA	NA
AMOTL2	1.10328	4.3962e-08	1.09706e-06	NA	NA	NA
RFFL	0.604266	4.44246e-08	1.10784e-06	NA	NA	NA
KLF15	0.968845	4.51032e-08	1.124e-06	NA	NA	NA
CABLES1	-0.578212	4.60619e-08	1.1471e-06	NA	NA	NA
FCHSD2	-0.478155	4.63496e-08	1.15348e-06	NA	NA	NA
RDX	0.391159	4.6632e-08	1.15892e-06	NA	NA	NA
HPGDS	-0.627691	4.73711e-08	1.17488e-06	NA	NA	NA
AF165147.1	1.66495	4.76563e-08	1.1804e-06	NA	NA	NA
HEPN1	1.03351	4.76585e-08	1.1804e-06	NA	NA	NA
CLTC	-0.455437	4.78181e-08	1.18355e-06	NA	NA	NA
TPPP	0.834458	4.89263e-08	1.21015e-06	NA	NA	NA
HK1	-0.578688	4.91269e-08	1.21426e-06	NA	NA	NA
RNFT1	-0.635867	4.91956e-08	1.21434e-06	NA	NA	NA
DCBLD2	0.542767	4.92909e-08	1.21586e-06	NA	NA	NA
RPL28	-0.589461	4.94245e-08	1.21833e-06	NA	NA	NA
BTBD1	-0.587514	4.97954e-08	1.22581e-06	NA	NA	NA
ANO6	-0.544113	5.0754e-08	1.24857e-06	NA	NA	NA
TMPRSS5	1.27565	5.08791e-08	1.2508e-06	NA	NA	NA
BCL2L14	0.753679	5.09443e-08	1.25156e-06	NA	NA	NA
PAN3	-0.452522	5.14189e-08	1.26237e-06	NA	NA	NA
EFR3A	-0.465145	5.23863e-08	1.28452e-06	NA	NA	NA
SUSD3	-0.815945	5.23919e-08	1.28452e-06	NA	NA	NA
ASXL3	0.7874	5.30464e-08	1.29969e-06	NA	NA	NA
NDUFA4	-0.637855	5.34573e-08	1.30888e-06	NA	NA	NA
HK2	-0.61605	5.40909e-08	1.3235e-06	NA	NA	NA
NIPBL	-0.481037	5.43413e-08	1.32873e-06	NA	NA	NA
BID	-0.696693	5.45646e-08	1.3333e-06	NA	NA	NA
ABHD3	-0.546752	5.71218e-08	1.39391e-06	NA	NA	NA
ITGB5	-0.628557	5.72877e-08	1.39702e-06	NA	NA	NA
SLFN11	-0.838093	5.76595e-08	1.40515e-06	NA	NA	NA
EMC10	0.589387	5.77685e-08	1.40686e-06	NA	NA	NA
KLF12	-0.59146	5.84801e-08	1.42324e-06	NA	NA	NA
YAF2	-0.383584	5.88195e-08	1.43054e-06	NA	NA	NA
ACP7	2.15926	5.89948e-08	1.43385e-06	NA	NA	NA
ME2	-0.499028	6.01713e-08	1.46146e-06	NA	NA	NA
ARPC3	-0.52298	6.03066e-08	1.46377e-06	NA	NA	NA
FAM102B	-0.545621	6.14591e-08	1.49075e-06	NA	NA	NA
CNTLN	-0.48638	6.1991e-08	1.50165e-06	NA	NA	NA
AMOTL1	-0.66667	6.19793e-08	1.50165e-06	NA	NA	NA
HEY2	1.37624	6.33474e-08	1.53349e-06	NA	NA	NA
C17orf100	1.25026	6.37251e-08	1.5416e-06	NA	NA	NA
AKNA	-0.511513	6.41763e-08	1.55149e-06	NA	NA	NA
NRCAM	-0.584696	6.45148e-08	1.55864e-06	NA	NA	NA
LINC00877	1.88505	6.65159e-08	1.60592e-06	NA	NA	NA
RPL8	-0.53566	6.73154e-08	1.62414e-06	NA	NA	NA
KMO	-1.68114	7.02461e-08	1.69261e-06	NA	NA	NA
ZNF345	0.5848	7.03698e-08	1.69446e-06	NA	NA	NA
ACSM5	-0.644795	7.06561e-08	1.70023e-06	NA	NA	NA
CLYBL	-0.50766	7.07726e-08	1.70191e-06	NA	NA	NA
NUDT3	-0.531036	7.36507e-08	1.76995e-06	NA	NA	NA
BCAR3	-0.501389	7.41213e-08	1.78008e-06	NA	NA	NA
RGS19	-0.727412	7.43424e-08	1.78422e-06	NA	NA	NA
GYPC	-0.702137	7.49581e-08	1.79781e-06	NA	NA	NA
GGA2	-0.467907	7.57987e-08	1.81677e-06	NA	NA	NA
TRPV6	1.863	7.58533e-08	1.81688e-06	NA	NA	NA
RNF145	-0.426708	7.67979e-08	1.8383e-06	NA	NA	NA
CD82	0.809463	7.82287e-08	1.86956e-06	NA	NA	NA
FBXL17	-0.406216	7.82579e-08	1.86956e-06	NA	NA	NA
PHYHIP	-0.819172	7.81633e-08	1.86956e-06	NA	NA	NA
RNF149	-0.462662	7.86468e-08	1.87761e-06	NA	NA	NA
UBE2E1	-0.472963	8.00953e-08	1.91012e-06	NA	NA	NA
INTS6	-0.515797	8.01134e-08	1.91012e-06	NA	NA	NA
CCND2	-0.684822	8.01939e-08	1.91079e-06	NA	NA	NA
NIM1K	0.883511	8.02987e-08	1.91203e-06	NA	NA	NA
CDC14A	-0.56128	8.04492e-08	1.91436e-06	NA	NA	NA
DMD	1.08012	8.06651e-08	1.91825e-06	NA	NA	NA
FMN2	-0.508903	8.07182e-08	1.91826e-06	NA	NA	NA
PPIA	-0.452016	8.09447e-08	1.92238e-06	NA	NA	NA
PCDH15	-0.587753	8.17408e-08	1.94002e-06	NA	NA	NA
RPS27A	-0.521418	8.19694e-08	1.94418e-06	NA	NA	NA
PYGL	-0.554674	8.26117e-08	1.95814e-06	NA	NA	NA
SLC2A9	-0.530673	8.32844e-08	1.9728e-06	NA	NA	NA
SNCA	-0.433879	8.41093e-08	1.99104e-06	NA	NA	NA
SEC14L1	-0.501709	8.47115e-08	2.00399e-06	NA	NA	NA
MCL1	-0.555837	8.73695e-08	2.06553e-06	NA	NA	NA
STAT6	-0.587363	8.81216e-08	2.08196e-06	NA	NA	NA
CCDC69	-1.13855	8.9e-08	2.09999e-06	NA	NA	NA
PPP1R3E	0.660073	8.91701e-08	2.10263e-06	NA	NA	NA
ZSWIM6	-0.439541	8.99403e-08	2.11942e-06	NA	NA	NA
WNT5A	-0.59219	9.05648e-08	2.13276e-06	NA	NA	NA
DDX5	-0.423146	9.12887e-08	2.14841e-06	NA	NA	NA
MTUS2	-0.580818	9.24851e-08	2.17516e-06	NA	NA	NA
DOPEY2	-0.560596	9.2716e-08	2.17918e-06	NA	NA	NA
UNC80	-0.548371	9.32293e-08	2.18983e-06	NA	NA	NA
HSPA8	-0.513448	9.34915e-08	2.19458e-06	NA	NA	NA
RPL13A	-0.537756	9.38025e-08	2.20046e-06	NA	NA	NA
EVL	-0.456777	9.53115e-08	2.23442e-06	NA	NA	NA
SH3PXD2A	0.739521	9.57112e-08	2.24234e-06	NA	NA	NA
SIRPB2	-0.613924	9.61463e-08	2.25109e-06	NA	NA	NA
CASP10	-0.6686	9.75612e-08	2.28128e-06	NA	NA	NA
LILRB1	-0.665867	9.77539e-08	2.28431e-06	NA	NA	NA
ATP2B1	-0.494234	9.95034e-08	2.3237e-06	NA	NA	NA
HRH2	-0.592303	9.95682e-08	2.32373e-06	NA	NA	NA
FCGRT	-0.548937	1.00007e-07	2.33097e-06	NA	NA	NA
MURC	1.21188	1.029e-07	2.39533e-06	NA	NA	NA
RPS3	-0.502504	1.05675e-07	2.45837e-06	NA	NA	NA
ATP6V1F	-0.612845	1.06869e-07	2.48456e-06	NA	NA	NA
STK10	-0.511226	1.08389e-07	2.51507e-06	NA	NA	NA
PROS1	-0.584116	1.08461e-07	2.51514e-06	NA	NA	NA
POU3F2	0.917892	1.08945e-07	2.52314e-06	NA	NA	NA
RAP1GAP2	-0.525829	1.09459e-07	2.53344e-06	NA	NA	NA
FOCAD	-0.41662	1.10523e-07	2.55631e-06	NA	NA	NA
YBX3	-0.592972	1.10917e-07	2.56212e-06	NA	NA	NA
SERPINB6	-0.478698	1.12768e-07	2.60147e-06	NA	NA	NA
CCDC50	-0.484103	1.12828e-07	2.60147e-06	NA	NA	NA
PRAM1	-0.576938	1.13138e-07	2.60697e-06	NA	NA	NA
TRIM16L	0.862927	1.13882e-07	2.62246e-06	NA	NA	NA
CACNA2D3	-0.508931	1.14254e-07	2.62936e-06	NA	NA	NA
SLC7A6	-0.544711	1.15891e-07	2.66534e-06	NA	NA	NA
DNAJC13	-0.572811	1.16394e-07	2.67522e-06	NA	NA	NA
PLD4	-0.627578	1.16861e-07	2.68427e-06	NA	NA	NA
EFNA5	-0.907611	1.17218e-07	2.69077e-06	NA	NA	NA
CAPN13	1.7374	1.17988e-07	2.70673e-06	NA	NA	NA
MOB1A	-0.498072	1.18901e-07	2.72595e-06	NA	NA	NA
PTGS1	-0.609053	1.19652e-07	2.74144e-06	NA	NA	NA
RPS25	-0.651316	1.2007e-07	2.7493e-06	NA	NA	NA
CXCL16	-0.664097	1.20189e-07	2.7503e-06	NA	NA	NA
RPL15	-0.528428	1.21091e-07	2.76918e-06	NA	NA	NA
RPL29	-0.566061	1.21331e-07	2.77292e-06	NA	NA	NA
RP11-613M10.9	0.559174	1.22581e-07	2.79973e-06	NA	NA	NA
PLCG1	0.708861	1.23076e-07	2.80751e-06	NA	NA	NA
RPL4	-0.570769	1.2307e-07	2.80751e-06	NA	NA	NA
DISP1	-0.54187	1.23362e-07	2.81229e-06	NA	NA	NA
IGF1	-0.583778	1.23972e-07	2.82442e-06	NA	NA	NA
SNTG1	-0.579879	1.2412e-07	2.82602e-06	NA	NA	NA
XKR6	-0.47072	1.25313e-07	2.8514e-06	NA	NA	NA
PTPRM	-0.407355	1.28938e-07	2.93205e-06	NA	NA	NA
THEMIS2	-0.667163	1.29038e-07	2.93249e-06	NA	NA	NA
PLA2G7	-0.801157	1.30015e-07	2.95286e-06	NA	NA	NA
SOX13	1.17444	1.30811e-07	2.96908e-06	NA	NA	NA
COG5	-0.463475	1.31287e-07	2.97616e-06	NA	NA	NA
SERF2	-0.532147	1.31277e-07	2.97616e-06	NA	NA	NA
SNX22	0.805832	1.31813e-07	2.98437e-06	NA	NA	NA
SWAP70	-0.576278	1.31751e-07	2.98437e-06	NA	NA	NA
PSG8	1.30405	1.31958e-07	2.9858e-06	NA	NA	NA
KRAS	-0.543643	1.32558e-07	2.9975e-06	NA	NA	NA
NCF2	-0.814012	1.32828e-07	3.00174e-06	NA	NA	NA
SERPINA1	-1.047	1.33048e-07	3.00485e-06	NA	NA	NA
CD81	-0.41516	1.34824e-07	3.04307e-06	NA	NA	NA
PLPP4	0.708466	1.35044e-07	3.04489e-06	NA	NA	NA
MAP3K1	-0.494504	1.35072e-07	3.04489e-06	NA	NA	NA
GDPD1	0.59142	1.36064e-07	3.06535e-06	NA	NA	NA
SYTL2	0.917465	1.36307e-07	3.06893e-06	NA	NA	NA
NEK10	-0.659011	1.37638e-07	3.09698e-06	NA	NA	NA
LYG1	1.23009	1.38148e-07	3.10653e-06	NA	NA	NA
FGF13	-1.88792	1.42695e-07	3.20482e-06	NA	NA	NA
GRM5	-0.572026	1.42902e-07	3.2075e-06	NA	NA	NA
TOGARAM1	0.496665	1.44424e-07	3.23965e-06	NA	NA	NA
DCLK1	-0.635596	1.46611e-07	3.28467e-06	NA	NA	NA
P2RY13	-0.612281	1.4848e-07	3.32449e-06	NA	NA	NA
GSE1	-0.572323	1.49839e-07	3.35285e-06	NA	NA	NA
SLC17A5	-0.507018	1.50268e-07	3.35625e-06	NA	NA	NA
TREM2	-0.670019	1.50235e-07	3.35625e-06	NA	NA	NA
CTD-3088G3.8	1.01625	1.52484e-07	3.40366e-06	NA	NA	NA
STAT3	-0.501623	1.57633e-07	3.51645e-06	NA	NA	NA
CCL4	-0.910356	1.59799e-07	3.56257e-06	NA	NA	NA
MRC1	-0.801095	1.60555e-07	3.57725e-06	NA	NA	NA
NKX6-2	0.970319	1.60893e-07	3.58258e-06	NA	NA	NA
DOK3	-0.822934	1.67315e-07	3.72102e-06	NA	NA	NA
L3MBTL1	0.601014	1.69335e-07	3.76363e-06	NA	NA	NA
ZNF208	0.698646	1.70042e-07	3.77705e-06	NA	NA	NA
RP11-58C22.1	1.09489	1.70992e-07	3.79584e-06	NA	NA	NA
EPB41L1	0.653389	1.72034e-07	3.81664e-06	NA	NA	NA
ZNF124	-0.578598	1.72697e-07	3.82901e-06	NA	NA	NA
PTPRJ	-0.458071	1.75241e-07	3.88305e-06	NA	NA	NA
ZNF471	0.618127	1.78536e-07	3.94885e-06	NA	NA	NA
SCLT1	-0.605244	1.78415e-07	3.94885e-06	NA	NA	NA
PPP1R18	-0.665876	1.78468e-07	3.94885e-06	NA	NA	NA
UGCG	-0.498296	1.80649e-07	3.99315e-06	NA	NA	NA
DOK1	-0.787801	1.86125e-07	4.1092e-06	NA	NA	NA
TRPV3	1.62593	1.87e-07	4.12603e-06	NA	NA	NA
LOXL3	-0.597395	1.87949e-07	4.14445e-06	NA	NA	NA
MKNK1	-0.482516	1.88346e-07	4.15069e-06	NA	NA	NA
HCN2	0.846819	1.89394e-07	4.17125e-06	NA	NA	NA
COX4I1	-0.487523	1.95062e-07	4.2883e-06	NA	NA	NA
DNAH12	0.74939	1.95575e-07	4.29439e-06	NA	NA	NA
RP11-849H4.2	0.615586	1.96717e-07	4.31345e-06	NA	NA	NA
SYTL3	-0.705225	1.96754e-07	4.31345e-06	NA	NA	NA
NYAP2	-0.725351	1.96799e-07	4.31345e-06	NA	NA	NA
IPO13	0.682976	1.98737e-07	4.3533e-06	NA	NA	NA
LINGO2	-0.447909	1.99254e-07	4.362e-06	NA	NA	NA
ADORA1	0.880945	2.01049e-07	4.39486e-06	NA	NA	NA
ELF1	-0.512005	2.01037e-07	4.39486e-06	NA	NA	NA
BAIAP2L1	-0.556566	2.01117e-07	4.39486e-06	NA	NA	NA
PPARD	-0.516057	2.02886e-07	4.43085e-06	NA	NA	NA
MRC2	-0.635742	2.04791e-07	4.46711e-06	NA	NA	NA
SHISA9	-0.600902	2.05389e-07	4.47478e-06	NA	NA	NA
MYLIP	0.472616	2.07429e-07	4.51381e-06	NA	NA	NA
PPP1R12A	-0.454906	2.0732e-07	4.51381e-06	NA	NA	NA
N4BP2	-0.558075	2.0767e-07	4.51635e-06	NA	NA	NA
SLC6A12	1.16529	2.08172e-07	4.52458e-06	NA	NA	NA
PLXNB1	1.04802	2.12056e-07	4.60623e-06	NA	NA	NA
WNT2B	-0.491721	2.16064e-07	4.68771e-06	NA	NA	NA
UCP2	-1.05283	2.16033e-07	4.68771e-06	NA	NA	NA
RAPGEF3	0.930874	2.17166e-07	4.7088e-06	NA	NA	NA
SORBS2	-0.536297	2.22092e-07	4.81274e-06	NA	NA	NA
FOS	-0.591785	2.23101e-07	4.83173e-06	NA	NA	NA
ATP6AP1L	0.596001	2.23838e-07	4.84481e-06	NA	NA	NA
DNER	0.77074	2.28081e-07	4.93371e-06	NA	NA	NA
SMIM5	0.898418	2.28725e-07	4.94469e-06	NA	NA	NA
FMNL1	-0.556763	2.30446e-07	4.97896e-06	NA	NA	NA
DAGLB	-0.546517	2.32042e-07	5.01046e-06	NA	NA	NA
DDX10	-0.496523	2.3371e-07	5.04347e-06	NA	NA	NA
AFMID	0.856245	2.34893e-07	5.066e-06	NA	NA	NA
AC087463.4	2.53447	2.35074e-07	5.06689e-06	NA	NA	NA
YWHAH	-0.5724	2.35837e-07	5.08033e-06	NA	NA	NA
SPON1	-0.796401	2.37962e-07	5.12006e-06	NA	NA	NA
CAMKK1	-0.61322	2.40614e-07	5.17406e-06	NA	NA	NA
OSBPL11	-0.463307	2.41739e-07	5.19517e-06	NA	NA	NA
EPS8	-0.403219	2.42574e-07	5.20697e-06	NA	NA	NA
SEZ6L	-0.52771	2.43935e-07	5.2331e-06	NA	NA	NA
GIPC1	0.634399	2.45408e-07	5.25694e-06	NA	NA	NA
EIF2AK2	-0.532519	2.45204e-07	5.25694e-06	NA	NA	NA
MAP3K14	-0.564169	2.4548e-07	5.25694e-06	NA	NA	NA
MMD	-0.584564	2.45819e-07	5.26111e-06	NA	NA	NA
DGKG	-0.652407	2.48216e-07	5.30928e-06	NA	NA	NA
PRDM11	-0.622133	2.49396e-07	5.33139e-06	NA	NA	NA
KCNK6	-0.688624	2.55867e-07	5.4665e-06	NA	NA	NA
[truncated: 3,712 more rows]

## Sheet: Supplementary Table 5
Related to Fig. 4d									Related to Fig. 4e													Related to Fig. 5c											Related to Fig. 5d													Related to Fig. 5f
term	p-value	q-value	rank	zscore	combined_score	cluster	overlap_genes		ID	Description	setSize	enrichmentScore	NES	pvalue	p.adjust	qvalue	rank	leading_edge	cluster	core_enrichment		ID	Description	GeneRatio	BgRatio	pvalue	p.adjust	qvalue	Region	Count	geneID		Category	Subcategory	ID	Description	GeneRatio	BgRatio	pvalue	p.adjust	qvalue	Region	Count	geneID		ID	Description	setSize	enrichmentScore
Synapse Pruning (GO:0098883)	5.04e-07	0.0010639	1	65.6465	951.953	Microglia	['C1QB', 'C3', 'CX3CR1', 'ITGAM', 'C1QC']		hsa05166	Human T-cell leukemia virus 1 infection	11	-0.440573	-1.8197	0.0222958	0.0445916	0.0234693	157	tags=73%,list=43%,signal=43%	Microglia	HLA-DRB1/JAK3/HLA-DRA/ITGB2/HLA-B/B2M/TGFBR1/NFATC2		GO:0002181	cytoplasmic translation	59/858	156/18870	8.04635e-39	4.17766e-35	3.29985e-35	Prefrontal cortex	59	SH3BGRL/RPL10/RPS4X/RPLP1/EIF2S3/RPS19/RPL3/RPL18/RPL7A/RPS28/RPL8/UBA52/RPS15/RPS14/RPL28/RPL13/RPS24/RPL13A/RPS18/FAU/RPL11/RPL27/EIF3G/RPSA/RPL35/RPL36/RPS27/RPS27A/RPS5/RPS11/RPL27A/RPLP2/RPS23/RPL19/RPS3/RPS2/RPL32/RPL37A/RPS8/RPS6/RPLP0/RACK1/RPL4/YBX3/RPL34/RPL35A/RPS25/PKM/RPS7/RPS20/RPL37/EIF4A1/EIF4A2/EIF2S2/RPL29/RPL14/EIF2AK4/RPL41/RPS9		Human Diseases	Infectious disease: viral	hsa05171	Coronavirus disease - COVID-19	65/491	232/8642	1.18919e-28	3.56757e-26	2.85406e-26	Prefrontal cortex	65	RPL10/RPS4X/C1QC/RPLP1/C1QA/C1QB/TLR7/RPS19/RPL3/RPL18/C3/RPL7A/RPS28/RPL8/UBA52/RPS15/RPS14/RPL28/RPL13/RPS24/RPL13A/CASP1/RPS18/PIK3CD/FAU/RPL11/RPL27/RPSA/RPL35/RPL36/RPS27/RPS27A/RPS5/RPS11/RPL27A/RPLP2/RPS23/RPL19/RPS3/RPS2/RPL32/RPL37A/RPS8/RPS6/RPLP0/PLCG2/RPL4/RPL34/RPL35A/RPS25/MX1/RPS7/TNFRSF1A/TAB2/RPS20/RPL37/TYK2/RPL29/RPL14/RPL41/TLR2/SYK/RPS9/IL6R/PIK3CA		hsa04724	Glutamatergic synapse	12	0.583917
Positive Regulation Of B Cell Activation (GO:0050871)	5.02e-06	0.00530219	2	8.29408	101.203	Microglia	['SASH3', 'CD74', 'PTPRC', 'SYK', 'SH3KBP1', 'SHLD2', 'SHLD1', 'BTK', 'NFATC2']		hsa05169	Epstein-Barr virus infection	11	-0.481642	-1.98933	0.010045	0.0234383	0.0123359	137	tags=91%,list=37%,signal=59%	Microglia	BTK/HLA-DRB5/HLA-DRB1/JAK3/HLA-DRA/BLNK/HLA-B/B2M/PLCG2/SYK		GO:0001819	positive regulation of cytokine production	73/858	499/18870	5.64731e-19	1.46604e-15	1.158e-15	Prefrontal cortex	73	XIAP/DDX3X/BTK/FCGR3A/ATP6AP2/STMP1/KCNQ1OT1/TLR7/CD14/HLA-A/C3/CYBA/IFI16/LGALS9/HSPA1B/TREM2/IRF8/AIF1/CD81/LRRK2/LILRB1/CASP1/CD4/PYCARD/GSDMD/CD74/FCER1G/PIK3CD/TLR1/POU2F2/HSPB1/CSF1R/LAPTM5/TNFRSF14/PIK3CG/GPSM3/IL15/PTAFR/IRF5/PTPRC/IL4R/TYROBP/HLA-E/SORL1/RPS3/RNF135/NAIP/CCDC88B/LY96/PLCG2/NOD1/CLEC5A/HLA-DPA1/IL17RA/CEBPB/B2M/HMOX1/TLR5/TRAF3IP3/HSPA1A/ZC3HAV1/UNC93B1/TYK2/GAPDH/JAK2/IF…		Genetic Information Processing	Translation	hsa03010	Ribosome	49/491	167/8642	1.02106e-22	1.53159e-20	1.22527e-20	Prefrontal cortex	49	RPL10/RPS4X/RPLP1/RPS19/RPL3/RPL18/RPL7A/RPS28/RPL8/UBA52/RPS15/RPS14/RPL28/RPL13/RPS24/RPL13A/RPS18/FAU/RPL11/RPL27/RPSA/RPL35/RPL36/RPS27/RPS27A/RPS5/RPS11/RPL27A/RPLP2/RPS23/RPL19/RPS3/RPS2/RPL32/RPL37A/RPS8/RPS6/RPLP0/RPL4/RPL34/RPL35A/RPS25/RPS7/RPS20/RPL37/RPL29/RPL14/RPL41/RPS9		hsa05022	Pathways of neurodegeneration - multiple diseases	12	0.40505
Regulation Of Dopamine Metabolic Process (GO:0042053)	1.27e-05	0.00895751	3	52.4113	590.782	Microglia	['PRKN', 'ITGAM', 'ITGB2', 'HPRT1']		hsa05152	Tuberculosis	14	-0.552773	-2.52819	0.000140542	0.000534855	0.000281502	125	tags=93%,list=34%,signal=64%	Microglia	HLA-DRB5/ATP6AP1/FCGR3A/HLA-DRB1/FCER1G/HLA-DRA/ITGB2/ITGAM/CD14/CIITA/C3/CD74/SYK		GO:0002696	positive regulation of leukocyte activation	61/858	380/18870	5.31957e-18	9.20641e-15	7.27195e-15	Prefrontal cortex	61	SH3KBP1/HAMP/BTK/SHLD2/HLA-DRB5/ITGB2/SHLD1/FCGR3A/HLA-DRB1/HLA-A/CEBPA/HLA-DRA/CORO1A/LGALS9/TREM2/AIF1/CD81/LRRK2/GAS6/LILRB1/MMP14/CD4/PYCARD/CD74/CTSC/ACTB/HLA-DQB1/HLA-DMB/RASAL3/TNFRSF14/IL15/PTAFR/PTPRC/IL4R/NFATC2/TYROBP/HLA-E/RPS3/CCDC88B/CSK/VAV1/ITGAM/HLA-DPA1/SLC39A10/B2M/SPI1/SIRPA/PIK3R6/TNFSF13B/NCK2/STAT6/NCKAP1L/VSIR/TYK2/JAK2/RUNX1/DOCK8/NFKBIZ/SYK/WNT5A/PIK3CA		Cellular Processes	Transport and catabolism	hsa04145	Phagosome	35/491	152/8642	5.06227e-13	5.06227e-11	4.04981e-11	Prefrontal cortex	35	LAMP2/ATP6AP1/HLA-DRB5/ITGB2/FCGR3A/CD14/HLA-DRB1/HLA-A/HLA-DRA/C3/CORO1A/CYBA/HLA-B/TCIRG1/ACTB/HLA-DQB1/HLA-DMB/CTSS/HLA-C/NCF4/HLA-E/FCGR1A/CTSL/ITGAM/HLA-DPA1/ATP6V0B/TUBB/CALR/ATP6V1B2/M6PR/TLR2/HGS/STX7/MSR1/TUBA1B		hsa04080	Neuroactive ligand-receptor interaction	11	0.387276
Positive Regulation Of Tumor Necrosis Factor-Mediated Signaling Pathway (GO:1903265)	2.49e-05	0.0131704	4	39.3065	416.604	Microglia	['PRKN', 'LAPTM5', 'HSPA1B', 'HSPA1A']		hsa05133	Pertussis	10	-0.640709	-2.53012	0.00019102	0.000534855	0.000281502	73	tags=90%,list=20%,signal=74%	Microglia	C1QC/LY96/C1QB/C1QA/IRF8/ITGB2/ITGAM/CD14/C3		GO:0050867	positive regulation of cell activation	62/858	396/18870	9.93655e-18	1.28976e-14	1.01876e-14	Prefrontal cortex	62	SH3KBP1/HAMP/BTK/SHLD2/HLA-DRB5/ITGB2/SHLD1/FCGR3A/HLA-DRB1/HLA-A/CEBPA/HLA-DRA/CORO1A/LGALS9/TREM2/AIF1/CD81/LRRK2/GAS6/LILRB1/MMP14/CD4/PYCARD/CD74/CTSC/ACTB/HLA-DQB1/HLA-DMB/RASAL3/TNFRSF14/IL15/PTAFR/PTPRC/IL4R/NFATC2/TYROBP/HLA-E/RPS3/CCDC88B/CSK/PLEK/VAV1/ITGAM/HLA-DPA1/SLC39A10/B2M/SPI1/SIRPA/PIK3R6/TNFSF13B/NCK2/STAT6/NCKAP1L/VSIR/TYK2/JAK2/RUNX1/DOCK8/NFKBIZ/SYK/WNT5A/PIK3CA		Organismal Systems	Immune system	hsa04612	Antigen processing and presentation	22/491	78/8642	1.7954e-10	1.34655e-08	1.07724e-08	Prefrontal cortex	22	HLA-DRB5/HLA-DRB1/HLA-A/HLA-DRA/HSPA1B/CD4/CD74/HLA-B/HLA-DQB1/HLA-DMB/CTSS/TAPBP/HLA-C/HLA-E/CTSL/HLA-DPA1/B2M/CALR/CIITA/HSPA1A/CTSB/HSP90AB1		hsa04024	cAMP signaling pathway	11	0.386955
Positive Regulation Of Cytokine Production (GO:0001819)	6.09e-05	0.0257128	5	2.81538	27.3281	Microglia	['CD74', 'CSF1R', 'FCER1G', 'DDX3X', 'SYK', 'LAPTM5', 'XIAP', 'CGAS', 'CYBA', 'POU2F2', 'SORL1', 'RUNX1', 'C3', 'PTPRC', 'IRAK1', 'IFI16', 'PLCG2', 'TLR7', 'CD14', 'HSPA1B', 'HSPA1A']		hsa04380	Osteoclast differentiation	10	-0.646067	-2.55128	0.000176038	0.000534855	0.000281502	137	tags=90%,list=37%,signal=58%	Microglia	FCGR3A/BLNK/CYBA/TGFBR1/CSF1R/NFATC2/ITPR2/PLCG2/SYK		GO:0002764	immune response-regulating signaling pathway	70/858	500/18870	3.40224e-17	3.53289e-14	2.79055e-14	Prefrontal cortex	70	RPS6KA3/XIAP/DDX3X/BTK/FCGR3A/STMP1/UFD1/BRCC3/TLR7/CD14/HLA-DRB1/HLA-A/CYBA/HSPA1B/CD300A/TREM2/CD81/NINJ1/LILRB1/CASP1/BLNK/LAT2/CTSH/PYCARD/TRIM25/FYB1/FCER1G/PIK3CD/TLR1/CMTM3/HLA-DQB1/MAP3K1/CTSS/LAPTM5/PTPRC/NFATC2/TYROBP/MNDA/RPS3/FCGR1A/RNF135/NAIP/LY96/PRAM1/CSK/VAV1/PLCG2/HCK/PTPN2/NOD1/ARRB2/SLC39A10/PLSCR1/BAG6/CMKLR1/TLR5/TNIP1/HSPA1A/NCKAP1L/USP15/UNC93B1/ALPK1/CARD8/NAGK/PRKCD/TLR2…		Human Diseases	Infectious disease: bacterial	hsa05152	Tuberculosis	30/491	180/8642	8.10729e-08	4.70445e-06	3.76356e-06	Prefrontal cortex	30	LAMP2/ATP6AP1/HLA-DRB5/ITGB2/FCGR3A/CD14/HLA-DRB1/HLA-DRA/C3/CORO1A/CD74/FCER1G/IL10RA/TLR1/TCIRG1/HLA-DQB1/HLA-DMB/CTSS/FCGR1A/ITGAM/HLA-DPA1/ATP6V0B/CEBPB/CIITA/TNFRSF1A/APAF1/JAK2/IFNGR1/TLR2/SYK		hsa04723	Retrograde endocannabinoid signaling	10	0.394442
Immunoglobulin Production Involved In Immunoglobulin-Mediated Immune Response (GO:0002381)	8.33e-05	0.0259914	6	14.0592	132.066	Microglia	['HLA-DRB5', 'SHLD2', 'SHLD1', 'HLA-DRA', 'HLA-DRB1']		hsa05150	Staphylococcus aureus infection	10	-0.679775	-2.68439	7.01937e-05	0.000491356	0.000258608	125	tags=90%,list=34%,signal=61%	Microglia	FCGR3A/C1QC/HLA-DRB1/C1QB/C1QA/HLA-DRA/ITGB2/ITGAM/C3		GO:0031349	positive regulation of defense response	66/858	480/18870	7.07751e-16	6.1244e-13	4.83754e-13	Prefrontal cortex	66	NEAT1/RPS6KA3/XIAP/DDX3X/BTK/STMP1/UFD1/BRCC3/TLR7/CD14/RPS19/CEBPA/C3/CYBA/IFI16/HSPA1B/CD300A/TREM2/PARP9/CD81/NINJ1/LRRK2/CASP1/PYCARD/TRIM25/GSDMD/CASP4/CTSC/TLR1/CTSS/PIK3CG/NLRC5/GPSM3/IL15/GRN/TYROBP/HLA-E/MNDA/FCGR1A/RNF135/ALOX5AP/NAIP/LY96/VAV1/PLCG2/HCK/NOD1/ARRB2/IL17RA/CEBPB/PLSCR1/SPI1/TNFRSF1A/TLR5/TNIP1/HSPA1A/USP15/UNC93B1/ALPK1/CARD8/NAGK/SNCA/TLR2/NFKBIZ/SYK/WNT5A		Human Diseases	Infectious disease: viral	hsa05166	Human T-cell leukemia virus 1 infection	34/491	222/8642	9.40889e-08	4.70445e-06	3.76356e-06	Prefrontal cortex	34	XIAP/HLA-DRB5/ITGB2/SLC25A6/JAK3/HLA-DRB1/HLA-A/HLA-DRA/CCND1/CD4/PIK3CD/HLA-B/HLA-DQB1/HLA-DMB/MAP3K1/TGFBR1/ADCY7/IL15/HLA-C/ITGAL/NFATC2/HLA-E/LTBR/HLA-DPA1/B2M/SPI1/CALR/TLN1/TNFRSF1A/ATM/ATF6B/ZFP36/XPO1/PIK3CA		hsa04713	Circadian entrainment	10	0.393194
Positive Regulation Of Cytokine-Mediated Signaling Pathway (GO:0001961)	0.00010062	0.0259914	7	7.46894	68.7454	Microglia	['PRKN', 'CD74', 'LAPTM5', 'PARP14', 'GAS6', 'HSPA1B', 'HSPA1A']		hsa04145	Phagosome	11	-0.68169	-2.81559	2.79075e-05	0.000390705	0.000205634	125	tags=100%,list=34%,signal=68%	Microglia	ATP6AP1/FCGR3A/HLA-DRB1/HLA-DRA/ITGB2/HLA-B/ITGAM/CD14/CYBA/C3		GO:0002757	immune response-activating signaling pathway	65/858	473/18870	1.22008e-15	8.06228e-13	6.36822e-13	Prefrontal cortex	65	RPS6KA3/XIAP/DDX3X/BTK/STMP1/UFD1/BRCC3/TLR7/CD14/HLA-DRB1/HLA-A/CYBA/HSPA1B/CD300A/TREM2/CD81/NINJ1/CASP1/BLNK/LAT2/PYCARD/TRIM25/FYB1/FCER1G/PIK3CD/TLR1/CMTM3/HLA-DQB1/CTSS/LAPTM5/PTPRC/NFATC2/TYROBP/MNDA/RPS3/RNF135/NAIP/LY96/PRAM1/CSK/VAV1/PLCG2/HCK/PTPN2/NOD1/ARRB2/SLC39A10/PLSCR1/BAG6/CMKLR1/TLR5/TNIP1/HSPA1A/NCKAP1L/USP15/UNC93B1/ALPK1/CARD8/NAGK/PRKCD/TLR2/NFKBIZ/DUSP22/SYK/PIK3CA		Human Diseases	Infectious disease: parasitic	hsa05140	Leishmaniasis	18/491	77/8642	1.99475e-07	7.75157e-06	6.20126e-06	Prefrontal cortex	18	HLA-DRB5/ITGB2/FCGR3A/HLA-DRB1/HLA-DRA/C3/CYBA/HLA-DQB1/HLA-DMB/NCF4/FCGR1A/ITGAM/HLA-DPA1/TAB2/JAK2/IFNGR1/EEF1A1/TLR2		hsa05016	Huntington disease	11	0.361794
Toll-Like Receptor Signaling Pathway (GO:0002224)	0.000102494	0.0259914	8	9.46154	86.9109	Microglia	['RPS6KA3', 'IRAK1', 'PLCG2', 'BTK', 'LY96', 'TLR7']		hsa05200	Pathways in cancer	13	0.406584	1.35165	0.142207	0.846501	0.846501	115	tags=46%,list=25%,signal=36%	Microglia(PCDH9high)	CTNNA3/DAPK2/FGFR2/ITGA2/LAMA2/HHIP		GO:0045088	regulation of innate immune response	61/858	425/18870	1.24226e-15	8.06228e-13	6.36822e-13	Prefrontal cortex	61	RPS6KA3/VSIG4/XIAP/DDX3X/BTK/STMP1/UFD1/BRCC3/TLR7/CD14/HLA-A/RPS19/APOE/CYBA/IFI16/LGALS9/HSPA1B/CD300A/TREM2/PARP9/NINJ1/LILRB1/CASP1/PYCARD/TRIM25/HLA-B/TLR1/CTSS/NLRC5/GRN/TYROBP/HLA-E/MNDA/RNF135/NAIP/LY96/VAV1/PLCG2/HCK/PTPN2/PARP14/NOD1/ARRB2/PLSCR1/SPI1/SAMHD1/PIK3R6/CDC37/TLR5/A2M/TNIP1/HSPA1A/USP15/UNC93B1/ALPK1/CARD8/NAGK/TLR2/NFKBIZ/SYK/WNT5A		Human Diseases	Infectious disease: parasitic	hsa05145	Toxoplasmosis	22/491	111/8642	2.06709e-07	7.75157e-06	6.20126e-06	Prefrontal cortex	22	XIAP/HLA-DRB5/HLA-DRB1/HLA-DRA/HSPA1B/IL10RA/HLA-DQB1/HLA-DMB/PIK3CG/LY96/HLA-DPA1/CIITA/TNFRSF1A/PIK3R6/TAB2/HSPA1A/GNAI2/TYK2/JAK2/IFNGR1/TLR2/ALOX5		hsa04728	Dopaminergic synapse	10	0.363094
Positive Regulation Of Cytoplasmic Transport (GO:1903651)	0.000110759	0.0259914	9	22.4574	204.545	Microglia	['PRKN', 'EIPR1', 'MSN', 'SORL1']		hsa04151	PI3K-Akt signaling pathway	17	0.375772	1.33577	0.140022	0.846501	0.846501	95	tags=41%,list=21%,signal=34%	Microglia(PCDH9high)	PPP2R2B/CREB5/MAGI2/FGFR2/PHLPP1/ITGA2/LAMA2		GO:0002274	myeloid leukocyte activation	44/858	241/18870	2.16195e-15	1.24721e-12	9.85141e-13	Prefrontal cortex	44	HAMP/VSIG4/BTK/ITGB2/FCGR3A/C1QA/CEBPA/LGALS9/FES/CD300A/TREM2/AIF1/LRRK2/LAT2/PYCARD/CD74/FCER1G/CTSC/PIK3CD/TLR1/PIK3CG/NOTCH2/IL15/GRN/PTAFR/PTPRC/IL4R/TYROBP/LTBR/PRAM1/PLCG2/ITGAM/PLSCR1/CX3CR1/SPI1/DOCK2/ATM/JAK2/IFNGR1/PRKCD/SNCA/TLR2/SYK/WNT5A		Cellular Processes	Transport and catabolism	hsa04142	Lysosome	24/491	132/8642	3.16161e-07	1.05387e-05	8.43096e-06	Prefrontal cortex	24	LAMP2/IDS/ATP6AP1/AP1S2/NPC2/CD68/CTSH/CTSC/TCIRG1/CTSZ/PLA2G15/CTSS/LAPTM5/CTSL/AP1G2/ATP6V0B/LAPTM4A/ASAH1/GNS/CD63/GAA/M6PR/CTSB/MANBA		hsa04020	Calcium signaling pathway	10	0.326761
B Cell Receptor Signaling Pathway (GO:0050853)	0.000134617	0.0284311	10	7.08519	63.1509	Microglia	['LAT2', 'PTPRC', 'SYK', 'BLNK', 'PLCG2', 'BTK', 'NFATC2']		hsa04514	Cell adhesion molecules	19	0.304049	1.12538	0.326203	0.883283	0.883283	258	tags=74%,list=56%,signal=34%	Microglia(PCDH9high)	CD22/NCAM1/NCAM2/NFASC/PTPRD/IGSF11/CNTN2/NRXN3/JAM3/ITGB8/NLGN1/CADM1/NEO1/MAG		GO:0051251	positive regulation of lymphocyte activation	52/858	330/18870	3.55668e-15	1.84663e-12	1.45861e-12	Prefrontal cortex	52	SH3KBP1/BTK/SHLD2/HLA-DRB5/SHLD1/FCGR3A/HLA-DRB1/HLA-A/HLA-DRA/CORO1A/LGALS9/AIF1/CD81/GAS6/LILRB1/MMP14/CD4/PYCARD/CD74/ACTB/HLA-DQB1/HLA-DMB/RASAL3/TNFRSF14/IL15/PTPRC/IL4R/NFATC2/TYROBP/HLA-E/RPS3/CCDC88B/CSK/VAV1/HLA-DPA1/SLC39A10/B2M/SPI1/SIRPA/PIK3R6/TNFSF13B/NCK2/STAT6/NCKAP1L/VSIR/TYK2/JAK2/RUNX1/DOCK8/NFKBIZ/SYK/PIK3CA		Organismal Systems	Development and regeneration	hsa04380	Osteoclast differentiation	24/491	135/8642	4.86934e-07	1.4608e-05	1.16864e-05	Prefrontal cortex	24	BTK/FCGR3A/CYBA/TREM2/LILRB1/BLNK/PIK3CD/CSF1R/TGFBR1/JUND/NCF4/NFATC2/TYROBP/ITPR2/FCGR1A/PLCG2/SPI1/SIRPA/TNFRSF1A/TAB2/TYK2/IFNGR1/SYK/PIK3CA		hsa01100	Metabolic pathways	24	-0.159304
Cell Junction Disassembly (GO:0150146)	0.000149598	0.0287228	11	58.8471	518.299	Microglia	['C1QB', 'CX3CR1', 'C1QC']		hsa04728	Dopaminergic synapse	10	0.300949	0.922615	0.562201	0.883283	0.883283	24	tags=20%,list=5%,signal=19%	Microglia(PCDH9high)	PPP2R2B/CREB5		GO:0006909	phagocytosis	43/858	237/18870	5.70225e-15	2.69146e-12	2.12593e-12	Prefrontal cortex	43	BTK/ITGB2/CD14/C3/CORO1A/CYBA/CD300A/TREM2/IRF8/AIF1/GAS6/PYCARD/FCER1G/LRP1/PLD4/IL15/PECAM1/ITGAL/PTPRC/NCF4/TYROBP/LEPR/FCGR1A/ANO6/BIN2/CSK/VAV1/PLCG2/RACK1/ITGAM/HCK/CDC42SE1/PLSCR1/SIRPA/CALR/DOCK2/LYST/NCKAP1L/PRKCD/TLR2/SYK/MSR1/PIK3CA		Human Diseases	Infectious disease: bacterial	hsa05134	Legionellosis	14/491	56/8642	1.93427e-06	5.27527e-05	4.22022e-05	Prefrontal cortex	14	ITGB2/CD14/C3/HSPA1B/CASP1/PYCARD/NAIP/ITGAM/TLR5/APAF1/HSPA1A/EEF1A1/CLK1/TLR2		hsa04514	Cell adhesion molecules	12	0.269668
Regulation Of Tumor Necrosis Factor-Mediated Signaling Pathway (GO:0010803)	0.000177379	0.0312188	12	6.73888	58.2052	Microglia	['PRKN', 'SYK', 'LAPTM5', 'XIAP', 'GAS6', 'HSPA1B', 'HSPA1A']		hsa04144	Endocytosis	12	0.297501	0.967994	0.49656	0.883283	0.883283	133	tags=42%,list=29%,signal=30%	Microglia(PCDH9high)	FGFR2/DNAJC6/SH3GL3/AGAP1/DNM3		GO:0070661	leukocyte proliferation	53/858	350/18870	1.0451e-14	4.52181e-12	3.57168e-12	Prefrontal cortex	53	MSN/TMEM131L/VSIG4/CSF2RA/BST2/BTK/FCGR3A/HPRT1/HLA-DRB1/HLA-A/CORO1A/LGALS9/CD300A/TREM2/AIF1/CD81/LILRB1/PYCARD/CD74/TCIRG1/HLA-DMB/RASAL3/CSF1R/TNFRSF14/PIK3CG/IL15/PTPRC/NFATC2/TYROBP/HLA-E/MNDA/RPS3/LST1/CCDC88B/RPS6/HLA-DPA1/CEBPB/SLC39A10/DOCK2/TNFSF13B/NCK2/STAT6/NCKAP1L/ATM/VSIR/TYK2/JAK2/MAPK8IP1/DOCK8/PRKCD/NFKBIZ/SYK/PURA		Human Diseases	Cardiovascular disease	hsa05416	Viral myocarditis	15/491	67/8642	3.73153e-06	9.32883e-05	7.46306e-05	Prefrontal cortex	15	DMD/HLA-DRB5/ITGB2/HLA-DRB1/HLA-A/HLA-DRA/CCND1/HLA-B/ACTB/HLA-DQB1/HLA-DMB/HLA-C/ITGAL/HLA-E/HLA-DPA1
Macrophage Activation (GO:0042116)	0.000207618	0.0337299	13	8.15482	69.1514	Microglia	['C1QA', 'FCGR3A', 'ITGAM', 'SYK', 'ITGB2', 'PLCG2']		hsa05165	Human papillomavirus infection	13	0.257136	0.854825	0.646189	0.883283	0.883283	237	tags=62%,list=51%,signal=31%	Microglia(PCDH9high)	PPP2R2B/CREB5/ITGA2/LAMA2/DLG2/PPP2R3A/ITGB8/DLG1		GO:0007159	leukocyte cell-cell adhesion	58/858	419/18870	3.22318e-14	1.28729e-11	1.0168e-11	Prefrontal cortex	58	MSN/TMEM131L/VSIG4/HLA-DRB5/ITGB2/JAK3/HLA-DRB1/HLA-A/HLA-DRA/CORO1A/LGALS9/CD300A/AIF1/CD81/LILRB1/CD4/PYCARD/CD74/ACTB/HLA-DQB1/HLA-DMB/RASAL3/LAPTM5/TNFRSF14/IL15/PECAM1/PTAFR/ITGAL/PTPRC/IL4R/HLA-E/RPS3/CCDC88B/CSK/VAV1/PTPN2/HLA-DPA1/SELPLG/CEBPB/B2M/CX3CR1/SIRPA/PIK3R6/FERMT3/TNFSF13B/NCK2/TNIP1/NCKAP1L/VSIR/TYK2/JAK2/RUNX1/DOCK8/NFKBIZ/DUSP22/SYK/ALOX5/PIK3CA		Human Diseases	Infectious disease: viral	hsa05169	Epstein-Barr virus infection	28/491	202/8642	9.53503e-06	0.000220039	0.000176031	Prefrontal cortex	28	BTK/HLA-DRB5/JAK3/HLA-DRB1/HLA-A/HLA-DRA/CCND1/BLNK/PIK3CD/HLA-B/HLA-DQB1/HLA-DMB/TAPBP/HLA-C/ITGAL/HLA-E/PLCG2/ENTPD1/HLA-DPA1/B2M/CALR/TAB2/APAF1/TYK2/DDB2/TLR2/SYK/PIK3CA
Histone mRNA Catabolic Process (GO:0071044)	0.00031649	0.0473225	14	15.7177	126.657	Microglia	['TUT7', 'TUT4', 'TENT2', 'TENT4B']		hsa04810	Regulation of actin cytoskeleton	10	0.254921	0.781507	0.753589	0.883283	0.883283	217	tags=60%,list=47%,signal=32%	Microglia(PCDH9high)	FGFR2/ITGA2/DOCK1/PIP4K2A/ITGB8/RGCC		GO:0002263	cell activation involved in immune response	47/858	305/18870	1.80834e-13	6.70635e-11	5.2972e-11	Prefrontal cortex	47	DOCK11/BTK/SHLD2/ITGB2/SHLD1/FCGR3A/JAK3/HLA-DRB1/HLA-DRA/CORO1A/LGALS9/FES/CD300A/TREM2/IRF8/CD81/LILRB1/LAT2/PYCARD/CD74/FCER1G/PIK3CD/LRP1/HLA-DMB/PIK3CG/NOTCH2/GRN/PTAFR/ITGAL/PTPRC/IL4R/TYROBP/PRAM1/RPS6/PLCG2/ITGAM/LCP1/CX3CR1/SPI1/DOCK2/STAT6/NCKAP1L/APBB1IP/EIF2AK4/NFKBIZ/SYK/IL6R		Organismal Systems	Immune system	hsa04658	Th1 and Th2 cell differentiation	17/491	92/8642	1.34856e-05	0.000288977	0.000231181	Prefrontal cortex	17	HLA-DRB5/JAK3/MAF/HLA-DRB1/HLA-DRA/CD4/HLA-DQB1/HLA-DMB/NOTCH2/IL4R/NFATC2/HLA-DPA1/STAT6/TYK2/JAK2/IFNGR1/MAML2
ATP Biosynthetic Process (GO:0006754)	0.000336097	0.0473225	15	9.83838	78.6885	Microglia	['ATP5F1A', 'ATP5F1B', 'ATP5MC2', 'ATP5F1C', 'ATP5F1E']		hsa01100	Metabolic pathways	38	0.242378	1.04748	0.416497	0.883283	0.883283	302	tags=79%,list=66%,signal=30%	Microglia(PCDH9high)	PDE1C/SYNJ2/ENPP2/ASPA/FOLH1/COLGALT2/CNDP1/SCD5/CARNS1/AGPAT4/UGT8/MTMR7/PDE1A/PDE4B/AK5/CA2/CPOX/PIP4K2A/LANCL1/GALNT13/ENOSF1/FUT8/MBOAT2/PLA2G4C/QDPR/PIK3C2B/MAN2A1/PDE8A/FUT9/DPYD		GO:0002697	regulation of immune effector process	54/858	389/18870	2.26515e-13	7.50539e-11	5.92835e-11	Prefrontal cortex	54	VSIG4/BST2/WAS/BTK/SHLD2/ITGB2/SHLD1/JAK3/TLR7/HLA-DRB1/HLA-A/RPS19/HLA-DRA/C3/LGALS9/FES/CD300A/TREM2/CD81/LILRB1/PYCARD/CD74/HLA-B/HLA-DMB/LAPTM5/TNFRSF14/HLA-C/GRN/PTAFR/IRF5/PTPRC/IL4R/TYROBP/HLA-E/FCGR1A/PRAM1/VAV1/PLCG2/ITGAM/NOD1/ARRB2/B2M/CX3CR1/SPI1/PIK3R6/A2M/STAT6/NCKAP1L/HK1/NFKBIZ/DUSP22/STX7/SYK/WNT5A		Human Diseases	Infectious disease: bacterial	hsa05150	Staphylococcus aureus infection	17/491	96/8642	2.41332e-05	0.000482664	0.000386131	Prefrontal cortex	17	C1QC/HLA-DRB5/ITGB2/FCGR3A/C1QA/C1QB/HLA-DRB1/HLA-DRA/C3/HLA-DQB1/HLA-DMB/PTAFR/ITGAL/FCGR1A/ITGAM/HLA-DPA1/SELPLG
Regulation Of Proteasomal Ubiquitin-Dependent Protein Catabolic Process (GO:0032434)	0.000407259	0.0537582	16	3.99938	31.2194	Microglia	['PRKN', 'SH3RF3', 'CEBPA', 'COP1', 'USP9X', 'RPL11', 'OGT', 'HSPA1B', 'HSPA1A', 'TAF1']		hsa04148	Efferocytosis	10	0.235968	0.723403	0.822967	0.883283	0.883283	96	tags=30%,list=21%,signal=24%	Microglia(PCDH9high)	ANO4/MEGF10/DOCK1		GO:0046651	lymphocyte proliferation	47/858	307/18870	2.31291e-13	7.50539e-11	5.92835e-11	Prefrontal cortex	47	MSN/TMEM131L/VSIG4/BTK/FCGR3A/HPRT1/HLA-DRB1/HLA-A/CORO1A/LGALS9/CD300A/AIF1/CD81/LILRB1/PYCARD/CD74/HLA-DMB/RASAL3/TNFRSF14/PIK3CG/IL15/PTPRC/NFATC2/TYROBP/HLA-E/MNDA/RPS3/LST1/CCDC88B/RPS6/HLA-DPA1/CEBPB/SLC39A10/DOCK2/TNFSF13B/NCK2/NCKAP1L/ATM/VSIR/TYK2/JAK2/MAPK8IP1/DOCK8/PRKCD/NFKBIZ/SYK/PURA		Organismal Systems	Immune system	hsa04666	Fc gamma R-mediated phagocytosis	17/491	97/8642	2.77554e-05	0.000520414	0.000416331	Prefrontal cortex	17	WAS/FCGR3A/PIK3CD/SCIN/PTPRC/FCGR1A/MARCKS/VAV1/PLCG2/HCK/INPPL1/RPS6KB2/BIN1/PRKCD/CFL1/SYK/PIK3CA
Pattern Recognition Receptor Signaling Pathway (GO:0002221)	0.000470499	0.0584525	17	5.63634	43.184	Microglia	['RPS6KA3', 'IRAK1', 'PLCG2', 'CGAS', 'LY96', 'TLR7', 'CD14']		hsa04360	Axon guidance	13	-0.142857	-0.632717	0.943089	0.943089	0.943089	398	tags=69%,list=86%,signal=10%	Microglia(PCDH9high)	NEO1/GNAI1/FYN/ROBO1/PTK2/PTPN11/LRRC4C/SEMA4D/ROBO2		GO:0050729	positive regulation of inflammatory response	32/858	152/18870	2.57686e-13	7.87003e-11	6.21637e-11	Prefrontal cortex	32	NEAT1/BTK/TLR7/RPS19/CEBPA/C3/TREM2/CD81/NINJ1/LRRK2/CASP1/PYCARD/GSDMD/CASP4/CTSC/PIK3CG/GPSM3/IL15/GRN/HLA-E/FCGR1A/ALOX5AP/NAIP/PLCG2/IL17RA/CEBPB/TNFRSF1A/TNIP1/SNCA/TLR2/NFKBIZ/WNT5A		Organismal Systems	Immune system	hsa04659	Th17 cell differentiation	18/491	108/8642	3.28175e-05	0.000579132	0.000463306	Prefrontal cortex	18	HLA-DRB5/JAK3/HLA-DRB1/HLA-DRA/CD4/HLA-DQB1/HLA-DMB/TGFBR1/IL4R/NFATC2/HLA-DPA1/STAT6/TYK2/JAK2/IFNGR1/RUNX1/HSP90AB1/IL6R
Positive Regulation Of Microtubule Nucleation (GO:0090063)	0.000504318	0.0591733	18	29.4205	223.37	Microglia	['MECP2', 'HSPA1B', 'HSPA1A']		hsa05205	Proteoglycans in cancer	10	-0.18847	-0.752386	0.831325	0.883283	0.883283	377	tags=60%,list=82%,signal=11%	Microglia(PCDH9high)	IQGAP1/GAB1/PTK2/PTPN11/PPP1R12B/PRKACB		GO:0048002	antigen processing and presentation of peptide antigen	22/858	71/18870	3.39028e-13	9.77908e-11	7.72429e-11	Prefrontal cortex	22	HLA-DRB5/HLA-DRB1/HLA-A/HLA-DRA/TREM2/PYCARD/CD74/FCER1G/HLA-B/HLA-DQB1/HLA-DMB/CTSS/TAPBP/HLA-C/HLA-E/FCGR1A/CTSL/HLA-DPA1/B2M/CALR/UNC93B1/LNPEP		Human Diseases	Immune disease	hsa05330	Allograft rejection	10/491	38/8642	3.56933e-05	0.000594889	0.000475911	Prefrontal cortex	10	HLA-DRB5/HLA-DRB1/HLA-A/HLA-DRA/HLA-B/HLA-DQB1/HLA-DMB/HLA-C/HLA-E/HLA-DPA1
Regulation Of Type I Interferon Production (GO:0032479)	0.000648998	0.0721413	19	5.31034	38.9784	Microglia	['POLA1', 'DDX3X', 'IRAK1', 'CGAS', 'IRF8', 'XIAP', 'CD14']		hsa04014	Ras signaling pathway	12	-0.196018	-0.834202	0.753846	0.883283	0.883283	190	tags=67%,list=41%,signal=40%	Microglia(PCDH9high)	GAB1/PTPN11/NTRK2/PRKACB/PLD1/INSR/MAPK10/RALGAPA1		GO:0002366	leukocyte activation involved in immune response	46/858	301/18870	4.46067e-13	1.21894e-10	9.62814e-11	Prefrontal cortex	46	DOCK11/BTK/SHLD2/ITGB2/SHLD1/FCGR3A/JAK3/HLA-DRB1/HLA-DRA/CORO1A/LGALS9/FES/CD300A/TREM2/IRF8/CD81/LILRB1/LAT2/PYCARD/CD74/FCER1G/PIK3CD/HLA-DMB/PIK3CG/NOTCH2/GRN/PTAFR/ITGAL/PTPRC/IL4R/TYROBP/PRAM1/RPS6/PLCG2/ITGAM/LCP1/CX3CR1/SPI1/DOCK2/STAT6/NCKAP1L/APBB1IP/EIF2AK4/NFKBIZ/SYK/IL6R		Human Diseases	Immune disease	hsa05323	Rheumatoid arthritis	16/491	93/8642	6.01378e-05	0.000946755	0.000757404	Prefrontal cortex	16	ATP6AP1/HLA-DRB5/ITGB2/HLA-DRB1/HLA-DRA/TCIRG1/HLA-DQB1/HLA-DMB/IL15/ITGAL/CTSL/HLA-DPA1/ATP6V0B/TNFSF13B/ATP6V1B2/TLR2
Positive Regulation Of Tumor Necrosis Factor Production (GO:0032760)	0.000730224	0.0771116	20	4.51336	32.5962	Microglia	['FCGR3A', 'PTPRC', 'SYK', 'PLCG2', 'HSPB1', 'LY96', 'CYBA', 'CD14']		hsa04010	MAPK signaling pathway	13	-0.197325	-0.873955	0.666667	0.883283	0.883283	311	tags=92%,list=67%,signal=31%	Microglia(PCDH9high)	RASGRF2/MAPT/ERBB4/PPM1B/PLA2G4C/CACNA2D1/NTRK2/PRKACB/INSR/MAPK10/NLK/MAP4K4		GO:0032943	mononuclear cell proliferation	47/858	314/18870	5.37391e-13	1.39507e-10	1.10193e-10	Prefrontal cortex	47	MSN/TMEM131L/VSIG4/BTK/FCGR3A/HPRT1/HLA-DRB1/HLA-A/CORO1A/LGALS9/CD300A/AIF1/CD81/LILRB1/PYCARD/CD74/HLA-DMB/RASAL3/TNFRSF14/PIK3CG/IL15/PTPRC/NFATC2/TYROBP/HLA-E/MNDA/RPS3/LST1/CCDC88B/RPS6/HLA-DPA1/CEBPB/SLC39A10/DOCK2/TNFSF13B/NCK2/NCKAP1L/ATM/VSIR/TYK2/JAK2/MAPK8IP1/DOCK8/PRKCD/NFKBIZ/SYK/PURA		Human Diseases	Infectious disease: viral	hsa05170	Human immunodeficiency virus 1 infection	27/491	212/8642	6.33847e-05	0.000946755	0.000757404	Prefrontal cortex	27	DCAF1/BST2/AP1S2/HLA-A/CD4/PIK3CD/HLA-B/TAPBP/ELOB/HLA-C/NFATC2/HLA-E/ITPR2/PLCG2/AP1G2/B2M/CALR/SAMHD1/TNFRSF1A/TAB2/RPS6KB2/GNAI2/ATM/GNG2/CFL1/TLR2/PIK3CA
Immunoglobulin Mediated Immune Response (GO:0016064)	0.000813366	0.0818014	21	7.86869	55.9804	Microglia	['CD74', 'HLA-DRB5', 'FCER1G', 'HLA-DRA', 'HLA-DRB1']		hsa04024	cAMP signaling pathway	11	-0.212578	-0.873421	0.634615	0.883283	0.883283	73	tags=55%,list=16%,signal=47%	Microglia(PCDH9high)	PRKACB/RYR2/PLD1/GRIA2/MAPK10/PDE4D		GO:0002443	leukocyte mediated immunity	59/858	466/18870	9.66969e-13	2.39071e-10	1.88838e-10	Prefrontal cortex	59	C1QC/BST2/WAS/BTK/SHLD2/ITGB2/SHLD1/FCGR3A/C1QA/C1QB/KDM5D/HPRT1/JAK3/HLA-DRB1/HLA-A/HLA-DRA/C3/CORO1A/LGALS9/FES/CD300A/TREM2/CD81/LILRB1/LAT2/CTSH/CD74/FCER1G/CTSC/PIK3CD/HLA-B/TCIRG1/PIK3CG/HLA-C/PTAFR/PTPRC/IL4R/TYROBP/HLA-E/FCGR1A/PRAM1/VAV1/PLCG2/ITGAM/ARRB2/B2M/TUBB/CX3CR1/SPI1/PIK3R6/STAT6/LYST/NCKAP1L/UNC93B1/PRKCD/NFKBIZ/DUSP22/STX7/SYK		Organismal Systems	Immune system	hsa04611	Platelet activation	19/491	124/8642	6.62728e-05	0.000946755	0.000757404	Prefrontal cortex	19	BTK/GUCY1A1/FCER1G/PIK3CD/ACTB/ADCY7/PIK3CG/PLCB2/ITPR2/PLCG2/PTGS1/TLN1/PIK3R6/FERMT3/GNAI2/APBB1IP/ARHGEF1/SYK/PIK3CA
Regulation Of Interleukin-8 Production (GO:0032677)	0.000938636	0.090109	22	4.32721	30.1653	Microglia	['CD74', 'PTPRC', 'SYK', 'TMSB4X', 'TLR7', 'CD14', 'HSPA1B', 'HSPA1A']		hsa04072	Phospholipase D signaling pathway	10	-0.21286	-0.849753	0.668675	0.883283	0.883283	366	tags=100%,list=79%,signal=21%	Microglia(PCDH9high)	DNM3/AGPAT4/FYN/PLA2G4C/GAB1/PTPN11/LPAR1/PLD1/INSR		GO:1903039	positive regulation of leukocyte cell-cell adhesion	43/858	275/18870	1.18585e-12	2.79859e-10	2.21055e-10	Prefrontal cortex	43	HLA-DRB5/ITGB2/HLA-DRB1/HLA-A/HLA-DRA/CORO1A/LGALS9/AIF1/CD81/LILRB1/CD4/PYCARD/CD74/ACTB/HLA-DQB1/HLA-DMB/RASAL3/TNFRSF14/IL15/PTAFR/PTPRC/IL4R/HLA-E/RPS3/CCDC88B/CSK/VAV1/HLA-DPA1/B2M/SIRPA/PIK3R6/TNFSF13B/NCK2/NCKAP1L/VSIR/TYK2/JAK2/RUNX1/DOCK8/NFKBIZ/SYK/ALOX5/PIK3CA		Organismal Systems	Immune system	hsa04613	Neutrophil extracellular trap formation	25/491	191/8642	7.53256e-05	0.00100231	0.000801848	Prefrontal cortex	25	HDAC8/ITGB2/FCGR3A/SLC25A6/CLCN5/TLR7/C3/CYBA/CASP1/GSDMD/CASP4/PIK3CD/ACTB/PLCB2/ITGAL/NCF4/FCGR1A/HDAC9/PLCG2/ITGAM/SIGLEC9/SELPLG/TLR2/SYK/PIK3CA
Positive Regulation Of Tumor Necrosis Factor Superfamily Cytokine Production (GO:1903557)	0.00101782	0.0931181	23	4.26851	29.4105	Microglia	['FCGR3A', 'PTPRC', 'SYK', 'PLCG2', 'HSPB1', 'LY96', 'CYBA', 'CD14']		hsa04724	Glutamatergic synapse	10	-0.242815	-0.969335	0.487952	0.883283	0.883283	207	tags=50%,list=45%,signal=28%	Microglia(PCDH9high)	PRKACB/HOMER1/PLD1/GRIK2/GRIA2		GO:0002833	positive regulation of response to biotic stimulus	51/858	369/18870	1.26705e-12	2.86022e-10	2.25923e-10	Prefrontal cortex	51	RPS6KA3/XIAP/DDX3X/BTK/STMP1/UFD1/BRCC3/TLR7/CD14/HLA-DRB1/RPS19/CYBA/IFI16/HSPA1B/CD300A/TREM2/PARP9/NINJ1/CASP1/PYCARD/TRIM25/TLR1/CTSS/NLRC5/GRN/TYROBP/HLA-E/MNDA/RNF135/NAIP/LY96/VAV1/PLCG2/HCK/NOD1/ARRB2/PLSCR1/SPI1/TLR5/TNIP1/HSPA1A/USP15/UNC93B1/ALPK1/LY86/CARD8/NAGK/TLR2/NFKBIZ/SYK/WNT5A		Organismal Systems	Immune system	hsa04670	Leukocyte transendothelial migration	18/491	115/8642	7.72902e-05	0.00100231	0.000801848	Prefrontal cortex	18	MSN/AFDN/CD99/ITGB2/CYBA/PIK3CD/ACTB/PECAM1/ITGAL/NCF4/VAV1/PLCG2/ITGAM/SIPA1/GNAI2/RAPGEF3/CTNND1/PIK3CA
Positive Regulation Of Proteasomal Ubiquitin-Dependent Protein Catabolic Process (GO:0032436)	0.00110225	0.0931181	24	4.21138	28.6812	Microglia	['PRKN', 'BCAP31', 'SH3RF3', 'CEBPA', 'COP1', 'HSPA1B', 'HSPA1A', 'TAF1']		hsa05022	Pathways of neurodegeneration - multiple diseases	11	-0.324444	-1.33305	0.149383	0.846501	0.846501	316	tags=100%,list=69%,signal=32%	Microglia(PCDH9high)	MAPT/GPR37/GRIA4/KIF5C/APP/PSEN1/RYR2/GRIA2/MAPK10/ATXN1		GO:0019882	antigen processing and presentation	27/858	116/18870	1.52731e-12	3.30408e-10	2.60983e-10	Prefrontal cortex	27	WAS/HLA-DRB5/KDM5D/HLA-DRB1/HLA-A/HLA-DRA/TREM2/CD68/CTSH/PYCARD/CD74/FCER1G/HLA-B/HLA-DQB1/HLA-DMB/CTSS/TAPBP/HLA-C/HLA-E/FCGR1A/CTSL/NOD1/HLA-DPA1/B2M/CALR/UNC93B1/LNPEP		Human Diseases	Infectious disease: bacterial	hsa05133	Pertussis	14/491	76/8642	8.01848e-05	0.00100231	0.000801848	Prefrontal cortex	14	C1QC/ITGB2/C1QA/C1QB/CD14/C3/IRF8/CASP1/PYCARD/LY96/ITGAM/NOD1/GNAI2/CFL1
Positive Regulation Of Ubiquitin-Dependent Protein Catabolic Process (GO:2000060)	0.00110225	0.0931181	25	4.21138	28.6812	Microglia	['PRKN', 'SH3RF3', 'CEBPA', 'COP1', 'LAPTM5', 'HSPA1B', 'HSPA1A', 'TAF1']															GO:0070663	regulation of leukocyte proliferation	42/858	267/18870	1.77568e-12	3.68772e-10	2.91286e-10	Prefrontal cortex	42	TMEM131L/VSIG4/CSF2RA/BST2/BTK/FCGR3A/HLA-DRB1/HLA-A/CORO1A/LGALS9/CD300A/AIF1/CD81/LILRB1/PYCARD/CD74/HLA-DMB/RASAL3/CSF1R/TNFRSF14/IL15/PTPRC/NFATC2/TYROBP/HLA-E/MNDA/RPS3/LST1/CCDC88B/HLA-DPA1/CEBPB/SLC39A10/TNFSF13B/NCK2/STAT6/NCKAP1L/ATM/VSIR/TYK2/JAK2/MAPK8IP1/SYK		Human Diseases	Immune disease	hsa05332	Graft-versus-host disease	10/491	42/8642	9.04653e-05	0.00108142	0.000865134	Prefrontal cortex	10	HLA-DRB5/HLA-DRB1/HLA-A/HLA-DRA/HLA-B/HLA-DQB1/HLA-DMB/HLA-C/HLA-E/HLA-DPA1
Positive Regulation Of Monocyte Differentiation (GO:0045657)	0.00116591	0.0932552	26	19.6117	132.462	Microglia	['CD74', 'HLA-DRB1', 'ZFP36L1']															GO:0002699	positive regulation of immune effector process	42/858	270/18870	2.59369e-12	5.1794e-10	4.0911e-10	Prefrontal cortex	42	BTK/SHLD2/ITGB2/SHLD1/TLR7/HLA-DRB1/HLA-A/RPS19/HLA-DRA/C3/LGALS9/FES/CD300A/TREM2/CD81/LILRB1/PYCARD/CD74/HLA-B/HLA-DMB/LAPTM5/TNFRSF14/HLA-C/PTAFR/IRF5/PTPRC/IL4R/TYROBP/HLA-E/FCGR1A/VAV1/PLCG2/ITGAM/NOD1/B2M/SPI1/STAT6/HK1/NFKBIZ/STX7/SYK/WNT5A		Human Diseases	Infectious disease: viral	hsa05164	Influenza A	23/491	171/8642	9.54635e-05	0.00108142	0.000865134	Prefrontal cortex	23	HLA-DRB5/SLC25A6/TLR7/HLA-DRB1/HLA-DRA/CASP1/PYCARD/TRIM25/PIK3CD/ACTB/HLA-DQB1/HLA-DMB/HLA-DPA1/MX1/CIITA/TNFRSF1A/APAF1/TYK2/JAK2/IFNGR1/XPO1/PABPN1/PIK3CA
Regulation Of Cysteine-Type Endopeptidase Activity Involved In Apoptotic Process (GO:0043281)	0.00119218	0.0932552	27	4.15576	27.9764	Microglia	['BCAP31', 'IGBP1', 'RPS6KA3', 'DDX3X', 'SYK', 'XIAP', 'DELE1', 'GAS6']															GO:0042116	macrophage activation	26/858	110/18870	2.70965e-12	5.21055e-10	4.11571e-10	Prefrontal cortex	26	HAMP/VSIG4/ITGB2/FCGR3A/C1QA/CEBPA/TREM2/AIF1/LRRK2/CD74/CTSC/TLR1/GRN/PTPRC/IL4R/TYROBP/PLCG2/ITGAM/CX3CR1/ATM/JAK2/IFNGR1/SNCA/TLR2/SYK/WNT5A		Human Diseases	Infectious disease: viral	hsa05167	Kaposi sarcoma-associated herpesvirus infection	25/491	194/8642	9.73276e-05	0.00108142	0.000865134	Prefrontal cortex	25	HLA-A/C3/UBA52/CCND1/PIK3CD/HLA-B/CLEC2B/RPS27A/PIK3CG/HLA-C/NFATC2/HLA-E/ITPR2/PLCG2/HCK/TNFRSF1A/PIK3R6/TYK2/JAK2/IFNGR1/ZFP36/GNG2/UBC/SYK/PIK3CA
Regulation Of Tumor Necrosis Factor Production (GO:0032680)	0.00134236	0.0990455	28	3.38095	22.3593	Microglia	['CX3CR1', 'FCGR3A', 'PTPRC', 'SYK', 'PLCG2', 'LY96', 'HSPB1', 'CYBA', 'CD14', 'GAS6']															GO:0045089	positive regulation of innate immune response	48/858	343/18870	3.73934e-12	6.9338e-10	5.47686e-10	Prefrontal cortex	48	RPS6KA3/XIAP/DDX3X/BTK/STMP1/UFD1/BRCC3/TLR7/CD14/RPS19/CYBA/IFI16/HSPA1B/CD300A/TREM2/PARP9/NINJ1/CASP1/PYCARD/TRIM25/TLR1/CTSS/NLRC5/TYROBP/HLA-E/MNDA/RNF135/NAIP/LY96/VAV1/PLCG2/HCK/NOD1/ARRB2/PLSCR1/SPI1/TLR5/TNIP1/HSPA1A/USP15/UNC93B1/ALPK1/CARD8/NAGK/TLR2/NFKBIZ/SYK/WNT5A		Human Diseases	Endocrine and metabolic disease	hsa04940	Type I diabetes mellitus	10/491	43/8642	0.000111984	0.00119983	0.000959862	Prefrontal cortex	10	HLA-DRB5/HLA-DRB1/HLA-A/HLA-DRA/HLA-B/HLA-DQB1/HLA-DMB/HLA-C/HLA-E/HLA-DPA1
Microglial Cell Activation (GO:0001774)	0.00136	0.0990455	29	9.82056	64.8184	Microglia	['CX3CR1', 'C1QA', 'ITGAM', 'ITGB2']															GO:0050870	positive regulation of T cell activation	40/858	251/18870	3.95428e-12	7.07952e-10	5.59197e-10	Prefrontal cortex	40	HLA-DRB5/HLA-DRB1/HLA-A/HLA-DRA/CORO1A/LGALS9/AIF1/CD81/LILRB1/CD4/PYCARD/CD74/ACTB/HLA-DQB1/HLA-DMB/RASAL3/TNFRSF14/IL15/PTPRC/IL4R/HLA-E/RPS3/CCDC88B/CSK/VAV1/HLA-DPA1/B2M/SIRPA/PIK3R6/TNFSF13B/NCK2/NCKAP1L/VSIR/TYK2/JAK2/RUNX1/DOCK8/NFKBIZ/SYK/PIK3CA		Organismal Systems	Immune system	hsa04650	Natural killer cell mediated cytotoxicity	19/491	132/8642	0.000156143	0.00161528	0.00129222	Prefrontal cortex	19	ITGB2/FCGR3A/HLA-A/HCST/LAT2/FCER1G/PIK3CD/HLA-B/HLA-C/ITGAL/NFATC2/TYROBP/HLA-E/SH3BP2/VAV1/PLCG2/IFNGR1/SYK/PIK3CA
ATP Metabolic Process (GO:0046034)	0.00146306	0.102314	30	6.78196	44.2674	Microglia	['ATP5F1A', 'ATP5F1B', 'ATP5F1C', 'HSPA1B', 'HSPA1A']															GO:1903037	regulation of leukocyte cell-cell adhesion	51/858	382/18870	4.79569e-12	8.29975e-10	6.5558e-10	Prefrontal cortex	51	TMEM131L/VSIG4/HLA-DRB5/ITGB2/JAK3/HLA-DRB1/HLA-A/HLA-DRA/CORO1A/LGALS9/CD300A/AIF1/CD81/LILRB1/CD4/PYCARD/CD74/ACTB/HLA-DQB1/HLA-DMB/RASAL3/LAPTM5/TNFRSF14/IL15/PTAFR/PTPRC/IL4R/HLA-E/RPS3/CCDC88B/CSK/VAV1/PTPN2/HLA-DPA1/CEBPB/B2M/SIRPA/PIK3R6/TNFSF13B/NCK2/NCKAP1L/VSIR/TYK2/JAK2/RUNX1/DOCK8/NFKBIZ/DUSP22/SYK/ALOX5/PIK3CA		Human Diseases	Immune disease	hsa05321	Inflammatory bowel disease	12/491	65/8642	0.000251713	0.00251713	0.0020137	Prefrontal cortex	12	HLA-DRB5/MAF/HLA-DRB1/HLA-DRA/HLA-DQB1/HLA-DMB/IL4R/HLA-DPA1/TLR5/STAT6/IFNGR1/TLR2
Negative Regulation Of Inclusion Body Assembly (GO:0090084)	0.00163478	0.102314	32	16.8091	107.852	Microglia	['SORL1', 'HSPA1B', 'HSPA1A']															GO:0022409	positive regulation of cell-cell adhesion	46/858	322/18870	5.11265e-12	8.56286e-10	6.76363e-10	Prefrontal cortex	46	AFDN/HLA-DRB5/ITGB2/HLA-DRB1/HLA-A/HLA-DRA/CORO1A/LGALS9/AIF1/CD81/LILRB1/CD4/PYCARD/CD74/ACTB/HLA-DQB1/HLA-DMB/RASAL3/TNFRSF14/IL15/PTAFR/PTPRC/IL4R/HLA-E/RPS3/CCDC88B/CSK/VAV1/HLA-DPA1/B2M/SIRPA/PIK3R6/TNFSF13B/NCK2/NCKAP1L/VSIR/TYK2/JAK2/RUNX1/DOCK8/NFKBIZ/SYK/PIEZO1/WNT5A/ALOX5/PIK3CA		Human Diseases	Cancer: specific types	hsa05221	Acute myeloid leukemia	12/491	67/8642	0.000337908	0.00327008	0.00261606	Prefrontal cortex	12	PIM1/CD14/CEBPA/CCND1/PIK3CD/CSF1R/FCGR1A/ITGAM/SPI1/RPS6KB2/RUNX1/PIK3CA
Purine Ribonucleoside Triphosphate Biosynthetic Process (GO:0009206)	0.00163478	0.102314	33	16.8091	107.852	Microglia	['ATP5F1A', 'ATP5F1B', 'ATP5F1C']															GO:0002478	antigen processing and presentation of exogenous peptide antigen	16/858	40/18870	6.55254e-12	1.06315e-09	8.3976e-10	Prefrontal cortex	16	HLA-DRB5/HLA-DRB1/HLA-A/HLA-DRA/CD74/FCER1G/HLA-DQB1/HLA-DMB/CTSS/HLA-E/FCGR1A/CTSL/HLA-DPA1/B2M/UNC93B1/LNPEP		Human Diseases	Infectious disease: bacterial	hsa05131	Shigellosis	28/491	247/8642	0.000348943	0.00327134	0.00261708	Prefrontal cortex	28	RRAGB/CD14/C3/UBA52/CASP1/CYTH4/PYCARD/CASP4/PIK3CD/ACTB/RPS27A/PLCB2/ITPR2/NAIP/PLCG2/NOD1/TLN1/TNFRSF1A/TLR5/TAB2/TNIP1/RPS6KB2/ATM/HK1/PRKCD/WIPI2/UBC/PIK3CA
Regulation Of Microtubule Nucleation (GO:0010968)	0.00163478	0.102314	31	16.8091	107.852	Microglia	['MECP2', 'HSPA1B', 'HSPA1A']															GO:0042113	B cell activation	42/858	278/18870	6.91682e-12	1.08825e-09	8.59583e-10	Prefrontal cortex	42	SH3KBP1/DOCK11/DCAF1/BST2/BTK/SHLD2/SHLD1/AKAP17A/JAK3/ZFP36L1/CD300A/IRF8/CD81/BLNK/LAT2/MMP14/CD74/PIK3CD/TCIRG1/LAPTM5/NOTCH2/PTPRC/ZFP36L2/NFATC2/TYROBP/MNDA/HDAC9/PLCG2/PTPN2/LYL1/SLC39A10/SPI1/TNFSF13B/STAT6/NCKAP1L/ATM/SAMSN1/IRF2BP2/SKAP2/PRKCD/NFKBIZ/SYK		Environmental Information Processing	Signal transduction	hsa04066	HIF-1 signaling pathway	16/491	109/8642	0.000406223	0.00369293	0.00295435	Prefrontal cortex	16	PGK1/PIK3CD/ELOB/LTBR/RPS6/PLCG2/HMOX1/RPS6KB2/ENO1/GAPDH/IFNGR1/PFKL/HK1/PFKFB3/IL6R/PIK3CA
Negative Regulation Of Double-Strand Break Repair Via Homologous Recombination (GO:2000042)	0.00164711	0.102314	34	9.24241	59.2321	Microglia	['FBH1', 'SHLD2', 'SHLD1', 'CGAS']															GO:0022407	regulation of cell-cell adhesion	59/858	493/18870	1.03739e-11	1.58416e-09	1.25129e-09	Prefrontal cortex	59	TMEM131L/VSIG4/AFDN/HLA-DRB5/ITGB2/JAK3/HLA-DRB1/HLA-A/HLA-DRA/CORO1A/LGALS9/CD300A/AIF1/CD81/LILRB1/CD4/PYCARD/CD74/ACTB/HLA-DQB1/HLA-DMB/RASAL3/LAPTM5/TNFRSF14/IL15/PTAFR/PTPRC/IL4R/HLA-E/RPS3/CCDC88B/CSK/VAV1/PTPN2/HLA-DPA1/CEBPB/B2M/SPI1/SIRPA/PIK3R6/FERMT3/TNFSF13B/NCK2/NCKAP1L/PPM1F/VSIR/TYK2/JAK2/RUNX1/DOCK8/PRKCD/NFKBIZ/DUSP22/SYK/PIEZO1/WNT5A/ALOX5/ZDHHC2/PIK3CA		Organismal Systems	Immune system	hsa04640	Hematopoietic cell lineage	15/491	99/8642	0.000432726	0.00381817	0.00305454	Prefrontal cortex	15	CSF2RA/HLA-DRB5/CD14/HLA-DRB1/HLA-DRA/CD4/HLA-DQB1/HLA-DMB/CSF1R/CD37/IL4R/FCGR1A/ITGAM/HLA-DPA1/IL6R
Positive Regulation Of Proteasomal Protein Catabolic Process (GO:1901800)	0.00186184	0.112348	35	3.85049	24.2049	Microglia	['PRKN', 'SH3RF3', 'CEBPA', 'COP1', 'FMR1', 'HSPA1B', 'HSPA1A', 'TAF1']															GO:0002703	regulation of leukocyte mediated immunity	39/858	249/18870	1.27296e-11	1.86371e-09	1.47211e-09	Prefrontal cortex	39	BST2/WAS/BTK/SHLD2/ITGB2/SHLD1/JAK3/HLA-DRB1/HLA-A/HLA-DRA/C3/LGALS9/FES/CD300A/TREM2/CD81/LILRB1/HLA-B/HLA-C/PTAFR/PTPRC/IL4R/TYROBP/HLA-E/FCGR1A/PRAM1/VAV1/PLCG2/ITGAM/ARRB2/B2M/CX3CR1/SPI1/PIK3R6/STAT6/NCKAP1L/DUSP22/STX7/SYK		NA	NA	hsa04148	Efferocytosis	20/491	156/8642	0.0005101	0.00437228	0.00349783	Prefrontal cortex	20	ATP11C/STAB1/C1QC/C1QA/C1QB/GAS6/CASP1/LRP1/PLA2G15/PECAM1/NFATC2/ANO6/CEBPB/SIGLEC10/CX3CR1/SIRPA/CALR/BSG/JAK2/ALOX5
Negative Regulation Of Cysteine-Type Endopeptidase Activity (GO:2000117)	0.00201058	0.116953	36	5.02705	31.2146	Microglia	['IGBP1', 'RPS6KA3', 'DDX3X', 'IFI16', 'XIAP', 'GAS6']															GO:0050670	regulation of lymphocyte proliferation	38/858	238/18870	1.29225e-11	1.86371e-09	1.47211e-09	Prefrontal cortex	38	TMEM131L/VSIG4/BTK/FCGR3A/HLA-DRB1/HLA-A/CORO1A/LGALS9/CD300A/AIF1/CD81/LILRB1/PYCARD/CD74/HLA-DMB/RASAL3/TNFRSF14/IL15/PTPRC/NFATC2/TYROBP/HLA-E/MNDA/RPS3/LST1/CCDC88B/HLA-DPA1/CEBPB/SLC39A10/TNFSF13B/NCK2/NCKAP1L/ATM/VSIR/TYK2/JAK2/MAPK8IP1/SYK		Environmental Information Processing	Signaling molecules and interaction	hsa04514	Cell adhesion molecules	20/491	158/8642	0.000602118	0.00499096	0.00399277	Prefrontal cortex	20	NLGN4Y/HLA-DRB5/CD99/ITGB2/HLA-DRB1/HLA-A/HLA-DRA/CD4/HLA-B/HLA-DQB1/HLA-DMB/HLA-C/PECAM1/ITGAL/PTPRC/HLA-E/ITGAM/HLA-DPA1/SELPLG/VSIR
Regulation Of Protein Ubiquitination (GO:0031396)	0.00213007	0.116953	37	3.41853	21.0294	Microglia	['PRKN', 'HUWE1', 'LAPTM5', 'XIAP', 'HDAC8', 'OGT', 'TGFBR1', 'HSPA1B', 'HSPA1A']															GO:0032944	regulation of mononuclear cell proliferation	38/858	242/18870	2.16064e-11	3.03191e-09	2.39484e-09	Prefrontal cortex	38	TMEM131L/VSIG4/BTK/FCGR3A/HLA-DRB1/HLA-A/CORO1A/LGALS9/CD300A/AIF1/CD81/LILRB1/PYCARD/CD74/HLA-DMB/RASAL3/TNFRSF14/IL15/PTPRC/NFATC2/TYROBP/HLA-E/MNDA/RPS3/LST1/CCDC88B/HLA-DPA1/CEBPB/SLC39A10/TNFSF13B/NCK2/NCKAP1L/ATM/VSIR/TYK2/JAK2/MAPK8IP1/SYK		Genetic Information Processing	Folding, sorting and degradation	hsa04141	Protein processing in endoplasmic reticulum	21/491	170/8642	0.000615552	0.00499096	0.00399277	Prefrontal cortex	21	PRKN/BCAP31/UFD1/MBTPS2/HSPA1B/UBXN1/CALR/DNAJB2/MAN1C1/HSPA1A/HSP90B1/ATF6B/UBE2G2/P4HB/RPN1/UGGT1/HSP90AB1/NSFL1C/RRBP1/TRAM1/MAP3K5
Positive Regulation Of Protein Polyubiquitination (GO:1902916)	0.00220629	0.116953	38	14.7072	89.956	Microglia	['PRKN', 'DDX3X', 'XIAP']															GO:0030100	regulation of endocytosis	42/858	291/18870	3.12438e-11	4.26889e-09	3.37191e-09	Prefrontal cortex	42	PRKN/BTK/OPHN1/CD14/C3/APOC1/APOE/CYBA/CD300A/TREM2/LRRK2/GAS6/LILRB1/PYCARD/FCER1G/LRP1/ACTB/IL15/PTPRC/BMP2K/FCGR1A/ANO6/CSK/PLCG2/RACK1/HCK/ARRB2/B2M/PLSCR1/SIRPA/VPS28/CALR/DOCK2/CD63/NCKAP1L/BIN1/DTNBP1/SNCA/TNK2/TLR2/SYK/WNT5A		Human Diseases	Immune disease	hsa05320	Autoimmune thyroid disease	10/491	53/8642	0.00068277	0.00539029	0.00431223	Prefrontal cortex	10	HLA-DRB5/HLA-DRB1/HLA-A/HLA-DRA/HLA-B/HLA-DQB1/HLA-DMB/HLA-C/HLA-E/HLA-DPA1
Regulation Of CD4-positive, Alpha-Beta T Cell Differentiation (GO:0043370)	0.00220629	0.116953	39	14.7072	89.956	Microglia	['HLA-DRA', 'HLA-DRB1', 'RUNX1']															GO:1903131	mononuclear cell differentiation	57/858	481/18870	3.48426e-11	4.63853e-09	3.66388e-09	Prefrontal cortex	57	DOCK11/TMEM131L/DCAF1/BTK/JAK3/HLA-DRB1/HLA-DRA/ZFP36L1/TMEM176B/IFI16/LGALS9/FES/TREM2/IRF8/GAS6/LILRB1/BLNK/MMP14/CD4/CD74/FCER1G/PIK3CD/HLA-B/TCIRG1/ACTB/CSF1R/MAFB/NOTCH2/IL15/PTPRC/IL4R/ZFP36L2/LEPR/LTBR/HDAC9/RPS6/VAV1/PLCG2/CTSL/PTPN2/LYL1/CEBPB/B2M/SPI1/DOCK2/PIK3R6/TNFSF13B/STAT6/NCKAP1L/ATM/VSIR/TRPM2/IRF2BP2/RUNX1/NFKBIZ/SYK/IL6R		Environmental Information Processing	Signal transduction	hsa04064	NF-kappa B signaling pathway	15/491	104/8642	0.000738168	0.00567822	0.00454257	Prefrontal cortex	15	EDA/XIAP/BTK/CD14/BLNK/TRIM25/LTBR/LY96/PLCG2/TNFRSF1A/TNFSF13B/TAB2/ATM/CFLAR/SYK
Regulation Of Blood Vessel Endothelial Cell Migration (GO:0043535)	0.00221502	0.116953	40	4.92206	30.0861	Microglia	['MECP2', 'ATP5F1A', 'ATP5F1B', 'TMSB4X', 'HSPB1', 'APOE']															GO:0050863	regulation of T cell activation	49/858	381/18870	4.91136e-11	6.30837e-09	4.98285e-09	Prefrontal cortex	49	TMEM131L/VSIG4/HLA-DRB5/JAK3/HLA-DRB1/HLA-A/HLA-DRA/CORO1A/LGALS9/CD300A/AIF1/CD81/LILRB1/CD4/PYCARD/CD74/ACTB/HLA-DQB1/HLA-DMB/RASAL3/LAPTM5/TNFRSF14/IL15/PTPRC/IL4R/HLA-E/RPS3/CCDC88B/CSK/VAV1/PTPN2/HLA-DPA1/CEBPB/B2M/SIRPA/PIK3R6/TNFSF13B/NCK2/NCKAP1L/VSIR/TYK2/JAK2/MAPK8IP1/RUNX1/DOCK8/NFKBIZ/DUSP22/SYK/PIK3CA		Human Diseases	Infectious disease: bacterial	hsa05132	Salmonella infection	27/491	249/8642	0.000885645	0.00664234	0.00531387	Prefrontal cortex	27	CD14/CASP1/CYTH4/PYCARD/GSDMD/CASP4/PIK3CD/ACTB/PIK3CG/PTPRC/RPS3/NAIP/LY96/NOD1/RHOG/TUBB/TNFRSF1A/TLR5/TAB2/HSP90B1/NCKAP1L/GAPDH/M6PR/TLR2/HSP90AB1/TUBA1B/PIK3CA
Histone mRNA Metabolic Process (GO:0008334)	0.00234258	0.120671	41	8.26868	50.0793	Microglia	['TUT7', 'TUT4', 'TENT2', 'TENT4B']															GO:0034341	response to type II interferon	28/858	143/18870	4.98157e-11	6.30837e-09	4.98285e-09	Prefrontal cortex	28	BST2/WAS/LGALS9/IRF8/AIF1/PARP9/RPL13A/CASP1/CD74/NLRC5/CXCL16/HCK/PTPN2/PARP14/HLA-DPA1/ZYX/SIRPA/CIITA/KYNU/CDC37/SP100/TYK2/GAPDH/JAK2/IFNGR1/SNCA/TLR2/WNT5A		Human Diseases	Cardiovascular disease	hsa05417	Lipid and atherosclerosis	24/491	215/8642	0.00112815	0.00825474	0.00660379	Prefrontal cortex	24	CD14/CYBA/HSPA1B/CASP1/PYCARD/PIK3CD/POU2F2/PLCB2/NCF4/NFATC2/LY96/VAV1/TNFRSF1A/TAB2/MIB2/APAF1/HSPA1A/HSP90B1/JAK2/ARHGEF1/TLR2/HSP90AB1/PIK3CA/MAP3K5
Mononuclear Cell Differentiation (GO:1903131)	0.0027562	0.138598	42	7.85484	46.2956	Microglia	['CSF1R', 'IFI16', 'IRF8', 'GAS6']															GO:0002768	immune response-regulating cell surface receptor signaling pathway	46/858	346/18870	6.28831e-11	7.77355e-09	6.14016e-09	Prefrontal cortex	46	BTK/FCGR3A/CD14/HLA-DRB1/HLA-A/CYBA/CD300A/TREM2/CD81/NINJ1/LILRB1/BLNK/LAT2/FYB1/FCER1G/PIK3CD/TLR1/CMTM3/HLA-DQB1/MAP3K1/LAPTM5/PTPRC/NFATC2/TYROBP/MNDA/RPS3/FCGR1A/LY96/PRAM1/CSK/VAV1/PLCG2/HCK/PTPN2/SLC39A10/PLSCR1/BAG6/CMKLR1/TLR5/NCKAP1L/PRKCD/TLR2/NFKBIZ/DUSP22/SYK/PIK3CA		Human Diseases	Immune disease	hsa05310	Asthma	7/491	31/8642	0.00145945	0.0104246	0.00833971	Prefrontal cortex	7	HLA-DRB5/HLA-DRB1/HLA-DRA/FCER1G/HLA-DQB1/HLA-DMB/HLA-DPA1
Myeloid Cell Differentiation (GO:0030099)	0.00292286	0.14356	43	4.63182	27.0275	Microglia	['CEBPA', 'MAF', 'RPS19', 'IFI16', 'PRKX', 'RUNX1']															GO:0045807	positive regulation of endocytosis	29/858	155/18870	7.18085e-11	8.67046e-09	6.84861e-09	Prefrontal cortex	29	BTK/CD14/C3/APOE/CYBA/TREM2/LRRK2/GAS6/PYCARD/FCER1G/LRP1/IL15/PTPRC/FCGR1A/ANO6/PLCG2/ARRB2/B2M/SIRPA/VPS28/CALR/DOCK2/CD63/NCKAP1L/BIN1/DTNBP1/SNCA/SYK/WNT5A		Organismal Systems	Immune system	hsa04672	Intestinal immune network for IgA production	9/491	49/8642	0.00153418	0.0107036	0.00856289	Prefrontal cortex	9	HLA-DRB5/HLA-DRB1/HLA-DRA/HLA-DQB1/HLA-DMB/IL15/LTBR/HLA-DPA1/TNFSF13B
Regulation Of Cytokine-Mediated Signaling Pathway (GO:0001959)	0.00306034	0.146897	44	5.6176	32.5216	Microglia	['CD74', 'PTPRC', 'IRAK1', 'SYK', 'GAS6']															GO:0002218	activation of innate immune response	40/858	276/18870	8.13758e-11	9.60234e-09	7.58469e-09	Prefrontal cortex	40	RPS6KA3/XIAP/DDX3X/BTK/STMP1/UFD1/BRCC3/TLR7/CD14/CYBA/IFI16/HSPA1B/CD300A/TREM2/NINJ1/CASP1/PYCARD/TRIM25/TLR1/CTSS/TYROBP/MNDA/RNF135/NAIP/LY96/PLCG2/HCK/NOD1/ARRB2/TLR5/TNIP1/HSPA1A/USP15/UNC93B1/ALPK1/CARD8/NAGK/TLR2/NFKBIZ/SYK		Cellular Processes	Cell growth and death	hsa04210	Apoptosis	17/491	136/8642	0.0017399	0.0118629	0.00949035	Prefrontal cortex	17	XIAP/CTSH/CTSC/PIK3CD/ACTB/CTSZ/CTSS/ITPR2/CTSL/TNFRSF1A/APAF1/ATM/CFLAR/CTSB/TUBA1B/PIK3CA/MAP3K5
Regulation Of Phagocytosis (GO:0050764)	0.00319268	0.149843	45	4.54251	26.1053	Microglia	['PIP4P2', 'FCER1G', 'PTPRC', 'SYK', 'CYBA', 'GAS6']															GO:0050764	regulation of phagocytosis	23/858	100/18870	8.92732e-11	1.03001e-08	8.13587e-09	Prefrontal cortex	23	BTK/C3/CYBA/CD300A/TREM2/GAS6/PYCARD/FCER1G/IL15/PTPRC/FCGR1A/ANO6/CSK/PLCG2/RACK1/HCK/PLSCR1/SIRPA/CALR/DOCK2/NCKAP1L/TLR2/SYK		Human Diseases	Infectious disease: parasitic	hsa05142	Chagas disease	14/491	102/8642	0.00178824	0.0119216	0.00953726	Prefrontal cortex	14	C1QC/C1QA/C1QB/C3/PIK3CD/TGFBR1/PLCB2/CALR/TNFRSF1A/GNAI2/CFLAR/IFNGR1/TLR2/PIK3CA
Positive Regulation Of Protein Binding (GO:0032092)	0.00348065	0.151023	46	4.45657	25.2266	Microglia	['PRKN', 'USP9X', 'RPL11', 'APOE', 'B2M', 'TAF1']															GO:0002758	innate immune response-activating signaling pathway	38/858	255/18870	1.05747e-10	1.19356e-08	9.42772e-09	Prefrontal cortex	38	RPS6KA3/XIAP/DDX3X/BTK/STMP1/UFD1/BRCC3/TLR7/CD14/CYBA/HSPA1B/CD300A/TREM2/NINJ1/CASP1/PYCARD/TRIM25/TLR1/CTSS/TYROBP/RNF135/NAIP/LY96/PLCG2/HCK/NOD1/ARRB2/TLR5/TNIP1/HSPA1A/USP15/UNC93B1/ALPK1/CARD8/NAGK/TLR2/NFKBIZ/SYK		Organismal Systems	Immune system	hsa04621	NOD-like receptor signaling pathway	21/491	186/8642	0.00195963	0.0127802	0.0102242	Prefrontal cortex	21	XIAP/BRCC3/TXNIP/CYBA/IFI16/CASP1/PYCARD/GSDMD/CASP4/GPSM3/PLCB2/ITPR2/NAIP/NOD1/TAB2/TYK2/TRPM2/CARD8/PRKCD/CTSB/HSP90AB1
Receptor-Mediated Endocytosis (GO:0006898)	0.00357697	0.151023	47	3.1448	17.7154	Microglia	['GRK3', 'GRK2', 'ITGAM', 'FCER1G', 'SYK', 'ITGB2', 'STAB1', 'APOE', 'SORL1']															GO:0045785	positive regulation of cell adhesion	56/858	482/18870	1.12177e-10	1.2392e-08	9.78818e-09	Prefrontal cortex	56	AFDN/CARMIL1/HLA-DRB5/ITGB2/HLA-DRB1/HLA-A/HLA-DRA/CORO1A/LGALS9/AIF1/CD81/LILRB1/CD4/PYCARD/CD74/ACTB/HLA-DQB1/HLA-DMB/RASAL3/TNFRSF14/IL15/PTAFR/PTPRC/IL4R/HLA-E/RPS3/CCDC88B/UTRN/CSK/VAV1/HLA-DPA1/ADGRG1/B2M/SIRPA/CALR/PIK3R6/TNFSF13B/NCK2/RREB1/NCKAP1L/ATM/PPM1F/VSIR/TYK2/APBB1IP/JAK2/RUNX1/DOCK8/P4HB/DISC1/NFKBIZ/SYK/PIEZO1/WNT5A/ALOX5/PIK3CA		Organismal Systems	Immune system	hsa04062	Chemokine signaling pathway	21/491	192/8642	0.00288876	0.0184389	0.0147511	Prefrontal cortex	21	GRK3/WAS/GRK2/JAK3/PIK3CD/ADCY7/PIK3CG/PLCB2/CXCL16/VAV1/PLCG2/HCK/ARRB2/CX3CR1/DOCK2/PIK3R6/GNAI2/JAK2/GNG2/PRKCD/PIK3CA
Positive Regulation Of Superoxide Anion Generation (GO:0032930)	0.00368449	0.151023	49	11.7646	65.9243	Microglia	['ITGAM', 'SYK', 'ITGB2']															GO:0002495	antigen processing and presentation of peptide antigen via MHC class II	14/858	35/18870	1.38259e-10	1.4955e-08	1.18126e-08	Prefrontal cortex	14	HLA-DRB5/HLA-DRB1/HLA-DRA/TREM2/PYCARD/CD74/FCER1G/HLA-DQB1/HLA-DMB/CTSS/CTSL/HLA-DPA1/B2M/UNC93B1		Human Diseases	Cancer: overview	hsa05202	Transcriptional misregulation in cancer	21/491	193/8642	0.00307489	0.0192181	0.0153745	Prefrontal cortex	21	KDM6A/MAF/CD14/CEBPA/GRIA3/LMO2/CSF1R/BMP2K/ETV6/FCGR1A/ITGAM/LYL1/CEBPB/SPI1/ATM/DDB2/ETV5/MAX/RUNX1/NFKBIZ/FLI1
Positive Regulation Of Leukocyte Degranulation (GO:0043302)	0.00368449	0.151023	48	11.7646	65.9243	Microglia	['ITGAM', 'SYK', 'ITGB2']															GO:0001909	leukocyte mediated cytotoxicity	27/858	140/18870	1.58259e-10	1.6769e-08	1.32455e-08	Prefrontal cortex	27	FCGR3A/HPRT1/HLA-DRB1/HLA-A/HLA-DRA/CORO1A/LGALS9/LILRB1/CTSH/CTSC/HLA-B/HLA-C/PTPRC/TYROBP/HLA-E/FCGR1A/VAV1/ITGAM/ARRB2/B2M/TUBB/CX3CR1/SPI1/PIK3R6/LYST/NCKAP1L/STX7		Cellular Processes	Transport and catabolism	hsa04140	Autophagy - animal	18/491	165/8642	0.00574909	0.0351985	0.0281588	Prefrontal cortex	18	LAMP2/RRAGB/UBA52/PIK3CD/RPS27A/CTSL/ATG16L2/RPS6KB2/CFLAR/DDIT4/EIF2AK4/PRKCD/WIPI2/STX7/UBC/CTSB/C9orf72/PIK3CA
Fc Receptor Signaling Pathway (GO:0038093)	0.003728	0.151023	50	7.14003	39.9262	Microglia	['FCGR3A', 'FCER1G', 'SYK', 'PLCG2']															GO:0050900	leukocyte migration	49/858	396/18870	1.92922e-10	2.0033e-08	1.58237e-08	Prefrontal cortex	49	MSN/MOSPD2/CD99/ITGB2/RPS19/CORO1A/LGALS9/CD300A/TREM2/AIF1/CD81/NINJ1/GAS6/RPL13A/MMP14/PYCARD/CD74/FCER1G/PIK3CD/CSF1R/TNFRSF14/PIK3CG/GPSM3/PECAM1/PTAFR/ITGAL/ANO6/CXCL16/PLEC/VAV1/HCK/SELPLG/IL17RA/CX3CR1/SPI1/SIRPA/CALR/HMOX1/BSG/CMKLR1/LYST/NCKAP1L/TRPM2/EPS8/DOCK8/SYK/WNT5A/ALOX5/IL6R		Organismal Systems	Immune system	hsa04662	B cell receptor signaling pathway	11/491	84/8642	0.00766038	0.0459623	0.0367698	Prefrontal cortex	11	BTK/CD81/LILRB1/BLNK/PIK3CD/NFATC2/VAV1/PLCG2/INPPL1/SYK/PIK3CA
Antigen Processing And Presentation Of Exogenous Peptide Antigen Via MHC Class II (GO:0019886)	0.003728	0.151023	51	7.14003	39.9262	Microglia	['HLA-DRB5', 'FCER1G', 'HLA-DRA', 'HLA-DRB1']															GO:0001774	microglial cell activation	16/858	49/18870	2.37459e-10	2.37094e-08	1.87275e-08	Prefrontal cortex	16	ITGB2/C1QA/TREM2/AIF1/LRRK2/CTSC/GRN/PTPRC/TYROBP/ITGAM/CX3CR1/ATM/JAK2/IFNGR1/SNCA/TLR2		Organismal Systems	Nervous system	hsa04724	Glutamatergic synapse	12/128	115/8642	1.1227e-07	2.26786e-05	1.94996e-05	Hippocampus	12	GRIK2/DLGAP1/HOMER1/GRIA2/GRM5/GRIA1/PLCB1/GRM7/KCNJ3/GRIN2B/GRIA4/GRIN2A
Positive Regulation Of Phagocytosis (GO:0050766)	0.00378749	0.151023	52	4.37382	24.3886	Microglia	['C3', 'FCER1G', 'PTPRC', 'PLCG2', 'CYBA', 'GAS6']															GO:0019884	antigen processing and presentation of exogenous antigen	16/858	49/18870	2.37459e-10	2.37094e-08	1.87275e-08	Prefrontal cortex	16	HLA-DRB5/HLA-DRB1/HLA-A/HLA-DRA/CD74/FCER1G/HLA-DQB1/HLA-DMB/CTSS/HLA-E/FCGR1A/CTSL/HLA-DPA1/B2M/UNC93B1/LNPEP		Organismal Systems	Environmental adaptation	hsa04713	Circadian entrainment	10/128	97/8642	1.50936e-06	0.00011091	9.53627e-05	Hippocampus	10	RYR2/GRIA2/GRIA1/PLCB1/PRKG1/KCNJ3/GRIN2B/RYR3/GRIA4/GRIN2A
Hemopoiesis (GO:0030097)	0.00382916	0.151023	53	3.39313	18.8831	Microglia	['CSF1R', 'CEBPA', 'PTPRC', 'IFI16', 'PRKX', 'OGT', 'RUNX1', 'ETV6']															GO:0050727	regulation of inflammatory response	51/858	425/18870	2.47081e-10	2.42046e-08	1.91187e-08	Prefrontal cortex	51	NEAT1/TMSB4X/HAMP/ARMH4/XIAP/BTK/TLR7/HLA-DRB1/RPS19/CEBPA/C3/APOE/TREM2/CD81/NINJ1/LRRK2/CASP1/PYCARD/GSDMD/CASP4/CTSC/IL10RA/PIK3CG/GPSM3/IL15/GRN/PTPRC/HLA-E/FCGR1A/ALOX5AP/NAIP/PLCG2/HCK/PTPN2/IL17RA/CEBPB/SIGLEC10/SIRPA/TNFRSF1A/TNIP1/ATM/JAK2/RHBDF2/ZFP36/PRKCD/SNCA/TLR2/NFKBIZ/SYK/WNT5A/ALOX5		Human Diseases	Substance dependence	hsa05033	Nicotine addiction	7/128	40/8642	1.64717e-06	0.00011091	9.53627e-05	Hippocampus	7	GRIA2/GRIA1/GRIN2B/GRIA4/GABRG2/GRIN2A/GABRB2
Positive Regulation Of Immune Response (GO:0050778)	0.00386139	0.151023	54	3.77863	20.9968	Microglia	['SASH3', 'CD74', 'ITGAM', 'PTPRC', 'ITGB2', 'HLA-DRA', 'HLA-DRB1']															GO:0045862	positive regulation of proteolysis	45/858	350/18870	3.09157e-10	2.97248e-08	2.3479e-08	Prefrontal cortex	45	COP1/PRKN/OGT/TAF1/DDX3X/BCAP31/ATP5IF1/CEBPA/APOE/IFI16/LGALS9/HSPA1B/TREM2/LRRK2/CASP1/MMP14/CTSH/PYCARD/CTSC/CTSS/LAPTM5/ELOB/RCN3/GRN/RPS3/GRIN1/CTSL/RACK1/NOD1/BAG6/SH3RF3/DNAJB2/APAF1/TNIP1/HSPA1A/ENO1/PPM1F/VSIR/JAK2/CARD8/SNCA/DISC1/SYK/RNF144B/MAP3K5		Environmental Information Processing	Signaling molecules and interaction	hsa04514	Cell adhesion molecules	12/128	158/8642	3.49912e-06	0.000176706	0.000151936	Hippocampus	12	PTPRD/NRXN1/NCAM2/NLGN1/CNTNAP2/NEGR1/NRXN3/NCAM1/LRRC4C/IGSF11/CNTN1/CADM1
Positive Regulation Of Interleukin-8 Production (GO:0032757)	0.00411392	0.157975	55	4.29407	23.589	Microglia	['CD74', 'SYK', 'TLR7', 'CD14', 'HSPA1B', 'HSPA1A']															GO:0061900	glial cell activation	17/858	57/18870	3.26363e-10	3.08086e-08	2.43351e-08	Prefrontal cortex	17	ITGB2/C1QA/TREM2/AIF1/LRRK2/CTSC/LRP1/GRN/PTPRC/TYROBP/ITGAM/CX3CR1/ATM/JAK2/IFNGR1/SNCA/TLR2		Human Diseases	Substance dependence	hsa05032	Morphine addiction	9/128	91/8642	7.28439e-06	0.000294289	0.000253037	Hippocampus	9	PDE1A/PDE4D/PDE3B/PDE4B/PDE1C/PDE8A/KCNJ3/GABRG2/GABRB2
Regulation Of T Cell Activation (GO:0050863)	0.00446069	0.163876	56	4.21718	22.8253	Microglia	['HLA-DRB5', 'LAPTM5', 'HLA-DRA', 'B2M', 'JAK3', 'HLA-DRB1']															GO:0002504	antigen processing and presentation of peptide or polysaccharide antigen via MHC class II	14/858	37/18870	3.34278e-10	3.09923e-08	2.44802e-08	Prefrontal cortex	14	HLA-DRB5/HLA-DRB1/HLA-DRA/TREM2/PYCARD/CD74/FCER1G/HLA-DQB1/HLA-DMB/CTSS/CTSL/HLA-DPA1/B2M/UNC93B1		Organismal Systems	Nervous system	hsa04728	Dopaminergic synapse	10/128	132/8642	2.41889e-05	0.00081436	0.000700206	Hippocampus	10	PPP2R2B/GRIA2/GRIA1/MAPK10/PLCB1/CREB5/KCNJ3/GRIN2B/GRIA4/GRIN2A
MHC Class II Protein Complex Assembly (GO:0002399)	0.00460303	0.163876	57	10.6945	57.5477	Microglia	['HLA-DRB5', 'HLA-DRA', 'HLA-DRB1']															GO:0002819	regulation of adaptive immune response	33/858	208/18870	3.43088e-10	3.12511e-08	2.46846e-08	Prefrontal cortex	33	WAS/BTK/SHLD2/SHLD1/JAK3/HLA-DRB1/HLA-A/HLA-DRA/C3/TREM2/CD81/LILRB1/CD4/PYCARD/HLA-B/TNFRSF14/ADCY7/HLA-C/PTPRC/IL4R/HLA-E/FCGR1A/B2M/TNFSF13B/STAT6/NCKAP1L/SAMSN1/TYK2/JAK2/EIF2AK4/NFKBIZ/DUSP22/STX7		Organismal Systems	Nervous system	hsa04723	Retrograde endocannabinoid signaling	10/128	148/8642	6.46457e-05	0.00186549	0.00160399	Hippocampus	10	GRIA2/GRM5/GRIA1/MAPK10/PLCB1/RIMS1/KCNJ3/GRIA4/GABRG2/GABRB2
Regulation Of Superoxide Anion Generation (GO:0032928)	0.00460303	0.163876	58	10.6945	57.5477	Microglia	['ITGAM', 'SYK', 'ITGB2']															GO:0034976	response to endoplasmic reticulum stress	38/858	266/18870	3.70143e-10	3.31342e-08	2.6172e-08	Prefrontal cortex	38	PRKN/ECPAS/DDX3X/BCAP31/UFD1/MBTPS2/CCND1/LRRK2/TRIM25/CASP4/GRINA/AUP1/RCN3/MARCKS/UBXN1/RACK1/PTPN2/NOD1/CEBPB/BAG6/CALR/ANKZF1/DNAJB2/NCK2/APAF1/MAN1C1/HSPA1A/HSP90B1/TMX1/PARP8/ATF6B/UBE2G2/EIF2AK4/P4HB/UGGT1/CDK5RAP3/ALOX5/MAP3K5		Organismal Systems	Nervous system	hsa04720	Long-term potentiation	6/128	67/8642	0.000447403	0.0105977	0.00911211	Hippocampus	6	GRIA2/GRM5/GRIA1/PLCB1/GRIN2B/GRIN2A
Peptide Antigen Assembly With MHC Class II Protein Complex (GO:0002503)	0.00460303	0.163876	59	10.6945	57.5477	Microglia	['HLA-DRB5', 'HLA-DRA', 'HLA-DRB1']															GO:0002275	myeloid cell activation involved in immune response	22/858	98/18870	3.77288e-10	3.32014e-08	2.62251e-08	Prefrontal cortex	22	BTK/ITGB2/LGALS9/FES/CD300A/TREM2/LAT2/PYCARD/FCER1G/PIK3CD/PIK3CG/GRN/PTAFR/IL4R/TYROBP/PRAM1/PLCG2/ITGAM/CX3CR1/SPI1/DOCK2/SYK		Environmental Information Processing	Signal transduction	hsa04024	cAMP signaling pathway	11/128	225/8642	0.000489442	0.0105977	0.00911211	Hippocampus	11	PDE4D/RYR2/GRIA2/PDE3B/GRIA1/PDE4B/MAPK10/CREB5/GRIN2B/GRIA4/GRIN2A
Positive Regulation Of Leukocyte Cell-Cell Adhesion (GO:1903039)	0.00465556	0.163876	60	5.0404	27.0654	Microglia	['HLA-DRB5', 'IRAK1', 'ITGB2', 'HLA-DRA', 'HLA-DRB1']															GO:0016032	viral process	51/858	432/18870	4.42129e-10	3.82589e-08	3.02199e-08	Prefrontal cortex	51	PRKN/DDX3X/BST2/GRK2/ZDHHC9/HLA-DRB1/APOE/IFI16/LGALS9/HSPA1B/PARP9/CD81/GAS6/CD4/MGAT4A/TRIM25/CD74/EIF3G/RPSA/CSF1R/TNFRSF14/MGAT1/USF2/PARP10/CTSL/MGAT4B/ATG16L2/CLEC5A/SELPLG/PLSCR1/TRIM14/MX1/VPS28/CIITA/BSG/TNIP1/HSPA1A/CHMP1A/SPCS3/USP6NL/PCBP1/ZC3HAV1/EEF1A1/EIF2AK4/P4HB/ZFP36/LARP7/CFL1/TRIM22/CTSB/HSP90AB1		Human Diseases	Substance dependence	hsa05031	Amphetamine addiction	6/128	69/8642	0.000524637	0.0105977	0.00911211	Hippocampus	6	GRIA2/GRIA1/CREB5/GRIN2B/GRIA4/GRIN2A
Antigen Processing And Presentation Of Peptide Antigen Via MHC Class II (GO:0002495)	0.0049089	0.167068	61	6.54435	34.7944	Microglia	['HLA-DRB5', 'FCER1G', 'HLA-DRA', 'HLA-DRB1']															GO:0002429	immune response-activating cell surface receptor signaling pathway	42/858	318/18870	5.29116e-10	4.50356e-08	3.55727e-08	Prefrontal cortex	42	BTK/CD14/HLA-DRB1/HLA-A/CYBA/CD300A/TREM2/CD81/NINJ1/BLNK/LAT2/FYB1/FCER1G/PIK3CD/TLR1/CMTM3/HLA-DQB1/LAPTM5/PTPRC/NFATC2/TYROBP/MNDA/RPS3/LY96/PRAM1/CSK/VAV1/PLCG2/HCK/PTPN2/SLC39A10/PLSCR1/BAG6/CMKLR1/TLR5/NCKAP1L/PRKCD/TLR2/NFKBIZ/DUSP22/SYK/PIK3CA		Human Diseases	Neurodegenerative disease	hsa05017	Spinocerebellar ataxia	8/128	143/8642	0.00124308	0.0228275	0.0196276	Hippocampus	8	GRIA2/FGF14/GRIA1/MAPK10/PLCB1/DAB1/GRIN2B/GRIN2A
Positive Regulation Of Type I Interferon Production (GO:0032481)	0.0052182	0.167068	62	4.07134	21.3973	Microglia	['DDX3X', 'IRAK1', 'CGAS', 'XIAP', 'TLR7', 'CD14']															GO:0042098	T cell proliferation	33/858	213/18870	6.46214e-10	5.32786e-08	4.20836e-08	Prefrontal cortex	33	MSN/TMEM131L/VSIG4/HLA-DRB1/HLA-A/CORO1A/LGALS9/AIF1/CD81/LILRB1/PYCARD/HLA-DMB/RASAL3/TNFRSF14/PIK3CG/IL15/PTPRC/HLA-E/RPS3/CCDC88B/RPS6/HLA-DPA1/CEBPB/DOCK2/TNFSF13B/NCK2/NCKAP1L/VSIR/TYK2/JAK2/MAPK8IP1/DOCK8/SYK		Metabolism	Nucleotide metabolism	hsa00230	Purine metabolism	7/128	128/8642	0.00284794	0.0479403	0.0412202	Hippocampus	7	PDE1A/PDE4D/PDE3B/PDE4B/PDE1C/AK5/PDE8A
Calcium-Mediated Signaling (GO:0019722)	0.00539592	0.167068	63	3.5355	18.4628	Microglia	['CNKSR2', 'LAT2', 'BCAP31', 'FCGR3A', 'PTPRC', 'BTK', 'PLCG2']															GO:0002269	leukocyte activation involved in inflammatory response	16/858	52/18870	6.46485e-10	5.32786e-08	4.20836e-08	Prefrontal cortex	16	ITGB2/C1QA/TREM2/AIF1/LRRK2/CTSC/GRN/PTPRC/TYROBP/ITGAM/CX3CR1/ATM/JAK2/IFNGR1/SNCA/TLR2
Regulation Of Protein Modification By Small Protein Conjugation Or Removal (GO:1903320)	0.00558362	0.167068	64	6.28226	32.5918	Microglia	['PRKN', 'TGFBR1', 'HSPA1B', 'HSPA1A']															GO:0002221	pattern recognition receptor signaling pathway	35/858	236/18870	6.60724e-10	5.36012e-08	4.23385e-08	Prefrontal cortex	35	RPS6KA3/XIAP/DDX3X/BTK/STMP1/UFD1/BRCC3/TLR7/CD14/CYBA/HSPA1B/CD300A/TREM2/NINJ1/CASP1/PYCARD/TRIM25/TLR1/CTSS/RNF135/NAIP/LY96/PLCG2/NOD1/ARRB2/TLR5/TNIP1/HSPA1A/USP15/UNC93B1/ALPK1/CARD8/NAGK/TLR2/NFKBIZ
Positive Regulation Of B Cell Proliferation (GO:0030890)	0.00558362	0.167068	65	6.28226	32.5918	Microglia	['SASH3', 'CD74', 'PTPRC', 'NFATC2']															GO:0070665	positive regulation of leukocyte proliferation	28/858	166/18870	1.81394e-09	1.44892e-07	1.14447e-07	Prefrontal cortex	28	CSF2RA/BST2/BTK/FCGR3A/HLA-A/CORO1A/LGALS9/AIF1/CD81/PYCARD/CD74/HLA-DMB/RASAL3/CSF1R/IL15/PTPRC/NFATC2/HLA-E/RPS3/CCDC88B/HLA-DPA1/SLC39A10/TNFSF13B/NCK2/NCKAP1L/TYK2/JAK2/SYK
miRNA Metabolic Process (GO:0010586)	0.00564803	0.167068	67	9.80282	50.7438	Microglia	['TUT7', 'TUT4', 'TENT4B']															GO:0001906	cell killing	33/858	223/18870	2.15225e-09	1.69311e-07	1.33735e-07	Prefrontal cortex	33	HAMP/FCGR3A/HPRT1/HLA-DRB1/HLA-A/RPS19/HLA-DRA/C3/CORO1A/LGALS9/NINJ1/LILRB1/CTSH/CTSC/HLA-B/HLA-C/PTPRC/TYROBP/HLA-E/FCGR1A/VAV1/ITGAM/ARRB2/B2M/TUBB/CX3CR1/SPI1/PIK3R6/LYST/NCKAP1L/GAPDH/STX7/SYK
Regulation Of Monocyte Differentiation (GO:0045655)	0.00564803	0.167068	66	9.80282	50.7438	Microglia	['CD74', 'HLA-DRB1', 'ZFP36L1']															GO:0150076	neuroinflammatory response	19/858	82/18870	3.37792e-09	2.61764e-07	2.06762e-07	Prefrontal cortex	19	LARGE1/ITGB2/C1QA/TREM2/AIF1/LRRK2/CTSC/LRP1/GRN/PTPRC/TYROBP/PLCG2/ITGAM/CX3CR1/ATM/JAK2/IFNGR1/SNCA/TLR2
Regulation Of Retrograde Transport, Endosome To Golgi (GO:1905279)	0.00593281	0.167068	68	26.1004	133.823	Microglia	['PRKN', 'EIPR1']															GO:0050777	negative regulation of immune response	31/858	205/18870	3.88288e-09	2.96469e-07	2.34175e-07	Prefrontal cortex	31	VSIG4/JAK3/HLA-DRB1/HLA-A/RPS19/IFI16/LGALS9/CD300A/TREM2/LILRB1/HLA-B/TNFRSF14/NLRC5/GRN/PTPRC/IL4R/HLA-E/HCK/PTPN2/PARP14/ARRB2/SPI1/SAMHD1/A2M/STAT6/NCKAP1L/USP15/SAMSN1/RHBDF2/DUSP22/SYK
Cellular Heat Acclimation (GO:0070370)	0.00593281	0.167068	69	26.1004	133.823	Microglia	['HSPA1B', 'HSPA1A']															GO:0002821	positive regulation of adaptive immune response	24/858	130/18870	4.11067e-09	3.09313e-07	2.4432e-07	Prefrontal cortex	24	BTK/SHLD2/SHLD1/HLA-DRB1/HLA-A/HLA-DRA/C3/TREM2/CD81/CD4/PYCARD/HLA-B/HLA-C/PTPRC/HLA-E/FCGR1A/B2M/TNFSF13B/STAT6/TYK2/JAK2/EIF2AK4/NFKBIZ/STX7
Heat Acclimation (GO:0010286)	0.00593281	0.167068	70	26.1004	133.823	Microglia	['HSPA1B', 'HSPA1A']															GO:0019886	antigen processing and presentation of exogenous peptide antigen via MHC class II	12/858	31/18870	4.59039e-09	3.40476e-07	2.68935e-07	Prefrontal cortex	12	HLA-DRB5/HLA-DRB1/HLA-DRA/CD74/FCER1G/HLA-DQB1/HLA-DMB/CTSS/CTSL/HLA-DPA1/B2M/UNC93B1
Humoral Immune Response Mediated By Circulating Immunoglobulin (GO:0002455)	0.00593281	0.167068	71	26.1004	133.823	Microglia	['C1QB', 'C1QC']															GO:0002886	regulation of myeloid leukocyte mediated immunity	16/858	59/18870	5.07442e-09	3.71076e-07	2.93105e-07	Prefrontal cortex	16	BTK/ITGB2/C3/LGALS9/FES/CD300A/PTAFR/IL4R/TYROBP/HLA-E/FCGR1A/PRAM1/ITGAM/CX3CR1/SPI1/SYK
Positive Regulation Of CD4-positive, CD25-positive, Alpha-Beta Regulatory T Cell Differentiation (GO:0032831)	0.00593281	0.167068	72	26.1004	133.823	Microglia	['HLA-DRA', 'HLA-DRB1']															GO:0032640	tumor necrosis factor production	29/858	186/18870	6.05578e-09	4.30707e-07	3.40206e-07	Prefrontal cortex	29	BTK/FCGR3A/CD14/CYBA/LGALS9/TREM2/LRRK2/GAS6/LILRB1/PYCARD/TLR1/HSPB1/PTAFR/PTPRC/TYROBP/HLA-E/LY96/PLCG2/NOD1/ARRB2/CX3CR1/SIRPA/VSIR/JAK2/IFNGR1/ZFP36/TLR2/SYK/WNT5A
Positive Regulation Of I-kappaB Phosphorylation (GO:1903721)	0.00593281	0.167068	73	26.1004	133.823	Microglia	['CX3CR1', 'PLCG2']															GO:0032680	regulation of tumor necrosis factor production	29/858	186/18870	6.05578e-09	4.30707e-07	3.40206e-07	Prefrontal cortex	29	BTK/FCGR3A/CD14/CYBA/LGALS9/TREM2/LRRK2/GAS6/LILRB1/PYCARD/TLR1/HSPB1/PTAFR/PTPRC/TYROBP/HLA-E/LY96/PLCG2/NOD1/ARRB2/CX3CR1/SIRPA/VSIR/JAK2/IFNGR1/ZFP36/TLR2/SYK/WNT5A
Positive Regulation Of Autophagy Of Mitochondrion In Response To Mitochondrial Depolarization (GO:1904925)	0.00593281	0.167068	74	26.1004	133.823	Microglia	['PRKN', 'HUWE1']															GO:2001233	regulation of apoptotic signaling pathway	46/858	398/18870	6.29469e-09	4.41649e-07	3.48849e-07	Prefrontal cortex	46	PRKN/DDX3X/BCAP31/SLC25A6/FBH1/MAGED1/HSPA1B/TREM2/LRRK2/CTSH/PYCARD/CD74/CTSC/RPL11/HSPB1/CTSS/GRINA/TMC8/MAZ/TGFBR1/PTPRC/RPS3/LTBR/CTSL/RACK1/PTPN2/YBX3/CX3CR1/RPS7/HMOX1/NCK2/APAF1/HSPA1A/SP100/GNAI2/ENO1/USP15/CFLAR/JAK2/FAIM2/KDM1A/MAPK8IP1/TPT1/P4HB/PRKCD/WNT5A
Regulation Of 3'-UTR-mediated mRNA Stabilization (GO:1905868)	0.00593281	0.167068	75	26.1004	133.823	Microglia	['TENT4A', 'TENT4B']															GO:0050671	positive regulation of lymphocyte proliferation	25/858	145/18870	8.43328e-09	5.83808e-07	4.61138e-07	Prefrontal cortex	25	BTK/FCGR3A/HLA-A/CORO1A/LGALS9/AIF1/CD81/PYCARD/CD74/HLA-DMB/RASAL3/IL15/PTPRC/NFATC2/HLA-E/RPS3/CCDC88B/HLA-DPA1/SLC39A10/TNFSF13B/NCK2/NCKAP1L/TYK2/JAK2/SYK
Regulation Of Interleukin-2 Production (GO:0032663)	0.00618673	0.171926	76	4.67965	23.7977	Microglia	['PTPRC', 'PLCG2', 'LAPTM5', 'VSIG4', 'RUNX1']															GO:0030099	myeloid cell differentiation	48/858	430/18870	9.0931e-09	6.21203e-07	4.90675e-07	Prefrontal cortex	48	GAB3/PRKX/LARGE1/C1QC/ATP6AP1/ATP5IF1/MAF/HLA-DRB1/RPS19/CEBPA/ZFP36L1/IFI16/FES/HSPA1B/TREM2/IRF8/RPS14/CD81/LILRB1/CD4/CD74/PIK3CD/TCIRG1/CSF1R/MAFB/SCIN/NOTCH2/IL15/TYROBP/LTBR/RPS6/PTPN2/CLEC5A/CEBPB/B2M/SPI1/HSPA1A/HEATR3/NCKAP1L/CFLAR/JAK2/RUNX1/ZFP36/PTBP3/TLR2/FLI1/CDK5RAP3/KCNQ1
Antigen Receptor-Mediated Signaling Pathway (GO:0050851)	0.00659297	0.180148	77	2.84114	14.2675	Microglia	['LAT2', 'FYB1', 'PTPRC', 'SYK', 'BTK', 'PLCG2', 'BLNK', 'NFATC2', 'HLA-DRB1']															GO:0032760	positive regulation of tumor necrosis factor production	21/858	106/18870	1.03643e-08	6.98847e-07	5.52005e-07	Prefrontal cortex	21	BTK/FCGR3A/CD14/CYBA/LGALS9/LRRK2/PYCARD/TLR1/HSPB1/PTAFR/PTPRC/TYROBP/HLA-E/LY96/PLCG2/NOD1/JAK2/IFNGR1/TLR2/SYK/WNT5A
Positive Regulation Of Reactive Oxygen Species Metabolic Process (GO:2000379)	0.00676733	0.180148	78	4.57059	22.8331	Microglia	['ITGAM', 'SYK', 'ITGB2', 'PLCG2', 'CYBA']															GO:0071706	tumor necrosis factor superfamily cytokine production	29/858	191/18870	1.12127e-08	7.36916e-07	5.82074e-07	Prefrontal cortex	29	BTK/FCGR3A/CD14/CYBA/LGALS9/TREM2/LRRK2/GAS6/LILRB1/PYCARD/TLR1/HSPB1/PTAFR/PTPRC/TYROBP/HLA-E/LY96/PLCG2/NOD1/ARRB2/CX3CR1/SIRPA/VSIR/JAK2/IFNGR1/ZFP36/TLR2/SYK/WNT5A
Phosphatidylinositol Dephosphorylation (GO:0046856)	0.0068238	0.180148	79	9.04829	45.1269	Microglia	['MTMR1', 'PIP4P2', 'MTM1']															GO:1903555	regulation of tumor necrosis factor superfamily cytokine production	29/858	191/18870	1.12127e-08	7.36916e-07	5.82074e-07	Prefrontal cortex	29	BTK/FCGR3A/CD14/CYBA/LGALS9/TREM2/LRRK2/GAS6/LILRB1/PYCARD/TLR1/HSPB1/PTAFR/PTPRC/TYROBP/HLA-E/LY96/PLCG2/NOD1/ARRB2/CX3CR1/SIRPA/VSIR/JAK2/IFNGR1/ZFP36/TLR2/SYK/WNT5A
Positive Regulation Of Myeloid Leukocyte Cytokine Production Involved In Immune Response (GO:0061081)	0.0068238	0.180148	80	9.04829	45.1269	Microglia	['CD74', 'LAPTM5', 'PLCG2']															GO:0046633	alpha-beta T cell proliferation	14/858	47/18870	1.22277e-08	7.93575e-07	6.26828e-07	Prefrontal cortex	14	HLA-A/LGALS9/CD81/RASAL3/TNFRSF14/IL15/PTPRC/HLA-E/DOCK2/VSIR/TYK2/JAK2/MAPK8IP1/SYK
Antigen Processing And Presentation Of Exogenous Peptide Antigen (GO:0002478)	0.00711269	0.185457	81	5.81631	28.7667	Microglia	['HLA-DRB5', 'FCER1G', 'HLA-DRA', 'HLA-DRB1']															GO:0032946	positive regulation of mononuclear cell proliferation	25/858	148/18870	1.2957e-08	8.30525e-07	6.56015e-07	Prefrontal cortex	25	BTK/FCGR3A/HLA-A/CORO1A/LGALS9/AIF1/CD81/PYCARD/CD74/HLA-DMB/RASAL3/IL15/PTPRC/NFATC2/HLA-E/RPS3/CCDC88B/HLA-DPA1/SLC39A10/TNFSF13B/NCK2/NCKAP1L/TYK2/JAK2/SYK
[truncated: 915 more rows]
[truncated: 20 more columns]

## Sheet: Supplementary Table 6
Interaction information														Cell-cell communication																	Scatter information
Interaction weights/strength in prefrontal cortex region														index	source	target	ligand	receptor	prob	pval	interaction_name	interaction_name_2	pathway_name	annotation	evidence	source.target	prob.original	group.names	dataset		gene	outgoing	incoming	specificity.out.in	specificity	labels
[truncated: 3,364 more rows]

## Sheet: Supplementary Table 7
Datasets	Authors	Year	Title	Atlas	DOI	Species	Status	Publish.status	Sex.information	Ethics
[truncated: 169 more rows]

## Sheet: Supplementary Table 8
Dataset	donor_ID	donor_sex	donor_age	ethnicity	reference	sample_type
[truncated: 1,356 more rows]
