# Supplementary material for: A brain cell atlas integrating single-cell transcriptomes across human brain regions
Source: Nat Med. 2024 Aug 2;30(9):2679–91. doi: 10.1038/s41591-024-03150-z (PMC11405287; doi:10.1038/s41591-024-03150-z)
Supplement: Supplementary file 4 — Statistical source data. [file 41591_2024_3150_MOESM4_ESM.xlsx]

## Sheet: Fig.1a-d
Fig.1a			Fig.1b			Fig.1c				Fig.1d
Adult	8062832		N/A	902311		Female	Adult	2024978		Healthy	Control	8415651
Fetal	2203728		0-12 weeks	1418071		Male	Adult	5811997		AD	Diseased	1245833
Organoid	861169		12-27 weeks	732642		N/A	Adult	381682		N/A	N/A	352947
Tumour	234295		27-40 weeks	2896		Female	Fetal	103176		Epilepsy	Diseased	347271
			0-10 years	247356		Male	Fetal	79860		Gliomas	Diseased	312054
			10-20 years	183000		N/A	Fetal	2020692		ALS	Diseased	163883
			20-30 years	1085240						Dementia	Diseased	204428
			30-40 years	116358						PD	Diseased	153478
			40-50 years	1293051						ASD	Diseased	52003
			50-60 years	1814274						MS	Diseased	69394
			60-70 years	961561						MDD	Diseased	41944
			70-80 years	962301						Others	Diseased	3305
			80+ years	703324

## Sheet: Fig.1f
L1	L2	sum	proportion	relative	value
	<chr>	<chr>	<int>	<dbl>	<dbl>	<int>
1	Cerebral cortex	Frontal lobe	1644125	0.119815	119.815	24
2	Cerebral cortex	Occipital lobe	887860	0.0647026	64.7026	13
3	Cerebral cortex	Parietal lobe	184380	0.0134366	13.4367	3
4	Cerebral cortex	Temporal lobe	773743	0.0563863	56.3863	11
5	Limbic system	Amygdala	235228	0.0171422	17.1422	3
6	Limbic system	Basal ganglia	757703	0.0552174	55.2174	11

## Sheet: Fig.1g
Region	Count
Hippocampus	1059860
Prefrontal cortex	898948
Occipital lobe	829005
Basal ganglia	757703
Motor cortex	591166
Temporal lobe	481722
Frontal lobe	471013
Thalamus	347279
Cerebral cortex	314848
Midbrain	290740
Entorhinal cortex	252761
Amygdala	235228
Pons	204168
Cingulate cortex	201913
Cerebellum	156850
Middle temporal gyrus	155913
Hypothalamus	134471
Somatosensory cortex	94925
Parietal lobe	89455
Medulla oblongata	85487
Posterior insula	78633
Superior frontal gyrus	63608
Visual cortex	58855
Grey matter	44144
Auditory cortex	39260
Piriform cortex	36941
White matter	32516
Olfactory nucleus	31230
Spinal cord	24190

## Sheet: Fig.1h
CellType	Signatures
Astrocyte	['SLC1A2', 'GFAP', 'AQP4']
Bergmann glia	['ADAMTSL1', 'LINC01727', 'ALDH1A1']
Oligodendrocyte precursor	['PTPRZ1', 'VCAN', 'PCDH15']
Committed oligodendrocyte precursor	['PLP1', 'ST18', 'BCAS1']
Oligodendrocyte	['TMTC2', 'ANLN', 'LRP2']
CGE interneuron	['RGS12', 'CXCL14', 'GAD1']
MGE interneuron	['KCNC2', 'KIAA1217', 'NXPH1']
Cerebellar inhibitory	['INPP4B', 'EML5', 'GRM1']
Midbrain-derived inhibitory	['SPHKAP', 'CHRM2', 'OTX2-AS1']
LAMP5-LHX6 and Chandelier	['FGF13', 'TMEM132D', 'KCNC2']
Eccentric medium spiny neuron	['PBX3', 'MEIS2', 'SOX2-OT']
Medium spiny neuron	['DGKH', 'CAMK4', 'ANO3']
Deep-layer corticothalamic and 6b	['KIAA1217', 'ASIC2', 'ADAMTSL1']
Deep-layer intratelencephalic	['CHN1', 'POU6F2', 'IL1RAPL2']
Deep-layer near-projecting	['TSHZ2', 'NPSR1-AS1', 'IFNG-AS1']
Amygdala excitatory	['ENC1', 'SLC17A7', 'TAFA2']
Thalamic excitatory	['NTNG1', 'PCP4', 'FSTL4']
Hippocampal CA1-3	['COL24A1', 'COL5A2', 'CCBE1']
Hippocampal CA4	['SHISA6', 'NRP1', 'TRHDE']
Hippocampal dentate gyrus	['SEMA5A', 'ADRA1A', 'ALDH1A2']
Choroid plexus	['TTR', 'PRLR', 'NWD1']
Mammillary body	['TAFA1', 'ZFHX3', 'ALCAM']
Lower rhombic lip	['THSD7B', 'NEFL', 'NEFM']
Upper rhombic lip	['CADPS2', 'CHN2', 'RELN']
Upper-layer intratelencephalic	['CBLN2', 'IQCJ-SCHIP1', 'MLIP']
Microglia	['SPP1', 'APBB1IP', 'CD74']
Ependymal	['CFAP54', 'DNAH9', 'CFAP299']
Fibroblast	['CEMIP', 'DCN', 'CEMIP']
Vascular	['FLT1', 'MECOM', 'COBLL1']
Splatter	['RMST', 'KLHL1', 'CALY']
Miscellaneous	['TSHZ2', 'NRGN', 'STAT4']
