# Supplementary material for: A brain cell atlas integrating single-cell transcriptomes across human brain regions
Source: Nat Med. 2024 Aug 2;30(9):2679–91. doi: 10.1038/s41591-024-03150-z (PMC11405287; doi:10.1038/s41591-024-03150-z)
Supplement: Supplementary file 5 — Statistical source data. [file 41591_2024_3150_MOESM5_ESM.xlsx]

## Sheet: Fig. 2b
Supercluster	Amygdala excitatory	Astrocyte	Bergmann glia	CGE interneuron	Cerebellar inhibitory	Choroid plexus	Committed oligodendrocyte precursor	Deep-layer corticothalamic and 6b	Deep-layer intratelencephalic	Deep-layer near-projecting	Eccentric medium spiny neuron	Ependymal	Fibroblast	Hippocampal CA1-3	Hippocampal CA4	Hippocampal dentate gyrus	LAMP5-LHX6 and Chandelier	Lower rhombic lip	MGE interneuron	Mammillary body	Medium spiny neuron	Microglia	Midbrain-derived inhibitory	Miscellaneous	Oligodendrocyte	Oligodendrocyte precursor	Splatter	Thalamic excitatory	Upper rhombic lip	Upper-layer intratelencephalic	Vascular
Vascular	0	0	0	0	0	0	0	0	0	0	0	0	0.00100452	0	0	0	0	0	0	0	0	0	0	0	0	0	0	0	0	0	0.998995
Upper-layer intratelencephalic	0.00709056	5.49656e-05	0	0	0	0	2.19862e-05	1.09931e-05	0.00717851	1.09931e-05	0	0	0	0	0	0	0	0	2.19862e-05	0	0	0	0	0.00114328	0	0	0	0	0	0.984467	0
Upper rhombic lip	0	0	0	0	0.000108956	0	0	7.26375e-05	0.000181594	0	0	0	3.63187e-05	0	0	0	0	0.000181594	0	0	0	0	0	0.000108956	0	0	0.000617418	0	0.998402	0.00029055	0
Thalamic excitatory	0	0.000176939	0	0	0	0	0.000117959	0	0	5.89797e-05	0	0	0	0	0	0	0	5.89797e-05	0	0	0	5.89797e-05	0	0.000176939	0	5.89797e-05	0.00330286	0.995164	0	0.000707756	0.000117959
Splatter	0.00245136	0.00025535	0	0.000340466	0.000340466	0	0.000323443	3.40466e-05	0	1.70233e-05	0.00801798	1.70233e-05	1.70233e-05	1.70233e-05	1.70233e-05	0	0.000459629	0.000289396	0.00408559	0.000306419	0.00202577	1.70233e-05	0.000510699	0.000374513	0	0.000187256	0.979385	0.000425583	3.40466e-05	1.70233e-05	3.40466e-05
Oligodendrocyte precursor	0	0	0	0	0	0	0.00155616	0	0	0	0	0	0.000282939	0	0	0	0	0	0	0	0	0	0	4.71565e-05	0	0.997878	0.000235782	0	0	0	0
Oligodendrocyte	0	0	0	0	0	1.01909e-05	0.0680649	0	0	0	0	0	0.000173245	0	0	0	0	0	0	0	0	1.01909e-05	0	0	0.931691	0	0	0	0	0	5.09544e-05
Miscellaneous	0.00925355	0.000411269	0	0.00164508	0	0	0	0.000616903	0.00123381	0	0	0	0.000205634	0.00226198	0	0	0.000205634	0	0.000205634	0	0	0.00472959	0	0.968949	0	0	0.000411269	0.000205634	0	0.00801974	0.00164508
Midbrain-derived inhibitory	0	0	0	0	0	0	0	0	0	0	0	0	0	0	0	0	0	0	0	0	0	3.96291e-05	0.999207	0	0	0	0.000634065	0.000118887	0	0	0
Microglia	0	0	0	0	0	0	0	0	0	0	0	0	5.45554e-05	0	0	0	0	0	0	0	0	0.999727	0	0	0	0	0	0	0	0	0.000218221
Medium spiny neuron	6.6096e-05	0	0	3.3048e-05	0	0	0	6.6096e-05	0	0	0.00175154	0	0	0	0	0	0	0	0	0	0.991837	0	0	3.3048e-05	0	0	0.00617998	0	0	3.3048e-05	0
Mammillary body	0	0	0	0	0	0	0	0.000295421	0	0	0	0	0	0	0	0	0	0	0	0.99291	0	0	0	0.000590842	0	0	0.00620384	0	0	0	0
MGE interneuron	0	0	0	0.000496144	0	0	0	0	0	0	0	0	2.2552e-05	0	0	0	0.000969735	0	0.996843	0	0	0	0	0.00033828	0	0	0.00133057	0	0	0	0
Lower rhombic lip	0	9.58681e-05	0	0	0	0	9.58681e-05	0	0	0	0	0	0	0	0	0	0	0.998945	0	0	0	9.58681e-05	0	0.000383472	0	0	0.000287604	0	9.58681e-05	0	0
LAMP5-LHX6 and Chandelier	0	0	0	0.00254256	0	0	0	0	0	0	0	0	0	0	0	0	0.995799	0	0.00132655	0	0	0	0	0.000110546	0	0.000110546	0.000110546	0	0	0	0
Hippocampal dentate gyrus	0	0	0	0	0	0	0	0	0	0	0	7.39973e-05	0	7.39973e-05	0	0.99963	0	0	0	0	0	0	0	7.39973e-05	0	0	0	0	0	7.39973e-05	7.39973e-05
Hippocampal CA4	0	0	0	0	0	0	0	0	0	0	0	0	0	0.00187793	0.997183	0.000938967	0	0	0	0	0	0	0	0	0	0	0	0	0	0	0
Hippocampal CA1-3	0.00670062	6.70062e-05	0	0	0	0	6.70062e-05	0	0.000134012	0	0	0	0	0.979697	0.00087108	0	0	0	6.70062e-05	0	0	0	0	0.0117931	0	0	0	0	0	0.000603055	0
Fibroblast	0	0	0	0	0	0	0	0	0	0	0	0	0.997274	0	0	0	0	0	0	0	0	0.000545256	0	0	0	0	0	0	0	0	0.00218103
Ependymal	0	0.00260417	0	0	0	0	0	0	0	0	0	0.996528	0	0	0	0	0	0	0	0	0	0	0	0	0	0	0.000868056	0	0	0	0
Eccentric medium spiny neuron	0	0	0	0.000124039	0	0	0	0	0	0	0.992682	0	0	0	0	0	0	0	0	0	0.0038452	0	0	0.000124039	0	0	0.00322501	0	0	0	0
Deep-layer near-projecting	0	0	0	0	0	0	0	0.00360268	0.000257334	0.994596	0	0	0	0	0	0	0	0	0	0	0	0	0	0.001544	0	0	0	0	0	0	0
Deep-layer intratelencephalic	0.00320164	0.000174239	0	2.17798e-05	0	0	6.53395e-05	0.000152459	0.991419	4.35597e-05	0	0	0	0.000174239	0	0	0	0	0	0	0	2.17798e-05	0	0.00102365	0	0	0	0	0	0.00370257	0
Deep-layer corticothalamic and 6b	0	0	0	6.45161e-05	0	0	6.45161e-05	0.99729	0.000774194	0.000774194	0	0	0	0.000322581	0	0	0	0	0	0	0	0	0	0.000645161	0	0	0	0	0	6.45161e-05	0
Committed oligodendrocyte precursor	0.00110254	0	0	0	0.00330761	0.00441014	0.955899	0	0	0	0	0	0.00110254	0	0	0	0.00110254	0	0	0	0	0	0.00220507	0.00110254	0.00441014	0.0121279	0.00882029	0.00330761	0.00110254	0	0
Choroid plexus	0	0	0	0	0	0.998087	0.00127551	0	0	0	0	0.000637755	0	0	0	0	0	0	0	0	0	0	0	0	0	0	0	0	0	0	0
Cerebellar inhibitory	0	0	0	0	0.998276	0	0	0	0	0	0	0	0	0	0	0	0	0.000344709	0	0	0	0	0	0	0	0	0.00137883	0	0	0	0
CGE interneuron	2.19558e-05	4.39116e-05	0	0.9982	0	0	0	0	0	0	6.58675e-05	0	0	0	0	0	0.000219558	0	0.000241514	0	0	2.19558e-05	0	0.000285426	0	0.000153691	0.000746498	0	0	0	0
Bergmann glia	0	0.00062461	0.999375	0	0	0	0	0	0	0	0	0	0	0	0	0	0	0	0	0	0	0	0	0	0	0	0	0	0	0	0
Astrocyte	0	0.997199	0	0	3.21926e-05	3.21926e-05	3.21926e-05	0	0	0	0	0.0021891	6.43853e-05	9.65779e-05	0	0	0	3.21926e-05	3.21926e-05	0	0	0	0	9.65779e-05	0	0	9.65779e-05	0	0	6.43853e-05	3.21926e-05
Amygdala excitatory	0.979662	0	0	4.56017e-05	0	0	0	0	0.0026449	4.56017e-05	0.000182407	0	0	0.000638424	0	4.56017e-05	0	0	0	0	0.000136805	0	0	0.00182407	0	0	0.0129053	0	0	0.00186967	0

## Sheet: Fig. 2c
	training	validation
Bergmann glia	1	1
Committed oligodendrocyte precursor	0.971414	0.900772
Vascular	0.968896	0.879458
Hippocampal CA4	0.965509	0.853991
Eccentric medium spiny neuron	0.963469	0.887745
LAMP5-LHX6 and Chandelier	0.959692	0.875304
Deep-layer near-projecting	0.956112	0.858724
Ependymal	0.946512	0.769097
Oligodendrocyte precursor	0.943037	0.84693
Upper rhombic lip	0.936367	0.889518
Medium spiny neuron	0.935848	0.893057
Hippocampal dentate gyrus	0.932302	0.853485
Fibroblast	0.930483	0.782443
Amygdala excitatory	0.92891	0.897943
Deep-layer intratelencephalic	0.922866	0.89831
Thalamic excitatory	0.922395	0.92138
Mammillary body	0.912537	0.729394
Deep-layer corticothalamic and 6b	0.910805	0.86329
Miscellaneous	0.91058	0.900473
Cerebellar inhibitory	0.910426	0.90555
CGE interneuron	0.90467	0.88089
Choroid plexus	0.898873	0.721939
Lower rhombic lip	0.893366	0.801649
Midbrain-derived inhibitory	0.888988	0.814021
Hippocampal CA1-3	0.878295	0.826253
Astrocyte	0.868323	0.818723
Microglia	0.834181	0.706929
Upper-layer intratelencephalic	0.833197	0.812534
Oligodendrocyte	0.832536	0.779041
MGE interneuron	0.78236	0.75707
Splatter	0.501763	0.492229

## Sheet: Fig. 2d
UMAP1	UMAP2	labels
4.2117	10.8258	VIP
11.736	16.3367	LAMP5
11.0414	15.4592	LAMP5
4.23715	12.2955	VIP
4.14819	12.5139	VIP
11.9481	18.0018	LAMP5
4.18265	0.153051	IT
4.27191	-1.60081	IT
7.37716	13.8993	VIP
9.53206	12.1476	PAX6
10.7941	14.8327	LAMP5
11.284	14.5807	LAMP5
4.78099	-0.057536	IT
10.2779	14.3945	LAMP5
5.44583	11.044	VIP
6.81716	7.03949	Oligodendrocyte
4.57007	-2.36408	IT
9.92666	12.0385	PAX6
8.87076	14.7287	VIP
6.7888	11.0492	VIP
3.66877	-0.593647	IT
4.87731	0.33299	IT
18.8692	0.521957	Astrocyte
5.56105	10.3209	VIP
8.56353	19.141	LAMP5
13.5387	-8.36586	L5/6 IT Car3
3.58022	10.8386	VIP
0.229959	15.17	L5/6 NP
-2.27384	-6.86294	IT
-3.61375	-6.12327	IT
13.0234	5.02031	SST
13.913	-8.28037	L5/6 IT Car3
-1.52902	-1.15062	IT
0.262669	6.46727	L6 CT
2.50623	-7.67317	IT
22.2461	1.28944	OPC
16.092	10.3855	PVALB
-5.35224	6.13438	L6b
1.92704	-7.73644	IT
15.0294	10.8726	PVALB
-3.60517	-1.51995	IT
14.5974	10.7881	PVALB
-3.40973	-6.70055	IT
9.25865	17.7985	LAMP5
-0.0827384	15.2833	L5/6 NP
0.200084	14.9565	L5/6 NP
-3.90336	-4.8501	IT
3.6205	10.7085	VIP
14.0678	4.9661	SST
0.250794	15.3369	L5/6 NP
7.12325	-4.5938	IT
8.65449	5.66725	Oligodendrocyte
4.4685	13.2595	VIP
3.80979	0.190931	IT
8.35144	14.0306	VIP
9.7246	14.3065	LAMP5
8.66261	14.9538	VIP
6.14292	13.0249	VIP
3.98437	12.7833	VIP
4.09062	-0.413273	IT
8.00863	15.0892	VIP
13.4985	8.18588	PVALB
4.21265	0.600993	IT
6.72456	10.7086	VIP
17.7572	-0.045688	Astrocyte
4.05944	-2.19631	IT
3.85188	-2.02699	IT
3.94253	0.107352	IT
9.59074	12.5981	PAX6
8.21667	12.7596	VIP
8.63846	14.9724	VIP
17.7082	0.170603	Astrocyte
8.35746	-5.54142	IT
7.94103	14.9714	VIP
7.61949	12.6009	VIP
11.8809	16.7756	LAMP5
10.5798	14.6953	LAMP5
10.9257	14.5765	LAMP5
4.10964	-1.82152	IT
4.19692	0.458427	IT
8.4407	12.477	VIP
3.75689	-0.114544	IT
6.47338	1.15997	IT
0.290416	14.5592	L5/6 NP
2.00836	-8.85214	IT
1.57948	6.44943	L6 CT
14.7535	7.26064	SST
-1.49395	-7.39484	IT
1.82359	-8.60915	IT
14.0209	3.85349	SST
16.1486	10.3137	PVALB
3.39992	11.145	VIP
3.59491	11.7607	VIP
9.29295	18.4706	LAMP5
19.6283	2.05146	Astrocyte
13.4396	-8.32835	L5/6 IT Car3
14.9662	10.4075	PVALB
3.17278	-7.65824	IT
9.22663	18.2706	LAMP5
13.4335	11.3638	PVALB
1.23766	-7.24295	IT
0.217735	15.312	L5/6 NP
19.5223	1.14189	Astrocyte
-1.98128	-7.3747	IT
9.12316	6.03155	Oligodendrocyte
-2.02118	-6.60016	IT
16.1047	10.252	PVALB
13.7717	7.26874	SST
-2.70931	-7.20226	IT
9.96952	5.6704	Oligodendrocyte
-4.68706	-5.50959	IT
2.81721	-7.67332	IT
2.68671	-7.10433	IT
14.3546	5.13513	SST
-3.31146	-1.50214	IT
7.24772	5.34046	Oligodendrocyte
-3.36851	-6.19526	IT
12.9615	5.43725	SST
12.4458	11.1585	PVALB
0.253191	14.9153	L5/6 NP
9.10887	6.04136	Oligodendrocyte
14.4616	6.15942	SST
-1.99886	-2.14479	IT
0.0420397	14.8563	L5/6 NP
-1.83122	-7.19293	IT
-0.63783	-6.88696	IT
19.2729	1.9935	Astrocyte
1.53933	6.92348	L6 CT
3.02299	-5.1912	IT
-3.04024	-6.38161	IT
-3.27201	-4.90497	IT
-3.42347	-6.42277	IT
19.3541	-3.27442	Microglia
13.0868	5.62358	SST
-0.670425	-5.9696	IT
2.42897	-7.80899	IT
13.7856	-7.64681	L5/6 IT Car3
-3.0342	-0.328111	IT
15.173	10.0902	PVALB
-4.61718	-5.64777	IT
-0.719304	14.5699	L5/6 NP
8.49967	-5.52974	IT
-4.20334	-6.05867	IT
-1.79996	0.256802	IT
9.79585	5.84311	Oligodendrocyte
18.7733	1.66696	Astrocyte
0.816854	-4.35521	IT
0.302329	15.5427	L5/6 NP
-1.73097	-7.34775	IT
9.62426	18.4235	LAMP5
-1.45679	0.525735	IT
2.68639	-8.03613	IT
-2.08338	-1.11283	IT
-4.64212	-5.30785	IT
-2.80028	-6.7242	IT
0.104618	15.4226	L5/6 NP
12.4335	11.3949	PVALB
8.59285	6.11217	Oligodendrocyte
14.0985	4.81294	SST
7.77114	-2.36401	IT
0.734202	6.28359	L6 CT
-4.12143	7.0079	L6b
2.31483	-7.52267	IT
2.31203	-7.07644	IT
-3.42672	-6.41094	IT
-0.232726	-0.330139	L6b
1.38925	5.87485	L6 CT
11.7625	17.1458	LAMP5
-4.59574	-6.19822	IT
1.64275	-6.23061	IT
0.325453	14.4103	L5/6 NP
-1.99961	-1.99508	IT
-3.39695	-4.41143	IT
22.4964	0.828656	OPC
-3.74672	-4.13778	IT
-1.43726	-7.03247	IT
1.2653	-8.5132	IT
-1.10089	-7.18984	IT
9.0606	18.0473	LAMP5
9.98934	-9.42591	L5 ET
-3.08313	-2.11981	IT
14.0277	-8.24928	L5/6 IT Car3
-3.15226	-1.33487	IT
1.84741	-7.04226	IT
19.0181	0.590028	Astrocyte
-1.56227	-7.43687	IT
1.40863	-5.10304	IT
1.66096	-7.88735	IT
-3.11985	-6.34984	IT
19.4488	2.07744	Astrocyte
14.8097	6.10359	SST
0.306865	14.6001	L5/6 NP
1.53515	-8.29478	IT
-1.42656	-1.78918	IT
9.30162	18.1959	LAMP5
0.57887	14.319	L5/6 NP
-1.54656	-7.34224	IT
-3.67892	-4.40341	IT
1.24695	-5.68525	IT
-2.21675	-3.9872	IT
-1.2348	-7.38406	IT
-5.10795	6.24727	L6b
-2.37161	0.415618	IT
-2.70332	-1.27292	IT
13.8499	-8.0061	L5/6 IT Car3
1.36758	-6.65622	IT
-0.873349	14.796	L5/6 NP
2.51324	-6.56072	IT
9.8027	5.75047	Oligodendrocyte
-1.85004	-6.92449	IT
0.164839	14.6963	L5/6 NP
1.54576	-5.62739	IT
-0.970941	-6.75222	IT
1.57309	-8.39826	IT
-2.04092	0.12579	IT
-2.26828	0.722721	IT
8.50381	5.48431	Oligodendrocyte
14.195	5.15403	SST
-0.802474	-1.24525	IT
9.27135	18.5858	LAMP5
-2.77392	-1.14632	IT
-2.37194	0.486423	IT
-0.341586	15.0969	L5/6 NP
9.24073	5.95149	Oligodendrocyte
13.9151	-8.2029	L5/6 IT Car3
14.3341	6.14138	SST
13.1195	-7.90016	L5/6 IT Car3
-4.55647	-5.97832	IT
2.26356	-7.44311	IT
-2.86306	0.264668	IT
1.6064	-8.62578	IT
-1.35995	-5.71711	IT
-4.71018	7.3854	L6b
-3.99534	-6.31444	IT
19.09	0.734092	Astrocyte
-2.98542	6.15361	L6b
-3.29159	-6.78989	IT
1.97332	-7.97839	IT
8.97071	18.0857	LAMP5
-2.49145	-0.721506	IT
-3.67769	-4.464	IT
9.72254	5.76968	Oligodendrocyte
-1.29915	-7.50094	IT
-1.45698	-7.29085	IT
-4.83472	7.30273	L6b
-3.34998	-3.81566	IT
-4.60646	-5.80757	IT
-4.21037	-6.44953	IT
0.949452	-5.25618	IT
-1.49571	-7.59423	IT
-4.71545	7.31491	L6b
1.40339	-6.00901	IT
1.89806	6.63174	L6 CT
-3.85062	-4.51482	IT
-0.141462	-2.294	IT
-1.68816	0.257295	IT
7.99508	5.13176	Oligodendrocyte
-2.03964	-0.664761	IT
-1.70002	-1.9933	IT
1.34193	-6.73812	IT
-0.488167	-6.59623	IT
10.7386	12.3356	PAX6
1.92722	-7.44073	IT
0.713234	14.2704	L5/6 NP
-2.83372	-1.3374	IT
-2.87824	-5.6345	IT
9.11924	6.32399	Oligodendrocyte
15.3091	5.48109	SST
-1.93906	-2.24063	IT
-3.40125	-4.54901	IT
-3.73877	-6.729	IT
18.554	-2.98401	Microglia
-3.13396	-6.18246	IT
-3.38578	-5.35514	IT
1.4873	-5.65113	IT
1.29076	-8.71101	IT
1.7765	-7.18451	IT
18.9867	-3.20463	Microglia
-0.187277	15.0733	L5/6 NP
-3.8688	-6.30009	IT
-0.561657	14.3243	L5/6 NP
-1.79704	-0.892952	IT
-2.06159	-6.97538	IT
9.09471	5.92543	Oligodendrocyte
9.41332	17.8985	LAMP5
1.21282	-6.43017	IT
-2.57785	-1.19842	IT
1.84591	7.1348	L6 CT
-4.61459	-6.15311	IT
-1.70764	-1.34988	IT
1.18499	-7.23488	IT
0.970137	-4.62618	IT
1.69038	6.97705	L6 CT
1.50544	-5.95582	IT
-2.43924	-2.23715	IT
8.96578	6.51596	Oligodendrocyte
-2.48465	-6.63752	IT
1.52612	-6.03505	IT
-3.05412	6.30165	L6b
-3.85313	-4.69262	IT
-1.39783	-3.07711	IT
0.131416	7.98053	L6 CT
7.89781	5.91763	Oligodendrocyte
-2.20617	-0.892166	IT
6.66111	12.7119	VIP
-2.39211	0.357266	IT
-2.64655	-5.41728	IT
-3.12882	-4.76394	IT
-2.70046	-1.07349	IT
13.538	11.3515	PVALB
-3.05427	-5.31678	IT
3.01838	-6.56908	IT
-3.24133	-4.9852	IT
-1.43197	-1.41976	IT
2.28945	-7.45136	IT
8.19278	6.69869	Oligodendrocyte
-2.2631	-0.242333	IT
-2.30212	-1.98181	IT
14.4364	-6.84049	L5/6 IT Car3
-3.52262	-6.38819	IT
-1.69402	0.890677	IT
2.94527	-7.72535	IT
-4.08854	-5.45558	IT
0.398793	14.6281	L5/6 NP
-2.94632	-4.08251	IT
-1.64942	-4.44392	IT
3.83391	-6.46841	IT
7.33557	5.11958	Oligodendrocyte
-2.49433	-0.348482	IT
-2.5174	-0.816119	IT
-2.3892	-0.725967	IT
13.5643	5.72081	SST
-4.67022	-5.22639	IT
1.65703	6.93577	L6 CT
-3.65219	-6.72602	IT
18.7803	-3.62479	Microglia
2.03038	-7.14412	IT
-0.897697	14.4059	L5/6 NP
-1.38852	-0.91959	IT
13.3924	6.60461	SST
-2.71812	-0.226684	IT
15.2107	9.3655	PVALB
14.7161	10.9413	PVALB
14.66	7.4851	SST
-1.82035	-2.0877	IT
-0.627079	14.8045	L5/6 NP
-1.87924	-7.06589	IT
-2.47843	-0.60605	IT
11.7569	18.6975	LAMP5
-3.09855	-4.33152	IT
14.7749	10.0473	PVALB
-5.11446	5.95301	L6b
-2.50375	-0.81595	IT
17.8105	0.0484677	Astrocyte
-3.59119	-3.9268	IT
4.82979	13.8004	VIP
-1.66206	-2.14186	IT
-3.39348	-3.82477	IT
-1.87515	-1.72907	IT
-2.03727	-7.13839	IT
-1.97245	-0.522146	IT
-3.41339	-1.17812	IT
1.81815	-7.08173	IT
1.62726	6.86502	L6 CT
8.40236	7.77319	Astrocyte
-2.85517	-3.36878	IT
3.89084	-0.355156	IT
-2.99552	-1.79475	IT
13.571	-8.68269	L5/6 IT Car3
12.1924	18.3882	LAMP5
19.053	0.828208	Astrocyte
-3.05926	-0.162544	IT
-3.85078	-5.40871	IT
14.0595	-7.9681	L5/6 IT Car3
-2.30451	-5.90146	IT
-4.83498	7.21663	L6b
-0.693212	15.5494	L5/6 NP
-3.04859	-6.98613	IT
-5.04526	7.24772	L6b
-1.77201	-2.68668	IT
-3.61205	-4.28094	IT
-1.59404	-2.8279	IT
19.222	1.49819	Astrocyte
-4.07275	-6.28113	IT
-0.737476	14.5169	L5/6 NP
10.1565	-9.61216	L5 ET
-0.474395	-7.37922	IT
13.8776	-8.29156	L5/6 IT Car3
9.31605	18.8087	LAMP5
-2.42229	0.517956	IT
1.43977	-8.67799	IT
-3.93166	-4.27037	IT
-3.43291	-4.59044	IT
-3.84419	-4.64506	IT
-2.10847	-1.03471	IT
-3.01443	-1.47571	IT
2.05677	6.75332	L6 CT
1.42742	-8.10289	IT
-3.59014	-5.12764	IT
14.8937	7.47716	SST
-5.18704	7.17687	L6b
-3.28744	-3.78707	IT
2.08545	6.53124	L6 CT
-0.447998	14.8759	L5/6 NP
-0.897307	-7.47985	IT
-2.95942	-1.17382	IT
14.5527	-7.26669	L5/6 IT Car3
20.023	-3.22651	Microglia
-4.52243	-5.25834	IT
0.25913	15.5905	L5/6 NP
2.27363	-7.19926	IT
1.5784	6.78601	L6 CT
-2.85825	-1.20376	IT
-1.39748	-2.31292	IT
8.34269	6.50987	Oligodendrocyte
-2.36536	-1.6406	IT
-4.2615	-5.42265	IT
4.35853	0.759057	IT
0.535599	14.6017	L5/6 NP
-3.85138	-6.3447	IT
0.192634	15.7312	L5/6 NP
1.38307	-6.43641	IT
9.46735	5.75883	Oligodendrocyte
-4.04794	-6.49852	IT
-2.96476	-0.748201	IT
-3.10821	-1.44618	IT
-3.77341	-4.41766	IT
-4.08385	-5.99056	IT
-4.33533	7.0558	L6b
0.0588676	14.5471	L5/6 NP
-2.457	-2.11039	IT
13.073	-8.01976	L5/6 IT Car3
-2.95933	-3.46102	IT
1.48813	-5.43816	IT
-2.01601	0.641788	IT
2.21608	6.96513	L6 CT
-3.66679	-1.54609	IT
1.63213	6.24442	L6 CT
-0.521902	14.509	L5/6 NP
-3.34066	-3.86776	IT
-1.74969	-1.03134	IT
13.9029	-7.64998	L5/6 IT Car3
-3.12049	-0.234638	IT
-2.19594	-6.72922	IT
1.20111	-4.8299	IT
9.21395	6.21708	Oligodendrocyte
-1.79416	-6.98916	IT
-3.3088	-4.49799	IT
-1.55713	-2.65436	IT
-5.18465	6.21537	L6b
-0.994687	14.9241	L5/6 NP
-3.16988	-0.436903	IT
22.8875	1.15601	OPC
-1.7454	-2.19686	IT
-3.60493	-6.81908	IT
-1.96115	-7.34315	IT
-1.1349	-6.66972	IT
1.00386	-4.55568	IT
2.06458	6.61626	L6 CT
18.7406	0.721618	Astrocyte
-3.62077	-4.20057	IT
0.319946	14.5541	L5/6 NP
-2.95452	-0.0420129	IT
-2.0941	-1.76743	IT
-2.26572	-0.997271	IT
-3.55738	-5.49596	IT
-2.66459	-7.08873	IT
-2.01789	-0.428081	IT
15.212	8.00247	SST
-2.48597	-7.29702	IT
-2.73091	-5.66886	IT
-4.4635	7.07581	L6b
0.991327	-4.62093	IT
9.75371	17.9415	LAMP5
1.51508	-8.72259	IT
-1.45905	-1.50662	IT
1.06893	-7.41019	IT
13.6425	-8.34407	L5/6 IT Car3
8.79282	6.19205	Oligodendrocyte
-3.45923	-3.78077	IT
2.22963	-7.10734	IT
-3.86537	-6.30579	IT
-4.50697	-4.7423	IT
-3.98811	-6.79771	IT
-1.65989	-6.80662	IT
-3.20211	-3.32472	IT
19.2619	-3.07255	Microglia
0.0953212	-3.721	IT
-1.65032	-0.638683	IT
0.299358	14.7986	L5/6 NP
-1.12088	-7.35588	IT
-2.69179	-1.47392	IT
-4.81057	6.35374	L6b
17.0882	1.69773	IT
-3.42167	-6.65123	IT
1.47379	-7.8943	IT
11.6431	18.7369	LAMP5
-2.5657	-0.24291	IT
-3.05605	-1.43918	IT
-4.41391	-6.07488	IT
-3.16437	-0.127972	IT
0.0696827	14.4223	L5/6 NP
1.36983	7.1207	L6 CT
-2.30343	-7.13717	IT
-2.6366	-1.48007	IT
-4.93929	6.27599	L6b
0.129389	14.5929	L5/6 NP
0.584555	14.4082	L5/6 NP
-3.37669	-4.77185	IT
9.06009	6.47172	Oligodendrocyte
-1.63819	-6.87407	IT
-3.48301	-3.69857	IT
-4.3685	-5.21739	IT
-1.65279	-1.53387	IT
-3.94121	-5.10818	IT
-3.15842	-6.39884	IT
-3.71585	-4.73141	IT
-2.14804	-6.92378	IT
-2.59865	-1.8219	IT
13.9105	5.21046	SST
0.0236768	15.2133	L5/6 NP
1.49515	7.16037	L6 CT
-3.45699	-0.276329	IT
13.5441	6.01361	SST
14.7023	7.16773	SST
-3.46802	-4.55146	IT
-4.78191	7.16368	L6b
-2.19869	-6.45274	IT
9.93681	-9.51268	L5 ET
7.66155	6.65682	Oligodendrocyte
14.3763	5.53347	SST
-2.63154	0.429955	IT
-0.991212	14.8283	L5/6 NP
-2.44962	-6.53698	IT
-1.32187	-2.71868	IT
1.2755	-4.53249	IT
22.751	1.58379	OPC
-4.04011	-6.43563	IT
-3.74775	-6.27099	IT
-1.54886	-7.08183	IT
-3.01006	-1.76854	IT
1.70581	6.90364	L6 CT
-3.23792	-3.84886	IT
18.8868	-2.82489	Microglia
-0.668411	14.6107	L5/6 NP
-3.26307	-1.34332	IT
1.34185	-6.67245	IT
-2.4785	-1.26007	IT
1.90597	-7.12247	IT
1.7838	-7.55779	IT
1.70038	6.36238	L6 CT
-1.50961	-6.64611	IT
-0.171257	15.037	L5/6 NP
-3.5742	-5.40781	IT
-1.04411	-7.10006	IT
-2.99131	-1.58346	IT
22.6475	0.659863	OPC
-3.37286	-5.20239	IT
1.56091	-5.05463	IT
1.67312	6.42233	L6 CT
-2.31331	-1.23166	IT
8.93054	18.7594	LAMP5
0.11499	14.8339	L5/6 NP
16.5819	5.58903	SST
8.91046	6.15671	Oligodendrocyte
-2.02933	0.355847	IT
-0.561688	-7.06113	IT
-2.07913	-1.1547	IT
0.77159	14.366	L5/6 NP
-3.48604	-4.79772	IT
7.59703	5.2953	Oligodendrocyte
-2.69663	6.49959	L6b
-3.54121	-6.16562	IT
1.46646	-8.25732	IT
14.1804	-7.5996	L5/6 IT Car3
-2.46298	-0.711953	IT
10.2887	18.0305	LAMP5
22.5334	0.566104	OPC
0.133544	7.42668	L6 CT
-2.43558	0.437643	IT
-3.12509	-6.58024	IT
-1.67352	-6.80181	IT
14.7002	6.23218	SST
-1.20393	-2.64367	IT
22.4647	0.885496	OPC
-3.32587	-4.06442	IT
-3.57844	-4.43348	IT
-4.36141	7.08823	L6b
1.8063	-6.54633	IT
1.55156	-6.78904	IT
0.48281	14.4341	L5/6 NP
-3.67326	-5.80514	IT
6.998	5.92902	Oligodendrocyte
-5.26904	6.32774	L6b
18.7473	5.82249	SST
1.84486	-8.74673	IT
-4.72886	-5.78303	IT
9.08987	6.05192	Oligodendrocyte
0.824116	14.4298	L5/6 NP
11.7183	18.5479	LAMP5
-2.00123	-0.628304	IT
12.8506	4.21286	SST
-4.22806	-5.31864	IT
1.9671	-7.42002	IT
8.41333	6.5033	Oligodendrocyte
-2.39717	0.926914	IT
-3.71057	-1.45189	IT
1.22436	-4.76891	IT
-2.71686	-2.19534	IT
-2.21193	0.140906	IT
-2.06716	-7.17161	IT
-2.20281	-5.94583	IT
-2.79981	0.385885	IT
19.4202	1.11061	Astrocyte
13.1656	4.80513	SST
9.28433	6.34723	Oligodendrocyte
-1.81792	-6.78663	IT
-4.33696	-5.73946	IT
0.756224	6.8889	L6 CT
12.1363	18.7107	LAMP5
1.52385	-7.29861	IT
-1.85411	-7.2173	IT
-0.810328	-7.5567	IT
-4.86742	6.42229	L6b
13.0171	4.14719	SST
-2.15965	-6.57115	IT
-4.37699	-5.71644	IT
-0.195993	15.0033	L5/6 NP
-2.36873	0.484801	IT
1.11151	-7.59556	IT
1.69348	7.05321	L6 CT
-3.58911	-4.95155	IT
13.8407	-8.35597	L5/6 IT Car3
-1.42393	-2.19433	IT
17.2197	1.6656	IT
-1.56453	-1.67728	IT
8.96372	6.36941	Oligodendrocyte
2.15079	-7.89151	IT
-3.07689	-1.25503	IT
-3.51288	-6.63814	IT
10.1082	-9.45099	L5 ET
-1.82761	-1.83349	IT
2.04917	-7.30965	IT
22.4063	0.774093	OPC
0.904455	-7.4766	IT
-1.54864	-1.05632	IT
1.98034	-8.73362	IT
-2.67728	-6.07723	IT
8.69059	7.24685	Oligodendrocyte
-1.87363	0.690534	IT
9.14357	17.7753	LAMP5
1.9739	-7.29869	IT
-3.92296	-6.62627	IT
-0.0253304	15.6456	L5/6 NP
-3.44879	-4.55525	IT
-3.22577	-5.73136	IT
8.91606	18.1345	LAMP5
13.1662	-7.98571	L5/6 IT Car3
13.778	-8.38823	L5/6 IT Car3
-1.6006	-6.99915	IT
22.2724	1.00386	OPC
-5.02634	6.27628	L6b
-4.59362	-5.89474	IT
-4.46067	-5.74805	IT
-4.69222	-5.80177	IT
-4.21119	-5.03909	IT
-4.65797	-5.31509	IT
5.41979	10.3197	VIP
-4.51832	-4.8899	IT
1.02192	-4.42731	IT
11.7598	18.5428	LAMP5
-3.62515	-4.00371	IT
19.6696	1.81828	Astrocyte
-3.79701	-0.795654	IT
-1.88376	-6.79342	IT
-2.51573	-2.02572	IT
-0.998935	-7.01834	IT
0.589319	14.4517	L5/6 NP
-2.93439	-0.809792	IT
-4.36858	-6.55865	IT
-3.58082	-5.36963	IT
-2.55069	-7.2448	IT
-0.315747	14.8071	L5/6 NP
-1.78499	-7.23422	IT
-4.54601	-5.8422	IT
22.8532	1.65379	OPC
-2.75049	-6.9111	IT
-0.034192	15.1576	L5/6 NP
13.1446	7.22688	SST
-2.18009	-2.15313	IT
-2.72461	-0.00829877	IT
-0.589992	15.361	L5/6 NP
8.66055	5.84592	Oligodendrocyte
1.36705	-5.13522	IT
-1.42387	-7.41923	IT
-3.86233	-4.81962	IT
-1.02205	-6.85775	IT
-3.64372	-6.43704	IT
13.4702	5.38751	SST
-3.37253	-4.42193	IT
19.7764	1.6593	Astrocyte
-1.83178	-4.79359	IT
1.98564	-7.75451	IT
-3.51262	-6.43696	IT
0.346575	15.7504	L5/6 NP
12.719	6.37013	SST
13.5279	10.3795	PVALB
19.8284	-3.50646	Microglia
-3.09515	-6.72667	IT
-3.19792	-5.4377	IT
-2.61389	-6.47031	IT
-1.69643	-2.19907	IT
-4.26046	-6.56749	IT
-3.33489	-4.49279	IT
17.8288	1.61485	IT
-4.23206	-5.19881	IT
-0.227583	15.2288	L5/6 NP
-3.77967	-6.10182	IT
0.664916	14.4355	L5/6 NP
-0.780651	-6.82132	IT
-0.687644	15.4276	L5/6 NP
0.636316	14.388	L5/6 NP
22.7014	0.857107	OPC
5.18952	-2.27726	IT
4.68604	12.1887	VIP
4.65223	12.3533	VIP
17.5445	1.21198	Astrocyte
4.26024	-0.571158	IT
11.2404	16.1425	LAMP5
22.7299	1.19902	OPC
10.7942	14.9542	LAMP5
11.5974	17.3949	LAMP5
7.50589	15.3931	VIP
11.3788	14.8022	LAMP5
8.06838	12.0444	VIP
4.36296	11.1055	VIP
19.7283	-3.28382	Microglia
12.6284	17.8842	LAMP5
4.38235	-1.57706	IT
5.34099	-0.74871	IT
5.35823	12.5848	VIP
13.3139	9.14862	PVALB
15.1751	4.68457	SST
6.70212	-4.33876	IT
6.85482	-3.71481	IT
15.0956	4.60397	SST
19.1987	1.62466	Astrocyte
2.63545	-7.35948	IT
19.5947	1.68024	Astrocyte
-1.58756	-1.59554	IT
-4.24422	-5.21433	IT
-1.75569	-4.89172	IT
-2.75834	-6.97499	IT
22.2499	1.27268	OPC
-3.20493	-6.96562	IT
-3.11913	-6.35504	IT
1.89229	-7.65275	IT
1.68019	-8.22641	IT
2.12477	-7.87753	IT
-4.14208	-6.52583	IT
2.40972	-7.34125	IT
18.7282	1.39037	Astrocyte
2.62419	-7.86345	IT
2.25844	-7.65541	IT
18.106	1.60016	IT
2.30429	-7.21561	IT
-0.574501	-7.04251	IT
1.72411	-7.57424	IT
8.25985	7.66819	Astrocyte
2.80908	-7.57166	IT
6.37424	4.10365	IT
3.12339	-5.4358	IT
1.62115	-8.34479	IT
2.04455	-7.748	IT
8.20039	6.37366	Oligodendrocyte
12.694	17.5818	LAMP5
14.0069	-7.70652	L5/6 IT Car3
13.0213	6.83329	SST
1.52784	-6.81046	IT
22.7482	1.58355	OPC
1.54732	-7.37411	IT
2.37532	-8.00241	IT
1.47965	-6.63806	IT
14.6471	-7.00097	L5/6 IT Car3
0.914881	-7.36043	IT
-2.12	-2.08005	IT
1.0791	7.47662	L6 CT
19.1073	0.916884	Astrocyte
-0.968457	-2.13652	IT
-2.96702	-1.17609	IT
-4.22093	-6.37686	IT
6.47901	4.14392	IT
12.8905	9.84835	PVALB
-2.56776	-1.71928	IT
18.2834	0.881786	Astrocyte
19.765	-3.83427	Microglia
12.0584	16.7455	LAMP5
8.29415	14.6949	VIP
4.54004	-0.170126	IT
8.10176	12.8111	VIP
6.43866	1.16613	IT
4.44134	-0.419509	IT
6.28906	-1.48737	IT
4.74492	-3.06256	IT
9.68433	14.3329	LAMP5
17.9354	-0.0654286	Astrocyte
0.201162	14.7956	L5/6 NP
-2.44891	-0.516167	IT
15.8896	10.1558	PVALB
1.70364	-7.48265	IT
-2.8742	-4.16456	IT
-1.14797	-7.43124	IT
-2.44348	-1.55346	IT
8.81035	5.83152	Oligodendrocyte
2.41396	-7.6686	IT
8.40189	7.00738	Oligodendrocyte
-2.53881	-1.79814	IT
-2.58689	-7.14897	IT
5.90685	4.59906	L6 CT
14.0559	7.67357	SST
-3.57558	-5.90798	IT
19.5657	-3.41351	Microglia
13.5673	-8.46579	L5/6 IT Car3
16.2906	10.4053	PVALB
8.67044	7.22107	Oligodendrocyte
-2.26092	-1.72195	IT
1.70102	7.55994	L6 CT
22.541	0.573756	OPC
-3.53306	-0.048908	IT
-5.05775	7.42116	L6b
-3.55012	6.87243	L6b
-2.61549	-1.88342	IT
-5.11609	6.56698	L6b
-2.84783	-1.09513	IT
1.85123	6.35118	L6 CT
-3.73972	-1.13531	IT
0.0905208	6.43665	L6 CT
-3.40415	-1.13451	IT
-2.98656	-0.607851	IT
-1.47395	-2.26295	IT
-2.3502	-2.13637	IT
2.22005	6.81829	L6 CT
-4.83003	7.00629	L6b
8.96399	5.49484	Oligodendrocyte
-3.86556	-1.05992	IT
-3.72274	-1.07413	IT
0.414131	6.06879	L6 CT
-2.27463	6.91095	L6b
-4.12378	6.26851	L6 CT
-0.051457	9.47359	L5/6 NP
-2.42292	-2.31764	IT
-2.1304	-2.33035	IT
16.3025	9.25861	PVALB
-3.29373	-1.06226	IT
-2.54277	0.814351	IT
14.1974	7.5092	SST
1.99376	6.43862	L6 CT
-4.93958	7.28754	L6b
-0.484441	6.98098	L6 CT
22.8401	0.419389	OPC
4.31655	5.57973	PVALB
5.54202	0.663045	IT
4.54682	-0.337372	IT
11.0282	14.5996	LAMP5
4.14292	-1.38759	IT
11.8831	16.274	LAMP5
5.29694	13.8935	VIP
19.5006	-3.76905	Microglia
1.32592	-8.48635	IT
1.41723	-8.64583	IT
13.5725	11.5475	PVALB
15.7342	5.15156	SST
2.65856	-7.15101	IT
-2.01296	-4.48965	IT
2.02663	-7.89053	IT
2.59287	-7.4048	IT
14.0248	4.12769	SST
1.37368	-8.39531	IT
3.35397	-7.60935	IT
-1.87852	-4.66007	IT
-2.03019	-4.76835	IT
1.78298	-7.52519	IT
2.2419	-7.18295	IT
0.746114	14.3963	L5/6 NP
3.26154	12.0308	VIP
-2.63013	-3.85461	IT
1.54419	-7.82528	IT
-1.71259	-7.23944	IT
-2.15482	-4.46331	IT
22.2433	1.49262	OPC
-1.06459	-7.14901	IT
7.95846	6.47293	Oligodendrocyte
-1.49533	-7.0632	IT
-0.882122	-7.21125	IT
1.75687	-8.00854	IT
3.3964	-5.1796	IT
0.557066	-4.20362	IT
0.439243	14.3831	L5/6 NP
-1.8712	-7.14003	IT
9.25694	18.1238	LAMP5
14.6907	10.7266	PVALB
-3.60161	-4.95511	IT
19.0004	0.962568	Astrocyte
-3.80452	-4.98588	IT
0.792909	-4.48891	IT
13.0177	4.23866	SST
-2.34098	-2.17673	IT
14.0831	-8.04691	L5/6 IT Car3
-3.37253	-1.70703	IT
8.41096	7.75776	Astrocyte
1.66987	6.95984	L6 CT
2.05072	-7.01545	IT
-3.42356	-0.569937	IT
-1.85444	-5.44232	IT
9.2518	18.9708	LAMP5
0.138919	15.3641	L5/6 NP
9.02323	18.7378	LAMP5
7.65589	6.93108	Oligodendrocyte
-5.08571	6.9207	L6b
-3.11197	-0.122596	IT
-2.68007	-0.483858	IT
15.0019	10.4526	PVALB
-2.03031	-0.136291	IT
-2.34239	-1.4277	IT
6.96124	6.71055	Oligodendrocyte
-2.92363	-0.643738	IT
14.7465	10.419	PVALB
-2.61719	-2.1164	IT
-3.58091	-1.08667	IT
-2.10603	0.393309	IT
-0.0552444	-3.82161	IT
19.1035	0.748898	Astrocyte
11.5058	18.1134	LAMP5
-2.25184	0.605647	IT
-2.962	0.123361	IT
-2.91003	-0.764479	IT
-4.89097	7.18856	L6b
10.5171	14.5697	LAMP5
7.61211	11.9588	VIP
7.09048	13.2322	VIP
11.0143	14.3552	LAMP5
3.90333	-0.230879	IT
7.88947	15.1112	VIP
6.95561	14.0083	VIP
-1.29965	-7.31935	IT
12.1409	18.521	LAMP5
-1.59218	-7.4077	IT
-1.45926	-7.04907	IT
2.55425	-8.06963	IT
2.03805	-7.24445	IT
19.4196	-2.70066	Microglia
-3.96676	-6.08175	IT
5.67749	-5.43342	IT
1.57038	-8.84189	IT
8.38851	-2.49846	IT
1.465	-7.03183	IT
1.43713	-8.42739	IT
8.58147	6.7661	Oligodendrocyte
2.22092	-7.54755	IT
-4.02337	-6.54136	IT
19.1561	1.44845	Astrocyte
3.25887	11.2188	VIP
-3.41993	-5.81847	IT
4.13621	10.1611	VIP
1.77327	-7.6448	IT
8.16325	5.95221	Oligodendrocyte
3.0941	-7.96318	IT
1.58219	-7.54036	IT
3.1606	-7.85326	IT
13.8192	10.7828	PVALB
7.13476	-4.88057	IT
3.22938	12.3575	VIP
-1.51664	-7.51028	IT
19.3627	1.95108	Astrocyte
-3.32621	-6.19661	IT
1.2135	-4.40619	IT
13.1047	4.45967	SST
-4.17594	-6.70524	IT
-2.85023	-6.04442	IT
16.2064	10.4369	PVALB
14.458	-7.27628	L5/6 IT Car3
8.7655	6.17199	Oligodendrocyte
-3.77908	-6.74124	IT
1.79031	-7.52946	IT
1.38923	-4.9749	IT
1.05279	-4.42764	IT
14.6607	-6.99619	L5/6 IT Car3
9.13906	18.1182	LAMP5
8.12634	5.73369	LAMP5
1.33281	-7.19224	IT
-4.04574	-6.46632	IT
13.8577	-8.34182	L5/6 IT Car3
-4.18661	-6.07601	IT
19.3283	1.32915	Astrocyte
-2.28118	-0.579078	IT
1.1175	6.74208	L6 CT
-2.74766	0.50014	IT
-2.90892	0.194933	IT
-3.27243	0.092647	IT
-2.90438	-1.24806	IT
9.00925	19.1338	LAMP5
8.54853	6.16709	Oligodendrocyte
-2.40205	-1.84445	IT
-2.44241	-0.240001	IT
-3.34541	-0.00127963	IT
-2.87148	-0.923404	IT
9.07134	17.9979	LAMP5
8.72406	5.20468	Oligodendrocyte
-2.63494	-1.18247	IT
-5.07995	7.30299	L6b
-3.4142	-0.0488433	IT
-3.29392	-0.257021	IT
0.223977	8.05191	L6 CT
1.41155	6.47472	L6 CT
22.6582	1.02349	OPC
5.51792	9.78209	VIP
11.288	15.9307	LAMP5
7.72197	12.0784	VIP
9.91749	14.616	LAMP5
4.1368	0.921881	IT
-3.00935	-6.87096	IT
14.4473	3.48273	SST
2.84893	-8.0878	IT
-3.82418	-4.80834	IT
1.7162	-7.87872	IT
-4.01475	-5.25352	IT
1.69913	-8.73324	IT
14.6179	4.36972	SST
-1.24599	-7.50587	IT
2.28595	-7.60772	IT
12.6419	18.3346	LAMP5
2.87386	-7.52192	IT
-1.12209	-7.20949	IT
14.179	11.0257	PVALB
-0.779711	-2.42936	IT
-4.08512	-6.08452	IT
-1.43186	-6.96956	IT
19.4129	-3.35482	Microglia
-3.82911	-4.83846	IT
1.52236	-5.99877	IT
14.7307	-7.1912	L5/6 IT Car3
1.81221	7.16226	L6 CT
-3.89408	-6.74382	IT
4.928	10.6518	VIP
-3.98628	-4.292	IT
12.5666	11.2808	PVALB
-1.56109	-7.37439	IT
1.22761	-4.79458	IT
-3.28292	-1.21644	IT
18.8964	1.56648	Astrocyte
12.5	4.56586	SST
14.1146	-7.68064	L5/6 IT Car3
-1.08576	-7.03929	IT
15.4415	8.72795	PVALB
3.66114	11.4517	VIP
7.93947	6.83283	Oligodendrocyte
-4.96938	7.75335	L6b
14.6657	-6.79582	L5/6 IT Car3
-3.81416	-4.46089	IT
3.32645	-8.12874	IT
-2.20888	-0.999408	IT
0.42039	15.3964	L5/6 NP
1.55452	6.02566	L6 CT
-2.48544	-1.14686	IT
1.86821	6.98818	L6 CT
-4.87614	6.08122	L6b
-3.2063	-1.29677	IT
-3.01156	-1.20603	IT
14.4615	10.3488	PVALB
-3.1346	0.167996	IT
1.66522	6.85876	L6 CT
-3.52772	-1.16431	IT
-2.13181	-2.19411	IT
-2.48081	-1.66015	IT
19.5555	-2.92528	Microglia
4.484	0.624209	IT
9.85106	18.7127	LAMP5
12.4955	18.1403	LAMP5
3.15449	-5.53213	IT
5.86806	-1.54196	IT
16.5983	1.57146	IT
1.7776	-7.47501	IT
1.72309	-7.64622	IT
-1.2857	-7.37252	IT
13.9227	8.74486	SST
1.74053	-7.7207	IT
14.9344	4.6111	SST
3.05302	-7.06592	IT
12.7224	6.1835	SST
-2.25482	-7.13675	IT
7.62028	-4.10273	IT
1.47921	-7.54606	IT
-0.32146	-7.7623	IT
2.16454	-7.67237	IT
-3.51506	-6.17902	IT
14.0748	-7.72071	L5/6 IT Car3
13.3711	5.18893	SST
-3.41848	-6.5823	IT
-1.92907	-7.24318	IT
-3.16803	-6.86778	IT
8.41801	6.81996	Oligodendrocyte
14.2775	-7.6873	L5/6 IT Car3
-3.35315	-3.98568	IT
18.7969	5.84527	SST
-3.73607	-6.11502	IT
16.3196	10.435	PVALB
-4.59513	7.37052	L6b
18.6525	1.42456	Astrocyte
-2.81016	-0.865475	IT
-3.45791	-0.576403	IT
-2.68696	0.198011	IT
-2.74035	-0.330642	IT
0.550394	14.3136	L5/6 NP
19.1495	-3.50905	Microglia
1.52219	7.52106	L6 CT
9.32438	19.053	LAMP5
-1.86234	-1.72441	IT
0.742139	14.4547	L5/6 NP
-2.75487	-1.98408	IT
17.478	1.30614	IT
3.26891	-0.949683	IT
12.4632	16.9392	LAMP5
18.1705	0.656698	IT
4.50181	-1.57236	IT
11.2998	14.4187	LAMP5
8.13308	7.59	Astrocyte
2.05268	-7.10069	IT
2.79996	-7.67244	IT
-1.65024	-6.87381	IT
-3.19099	-6.35683	IT
-2.09605	-4.55794	IT
-3.92988	-6.77168	IT
-3.77835	-5.74835	IT
22.8213	0.471488	OPC
-2.37585	-1.60479	IT
1.85512	6.50017	L6 CT
14.031	8.96826	PVALB
-4.73347	7.48431	L6b
8.57899	6.54281	Oligodendrocyte
-2.98674	-0.094242	IT
-2.12255	-0.973296	IT
-3.51092	0.151584	IT
-3.20901	6.38054	L6b
-3.00038	-0.497234	IT
9.01783	6.11287	Oligodendrocyte
6.16015	-5.34859	IT
6.65366	-4.91693	IT
1.73343	-8.87171	IT
4.94578	-1.1875	IT
5.93068	-2.12814	IT
8.81108	-2.85815	IT
15.8603	6.08227	SST
22.3669	0.870068	OPC
8.37947	14.7177	VIP
10.539	14.4286	LAMP5
12.4605	17.3685	LAMP5
11.5653	14.5698	LAMP5
18.577	0.348523	Astrocyte
4.13767	0.589522	IT
12.585	17.5836	LAMP5
10.9763	14.4256	LAMP5
9.73154	11.6737	PAX6
4.46852	-1.86462	IT
18.1955	-0.00804976	Astrocyte
9.38031	-2.88513	IT
7.18005	-3.24444	IT
6.3026	-3.68026	IT
6.78707	-4.11907	IT
1.75482	-7.59602	IT
1.81135	-7.71531	IT
6.47922	-3.79737	IT
6.7147	-3.62941	IT
3.44774	12.699	VIP
13.4815	9.62214	PVALB
4.91377	13.7703	VIP
9.24812	-3.00786	IT
12.0471	9.99071	PVALB
3.1817	11.746	VIP
2.05864	-7.17627	IT
-1.22889	-7.25557	IT
-1.83799	-4.49314	IT
10.8537	5.2694	SST
1.7084	-6.64679	IT
1.87349	-7.58975	IT
7.07219	6.50711	Oligodendrocyte
-1.56489	-5.79286	IT
1.89857	-6.77914	IT
2.92631	-6.64838	IT
1.61726	-7.52494	IT
-2.97195	-6.8562	IT
8.81361	6.55268	Oligodendrocyte
0.538265	14.4875	L5/6 NP
-3.59545	-6.53102	IT
-1.04348	-6.74434	IT
-2.43547	-4.69268	IT
8.14315	11.926	PAX6
1.76442	7.00243	L6 CT
13.6699	5.17318	SST
8.51248	6.1622	Oligodendrocyte
-2.37856	-1.47534	IT
4.88747	10.5656	VIP
-1.82379	-6.70313	IT
14.0599	-7.7627	L5/6 IT Car3
-4.92674	7.04546	L6b
-3.92853	-5.32046	IT
-2.18524	-1.39817	IT
9.10421	6.30528	Oligodendrocyte
1.28282	6.48944	L6 CT
-2.5169	0.0461193	IT
-3.39246	-1.12956	IT
-2.5513	-1.10195	IT
1.97254	6.39311	L6 CT
8.95186	18.0873	LAMP5
-3.2816	6.88096	L6b
-2.40505	5.94724	L6b
-2.83099	-0.588564	IT
-2.98162	0.463508	IT
-3.89052	7.08151	L6b
-2.26478	6.46221	L6b
5.06829	0.770831	IT
5.3183	-0.509163	IT
1.68373	-8.80177	IT
16.6044	5.14064	SST
7.04147	-2.86467	IT
6.81499	-3.79167	IT
19.7957	1.81146	Astrocyte
-1.47478	-4.33776	IT
1.61491	-8.32522	IT
2.43643	-8.17809	IT
2.96466	-8.01134	IT
0.142751	15.5861	L5/6 NP
2.07969	-7.46984	IT
-0.33559	-7.70167	IT
8.23477	6.71985	Oligodendrocyte
-3.62195	-6.90145	IT
2.03356	-7.36956	IT
1.95129	-7.61764	IT
1.39044	-8.96015	IT
2.15478	-8.43717	IT
-2.48333	-7.12336	IT
22.5233	1.63605	OPC
-2.55292	-6.95979	IT
2.05296	-7.69964	IT
1.18628	-8.62582	IT
2.93655	-5.47888	IT
-2.92135	-6.71713	IT
6.26933	-4.99923	IT
12.919	4.36892	SST
1.71041	-8.754	IT
-1.82527	-6.90862	IT
3.66418	-5.53107	IT
-1.43169	-6.6617	IT
2.8626	-7.76385	IT
12.6956	10.7959	PVALB
2.04289	-7.5159	IT
4.54392	6.06347	PVALB
-3.44681	-6.19729	IT
2.1366	-7.70439	IT
-3.3698	-4.97525	IT
-2.07601	-0.797934	IT
12.5397	17.493	LAMP5
-2.68889	-7.20005	IT
13.1995	-7.94879	L5/6 IT Car3
14.6982	-7.02774	L5/6 IT Car3
1.86504	6.51649	L6 CT
-4.05419	-5.53154	IT
1.05794	-4.62798	IT
14.5131	-6.60496	L5/6 IT Car3
-3.40663	-4.41253	IT
15.1749	8.15632	SST
-2.61837	-1.37399	IT
-3.41795	-1.42504	IT
-0.545194	15.5166	L5/6 NP
-3.19217	-7.07918	IT
1.4995	-5.64456	IT
2.43607	-7.27567	IT
15.0103	6.01539	SST
19.6639	3.97629	Pericyte
-3.61041	-4.34805	IT
-2.45139	-1.40789	IT
13.373	7.09605	SST
-3.13808	-6.90157	IT
-3.67226	-5.07038	IT
1.32981	6.19764	L6 CT
6.8887	-4.07003	IT
9.61228	18.4482	LAMP5
-2.88287	-0.418904	IT
11.3536	18.0102	LAMP5
-2.91378	7.459	L6b
-1.83685	-1.73865	IT
3.1313	-5.37264	IT
12.7379	18.1393	LAMP5
9.31079	-2.56089	IT
6.64524	-3.57012	IT
22.3719	1.16648	OPC
8.80199	-5.6793	IT
11.9337	9.96473	PVALB
7.43774	11.9225	VIP
7.29216	-1.82356	IT
22.7032	1.33043	OPC
7.32282	-4.4805	IT
4.69162	-2.13277	IT
5.80777	-2.18746	IT
8.37344	-2.31412	IT
2.61703	-7.02952	IT
5.51846	-4.51581	VIP
19.0325	0.848026	Astrocyte
9.5882	-2.49141	IT
-0.908189	-7.27977	IT
1.39474	-8.28862	IT
1.86102	-8.37057	IT
-3.21488	-6.70747	IT
12.8826	10.784	PVALB
13.9716	3.65661	SST
3.13385	-6.79859	IT
1.50488	-8.38329	IT
13.2277	3.9823	SST
2.28051	-7.71417	IT
6.53284	11.5617	VIP
2.25031	-7.00854	IT
2.44998	-7.67247	IT
-0.773704	-4.01795	IT
2.25532	-7.25178	IT
1.66694	-7.92835	IT
-1.02421	-4.02768	IT
-2.78664	-6.99749	IT
1.79836	-7.39249	IT
1.46691	-8.72825	IT
2.06557	-7.58957	IT
2.52013	-7.47622	IT
13.6427	4.70016	SST
-3.15784	-6.9308	IT
2.2803	-8.04988	IT
1.67713	-8.5497	IT
7.93004	6.26594	Oligodendrocyte
2.65532	-7.50325	IT
-0.931692	-7.54465	IT
-4.12978	-5.8888	IT
2.28763	-8.76327	IT
-2.94493	-7.03444	IT
22.4809	1.32029	OPC
-1.86269	-4.36239	IT
-2.30035	-6.43788	IT
1.48541	-8.75117	IT
1.99342	-7.96836	IT
3.53733	10.9748	VIP
12.5767	5.91775	SST
7.24845	6.55335	Oligodendrocyte
14.0603	-7.93052	L5/6 IT Car3
-3.0207	-0.374503	IT
0.516647	14.3805	L5/6 NP
1.53289	6.77215	L6 CT
22.7314	0.651121	OPC
0.645359	14.3558	L5/6 NP
15.0791	7.88451	SST
-4.54076	7.16592	L6b
-2.77295	-1.60276	IT
9.18063	17.9677	LAMP5
-3.09868	-0.515929	IT
19.1879	0.647743	Astrocyte
3.29308	-5.47736	IT
4.7929	0.787381	IT
4.30343	-0.780462	IT
3.10895	11.69	VIP
6.49264	-3.96901	IT
9.03149	-2.76733	IT
12.7077	18.0853	LAMP5
4.0825	0.466191	IT
4.02682	13.1527	VIP
7.11514	-5.09073	IT
5.62629	-2.80463	IT
14.8682	3.93512	SST
6.46174	-4.96554	IT
2.48632	-7.71359	IT
12.6633	10.8473	PVALB
3.16831	12.2107	VIP
6.95225	-4.15941	IT
7.10053	-4.21884	IT
19.3192	-3.25664	Microglia
15.4909	3.96629	SST
2.00808	-7.53601	IT
2.31742	-6.92297	IT
1.94699	-7.99991	IT
-1.62479	-6.77572	IT
14.9128	4.40219	SST
1.71065	-8.14839	IT
19.0936	-7.90293	Endothelial
1.44331	-8.4577	IT
14.721	5.41288	SST
-3.02775	-6.67098	IT
1.62007	-8.69733	IT
2.5365	-7.40711	IT
1.71818	-8.2139	IT
6.82017	5.8909	Oligodendrocyte
-3.05034	-6.86937	IT
12.373	9.42863	PVALB
-1.25273	-7.69576	IT
1.54033	-8.26557	IT
12.5341	9.53472	PVALB
-2.39906	-5.48251	IT
14.1775	-7.73876	L5/6 IT Car3
-3.5103	-5.79242	IT
0.722285	-6.97887	IT
-3.88638	-4.68553	IT
-3.9499	7.25362	L6b
-4.52304	-6.15166	IT
1.08215	-4.41694	IT
-3.39972	-6.94389	IT
-5.15908	7.4253	L6b
-2.16369	-1.75503	IT
12.0467	18.7717	LAMP5
18.5771	0.980111	IT
12.7051	18.4406	LAMP5
22.299	1.08257	OPC
13.8594	-8.28423	L5/6 IT Car3
-3.15667	-6.62868	IT
5.27369	10.2986	VIP
-2.70496	-5.48377	IT
13.422	11.638	PVALB
19.0993	-7.89592	Endothelial
-0.0184673	15.2432	L5/6 NP
12.9661	5.1214	SST
-4.17011	-5.37619	IT
14.9218	9.99881	PVALB
-1.41647	-7.41736	IT
13.6243	-8.57963	L5/6 IT Car3
0.612047	14.4626	L5/6 NP
-2.15533	-2.11962	IT
0.863768	6.76988	L6 CT
-2.12314	6.59043	L6b
-2.89889	-0.349264	IT
14.9746	10.0144	PVALB
8.97019	14.4333	VIP
3.74185	-0.34272	IT
7.38315	15.4575	VIP
4.58963	-2.04783	IT
11.6221	14.4879	LAMP5
19.1868	0.737455	Astrocyte
4.58587	-0.0829591	IT
3.92576	0.657665	IT
9.57595	12.0992	PAX6
11.4306	14.3838	LAMP5
9.68584	11.6828	PAX6
3.76486	-1.15039	IT
17.3951	-0.292539	Astrocyte
4.60258	-2.13717	IT
4.06974	-1.14897	IT
4.01878	-1.33205	IT
7.70594	15.4491	VIP
3.38458	-0.894636	IT
6.3057	13.1941	VIP
19.1973	1.91324	Astrocyte
7.29764	15.5004	VIP
8.90644	14.127	VIP
9.19626	11.8262	PAX6
12.0188	15.503	LAMP5
6.22391	13.0552	VIP
4.60712	-0.728969	IT
19.8182	-2.84925	Microglia
1.6731	-8.33615	IT
8.5234	-5.36091	IT
6.48629	-4.21556	IT
8.36214	-5.29141	IT
15.8765	4.68104	SST
2.12186	-7.33267	IT
22.2302	0.825735	OPC
2.21799	-6.75105	IT
8.75166	6.95217	SST
-2.95786	-5.63184	IT
2.20453	-7.2253	IT
2.23466	-6.96358	IT
7.53773	-4.48049	IT
6.7697	12.3115	VIP
7.27269	7.05205	Oligodendrocyte
-1.6737	-1.81273	IT
-3.26919	-5.84558	IT
-3.75368	-5.08769	IT
-3.21903	-4.61576	IT
-2.58273	-6.08707	IT
1.311	-8.29369	IT
-3.17256	-6.40189	IT
22.6911	0.519705	OPC
-2.18525	-3.70107	IT
2.24702	-7.29234	IT
-4.00043	-6.38012	IT
2.02056	-7.92861	IT
-0.852698	-7.58318	IT
-2.54049	-6.42784	IT
9.56055	18.024	LAMP5
-2.54803	-1.41505	IT
-2.10183	-1.23592	IT
14.3032	-7.43921	L5/6 IT Car3
-0.691852	-4.36228	IT
0.518832	14.4017	L5/6 NP
-5.19951	7.32799	L6b
-3.15386	-5.89597	IT
0.912097	-4.51272	IT
14.9091	10.3287	PVALB
13.883	3.90319	SST
1.96921	6.45465	L6 CT
-0.54379	14.7524	L5/6 NP
22.5378	0.459055	OPC
-2.67982	0.323721	IT
12.9389	6.94441	SST
-1.59375	-1.3857	IT
0.342949	14.3731	L5/6 NP
-2.76769	-1.1849	IT
14.4969	6.04299	SST
7.37655	5.55221	Oligodendrocyte
11.6014	18.0079	LAMP5
5.84499	-2.55876	IT
5.85256	-3.21231	IT
8.85952	-2.24038	IT
6.16641	13.1082	VIP
3.43104	11.6714	VIP
7.1201	-4.13142	IT
8.45226	-2.20666	IT
5.75064	10.6952	VIP
15.5923	5.22513	SST
1.46642	-8.54798	IT
8.25499	-2.4182	IT
17.4162	1.87236	IT
4.94351	-1.16998	IT
11.0961	14.2925	LAMP5
11.5565	14.6903	LAMP5
5.04957	0.00443212	IT
8.50729	14.401	VIP
22.011	1.38564	OPC
9.31909	14.3472	VIP
17.3959	1.80234	IT
9.53165	14.2723	LAMP5
6.10634	13.2023	VIP
11.8829	17.2818	LAMP5
5.68116	12.9917	VIP
18.5133	-2.99409	Microglia
12.45	17.7534	LAMP5
5.5774	-1.95095	IT
7.3864	12.4804	VIP
-3.52433	-5.64698	IT
4.4251	12.7044	VIP
13.7855	9.7047	PVALB
7.88257	6.56045	Oligodendrocyte
4.27358	13.3151	VIP
6.20403	-2.81432	IT
7.18675	-2.93391	IT
13.4793	9.51557	PVALB
6.00494	-3.72572	IT
9.07101	-2.80795	IT
19.0973	2.07324	Astrocyte
1.79252	-8.64931	IT
1.27364	-5.28682	IT
1.92574	-7.32456	IT
-3.70283	-6.37629	IT
1.49967	-7.56746	IT
15.709	5.06396	SST
-2.71173	-4.74167	IT
22.3094	1.08349	OPC
12.6658	11.0788	PVALB
1.59632	-7.13271	IT
-3.03376	-6.43383	IT
1.97418	-7.25262	IT
-2.20601	-4.72005	IT
6.01608	-5.14227	IT
-1.95863	-4.5414	IT
22.5013	0.777971	OPC
-2.06573	-1.62799	IT
-1.69171	-2.48454	IT
-2.47695	-1.47554	IT
-2.87741	-4.31587	IT
14.5269	-6.59446	L5/6 IT Car3
-2.26797	-5.83264	IT
9.2878	6.47975	Oligodendrocyte
-2.55246	-1.11466	IT
-3.17836	-5.00205	IT
14.8003	7.18335	SST
-1.89404	-6.80407	IT
0.0552225	15.1482	L5/6 NP
-2.65888	-1.43169	IT
-3.57775	-4.68159	IT
19.0701	-7.9685	Endothelial
14.8413	10.2648	PVALB
13.0149	7.04755	SST
3.63941	10.6277	VIP
-2.12464	0.108851	IT
-1.33054	-1.5395	IT
-5.00184	7.54902	L6b
7.0094	-2.05944	IT
5.14874	-1.40008	IT
5.33991	10.7244	VIP
6.88429	12.7226	VIP
9.12007	-2.83203	IT
12.1961	11.0429	PVALB
13.4133	8.93457	PVALB
9.77987	11.7316	PAX6
9.95065	14.2302	LAMP5
4.44505	-0.915779	IT
3.49276	-1.00882	IT
8.06601	15.2906	VIP
11.7404	14.4831	LAMP5
19.2725	0.584965	Astrocyte
4.82876	-0.664675	IT
10.3498	14.2065	LAMP5
7.83801	13.9558	VIP
11.5118	14.5221	LAMP5
8.24169	14.6861	VIP
11.1734	14.4064	LAMP5
19.2627	-2.95304	Microglia
4.74359	-0.612824	IT
7.75779	14.0999	VIP
4.45404	13.2909	VIP
6.98868	13.0468	VIP
1.2969	-6.86144	IT
-1.46289	-7.20605	IT
5.35551	10.173	VIP
2.56829	-7.49355	IT
1.8088	-7.66737	IT
-3.8029	-6.70346	IT
2.35065	-7.6651	IT
19.5833	1.89684	Astrocyte
-3.39279	-4.90858	IT
-0.928986	-7.5124	IT
3.32753	-5.52631	IT
-0.737123	-7.45594	IT
-3.53343	-4.7735	IT
-2.96879	-5.77151	IT
2.58408	-7.02838	IT
-3.28034	-0.930595	IT
-2.30733	-1.03588	IT
14.0751	-7.99834	L5/6 IT Car3
1.06207	-6.99276	IT
-3.22399	-4.86426	IT
1.90155	6.46882	L6 CT
12.9259	5.37468	SST
18.5406	-4.15269	Microglia
13.9042	11.3007	PVALB
14.2499	-7.68671	L5/6 IT Car3
0.641438	14.3745	L5/6 NP
0.428067	-3.31367	IT
13.2692	-7.73779	L5/6 IT Car3
16.189	9.21174	PVALB
1.13677	-4.51134	IT
8.2061	5.60216	Oligodendrocyte
1.58644	-6.20416	IT
2.02778	6.84723	L6 CT
-3.41335	-4.98554	IT
0.415969	7.88769	L6 CT
-3.81321	-4.37276	IT
-4.81758	7.46024	L6b
14.8694	10.6643	PVALB
-2.69641	-1.40038	IT
-1.14414	-2.21312	IT
-5.14102	7.35297	L6b
-3.846	6.77431	L6b
8.26714	6.10296	Oligodendrocyte
-2.89322	0.706886	IT
-3.5829	-1.04765	IT
-3.33894	-0.603936	IT
-2.81117	-1.03655	IT
13.277	5.23167	SST
-2.91218	-0.490961	IT
6.41664	-4.03901	IT
7.43522	6.14483	VIP
13.7168	8.61453	PVALB
9.55899	-2.54238	IT
3.15682	11.8322	VIP
6.92804	11.7969	VIP
19.1858	0.108689	Astrocyte
13.791	10.3147	PVALB
1.25923	-8.73476	IT
2.7669	-7.39847	IT
2.46813	-7.65949	IT
-3.55831	-6.03229	IT
12.979	7.12053	SST
0.99681	-4.25272	IT
9.53117	6.04672	Oligodendrocyte
-3.31516	-6.46857	IT
-3.40604	-3.97321	IT
-1.85788	-6.83988	IT
-0.680865	-6.79058	IT
15.6151	10.7298	PVALB
1.64158	-6.96756	IT
1.05114	-6.90564	IT
-1.08074	-7.36968	IT
3.91523	10.4412	VIP
2.50759	-7.98379	IT
-3.14291	-6.28014	IT
6.54092	4.23896	IT
13.501	4.61982	SST
9.02494	6.04844	Oligodendrocyte
-1.52416	-2.0248	IT
-1.7494	-1.66827	IT
14.7269	-6.73824	L5/6 IT Car3
9.4086	18.9294	LAMP5
13.8908	3.94876	SST
-3.67682	-4.05972	IT
1.82868	6.57004	L6 CT
19.5739	-2.97303	Microglia
-3.04039	-3.16514	IT
15.2195	11.3	PVALB
1.93073	6.98484	L6 CT
-2.89742	-0.798736	IT
14.5847	-7.04568	L5/6 IT Car3
-3.01837	-0.982892	IT
-2.15453	-2.14398	IT
-1.76605	-7.30454	IT
-2.72372	-5.59841	IT
-1.84971	-2.32354	IT
13.4334	-7.91422	L5/6 IT Car3
15.0533	9.27501	PVALB
1.83023	6.33946	L6 CT
2.04049	6.63674	L6 CT
19.6945	4.02531	Pericyte
-1.60066	-1.43992	IT
-1.4062	-2.05122	IT
12.9186	4.35974	SST
-4.1442	-5.93038	IT
13.2743	-8.2272	L5/6 IT Car3
-3.44171	-4.97878	IT
19.0073	0.720209	Astrocyte
-4.89085	7.02834	L6b
-5.088	7.43695	L6b
-3.62589	-0.722173	IT
-4.7682	7.1012	L6b
-3.63783	0.361684	IT
-4.95569	7.15555	L6b
22.8422	0.839225	OPC
-3.43866	-1.1073	IT
-3.04992	6.20832	L6b
13.572	6.91032	SST
-4.39483	6.92167	L6b
1.77834	6.26252	L6 CT
-3.42416	-0.7561	IT
8.94099	5.81452	Oligodendrocyte
-2.81222	0.852096	IT
-4.27746	7.12867	L6b
16.2717	9.21528	PVALB
-3.33088	0.0103198	IT
1.83899	6.46736	L6 CT
8.28263	5.15616	Oligodendrocyte
8.67409	-5.71065	IT
5.98766	-2.97587	IT
7.08476	-4.87653	IT
12.5483	18.568	LAMP5
4.51811	-5.4848	IT
4.21696	0.767595	IT
1.92247	-8.43562	IT
1.53548	-8.77543	IT
14.6174	5.6464	SST
15.8922	7.15287	SST
6.49765	-4.64876	IT
3.67362	12.9796	VIP
4.9676	-1.59005	IT
13.187	9.46292	PVALB
4.08983	11.8752	VIP
13.2311	9.41588	PVALB
12.6328	17.7082	LAMP5
16.9606	5.51914	SST
-3.05793	-5.39562	IT
18.2555	-3.16172	Microglia
3.8209	10.5504	VIP
-3.74263	-4.87775	IT
12.2562	18.6936	LAMP5
-3.10759	-6.62082	IT
-3.49143	-5.13962	IT
2.13593	-7.00014	IT
9.65946	18.5189	LAMP5
-1.79632	-4.6074	IT
-3.11657	-6.73336	IT
-2.79966	-6.72521	IT
1.68276	-7.54498	IT
2.03598	-7.3408	IT
2.68868	-6.86915	IT
12.8619	11.5159	PVALB
19.1787	0.804422	Astrocyte
12.4178	18.3876	LAMP5
-4.29272	-6.28119	IT
1.79828	-7.47047	IT
1.39582	-8.25945	IT
0.116603	-7.54806	IT
14.1586	5.87827	SST
2.34844	-6.90595	IT
14.7221	-6.83463	L5/6 IT Car3
-2.84356	-1.00635	IT
-3.59293	-5.0453	IT
-0.601153	-2.43419	IT
13.5501	10.5126	PVALB
1.62408	6.95431	L6 CT
19.001	-2.78495	Microglia
14.8451	10.9806	PVALB
-3.43636	-5.7717	IT
14.3802	8.15131	SST
-2.79416	-0.101579	IT
-4.50252	-5.73847	IT
19.4139	-2.98316	Microglia
-2.93545	-1.91516	IT
-2.19941	-6.47109	IT
13.1611	6.54503	SST
1.69268	6.97542	L6 CT
-3.30047	-5.04638	IT
22.4454	1.21462	OPC
5.36118	-0.866091	IT
-2.13396	-0.214606	IT
-3.59124	-0.85117	IT
-2.86388	-0.0330096	IT
13.0709	-7.88252	L5/6 IT Car3
-2.45404	-1.98341	IT
1.59556	6.72762	L6 CT
17.7121	0.456123	Astrocyte
-3.76568	-0.775045	IT
-1.83864	-2.09945	IT
-2.77866	-0.891512	IT
1.85373	5.84012	L6 CT
0.821929	6.4085	L6 CT
1.77156	7.19077	L6 CT
16.9555	5.53459	SST
8.65028	-5.60831	IT
9.28448	-2.67001	IT
3.7122	-5.3613	IT
12.5986	18.3402	LAMP5
6.66638	12.0863	VIP
8.84112	5.7495	Oligodendrocyte
-1.78762	-6.31228	IT
-3.20124	-6.97273	IT
14.5439	3.49337	SST
11.7403	18.8303	LAMP5
6.72978	11.3899	VIP
2.8509	-8.2191	IT
1.40964	-7.30701	IT
19.3051	0.74936	Astrocyte
-3.68316	-6.59023	IT
2.52103	-7.23803	IT
1.51984	-5.97712	IT
-3.41271	-6.78372	IT
0.704832	14.348	L5/6 NP
7.86537	-2.7325	IT
2.09845	-7.09885	IT
-3.11063	-6.33429	IT
-1.97828	-4.7913	IT
-2.6179	-1.71606	IT
14.6815	3.37807	SST
-3.49982	-4.25264	IT
-1.27224	-7.45033	IT
-3.48965	-5.04471	IT
9.12472	5.99775	Oligodendrocyte
-4.01055	-4.82633	IT
3.85178	10.3801	VIP
-1.15478	-2.14188	IT
-3.14213	-3.7647	IT
-3.49867	-0.22658	IT
-3.38578	-4.5039	IT
18.7014	0.680973	Astrocyte
-0.816603	-6.96885	IT
-2.32584	-1.76389	IT
4.65585	12.7487	VIP
-1.91981	-1.91669	IT
-4.86319	7.44038	L6b
-1.32019	-7.10881	IT
8.33352	6.44135	Oligodendrocyte
14.1695	-7.48099	L5/6 IT Car3
0.834798	-4.225	IT
14.0142	-8.08993	L5/6 IT Car3
13.0485	6.62435	SST
1.5199	-5.44457	IT
13.4302	11.0356	PVALB
1.71103	6.67084	L6 CT
-2.65455	-1.57199	IT
0.523778	14.2278	L5/6 NP
-1.85234	-1.24609	IT
-3.57367	-5.04276	IT
13.3594	-7.72108	L5/6 IT Car3
-3.70297	6.62405	L6b
8.99167	19.4228	LAMP5
-3.31016	-0.579096	IT
-2.50366	-4.10975	IT
-1.63469	-1.55579	IT
9.49084	5.7883	Oligodendrocyte
1.65516	6.29917	L6 CT
13.5347	6.67728	SST
-3.39985	-0.96899	IT
-2.74723	-0.998476	IT
-3.20729	-0.162283	IT
17.0129	-0.0812339	Astrocyte
14.2969	10.3857	PVALB
-2.17712	-1.21126	IT
-2.90598	0.486999	IT
-2.61977	-0.851865	IT
-3.35834	-0.923818	IT
-2.11665	-1.06928	IT
8.95714	6.1046	Oligodendrocyte
5.47423	-5.14824	IT
3.04061	-7.55815	IT
4.75457	-1.91375	IT
14.1055	8.7602	PVALB
5.76199	-0.501789	IT
11.1488	14.6052	LAMP5
2.00525	-7.44617	IT
7.59108	-4.65345	IT
3.20631	-5.33032	IT
7.41052	-4.85511	IT
6.94732	-3.60311	IT
6.02158	-5.15498	IT
13.4351	9.00069	PVALB
-3.78754	-5.2488	IT
-4.00141	-6.37335	IT
-1.98892	-4.71553	IT
2.00074	-7.42745	IT
-4.22206	-5.73108	IT
2.41235	-6.86489	IT
1.31152	-7.16551	IT
-0.595282	14.6169	L5/6 NP
2.53355	-7.44741	IT
-2.6683	-6.75478	IT
2.03591	-7.64755	IT
-3.64638	-4.45938	IT
1.40684	-6.98005	IT
8.3723	5.3086	Oligodendrocyte
1.81954	-7.10071	IT
5.1066	11.5497	VIP
2.11348	-7.30211	IT
5.15143	-0.20464	IT
0.568942	14.3062	L5/6 NP
2.28163	-8.20882	IT
0.296502	15.5565	L5/6 NP
19.346	-2.96087	Microglia
1.67633	6.57215	L6 CT
-4.1467	-5.80606	IT
-3.17668	-5.37006	IT
-2.97998	-1.87018	IT
1.69519	7.07295	L6 CT
12.0922	18.7063	LAMP5
-2.52194	-0.864373	IT
-3.0195	-4.02285	IT
0.991657	-4.26834	IT
-3.15846	-1.44282	IT
-4.96901	7.42719	L6b
1.80613	-7.38759	IT
-0.93973	-1.51273	IT
8.618	6.60571	Oligodendrocyte
-3.15412	-6.16139	IT
15.9092	10.5167	PVALB
-3.19018	-4.95581	IT
6.09775	10.63	VIP
3.47372	10.8982	VIP
13.8112	7.25651	SST
8.96498	6.07336	Oligodendrocyte
6.19921	10.6546	VIP
-4.59821	7.39582	L6b
-2.92596	-1.23269	IT
-1.54692	-1.64036	IT
0.22968	15.6208	L5/6 NP
-3.57611	-0.329911	IT
-2.69558	-0.389087	IT
1.79974	6.67976	L6 CT
6.47643	1.07939	IT
-3.83546	-0.324631	IT
-2.92156	-0.393153	IT
14.1787	-7.78836	L5/6 IT Car3
-0.0302834	7.55699	L6 CT
6.40202	4.47638	L6 CT
-1.71933	-1.64269	IT
11.0992	17.9316	LAMP5
1.74498	6.85583	L6 CT
0.202139	6.24251	L6 CT
6.96009	6.86139	Oligodendrocyte
5.04823	13.9522	VIP
5.95837	-2.51634	IT
7.11129	-3.3973	IT
6.69162	-3.38304	IT
6.54534	-3.64763	IT
6.72593	6.72711	Oligodendrocyte
7.87575	-4.70899	IT
2.23498	-7.00846	IT
2.55076	-7.38038	IT
6.84831	-4.00369	IT
3.72499	12.909	VIP
4.99106	1.5429	IT
7.8991	-2.49507	IT
6.42718	-3.04453	IT
6.83009	-4.38285	IT
1.46767	-8.6704	IT
5.71493	-2.82818	IT
-3.28676	-6.29198	IT
6.70773	-2.77999	IT
-3.09889	-6.42875	IT
-2.40574	-5.53487	IT
-4.32946	-5.6508	IT
-2.04311	-4.7656	IT
1.39357	-7.52691	IT
-1.01676	-7.3618	IT
-2.93438	-6.61019	IT
8.91744	6.59649	Oligodendrocyte
0.21796	15.6635	L5/6 NP
14.8572	4.95046	SST
-0.119505	-6.97525	IT
-3.80346	-4.92004	IT
2.4274	-7.05199	IT
-3.20114	-6.05898	IT
13.4751	5.3152	SST
9.22443	6.08549	Oligodendrocyte
[truncated: 45,372 more rows]

## Sheet: Fig. 2e
subclass_label	predict	count
Astrocyte	CGE interneuron	0
	MGE interneuron	0
	Deep-layer corticothalamic and 6b	0
	Deep-layer intratelencephalic	0
	Deep-layer near-projecting	0
	Upper-layer intratelencephalic	1
	LAMP5-LHX6 and Chandelier	0
	Astrocyte	1169
	Committed oligodendrocyte precursor	2
	Oligodendrocyte	0
	Oligodendrocyte precursor	6
	Microglia	0
	Miscellaneous	1
	Vascular	2
Endothelial	CGE interneuron	0
	MGE interneuron	0
	Deep-layer corticothalamic and 6b	0
	Deep-layer intratelencephalic	0
	Deep-layer near-projecting	0
	Upper-layer intratelencephalic	0
	LAMP5-LHX6 and Chandelier	0
	Astrocyte	0
	Committed oligodendrocyte precursor	0
	Oligodendrocyte	0
	Oligodendrocyte precursor	0
	Microglia	0
	Miscellaneous	0
	Vascular	70
IT	CGE interneuron	0
	MGE interneuron	0
	Deep-layer corticothalamic and 6b	0
	Deep-layer intratelencephalic	9322
	Deep-layer near-projecting	0
	Upper-layer intratelencephalic	10350
	LAMP5-LHX6 and Chandelier	0
	Astrocyte	0
	Committed oligodendrocyte precursor	0
	Oligodendrocyte	0
	Oligodendrocyte precursor	0
	Microglia	0
	Miscellaneous	2167
	Vascular	1
L4 IT	CGE interneuron	0
	MGE interneuron	0
	Deep-layer corticothalamic and 6b	0
	Deep-layer intratelencephalic	4
	Deep-layer near-projecting	0
	Upper-layer intratelencephalic	2203
	LAMP5-LHX6 and Chandelier	0
	Astrocyte	0
	Committed oligodendrocyte precursor	0
	Oligodendrocyte	0
	Oligodendrocyte precursor	0
	Microglia	0
	Miscellaneous	1518
	Vascular	0
L5 ET	CGE interneuron	0
	MGE interneuron	0
	Deep-layer corticothalamic and 6b	0
	Deep-layer intratelencephalic	0
	Deep-layer near-projecting	0
	Upper-layer intratelencephalic	0
	LAMP5-LHX6 and Chandelier	0
	Astrocyte	0
	Committed oligodendrocyte precursor	0
	Oligodendrocyte	0
	Oligodendrocyte precursor	0
	Microglia	0
	Miscellaneous	158
	Vascular	0
L5/6 IT Car3	CGE interneuron	0
	MGE interneuron	0
	Deep-layer corticothalamic and 6b	0
	Deep-layer intratelencephalic	1051
	Deep-layer near-projecting	0
	Upper-layer intratelencephalic	1
	LAMP5-LHX6 and Chandelier	0
	Astrocyte	0
	Committed oligodendrocyte precursor	0
	Oligodendrocyte	0
	Oligodendrocyte precursor	0
	Microglia	0
	Miscellaneous	1
	Vascular	0
L5/6 NP	CGE interneuron	0
	MGE interneuron	0
	Deep-layer corticothalamic and 6b	1
	Deep-layer intratelencephalic	0
	Deep-layer near-projecting	815
	Upper-layer intratelencephalic	0
	LAMP5-LHX6 and Chandelier	0
	Astrocyte	0
	Committed oligodendrocyte precursor	0
	Oligodendrocyte	0
	Oligodendrocyte precursor	0
	Microglia	0
	Miscellaneous	0
	Vascular	0
L6 CT	CGE interneuron	0
	MGE interneuron	0
	Deep-layer corticothalamic and 6b	2549
	Deep-layer intratelencephalic	0
	Deep-layer near-projecting	7
	Upper-layer intratelencephalic	0
	LAMP5-LHX6 and Chandelier	0
	Astrocyte	0
	Committed oligodendrocyte precursor	0
	Oligodendrocyte	0
	Oligodendrocyte precursor	0
	Microglia	0
	Miscellaneous	0
	Vascular	0
L6b	CGE interneuron	0
	MGE interneuron	0
	Deep-layer corticothalamic and 6b	1079
	Deep-layer intratelencephalic	1
	Deep-layer near-projecting	0
	Upper-layer intratelencephalic	0
	LAMP5-LHX6 and Chandelier	0
	Astrocyte	0
	Committed oligodendrocyte precursor	0
	Oligodendrocyte	0
	Oligodendrocyte precursor	0
	Microglia	0
	Miscellaneous	0
	Vascular	0
LAMP5	CGE interneuron	1682
	MGE interneuron	0
	Deep-layer corticothalamic and 6b	0
	Deep-layer intratelencephalic	0
	Deep-layer near-projecting	0
	Upper-layer intratelencephalic	1
	LAMP5-LHX6 and Chandelier	744
	Astrocyte	2
	Committed oligodendrocyte precursor	0
	Oligodendrocyte	0
	Oligodendrocyte precursor	1
	Microglia	0
	Miscellaneous	0
	Vascular	0
Microglia	CGE interneuron	0
	MGE interneuron	0
	Deep-layer corticothalamic and 6b	0
	Deep-layer intratelencephalic	0
	Deep-layer near-projecting	0
	Upper-layer intratelencephalic	0
	LAMP5-LHX6 and Chandelier	0
	Astrocyte	1
	Committed oligodendrocyte precursor	0
	Oligodendrocyte	0
	Oligodendrocyte precursor	0
	Microglia	744
	Miscellaneous	1
	Vascular	4
OPC	CGE interneuron	0
	MGE interneuron	0
	Deep-layer corticothalamic and 6b	0
	Deep-layer intratelencephalic	0
	Deep-layer near-projecting	0
	Upper-layer intratelencephalic	0
	LAMP5-LHX6 and Chandelier	0
	Astrocyte	0
	Committed oligodendrocyte precursor	2
	Oligodendrocyte	0
	Oligodendrocyte precursor	771
	Microglia	0
	Miscellaneous	0
	Vascular	0
Oligodendrocyte	CGE interneuron	0
	MGE interneuron	0
	Deep-layer corticothalamic and 6b	0
	Deep-layer intratelencephalic	3
	Deep-layer near-projecting	0
	Upper-layer intratelencephalic	0
	LAMP5-LHX6 and Chandelier	0
	Astrocyte	0
	Committed oligodendrocyte precursor	1199
	Oligodendrocyte	701
	Oligodendrocyte precursor	3
	Microglia	1
	Miscellaneous	2
	Vascular	13
PAX6	CGE interneuron	325
	MGE interneuron	0
	Deep-layer corticothalamic and 6b	0
	Deep-layer intratelencephalic	0
	Deep-layer near-projecting	0
	Upper-layer intratelencephalic	0
	LAMP5-LHX6 and Chandelier	0
	Astrocyte	0
	Committed oligodendrocyte precursor	0
	Oligodendrocyte	0
	Oligodendrocyte precursor	0
	Microglia	0
	Miscellaneous	0
	Vascular	0
PVALB	CGE interneuron	0
	MGE interneuron	2635
	Deep-layer corticothalamic and 6b	0
	Deep-layer intratelencephalic	1
	Deep-layer near-projecting	0
	Upper-layer intratelencephalic	0
	LAMP5-LHX6 and Chandelier	161
	Astrocyte	0
	Committed oligodendrocyte precursor	0
	Oligodendrocyte	0
	Oligodendrocyte precursor	0
	Microglia	0
	Miscellaneous	2
	Vascular	0
Pericyte	CGE interneuron	0
	MGE interneuron	0
	Deep-layer corticothalamic and 6b	0
	Deep-layer intratelencephalic	0
	Deep-layer near-projecting	0
	Upper-layer intratelencephalic	0
	LAMP5-LHX6 and Chandelier	0
	Astrocyte	0
	Committed oligodendrocyte precursor	0
	Oligodendrocyte	0
	Oligodendrocyte precursor	0
	Microglia	0
	Miscellaneous	0
	Vascular	32
SST	CGE interneuron	0
	MGE interneuron	2328
	Deep-layer corticothalamic and 6b	0
	Deep-layer intratelencephalic	1
	Deep-layer near-projecting	0
	Upper-layer intratelencephalic	0
	LAMP5-LHX6 and Chandelier	0
	Astrocyte	0
	Committed oligodendrocyte precursor	0
	Oligodendrocyte	0
	Oligodendrocyte precursor	0
	Microglia	0
	Miscellaneous	0
	Vascular	0
VIP	CGE interneuron	3525
	MGE interneuron	0
	Deep-layer corticothalamic and 6b	0
	Deep-layer intratelencephalic	1
	Deep-layer near-projecting	0
	Upper-layer intratelencephalic	0
	LAMP5-LHX6 and Chandelier	2
	Astrocyte	0
	Committed oligodendrocyte precursor	0
	Oligodendrocyte	0
	Oligodendrocyte precursor	3
	Microglia	0
	Miscellaneous	1
	Vascular	0

## Sheet: Fig. 2f
UMAP1	UMAP2	labels
4.2117	10.8258	CGE interneuron
11.736	16.3367	CGE interneuron
11.0414	15.4592	CGE interneuron
4.23715	12.2955	CGE interneuron
4.14819	12.5139	CGE interneuron
11.9481	18.0018	CGE interneuron
4.18265	0.153051	Upper-layer intratelencephalic
4.27191	-1.60081	Upper-layer intratelencephalic
7.37716	13.8993	CGE interneuron
9.53206	12.1476	CGE interneuron
10.7941	14.8327	CGE interneuron
11.284	14.5807	CGE interneuron
4.78099	-0.057536	Upper-layer intratelencephalic
10.2779	14.3945	CGE interneuron
5.44583	11.044	CGE interneuron
6.81716	7.03949	Committed oligodendrocyte precursor
4.57007	-2.36408	Upper-layer intratelencephalic
9.92666	12.0385	CGE interneuron
8.87076	14.7287	CGE interneuron
6.7888	11.0492	CGE interneuron
3.66877	-0.593647	Upper-layer intratelencephalic
4.87731	0.33299	Upper-layer intratelencephalic
18.8692	0.521957	Astrocyte
5.56105	10.3209	CGE interneuron
8.56353	19.141	LAMP5-LHX6 and Chandelier
13.5387	-8.36586	Deep-layer intratelencephalic
3.58022	10.8386	CGE interneuron
0.229959	15.17	Deep-layer near-projecting
-2.27384	-6.86294	Deep-layer intratelencephalic
-3.61375	-6.12327	Deep-layer intratelencephalic
13.0234	5.02031	MGE interneuron
13.913	-8.28037	Deep-layer intratelencephalic
-1.52902	-1.15062	Deep-layer intratelencephalic
0.262669	6.46727	Deep-layer corticothalamic and 6b
2.50623	-7.67317	Upper-layer intratelencephalic
22.2461	1.28944	Oligodendrocyte precursor
16.092	10.3855	MGE interneuron
-5.35224	6.13438	Deep-layer corticothalamic and 6b
1.92704	-7.73644	Miscellaneous
15.0294	10.8726	MGE interneuron
-3.60517	-1.51995	Deep-layer intratelencephalic
14.5974	10.7881	MGE interneuron
-3.40973	-6.70055	Deep-layer intratelencephalic
9.25865	17.7985	LAMP5-LHX6 and Chandelier
-0.0827384	15.2833	Deep-layer near-projecting
0.200084	14.9565	Deep-layer near-projecting
-3.90336	-4.8501	Deep-layer intratelencephalic
3.6205	10.7085	CGE interneuron
14.0678	4.9661	MGE interneuron
0.250794	15.3369	Deep-layer near-projecting
7.12325	-4.5938	Upper-layer intratelencephalic
8.65449	5.66725	Oligodendrocyte
4.4685	13.2595	CGE interneuron
3.80979	0.190931	Upper-layer intratelencephalic
8.35144	14.0306	CGE interneuron
9.7246	14.3065	CGE interneuron
8.66261	14.9538	CGE interneuron
6.14292	13.0249	CGE interneuron
3.98437	12.7833	CGE interneuron
4.09062	-0.413273	Upper-layer intratelencephalic
8.00863	15.0892	CGE interneuron
13.4985	8.18588	MGE interneuron
4.21265	0.600993	Upper-layer intratelencephalic
6.72456	10.7086	CGE interneuron
17.7572	-0.045688	Astrocyte
4.05944	-2.19631	Upper-layer intratelencephalic
3.85188	-2.02699	Upper-layer intratelencephalic
3.94253	0.107352	Upper-layer intratelencephalic
9.59074	12.5981	CGE interneuron
8.21667	12.7596	CGE interneuron
8.63846	14.9724	CGE interneuron
17.7082	0.170603	Astrocyte
8.35746	-5.54142	Upper-layer intratelencephalic
7.94103	14.9714	CGE interneuron
7.61949	12.6009	CGE interneuron
11.8809	16.7756	CGE interneuron
10.5798	14.6953	CGE interneuron
10.9257	14.5765	CGE interneuron
4.10964	-1.82152	Upper-layer intratelencephalic
4.19692	0.458427	Upper-layer intratelencephalic
8.4407	12.477	CGE interneuron
3.75689	-0.114544	Upper-layer intratelencephalic
6.47338	1.15997	Upper-layer intratelencephalic
0.290416	14.5592	Deep-layer near-projecting
2.00836	-8.85214	Upper-layer intratelencephalic
1.57948	6.44943	Deep-layer corticothalamic and 6b
14.7535	7.26064	MGE interneuron
-1.49395	-7.39484	Deep-layer intratelencephalic
1.82359	-8.60915	Miscellaneous
14.0209	3.85349	MGE interneuron
16.1486	10.3137	MGE interneuron
3.39992	11.145	CGE interneuron
3.59491	11.7607	CGE interneuron
9.29295	18.4706	LAMP5-LHX6 and Chandelier
19.6283	2.05146	Astrocyte
13.4396	-8.32835	Deep-layer intratelencephalic
14.9662	10.4075	MGE interneuron
3.17278	-7.65824	Miscellaneous
9.22663	18.2706	LAMP5-LHX6 and Chandelier
13.4335	11.3638	MGE interneuron
1.23766	-7.24295	Deep-layer intratelencephalic
0.217735	15.312	Deep-layer near-projecting
19.5223	1.14189	Astrocyte
-1.98128	-7.3747	Deep-layer intratelencephalic
9.12316	6.03155	Committed oligodendrocyte precursor
-2.02118	-6.60016	Deep-layer intratelencephalic
16.1047	10.252	MGE interneuron
13.7717	7.26874	MGE interneuron
-2.70931	-7.20226	Deep-layer intratelencephalic
9.96952	5.6704	Committed oligodendrocyte precursor
-4.68706	-5.50959	Deep-layer intratelencephalic
2.81721	-7.67332	Miscellaneous
2.68671	-7.10433	Upper-layer intratelencephalic
14.3546	5.13513	MGE interneuron
-3.31146	-1.50214	Deep-layer intratelencephalic
7.24772	5.34046	Committed oligodendrocyte precursor
-3.36851	-6.19526	Deep-layer intratelencephalic
12.9615	5.43725	MGE interneuron
12.4458	11.1585	MGE interneuron
0.253191	14.9153	Deep-layer near-projecting
9.10887	6.04136	Committed oligodendrocyte precursor
14.4616	6.15942	MGE interneuron
-1.99886	-2.14479	Deep-layer intratelencephalic
0.0420397	14.8563	Deep-layer near-projecting
-1.83122	-7.19293	Deep-layer intratelencephalic
-0.63783	-6.88696	Deep-layer intratelencephalic
19.2729	1.9935	Astrocyte
1.53933	6.92348	Deep-layer corticothalamic and 6b
3.02299	-5.1912	Miscellaneous
-3.04024	-6.38161	Deep-layer intratelencephalic
-3.27201	-4.90497	Deep-layer intratelencephalic
-3.42347	-6.42277	Deep-layer intratelencephalic
19.3541	-3.27442	Microglia
13.0868	5.62358	MGE interneuron
-0.670425	-5.9696	Deep-layer intratelencephalic
2.42897	-7.80899	Miscellaneous
13.7856	-7.64681	Deep-layer intratelencephalic
-3.0342	-0.328111	Deep-layer intratelencephalic
15.173	10.0902	MGE interneuron
-4.61718	-5.64777	Deep-layer intratelencephalic
-0.719304	14.5699	Deep-layer near-projecting
8.49967	-5.52974	Upper-layer intratelencephalic
-4.20334	-6.05867	Deep-layer intratelencephalic
-1.79996	0.256802	Deep-layer intratelencephalic
9.79585	5.84311	Committed oligodendrocyte precursor
18.7733	1.66696	Astrocyte
0.816854	-4.35521	Deep-layer intratelencephalic
0.302329	15.5427	Deep-layer near-projecting
-1.73097	-7.34775	Deep-layer intratelencephalic
9.62426	18.4235	LAMP5-LHX6 and Chandelier
-1.45679	0.525735	Deep-layer intratelencephalic
2.68639	-8.03613	Miscellaneous
-2.08338	-1.11283	Deep-layer intratelencephalic
-4.64212	-5.30785	Deep-layer intratelencephalic
-2.80028	-6.7242	Deep-layer intratelencephalic
0.104618	15.4226	Deep-layer near-projecting
12.4335	11.3949	MGE interneuron
8.59285	6.11217	Oligodendrocyte
14.0985	4.81294	MGE interneuron
7.77114	-2.36401	Upper-layer intratelencephalic
0.734202	6.28359	Deep-layer corticothalamic and 6b
-4.12143	7.0079	Deep-layer corticothalamic and 6b
2.31483	-7.52267	Miscellaneous
2.31203	-7.07644	Miscellaneous
-3.42672	-6.41094	Deep-layer intratelencephalic
-0.232726	-0.330139	Deep-layer intratelencephalic
1.38925	5.87485	Deep-layer corticothalamic and 6b
11.7625	17.1458	CGE interneuron
-4.59574	-6.19822	Deep-layer intratelencephalic
1.64275	-6.23061	Deep-layer intratelencephalic
0.325453	14.4103	Deep-layer near-projecting
-1.99961	-1.99508	Deep-layer intratelencephalic
-3.39695	-4.41143	Deep-layer intratelencephalic
22.4964	0.828656	Oligodendrocyte precursor
-3.74672	-4.13778	Deep-layer intratelencephalic
-1.43726	-7.03247	Deep-layer intratelencephalic
1.2653	-8.5132	Miscellaneous
-1.10089	-7.18984	Deep-layer intratelencephalic
9.0606	18.0473	LAMP5-LHX6 and Chandelier
9.98934	-9.42591	Miscellaneous
-3.08313	-2.11981	Deep-layer intratelencephalic
14.0277	-8.24928	Deep-layer intratelencephalic
-3.15226	-1.33487	Deep-layer intratelencephalic
1.84741	-7.04226	Miscellaneous
19.0181	0.590028	Oligodendrocyte precursor
-1.56227	-7.43687	Deep-layer intratelencephalic
1.40863	-5.10304	Deep-layer intratelencephalic
1.66096	-7.88735	Miscellaneous
-3.11985	-6.34984	Deep-layer intratelencephalic
19.4488	2.07744	Astrocyte
14.8097	6.10359	MGE interneuron
0.306865	14.6001	Deep-layer near-projecting
1.53515	-8.29478	Miscellaneous
-1.42656	-1.78918	Deep-layer intratelencephalic
9.30162	18.1959	LAMP5-LHX6 and Chandelier
0.57887	14.319	Deep-layer near-projecting
-1.54656	-7.34224	Deep-layer intratelencephalic
-3.67892	-4.40341	Deep-layer intratelencephalic
1.24695	-5.68525	Deep-layer intratelencephalic
-2.21675	-3.9872	Deep-layer intratelencephalic
-1.2348	-7.38406	Deep-layer intratelencephalic
-5.10795	6.24727	Deep-layer corticothalamic and 6b
-2.37161	0.415618	Deep-layer intratelencephalic
-2.70332	-1.27292	Deep-layer intratelencephalic
13.8499	-8.0061	Deep-layer intratelencephalic
1.36758	-6.65622	Deep-layer intratelencephalic
-0.873349	14.796	Deep-layer near-projecting
2.51324	-6.56072	Miscellaneous
9.8027	5.75047	Committed oligodendrocyte precursor
-1.85004	-6.92449	Deep-layer intratelencephalic
0.164839	14.6963	Deep-layer near-projecting
1.54576	-5.62739	Deep-layer intratelencephalic
-0.970941	-6.75222	Deep-layer intratelencephalic
1.57309	-8.39826	Miscellaneous
-2.04092	0.12579	Deep-layer intratelencephalic
-2.26828	0.722721	Deep-layer intratelencephalic
8.50381	5.48431	Committed oligodendrocyte precursor
14.195	5.15403	MGE interneuron
-0.802474	-1.24525	Deep-layer intratelencephalic
9.27135	18.5858	LAMP5-LHX6 and Chandelier
-2.77392	-1.14632	Deep-layer intratelencephalic
-2.37194	0.486423	Deep-layer intratelencephalic
-0.341586	15.0969	Deep-layer near-projecting
9.24073	5.95149	Oligodendrocyte
13.9151	-8.2029	Deep-layer intratelencephalic
14.3341	6.14138	MGE interneuron
13.1195	-7.90016	Deep-layer intratelencephalic
-4.55647	-5.97832	Deep-layer intratelencephalic
2.26356	-7.44311	Miscellaneous
-2.86306	0.264668	Deep-layer intratelencephalic
1.6064	-8.62578	Miscellaneous
-1.35995	-5.71711	Deep-layer intratelencephalic
-4.71018	7.3854	Deep-layer corticothalamic and 6b
-3.99534	-6.31444	Deep-layer intratelencephalic
19.09	0.734092	Astrocyte
-2.98542	6.15361	Deep-layer corticothalamic and 6b
-3.29159	-6.78989	Deep-layer intratelencephalic
1.97332	-7.97839	Miscellaneous
8.97071	18.0857	LAMP5-LHX6 and Chandelier
-2.49145	-0.721506	Deep-layer intratelencephalic
-3.67769	-4.464	Deep-layer intratelencephalic
9.72254	5.76968	Committed oligodendrocyte precursor
-1.29915	-7.50094	Deep-layer intratelencephalic
-1.45698	-7.29085	Deep-layer intratelencephalic
-4.83472	7.30273	Deep-layer corticothalamic and 6b
-3.34998	-3.81566	Deep-layer intratelencephalic
-4.60646	-5.80757	Deep-layer intratelencephalic
-4.21037	-6.44953	Deep-layer intratelencephalic
0.949452	-5.25618	Deep-layer intratelencephalic
-1.49571	-7.59423	Deep-layer intratelencephalic
-4.71545	7.31491	Deep-layer corticothalamic and 6b
1.40339	-6.00901	Deep-layer intratelencephalic
1.89806	6.63174	Deep-layer corticothalamic and 6b
-3.85062	-4.51482	Deep-layer intratelencephalic
-0.141462	-2.294	Deep-layer intratelencephalic
-1.68816	0.257295	Deep-layer intratelencephalic
7.99508	5.13176	Oligodendrocyte
-2.03964	-0.664761	Deep-layer intratelencephalic
-1.70002	-1.9933	Deep-layer intratelencephalic
1.34193	-6.73812	Deep-layer intratelencephalic
-0.488167	-6.59623	Deep-layer intratelencephalic
10.7386	12.3356	CGE interneuron
1.92722	-7.44073	Miscellaneous
0.713234	14.2704	Deep-layer near-projecting
-2.83372	-1.3374	Deep-layer intratelencephalic
-2.87824	-5.6345	Deep-layer intratelencephalic
9.11924	6.32399	Committed oligodendrocyte precursor
15.3091	5.48109	MGE interneuron
-1.93906	-2.24063	Deep-layer intratelencephalic
-3.40125	-4.54901	Deep-layer intratelencephalic
-3.73877	-6.729	Deep-layer intratelencephalic
18.554	-2.98401	Microglia
-3.13396	-6.18246	Deep-layer intratelencephalic
-3.38578	-5.35514	Deep-layer intratelencephalic
1.4873	-5.65113	Deep-layer intratelencephalic
1.29076	-8.71101	Upper-layer intratelencephalic
1.7765	-7.18451	Miscellaneous
18.9867	-3.20463	Microglia
-0.187277	15.0733	Deep-layer near-projecting
-3.8688	-6.30009	Deep-layer intratelencephalic
-0.561657	14.3243	Deep-layer near-projecting
-1.79704	-0.892952	Deep-layer intratelencephalic
-2.06159	-6.97538	Deep-layer intratelencephalic
9.09471	5.92543	Committed oligodendrocyte precursor
9.41332	17.8985	LAMP5-LHX6 and Chandelier
1.21282	-6.43017	Deep-layer intratelencephalic
-2.57785	-1.19842	Deep-layer intratelencephalic
1.84591	7.1348	Deep-layer corticothalamic and 6b
-4.61459	-6.15311	Deep-layer intratelencephalic
-1.70764	-1.34988	Deep-layer intratelencephalic
1.18499	-7.23488	Deep-layer intratelencephalic
0.970137	-4.62618	Deep-layer intratelencephalic
1.69038	6.97705	Deep-layer corticothalamic and 6b
1.50544	-5.95582	Deep-layer intratelencephalic
-2.43924	-2.23715	Deep-layer intratelencephalic
8.96578	6.51596	Committed oligodendrocyte precursor
-2.48465	-6.63752	Deep-layer intratelencephalic
1.52612	-6.03505	Deep-layer intratelencephalic
-3.05412	6.30165	Deep-layer corticothalamic and 6b
-3.85313	-4.69262	Deep-layer intratelencephalic
-1.39783	-3.07711	Deep-layer intratelencephalic
0.131416	7.98053	Deep-layer corticothalamic and 6b
7.89781	5.91763	Oligodendrocyte
-2.20617	-0.892166	Deep-layer intratelencephalic
6.66111	12.7119	CGE interneuron
-2.39211	0.357266	Deep-layer intratelencephalic
-2.64655	-5.41728	Deep-layer intratelencephalic
-3.12882	-4.76394	Deep-layer intratelencephalic
-2.70046	-1.07349	Deep-layer intratelencephalic
13.538	11.3515	MGE interneuron
-3.05427	-5.31678	Deep-layer intratelencephalic
3.01838	-6.56908	Upper-layer intratelencephalic
-3.24133	-4.9852	Deep-layer intratelencephalic
-1.43197	-1.41976	Deep-layer intratelencephalic
2.28945	-7.45136	Miscellaneous
8.19278	6.69869	Committed oligodendrocyte precursor
-2.2631	-0.242333	Deep-layer intratelencephalic
-2.30212	-1.98181	Deep-layer intratelencephalic
14.4364	-6.84049	Deep-layer intratelencephalic
-3.52262	-6.38819	Deep-layer intratelencephalic
-1.69402	0.890677	Deep-layer intratelencephalic
2.94527	-7.72535	Miscellaneous
-4.08854	-5.45558	Deep-layer intratelencephalic
0.398793	14.6281	Deep-layer near-projecting
-2.94632	-4.08251	Deep-layer intratelencephalic
-1.64942	-4.44392	Deep-layer intratelencephalic
3.83391	-6.46841	Miscellaneous
7.33557	5.11958	Committed oligodendrocyte precursor
-2.49433	-0.348482	Deep-layer intratelencephalic
-2.5174	-0.816119	Deep-layer intratelencephalic
-2.3892	-0.725967	Deep-layer intratelencephalic
13.5643	5.72081	MGE interneuron
-4.67022	-5.22639	Deep-layer intratelencephalic
1.65703	6.93577	Deep-layer corticothalamic and 6b
-3.65219	-6.72602	Deep-layer intratelencephalic
18.7803	-3.62479	Microglia
2.03038	-7.14412	Miscellaneous
-0.897697	14.4059	Deep-layer near-projecting
-1.38852	-0.91959	Deep-layer intratelencephalic
13.3924	6.60461	MGE interneuron
-2.71812	-0.226684	Deep-layer intratelencephalic
15.2107	9.3655	MGE interneuron
14.7161	10.9413	MGE interneuron
14.66	7.4851	MGE interneuron
-1.82035	-2.0877	Deep-layer intratelencephalic
-0.627079	14.8045	Deep-layer near-projecting
-1.87924	-7.06589	Deep-layer intratelencephalic
-2.47843	-0.60605	Deep-layer intratelencephalic
11.7569	18.6975	CGE interneuron
-3.09855	-4.33152	Deep-layer intratelencephalic
14.7749	10.0473	MGE interneuron
-5.11446	5.95301	Deep-layer corticothalamic and 6b
-2.50375	-0.81595	Deep-layer intratelencephalic
17.8105	0.0484677	Astrocyte
-3.59119	-3.9268	Deep-layer intratelencephalic
4.82979	13.8004	CGE interneuron
-1.66206	-2.14186	Deep-layer intratelencephalic
-3.39348	-3.82477	Deep-layer intratelencephalic
-1.87515	-1.72907	Deep-layer intratelencephalic
-2.03727	-7.13839	Deep-layer intratelencephalic
-1.97245	-0.522146	Deep-layer intratelencephalic
-3.41339	-1.17812	Deep-layer intratelencephalic
1.81815	-7.08173	Deep-layer intratelencephalic
1.62726	6.86502	Deep-layer corticothalamic and 6b
8.40236	7.77319	Oligodendrocyte precursor
-2.85517	-3.36878	Deep-layer intratelencephalic
3.89084	-0.355156	Upper-layer intratelencephalic
-2.99552	-1.79475	Deep-layer intratelencephalic
13.571	-8.68269	Deep-layer intratelencephalic
12.1924	18.3882	CGE interneuron
19.053	0.828208	Astrocyte
-3.05926	-0.162544	Deep-layer intratelencephalic
-3.85078	-5.40871	Deep-layer intratelencephalic
14.0595	-7.9681	Deep-layer intratelencephalic
-2.30451	-5.90146	Deep-layer intratelencephalic
-4.83498	7.21663	Deep-layer corticothalamic and 6b
-0.693212	15.5494	Deep-layer near-projecting
-3.04859	-6.98613	Deep-layer intratelencephalic
-5.04526	7.24772	Deep-layer corticothalamic and 6b
-1.77201	-2.68668	Deep-layer intratelencephalic
-3.61205	-4.28094	Deep-layer intratelencephalic
-1.59404	-2.8279	Deep-layer intratelencephalic
19.222	1.49819	Astrocyte
-4.07275	-6.28113	Deep-layer intratelencephalic
-0.737476	14.5169	Deep-layer near-projecting
10.1565	-9.61216	Miscellaneous
-0.474395	-7.37922	Deep-layer intratelencephalic
13.8776	-8.29156	Deep-layer intratelencephalic
9.31605	18.8087	LAMP5-LHX6 and Chandelier
-2.42229	0.517956	Deep-layer intratelencephalic
1.43977	-8.67799	Miscellaneous
-3.93166	-4.27037	Deep-layer intratelencephalic
-3.43291	-4.59044	Deep-layer intratelencephalic
-3.84419	-4.64506	Deep-layer intratelencephalic
-2.10847	-1.03471	Deep-layer intratelencephalic
-3.01443	-1.47571	Deep-layer intratelencephalic
2.05677	6.75332	Deep-layer corticothalamic and 6b
1.42742	-8.10289	Miscellaneous
-3.59014	-5.12764	Deep-layer intratelencephalic
14.8937	7.47716	MGE interneuron
-5.18704	7.17687	Deep-layer corticothalamic and 6b
-3.28744	-3.78707	Deep-layer intratelencephalic
2.08545	6.53124	Deep-layer corticothalamic and 6b
-0.447998	14.8759	Deep-layer near-projecting
-0.897307	-7.47985	Deep-layer intratelencephalic
-2.95942	-1.17382	Deep-layer intratelencephalic
14.5527	-7.26669	Deep-layer intratelencephalic
20.023	-3.22651	Microglia
-4.52243	-5.25834	Deep-layer intratelencephalic
0.25913	15.5905	Deep-layer near-projecting
2.27363	-7.19926	Miscellaneous
1.5784	6.78601	Deep-layer corticothalamic and 6b
-2.85825	-1.20376	Deep-layer intratelencephalic
-1.39748	-2.31292	Deep-layer intratelencephalic
8.34269	6.50987	Committed oligodendrocyte precursor
-2.36536	-1.6406	Deep-layer intratelencephalic
-4.2615	-5.42265	Deep-layer intratelencephalic
4.35853	0.759057	Upper-layer intratelencephalic
0.535599	14.6017	Deep-layer near-projecting
-3.85138	-6.3447	Deep-layer intratelencephalic
0.192634	15.7312	Deep-layer near-projecting
1.38307	-6.43641	Deep-layer intratelencephalic
9.46735	5.75883	Committed oligodendrocyte precursor
-4.04794	-6.49852	Deep-layer intratelencephalic
-2.96476	-0.748201	Deep-layer intratelencephalic
-3.10821	-1.44618	Deep-layer intratelencephalic
-3.77341	-4.41766	Deep-layer intratelencephalic
-4.08385	-5.99056	Deep-layer intratelencephalic
-4.33533	7.0558	Deep-layer corticothalamic and 6b
0.0588676	14.5471	Deep-layer near-projecting
-2.457	-2.11039	Deep-layer intratelencephalic
13.073	-8.01976	Deep-layer intratelencephalic
-2.95933	-3.46102	Deep-layer intratelencephalic
1.48813	-5.43816	Deep-layer intratelencephalic
-2.01601	0.641788	Deep-layer intratelencephalic
2.21608	6.96513	Deep-layer corticothalamic and 6b
-3.66679	-1.54609	Deep-layer intratelencephalic
1.63213	6.24442	Deep-layer corticothalamic and 6b
-0.521902	14.509	Deep-layer near-projecting
-3.34066	-3.86776	Deep-layer intratelencephalic
-1.74969	-1.03134	Deep-layer intratelencephalic
13.9029	-7.64998	Deep-layer intratelencephalic
-3.12049	-0.234638	Deep-layer intratelencephalic
-2.19594	-6.72922	Deep-layer intratelencephalic
1.20111	-4.8299	Deep-layer intratelencephalic
9.21395	6.21708	Committed oligodendrocyte precursor
-1.79416	-6.98916	Deep-layer intratelencephalic
-3.3088	-4.49799	Deep-layer intratelencephalic
-1.55713	-2.65436	Deep-layer intratelencephalic
-5.18465	6.21537	Deep-layer corticothalamic and 6b
-0.994687	14.9241	Deep-layer near-projecting
-3.16988	-0.436903	Deep-layer intratelencephalic
22.8875	1.15601	Oligodendrocyte precursor
-1.7454	-2.19686	Deep-layer intratelencephalic
-3.60493	-6.81908	Deep-layer intratelencephalic
-1.96115	-7.34315	Deep-layer intratelencephalic
-1.1349	-6.66972	Deep-layer intratelencephalic
1.00386	-4.55568	Deep-layer intratelencephalic
2.06458	6.61626	Deep-layer corticothalamic and 6b
18.7406	0.721618	Astrocyte
-3.62077	-4.20057	Deep-layer intratelencephalic
0.319946	14.5541	Deep-layer near-projecting
-2.95452	-0.0420129	Deep-layer intratelencephalic
-2.0941	-1.76743	Deep-layer intratelencephalic
-2.26572	-0.997271	Deep-layer intratelencephalic
-3.55738	-5.49596	Deep-layer intratelencephalic
-2.66459	-7.08873	Deep-layer intratelencephalic
-2.01789	-0.428081	Deep-layer intratelencephalic
15.212	8.00247	MGE interneuron
-2.48597	-7.29702	Deep-layer intratelencephalic
-2.73091	-5.66886	Deep-layer intratelencephalic
-4.4635	7.07581	Deep-layer corticothalamic and 6b
0.991327	-4.62093	Deep-layer intratelencephalic
9.75371	17.9415	LAMP5-LHX6 and Chandelier
1.51508	-8.72259	Upper-layer intratelencephalic
-1.45905	-1.50662	Deep-layer intratelencephalic
1.06893	-7.41019	Deep-layer intratelencephalic
13.6425	-8.34407	Deep-layer intratelencephalic
8.79282	6.19205	Oligodendrocyte
-3.45923	-3.78077	Deep-layer intratelencephalic
2.22963	-7.10734	Miscellaneous
-3.86537	-6.30579	Deep-layer intratelencephalic
-4.50697	-4.7423	Deep-layer intratelencephalic
-3.98811	-6.79771	Deep-layer intratelencephalic
-1.65989	-6.80662	Deep-layer intratelencephalic
-3.20211	-3.32472	Deep-layer intratelencephalic
19.2619	-3.07255	Microglia
0.0953212	-3.721	Deep-layer intratelencephalic
-1.65032	-0.638683	Deep-layer intratelencephalic
0.299358	14.7986	Deep-layer near-projecting
-1.12088	-7.35588	Deep-layer intratelencephalic
-2.69179	-1.47392	Deep-layer intratelencephalic
-4.81057	6.35374	Deep-layer corticothalamic and 6b
17.0882	1.69773	Deep-layer intratelencephalic
-3.42167	-6.65123	Deep-layer intratelencephalic
1.47379	-7.8943	Miscellaneous
11.6431	18.7369	CGE interneuron
-2.5657	-0.24291	Deep-layer intratelencephalic
-3.05605	-1.43918	Deep-layer intratelencephalic
-4.41391	-6.07488	Deep-layer intratelencephalic
-3.16437	-0.127972	Deep-layer intratelencephalic
0.0696827	14.4223	Deep-layer near-projecting
1.36983	7.1207	Deep-layer corticothalamic and 6b
-2.30343	-7.13717	Deep-layer intratelencephalic
-2.6366	-1.48007	Deep-layer intratelencephalic
-4.93929	6.27599	Deep-layer corticothalamic and 6b
0.129389	14.5929	Deep-layer near-projecting
0.584555	14.4082	Deep-layer near-projecting
-3.37669	-4.77185	Deep-layer intratelencephalic
9.06009	6.47172	Committed oligodendrocyte precursor
-1.63819	-6.87407	Deep-layer intratelencephalic
-3.48301	-3.69857	Deep-layer intratelencephalic
-4.3685	-5.21739	Deep-layer intratelencephalic
-1.65279	-1.53387	Deep-layer intratelencephalic
-3.94121	-5.10818	Deep-layer intratelencephalic
-3.15842	-6.39884	Deep-layer intratelencephalic
-3.71585	-4.73141	Deep-layer intratelencephalic
-2.14804	-6.92378	Deep-layer intratelencephalic
-2.59865	-1.8219	Deep-layer intratelencephalic
13.9105	5.21046	MGE interneuron
0.0236768	15.2133	Deep-layer near-projecting
1.49515	7.16037	Deep-layer corticothalamic and 6b
-3.45699	-0.276329	Deep-layer intratelencephalic
13.5441	6.01361	MGE interneuron
14.7023	7.16773	MGE interneuron
-3.46802	-4.55146	Deep-layer intratelencephalic
-4.78191	7.16368	Deep-layer corticothalamic and 6b
-2.19869	-6.45274	Deep-layer intratelencephalic
9.93681	-9.51268	Miscellaneous
7.66155	6.65682	Committed oligodendrocyte precursor
14.3763	5.53347	MGE interneuron
-2.63154	0.429955	Deep-layer intratelencephalic
-0.991212	14.8283	Deep-layer near-projecting
-2.44962	-6.53698	Deep-layer intratelencephalic
-1.32187	-2.71868	Deep-layer intratelencephalic
1.2755	-4.53249	Deep-layer intratelencephalic
22.751	1.58379	Oligodendrocyte precursor
-4.04011	-6.43563	Deep-layer intratelencephalic
-3.74775	-6.27099	Deep-layer intratelencephalic
-1.54886	-7.08183	Deep-layer intratelencephalic
-3.01006	-1.76854	Deep-layer intratelencephalic
1.70581	6.90364	Deep-layer corticothalamic and 6b
-3.23792	-3.84886	Deep-layer intratelencephalic
18.8868	-2.82489	Microglia
-0.668411	14.6107	Deep-layer near-projecting
-3.26307	-1.34332	Deep-layer intratelencephalic
1.34185	-6.67245	Deep-layer intratelencephalic
-2.4785	-1.26007	Deep-layer intratelencephalic
1.90597	-7.12247	Miscellaneous
1.7838	-7.55779	Miscellaneous
1.70038	6.36238	Deep-layer corticothalamic and 6b
-1.50961	-6.64611	Deep-layer intratelencephalic
-0.171257	15.037	Deep-layer near-projecting
-3.5742	-5.40781	Deep-layer intratelencephalic
-1.04411	-7.10006	Deep-layer intratelencephalic
-2.99131	-1.58346	Deep-layer intratelencephalic
22.6475	0.659863	Oligodendrocyte precursor
-3.37286	-5.20239	Deep-layer intratelencephalic
1.56091	-5.05463	Deep-layer intratelencephalic
1.67312	6.42233	Deep-layer corticothalamic and 6b
-2.31331	-1.23166	Deep-layer intratelencephalic
8.93054	18.7594	LAMP5-LHX6 and Chandelier
0.11499	14.8339	Deep-layer near-projecting
16.5819	5.58903	MGE interneuron
8.91046	6.15671	Oligodendrocyte
-2.02933	0.355847	Deep-layer intratelencephalic
-0.561688	-7.06113	Deep-layer intratelencephalic
-2.07913	-1.1547	Deep-layer intratelencephalic
0.77159	14.366	Deep-layer near-projecting
-3.48604	-4.79772	Deep-layer intratelencephalic
7.59703	5.2953	Oligodendrocyte
-2.69663	6.49959	Deep-layer corticothalamic and 6b
-3.54121	-6.16562	Deep-layer intratelencephalic
1.46646	-8.25732	Upper-layer intratelencephalic
14.1804	-7.5996	Deep-layer intratelencephalic
-2.46298	-0.711953	Deep-layer intratelencephalic
10.2887	18.0305	Astrocyte
22.5334	0.566104	Oligodendrocyte precursor
0.133544	7.42668	Deep-layer corticothalamic and 6b
-2.43558	0.437643	Deep-layer intratelencephalic
-3.12509	-6.58024	Deep-layer intratelencephalic
-1.67352	-6.80181	Deep-layer intratelencephalic
14.7002	6.23218	MGE interneuron
-1.20393	-2.64367	Deep-layer intratelencephalic
22.4647	0.885496	Oligodendrocyte precursor
-3.32587	-4.06442	Deep-layer intratelencephalic
-3.57844	-4.43348	Deep-layer intratelencephalic
-4.36141	7.08823	Deep-layer corticothalamic and 6b
1.8063	-6.54633	Deep-layer intratelencephalic
1.55156	-6.78904	Deep-layer intratelencephalic
0.48281	14.4341	Deep-layer near-projecting
-3.67326	-5.80514	Deep-layer intratelencephalic
6.998	5.92902	Oligodendrocyte
-5.26904	6.32774	Deep-layer corticothalamic and 6b
18.7473	5.82249	MGE interneuron
1.84486	-8.74673	Miscellaneous
-4.72886	-5.78303	Deep-layer intratelencephalic
9.08987	6.05192	Committed oligodendrocyte precursor
0.824116	14.4298	Deep-layer near-projecting
11.7183	18.5479	CGE interneuron
-2.00123	-0.628304	Deep-layer intratelencephalic
12.8506	4.21286	MGE interneuron
-4.22806	-5.31864	Deep-layer intratelencephalic
1.9671	-7.42002	Upper-layer intratelencephalic
8.41333	6.5033	Committed oligodendrocyte precursor
-2.39717	0.926914	Deep-layer intratelencephalic
-3.71057	-1.45189	Deep-layer intratelencephalic
1.22436	-4.76891	Deep-layer intratelencephalic
-2.71686	-2.19534	Deep-layer intratelencephalic
-2.21193	0.140906	Deep-layer intratelencephalic
-2.06716	-7.17161	Deep-layer intratelencephalic
-2.20281	-5.94583	Deep-layer intratelencephalic
-2.79981	0.385885	Deep-layer intratelencephalic
19.4202	1.11061	Astrocyte
13.1656	4.80513	MGE interneuron
9.28433	6.34723	Committed oligodendrocyte precursor
-1.81792	-6.78663	Deep-layer intratelencephalic
-4.33696	-5.73946	Deep-layer intratelencephalic
0.756224	6.8889	Deep-layer corticothalamic and 6b
12.1363	18.7107	CGE interneuron
1.52385	-7.29861	Miscellaneous
-1.85411	-7.2173	Deep-layer intratelencephalic
-0.810328	-7.5567	Deep-layer intratelencephalic
-4.86742	6.42229	Deep-layer corticothalamic and 6b
13.0171	4.14719	MGE interneuron
-2.15965	-6.57115	Deep-layer intratelencephalic
-4.37699	-5.71644	Deep-layer intratelencephalic
-0.195993	15.0033	Deep-layer near-projecting
-2.36873	0.484801	Deep-layer intratelencephalic
1.11151	-7.59556	Miscellaneous
1.69348	7.05321	Deep-layer corticothalamic and 6b
-3.58911	-4.95155	Deep-layer intratelencephalic
13.8407	-8.35597	Deep-layer intratelencephalic
-1.42393	-2.19433	Deep-layer intratelencephalic
17.2197	1.6656	Deep-layer intratelencephalic
-1.56453	-1.67728	Deep-layer intratelencephalic
8.96372	6.36941	Committed oligodendrocyte precursor
2.15079	-7.89151	Miscellaneous
-3.07689	-1.25503	Deep-layer intratelencephalic
-3.51288	-6.63814	Deep-layer intratelencephalic
10.1082	-9.45099	Miscellaneous
-1.82761	-1.83349	Deep-layer intratelencephalic
2.04917	-7.30965	Miscellaneous
22.4063	0.774093	Oligodendrocyte precursor
0.904455	-7.4766	Deep-layer intratelencephalic
-1.54864	-1.05632	Deep-layer intratelencephalic
1.98034	-8.73362	Miscellaneous
-2.67728	-6.07723	Deep-layer intratelencephalic
8.69059	7.24685	Vascular
-1.87363	0.690534	Deep-layer intratelencephalic
9.14357	17.7753	LAMP5-LHX6 and Chandelier
1.9739	-7.29869	Miscellaneous
-3.92296	-6.62627	Deep-layer intratelencephalic
-0.0253304	15.6456	Deep-layer near-projecting
-3.44879	-4.55525	Deep-layer intratelencephalic
-3.22577	-5.73136	Deep-layer intratelencephalic
8.91606	18.1345	LAMP5-LHX6 and Chandelier
13.1662	-7.98571	Deep-layer intratelencephalic
13.778	-8.38823	Deep-layer intratelencephalic
-1.6006	-6.99915	Deep-layer intratelencephalic
22.2724	1.00386	Oligodendrocyte precursor
-5.02634	6.27628	Deep-layer corticothalamic and 6b
-4.59362	-5.89474	Deep-layer intratelencephalic
-4.46067	-5.74805	Deep-layer intratelencephalic
-4.69222	-5.80177	Deep-layer intratelencephalic
-4.21119	-5.03909	Deep-layer intratelencephalic
-4.65797	-5.31509	Deep-layer intratelencephalic
5.41979	10.3197	CGE interneuron
-4.51832	-4.8899	Deep-layer intratelencephalic
1.02192	-4.42731	Deep-layer intratelencephalic
11.7598	18.5428	CGE interneuron
-3.62515	-4.00371	Deep-layer intratelencephalic
19.6696	1.81828	Astrocyte
-3.79701	-0.795654	Deep-layer intratelencephalic
-1.88376	-6.79342	Deep-layer intratelencephalic
-2.51573	-2.02572	Deep-layer intratelencephalic
-0.998935	-7.01834	Deep-layer intratelencephalic
0.589319	14.4517	Deep-layer near-projecting
-2.93439	-0.809792	Deep-layer intratelencephalic
-4.36858	-6.55865	Deep-layer intratelencephalic
-3.58082	-5.36963	Deep-layer intratelencephalic
-2.55069	-7.2448	Deep-layer intratelencephalic
-0.315747	14.8071	Deep-layer near-projecting
-1.78499	-7.23422	Deep-layer intratelencephalic
-4.54601	-5.8422	Deep-layer intratelencephalic
22.8532	1.65379	Oligodendrocyte precursor
-2.75049	-6.9111	Deep-layer intratelencephalic
-0.034192	15.1576	Deep-layer near-projecting
13.1446	7.22688	MGE interneuron
-2.18009	-2.15313	Deep-layer intratelencephalic
-2.72461	-0.00829877	Deep-layer intratelencephalic
-0.589992	15.361	Deep-layer near-projecting
8.66055	5.84592	Committed oligodendrocyte precursor
1.36705	-5.13522	Deep-layer intratelencephalic
-1.42387	-7.41923	Deep-layer intratelencephalic
-3.86233	-4.81962	Deep-layer intratelencephalic
-1.02205	-6.85775	Deep-layer intratelencephalic
-3.64372	-6.43704	Deep-layer intratelencephalic
13.4702	5.38751	MGE interneuron
-3.37253	-4.42193	Deep-layer intratelencephalic
19.7764	1.6593	Astrocyte
-1.83178	-4.79359	Deep-layer intratelencephalic
1.98564	-7.75451	Miscellaneous
-3.51262	-6.43696	Deep-layer intratelencephalic
0.346575	15.7504	Deep-layer near-projecting
12.719	6.37013	MGE interneuron
13.5279	10.3795	MGE interneuron
19.8284	-3.50646	Microglia
-3.09515	-6.72667	Deep-layer intratelencephalic
-3.19792	-5.4377	Deep-layer intratelencephalic
-2.61389	-6.47031	Deep-layer intratelencephalic
-1.69643	-2.19907	Deep-layer intratelencephalic
-4.26046	-6.56749	Deep-layer intratelencephalic
-3.33489	-4.49279	Deep-layer intratelencephalic
17.8288	1.61485	Miscellaneous
-4.23206	-5.19881	Deep-layer intratelencephalic
-0.227583	15.2288	Deep-layer near-projecting
-3.77967	-6.10182	Deep-layer intratelencephalic
0.664916	14.4355	Deep-layer near-projecting
-0.780651	-6.82132	Deep-layer intratelencephalic
-0.687644	15.4276	Deep-layer near-projecting
0.636316	14.388	Deep-layer near-projecting
22.7014	0.857107	Oligodendrocyte precursor
5.18952	-2.27726	Upper-layer intratelencephalic
4.68604	12.1887	CGE interneuron
4.65223	12.3533	CGE interneuron
17.5445	1.21198	Astrocyte
4.26024	-0.571158	Upper-layer intratelencephalic
11.2404	16.1425	CGE interneuron
22.7299	1.19902	Oligodendrocyte precursor
10.7942	14.9542	CGE interneuron
11.5974	17.3949	CGE interneuron
7.50589	15.3931	CGE interneuron
11.3788	14.8022	CGE interneuron
8.06838	12.0444	CGE interneuron
4.36296	11.1055	CGE interneuron
19.7283	-3.28382	Microglia
12.6284	17.8842	CGE interneuron
4.38235	-1.57706	Upper-layer intratelencephalic
5.34099	-0.74871	Upper-layer intratelencephalic
5.35823	12.5848	CGE interneuron
13.3139	9.14862	MGE interneuron
15.1751	4.68457	MGE interneuron
6.70212	-4.33876	Upper-layer intratelencephalic
6.85482	-3.71481	Upper-layer intratelencephalic
15.0956	4.60397	MGE interneuron
19.1987	1.62466	Astrocyte
2.63545	-7.35948	Miscellaneous
19.5947	1.68024	Astrocyte
-1.58756	-1.59554	Deep-layer intratelencephalic
-4.24422	-5.21433	Deep-layer intratelencephalic
-1.75569	-4.89172	Deep-layer intratelencephalic
-2.75834	-6.97499	Deep-layer intratelencephalic
22.2499	1.27268	Oligodendrocyte precursor
-3.20493	-6.96562	Deep-layer intratelencephalic
-3.11913	-6.35504	Deep-layer intratelencephalic
1.89229	-7.65275	Miscellaneous
1.68019	-8.22641	Miscellaneous
2.12477	-7.87753	Miscellaneous
-4.14208	-6.52583	Deep-layer intratelencephalic
2.40972	-7.34125	Miscellaneous
18.7282	1.39037	Astrocyte
2.62419	-7.86345	Miscellaneous
2.25844	-7.65541	Miscellaneous
18.106	1.60016	Miscellaneous
2.30429	-7.21561	Upper-layer intratelencephalic
-0.574501	-7.04251	Deep-layer intratelencephalic
1.72411	-7.57424	Miscellaneous
8.25985	7.66819	Committed oligodendrocyte precursor
2.80908	-7.57166	Miscellaneous
6.37424	4.10365	Deep-layer intratelencephalic
3.12339	-5.4358	Upper-layer intratelencephalic
1.62115	-8.34479	Upper-layer intratelencephalic
2.04455	-7.748	Miscellaneous
8.20039	6.37366	Vascular
12.694	17.5818	CGE interneuron
14.0069	-7.70652	Deep-layer intratelencephalic
13.0213	6.83329	MGE interneuron
1.52784	-6.81046	Deep-layer intratelencephalic
22.7482	1.58355	Oligodendrocyte precursor
1.54732	-7.37411	Deep-layer intratelencephalic
2.37532	-8.00241	Miscellaneous
1.47965	-6.63806	Deep-layer intratelencephalic
14.6471	-7.00097	Deep-layer intratelencephalic
0.914881	-7.36043	Deep-layer intratelencephalic
-2.12	-2.08005	Deep-layer intratelencephalic
1.0791	7.47662	Deep-layer corticothalamic and 6b
19.1073	0.916884	Astrocyte
-0.968457	-2.13652	Deep-layer intratelencephalic
-2.96702	-1.17609	Deep-layer intratelencephalic
-4.22093	-6.37686	Deep-layer intratelencephalic
6.47901	4.14392	Deep-layer intratelencephalic
12.8905	9.84835	MGE interneuron
-2.56776	-1.71928	Deep-layer intratelencephalic
18.2834	0.881786	Astrocyte
19.765	-3.83427	Microglia
12.0584	16.7455	CGE interneuron
8.29415	14.6949	CGE interneuron
4.54004	-0.170126	Upper-layer intratelencephalic
8.10176	12.8111	CGE interneuron
6.43866	1.16613	Upper-layer intratelencephalic
4.44134	-0.419509	Upper-layer intratelencephalic
6.28906	-1.48737	Upper-layer intratelencephalic
4.74492	-3.06256	Upper-layer intratelencephalic
9.68433	14.3329	CGE interneuron
17.9354	-0.0654286	Astrocyte
0.201162	14.7956	Deep-layer near-projecting
-2.44891	-0.516167	Deep-layer intratelencephalic
15.8896	10.1558	MGE interneuron
1.70364	-7.48265	Deep-layer intratelencephalic
-2.8742	-4.16456	Deep-layer intratelencephalic
-1.14797	-7.43124	Deep-layer intratelencephalic
-2.44348	-1.55346	Deep-layer intratelencephalic
8.81035	5.83152	Committed oligodendrocyte precursor
2.41396	-7.6686	Miscellaneous
8.40189	7.00738	Committed oligodendrocyte precursor
-2.53881	-1.79814	Deep-layer intratelencephalic
-2.58689	-7.14897	Deep-layer intratelencephalic
5.90685	4.59906	Deep-layer corticothalamic and 6b
14.0559	7.67357	MGE interneuron
-3.57558	-5.90798	Deep-layer intratelencephalic
19.5657	-3.41351	Microglia
13.5673	-8.46579	Deep-layer intratelencephalic
16.2906	10.4053	MGE interneuron
8.67044	7.22107	Vascular
-2.26092	-1.72195	Deep-layer intratelencephalic
1.70102	7.55994	Deep-layer corticothalamic and 6b
22.541	0.573756	Oligodendrocyte precursor
-3.53306	-0.048908	Deep-layer intratelencephalic
-5.05775	7.42116	Deep-layer corticothalamic and 6b
-3.55012	6.87243	Deep-layer corticothalamic and 6b
-2.61549	-1.88342	Deep-layer intratelencephalic
-5.11609	6.56698	Deep-layer corticothalamic and 6b
-2.84783	-1.09513	Deep-layer intratelencephalic
1.85123	6.35118	Deep-layer corticothalamic and 6b
-3.73972	-1.13531	Deep-layer intratelencephalic
0.0905208	6.43665	Deep-layer corticothalamic and 6b
-3.40415	-1.13451	Deep-layer intratelencephalic
-2.98656	-0.607851	Deep-layer intratelencephalic
-1.47395	-2.26295	Deep-layer intratelencephalic
-2.3502	-2.13637	Deep-layer intratelencephalic
2.22005	6.81829	Deep-layer corticothalamic and 6b
-4.83003	7.00629	Deep-layer corticothalamic and 6b
8.96399	5.49484	Committed oligodendrocyte precursor
-3.86556	-1.05992	Deep-layer intratelencephalic
-3.72274	-1.07413	Deep-layer intratelencephalic
0.414131	6.06879	Deep-layer corticothalamic and 6b
-2.27463	6.91095	Deep-layer corticothalamic and 6b
-4.12378	6.26851	Deep-layer corticothalamic and 6b
-0.051457	9.47359	Deep-layer near-projecting
-2.42292	-2.31764	Deep-layer intratelencephalic
-2.1304	-2.33035	Deep-layer intratelencephalic
16.3025	9.25861	MGE interneuron
-3.29373	-1.06226	Deep-layer intratelencephalic
-2.54277	0.814351	Deep-layer intratelencephalic
14.1974	7.5092	MGE interneuron
1.99376	6.43862	Deep-layer corticothalamic and 6b
-4.93958	7.28754	Deep-layer corticothalamic and 6b
-0.484441	6.98098	Deep-layer corticothalamic and 6b
22.8401	0.419389	Oligodendrocyte precursor
4.31655	5.57973	LAMP5-LHX6 and Chandelier
5.54202	0.663045	Upper-layer intratelencephalic
4.54682	-0.337372	Upper-layer intratelencephalic
11.0282	14.5996	CGE interneuron
4.14292	-1.38759	Upper-layer intratelencephalic
11.8831	16.274	CGE interneuron
5.29694	13.8935	CGE interneuron
19.5006	-3.76905	Microglia
1.32592	-8.48635	Upper-layer intratelencephalic
1.41723	-8.64583	Upper-layer intratelencephalic
13.5725	11.5475	MGE interneuron
15.7342	5.15156	MGE interneuron
2.65856	-7.15101	Miscellaneous
-2.01296	-4.48965	Deep-layer intratelencephalic
2.02663	-7.89053	Miscellaneous
2.59287	-7.4048	Upper-layer intratelencephalic
14.0248	4.12769	MGE interneuron
1.37368	-8.39531	Miscellaneous
3.35397	-7.60935	Miscellaneous
-1.87852	-4.66007	Deep-layer intratelencephalic
-2.03019	-4.76835	Deep-layer intratelencephalic
1.78298	-7.52519	Miscellaneous
2.2419	-7.18295	Miscellaneous
0.746114	14.3963	Deep-layer near-projecting
3.26154	12.0308	CGE interneuron
-2.63013	-3.85461	Deep-layer intratelencephalic
1.54419	-7.82528	Miscellaneous
-1.71259	-7.23944	Deep-layer intratelencephalic
-2.15482	-4.46331	Deep-layer intratelencephalic
22.2433	1.49262	Oligodendrocyte precursor
-1.06459	-7.14901	Deep-layer intratelencephalic
7.95846	6.47293	Vascular
-1.49533	-7.0632	Deep-layer intratelencephalic
-0.882122	-7.21125	Deep-layer intratelencephalic
1.75687	-8.00854	Upper-layer intratelencephalic
3.3964	-5.1796	Miscellaneous
0.557066	-4.20362	Deep-layer intratelencephalic
0.439243	14.3831	Deep-layer near-projecting
-1.8712	-7.14003	Deep-layer intratelencephalic
9.25694	18.1238	LAMP5-LHX6 and Chandelier
14.6907	10.7266	MGE interneuron
-3.60161	-4.95511	Deep-layer intratelencephalic
19.0004	0.962568	Astrocyte
-3.80452	-4.98588	Deep-layer intratelencephalic
0.792909	-4.48891	Deep-layer intratelencephalic
13.0177	4.23866	MGE interneuron
-2.34098	-2.17673	Deep-layer intratelencephalic
14.0831	-8.04691	Deep-layer intratelencephalic
-3.37253	-1.70703	Deep-layer intratelencephalic
8.41096	7.75776	Astrocyte
1.66987	6.95984	Deep-layer corticothalamic and 6b
2.05072	-7.01545	Miscellaneous
-3.42356	-0.569937	Deep-layer intratelencephalic
-1.85444	-5.44232	Deep-layer intratelencephalic
9.2518	18.9708	LAMP5-LHX6 and Chandelier
0.138919	15.3641	Deep-layer near-projecting
9.02323	18.7378	LAMP5-LHX6 and Chandelier
7.65589	6.93108	Committed oligodendrocyte precursor
-5.08571	6.9207	Deep-layer corticothalamic and 6b
-3.11197	-0.122596	Deep-layer intratelencephalic
-2.68007	-0.483858	Deep-layer intratelencephalic
15.0019	10.4526	MGE interneuron
-2.03031	-0.136291	Deep-layer intratelencephalic
-2.34239	-1.4277	Deep-layer intratelencephalic
6.96124	6.71055	Committed oligodendrocyte precursor
-2.92363	-0.643738	Deep-layer intratelencephalic
14.7465	10.419	MGE interneuron
-2.61719	-2.1164	Deep-layer intratelencephalic
-3.58091	-1.08667	Deep-layer intratelencephalic
-2.10603	0.393309	Deep-layer intratelencephalic
-0.0552444	-3.82161	Deep-layer intratelencephalic
19.1035	0.748898	Astrocyte
11.5058	18.1134	CGE interneuron
-2.25184	0.605647	Deep-layer intratelencephalic
-2.962	0.123361	Deep-layer intratelencephalic
-2.91003	-0.764479	Deep-layer intratelencephalic
-4.89097	7.18856	Deep-layer corticothalamic and 6b
10.5171	14.5697	CGE interneuron
7.61211	11.9588	CGE interneuron
7.09048	13.2322	CGE interneuron
11.0143	14.3552	CGE interneuron
3.90333	-0.230879	Upper-layer intratelencephalic
7.88947	15.1112	CGE interneuron
6.95561	14.0083	CGE interneuron
-1.29965	-7.31935	Deep-layer intratelencephalic
12.1409	18.521	CGE interneuron
-1.59218	-7.4077	Deep-layer intratelencephalic
-1.45926	-7.04907	Deep-layer intratelencephalic
2.55425	-8.06963	Miscellaneous
2.03805	-7.24445	Miscellaneous
19.4196	-2.70066	Microglia
-3.96676	-6.08175	Deep-layer intratelencephalic
5.67749	-5.43342	Upper-layer intratelencephalic
1.57038	-8.84189	Upper-layer intratelencephalic
8.38851	-2.49846	Upper-layer intratelencephalic
1.465	-7.03183	Deep-layer intratelencephalic
1.43713	-8.42739	Upper-layer intratelencephalic
8.58147	6.7661	Oligodendrocyte
2.22092	-7.54755	Miscellaneous
-4.02337	-6.54136	Deep-layer intratelencephalic
19.1561	1.44845	Astrocyte
3.25887	11.2188	CGE interneuron
-3.41993	-5.81847	Deep-layer intratelencephalic
4.13621	10.1611	CGE interneuron
1.77327	-7.6448	Miscellaneous
8.16325	5.95221	Committed oligodendrocyte precursor
3.0941	-7.96318	Miscellaneous
1.58219	-7.54036	Miscellaneous
3.1606	-7.85326	Miscellaneous
13.8192	10.7828	MGE interneuron
7.13476	-4.88057	Upper-layer intratelencephalic
3.22938	12.3575	CGE interneuron
-1.51664	-7.51028	Deep-layer intratelencephalic
19.3627	1.95108	Astrocyte
-3.32621	-6.19661	Deep-layer intratelencephalic
1.2135	-4.40619	Deep-layer intratelencephalic
13.1047	4.45967	MGE interneuron
-4.17594	-6.70524	Deep-layer intratelencephalic
-2.85023	-6.04442	Deep-layer intratelencephalic
16.2064	10.4369	MGE interneuron
14.458	-7.27628	Deep-layer intratelencephalic
8.7655	6.17199	Committed oligodendrocyte precursor
-3.77908	-6.74124	Deep-layer intratelencephalic
1.79031	-7.52946	Upper-layer intratelencephalic
1.38923	-4.9749	Deep-layer intratelencephalic
1.05279	-4.42764	Deep-layer intratelencephalic
14.6607	-6.99619	Deep-layer intratelencephalic
9.13906	18.1182	LAMP5-LHX6 and Chandelier
8.12634	5.73369	LAMP5-LHX6 and Chandelier
1.33281	-7.19224	Deep-layer intratelencephalic
-4.04574	-6.46632	Deep-layer intratelencephalic
13.8577	-8.34182	Deep-layer intratelencephalic
-4.18661	-6.07601	Deep-layer intratelencephalic
19.3283	1.32915	Astrocyte
-2.28118	-0.579078	Deep-layer intratelencephalic
1.1175	6.74208	Deep-layer corticothalamic and 6b
-2.74766	0.50014	Deep-layer intratelencephalic
-2.90892	0.194933	Deep-layer intratelencephalic
-3.27243	0.092647	Deep-layer intratelencephalic
-2.90438	-1.24806	Deep-layer intratelencephalic
9.00925	19.1338	LAMP5-LHX6 and Chandelier
8.54853	6.16709	Oligodendrocyte
-2.40205	-1.84445	Deep-layer intratelencephalic
-2.44241	-0.240001	Deep-layer intratelencephalic
-3.34541	-0.00127963	Deep-layer intratelencephalic
-2.87148	-0.923404	Deep-layer intratelencephalic
9.07134	17.9979	LAMP5-LHX6 and Chandelier
8.72406	5.20468	Oligodendrocyte
-2.63494	-1.18247	Deep-layer intratelencephalic
-5.07995	7.30299	Deep-layer corticothalamic and 6b
-3.4142	-0.0488433	Deep-layer intratelencephalic
-3.29392	-0.257021	Deep-layer intratelencephalic
0.223977	8.05191	Deep-layer corticothalamic and 6b
1.41155	6.47472	Deep-layer corticothalamic and 6b
22.6582	1.02349	Oligodendrocyte precursor
5.51792	9.78209	CGE interneuron
11.288	15.9307	CGE interneuron
7.72197	12.0784	CGE interneuron
9.91749	14.616	CGE interneuron
4.1368	0.921881	Upper-layer intratelencephalic
-3.00935	-6.87096	Deep-layer intratelencephalic
14.4473	3.48273	MGE interneuron
2.84893	-8.0878	Miscellaneous
-3.82418	-4.80834	Deep-layer intratelencephalic
1.7162	-7.87872	Miscellaneous
-4.01475	-5.25352	Deep-layer intratelencephalic
1.69913	-8.73324	Miscellaneous
14.6179	4.36972	MGE interneuron
-1.24599	-7.50587	Deep-layer intratelencephalic
2.28595	-7.60772	Miscellaneous
12.6419	18.3346	CGE interneuron
2.87386	-7.52192	Miscellaneous
-1.12209	-7.20949	Deep-layer intratelencephalic
14.179	11.0257	MGE interneuron
-0.779711	-2.42936	Deep-layer intratelencephalic
-4.08512	-6.08452	Deep-layer intratelencephalic
-1.43186	-6.96956	Deep-layer intratelencephalic
19.4129	-3.35482	Microglia
-3.82911	-4.83846	Deep-layer intratelencephalic
1.52236	-5.99877	Deep-layer intratelencephalic
14.7307	-7.1912	Deep-layer intratelencephalic
1.81221	7.16226	Deep-layer corticothalamic and 6b
-3.89408	-6.74382	Deep-layer intratelencephalic
4.928	10.6518	CGE interneuron
-3.98628	-4.292	Deep-layer intratelencephalic
12.5666	11.2808	MGE interneuron
-1.56109	-7.37439	Deep-layer intratelencephalic
1.22761	-4.79458	Deep-layer intratelencephalic
-3.28292	-1.21644	Deep-layer intratelencephalic
18.8964	1.56648	Astrocyte
12.5	4.56586	MGE interneuron
14.1146	-7.68064	Deep-layer intratelencephalic
-1.08576	-7.03929	Deep-layer intratelencephalic
15.4415	8.72795	MGE interneuron
3.66114	11.4517	CGE interneuron
7.93947	6.83283	Committed oligodendrocyte precursor
-4.96938	7.75335	Deep-layer corticothalamic and 6b
14.6657	-6.79582	Deep-layer intratelencephalic
-3.81416	-4.46089	Deep-layer intratelencephalic
3.32645	-8.12874	Deep-layer intratelencephalic
-2.20888	-0.999408	Deep-layer intratelencephalic
0.42039	15.3964	Deep-layer near-projecting
1.55452	6.02566	Deep-layer corticothalamic and 6b
-2.48544	-1.14686	Deep-layer intratelencephalic
1.86821	6.98818	Deep-layer corticothalamic and 6b
-4.87614	6.08122	Deep-layer corticothalamic and 6b
-3.2063	-1.29677	Deep-layer intratelencephalic
-3.01156	-1.20603	Deep-layer intratelencephalic
14.4615	10.3488	MGE interneuron
-3.1346	0.167996	Deep-layer intratelencephalic
1.66522	6.85876	Deep-layer corticothalamic and 6b
-3.52772	-1.16431	Deep-layer intratelencephalic
-2.13181	-2.19411	Deep-layer intratelencephalic
-2.48081	-1.66015	Deep-layer intratelencephalic
19.5555	-2.92528	Microglia
4.484	0.624209	Upper-layer intratelencephalic
9.85106	18.7127	LAMP5-LHX6 and Chandelier
12.4955	18.1403	CGE interneuron
3.15449	-5.53213	Upper-layer intratelencephalic
5.86806	-1.54196	Upper-layer intratelencephalic
16.5983	1.57146	Upper-layer intratelencephalic
1.7776	-7.47501	Miscellaneous
1.72309	-7.64622	Miscellaneous
-1.2857	-7.37252	Deep-layer intratelencephalic
13.9227	8.74486	MGE interneuron
1.74053	-7.7207	Upper-layer intratelencephalic
14.9344	4.6111	MGE interneuron
3.05302	-7.06592	Upper-layer intratelencephalic
12.7224	6.1835	MGE interneuron
-2.25482	-7.13675	Deep-layer intratelencephalic
7.62028	-4.10273	Upper-layer intratelencephalic
1.47921	-7.54606	Miscellaneous
-0.32146	-7.7623	Deep-layer intratelencephalic
2.16454	-7.67237	Upper-layer intratelencephalic
-3.51506	-6.17902	Deep-layer intratelencephalic
14.0748	-7.72071	Deep-layer intratelencephalic
13.3711	5.18893	MGE interneuron
-3.41848	-6.5823	Deep-layer intratelencephalic
-1.92907	-7.24318	Deep-layer intratelencephalic
-3.16803	-6.86778	Deep-layer intratelencephalic
8.41801	6.81996	Committed oligodendrocyte precursor
14.2775	-7.6873	Deep-layer intratelencephalic
-3.35315	-3.98568	Deep-layer intratelencephalic
18.7969	5.84527	MGE interneuron
-3.73607	-6.11502	Deep-layer intratelencephalic
16.3196	10.435	MGE interneuron
-4.59513	7.37052	Deep-layer corticothalamic and 6b
18.6525	1.42456	Astrocyte
-2.81016	-0.865475	Deep-layer intratelencephalic
-3.45791	-0.576403	Deep-layer intratelencephalic
-2.68696	0.198011	Deep-layer intratelencephalic
-2.74035	-0.330642	Deep-layer intratelencephalic
0.550394	14.3136	Deep-layer near-projecting
19.1495	-3.50905	Microglia
1.52219	7.52106	Deep-layer corticothalamic and 6b
9.32438	19.053	LAMP5-LHX6 and Chandelier
-1.86234	-1.72441	Deep-layer intratelencephalic
0.742139	14.4547	Deep-layer near-projecting
-2.75487	-1.98408	Deep-layer intratelencephalic
17.478	1.30614	Upper-layer intratelencephalic
3.26891	-0.949683	Upper-layer intratelencephalic
12.4632	16.9392	CGE interneuron
18.1705	0.656698	Miscellaneous
4.50181	-1.57236	Upper-layer intratelencephalic
11.2998	14.4187	CGE interneuron
8.13308	7.59	Oligodendrocyte precursor
2.05268	-7.10069	Upper-layer intratelencephalic
2.79996	-7.67244	Miscellaneous
-1.65024	-6.87381	Deep-layer intratelencephalic
-3.19099	-6.35683	Deep-layer intratelencephalic
-2.09605	-4.55794	Deep-layer intratelencephalic
-3.92988	-6.77168	Deep-layer intratelencephalic
-3.77835	-5.74835	Deep-layer intratelencephalic
22.8213	0.471488	Oligodendrocyte precursor
-2.37585	-1.60479	Deep-layer intratelencephalic
1.85512	6.50017	Deep-layer corticothalamic and 6b
14.031	8.96826	MGE interneuron
-4.73347	7.48431	Deep-layer corticothalamic and 6b
8.57899	6.54281	Committed oligodendrocyte precursor
-2.98674	-0.094242	Deep-layer intratelencephalic
-2.12255	-0.973296	Deep-layer intratelencephalic
-3.51092	0.151584	Deep-layer intratelencephalic
-3.20901	6.38054	Deep-layer corticothalamic and 6b
-3.00038	-0.497234	Deep-layer intratelencephalic
9.01783	6.11287	Oligodendrocyte
6.16015	-5.34859	Upper-layer intratelencephalic
6.65366	-4.91693	Upper-layer intratelencephalic
1.73343	-8.87171	Miscellaneous
4.94578	-1.1875	Upper-layer intratelencephalic
5.93068	-2.12814	Upper-layer intratelencephalic
8.81108	-2.85815	Upper-layer intratelencephalic
15.8603	6.08227	MGE interneuron
22.3669	0.870068	Oligodendrocyte precursor
8.37947	14.7177	CGE interneuron
10.539	14.4286	CGE interneuron
12.4605	17.3685	CGE interneuron
11.5653	14.5698	CGE interneuron
18.577	0.348523	Oligodendrocyte precursor
4.13767	0.589522	Upper-layer intratelencephalic
12.585	17.5836	CGE interneuron
10.9763	14.4256	CGE interneuron
9.73154	11.6737	CGE interneuron
4.46852	-1.86462	Upper-layer intratelencephalic
18.1955	-0.00804976	Astrocyte
9.38031	-2.88513	Upper-layer intratelencephalic
7.18005	-3.24444	Upper-layer intratelencephalic
6.3026	-3.68026	Upper-layer intratelencephalic
6.78707	-4.11907	Upper-layer intratelencephalic
1.75482	-7.59602	Miscellaneous
1.81135	-7.71531	Miscellaneous
6.47922	-3.79737	Upper-layer intratelencephalic
6.7147	-3.62941	Upper-layer intratelencephalic
3.44774	12.699	CGE interneuron
13.4815	9.62214	MGE interneuron
4.91377	13.7703	CGE interneuron
9.24812	-3.00786	Upper-layer intratelencephalic
12.0471	9.99071	MGE interneuron
3.1817	11.746	CGE interneuron
2.05864	-7.17627	Miscellaneous
-1.22889	-7.25557	Deep-layer intratelencephalic
-1.83799	-4.49314	Deep-layer intratelencephalic
10.8537	5.2694	MGE interneuron
1.7084	-6.64679	Deep-layer intratelencephalic
1.87349	-7.58975	Miscellaneous
7.07219	6.50711	Committed oligodendrocyte precursor
-1.56489	-5.79286	Deep-layer intratelencephalic
1.89857	-6.77914	Upper-layer intratelencephalic
2.92631	-6.64838	Miscellaneous
1.61726	-7.52494	Miscellaneous
-2.97195	-6.8562	Deep-layer intratelencephalic
8.81361	6.55268	Committed oligodendrocyte precursor
0.538265	14.4875	Deep-layer near-projecting
-3.59545	-6.53102	Deep-layer intratelencephalic
-1.04348	-6.74434	Deep-layer intratelencephalic
-2.43547	-4.69268	Deep-layer intratelencephalic
8.14315	11.926	CGE interneuron
1.76442	7.00243	Deep-layer corticothalamic and 6b
13.6699	5.17318	MGE interneuron
8.51248	6.1622	Oligodendrocyte
-2.37856	-1.47534	Deep-layer intratelencephalic
4.88747	10.5656	CGE interneuron
-1.82379	-6.70313	Deep-layer intratelencephalic
14.0599	-7.7627	Deep-layer intratelencephalic
-4.92674	7.04546	Deep-layer corticothalamic and 6b
-3.92853	-5.32046	Deep-layer intratelencephalic
-2.18524	-1.39817	Deep-layer intratelencephalic
9.10421	6.30528	Committed oligodendrocyte precursor
1.28282	6.48944	Deep-layer corticothalamic and 6b
-2.5169	0.0461193	Deep-layer intratelencephalic
-3.39246	-1.12956	Deep-layer intratelencephalic
-2.5513	-1.10195	Deep-layer intratelencephalic
1.97254	6.39311	Deep-layer corticothalamic and 6b
8.95186	18.0873	LAMP5-LHX6 and Chandelier
-3.2816	6.88096	Deep-layer corticothalamic and 6b
-2.40505	5.94724	Deep-layer corticothalamic and 6b
-2.83099	-0.588564	Deep-layer intratelencephalic
-2.98162	0.463508	Deep-layer intratelencephalic
-3.89052	7.08151	Deep-layer corticothalamic and 6b
-2.26478	6.46221	Deep-layer corticothalamic and 6b
5.06829	0.770831	Upper-layer intratelencephalic
5.3183	-0.509163	Upper-layer intratelencephalic
1.68373	-8.80177	Miscellaneous
16.6044	5.14064	MGE interneuron
7.04147	-2.86467	Upper-layer intratelencephalic
6.81499	-3.79167	Upper-layer intratelencephalic
19.7957	1.81146	Astrocyte
-1.47478	-4.33776	Deep-layer intratelencephalic
1.61491	-8.32522	Upper-layer intratelencephalic
2.43643	-8.17809	Miscellaneous
2.96466	-8.01134	Miscellaneous
0.142751	15.5861	Deep-layer near-projecting
2.07969	-7.46984	Upper-layer intratelencephalic
-0.33559	-7.70167	Deep-layer intratelencephalic
8.23477	6.71985	Committed oligodendrocyte precursor
-3.62195	-6.90145	Deep-layer intratelencephalic
2.03356	-7.36956	Miscellaneous
1.95129	-7.61764	Upper-layer intratelencephalic
1.39044	-8.96015	Upper-layer intratelencephalic
2.15478	-8.43717	Miscellaneous
-2.48333	-7.12336	Deep-layer intratelencephalic
22.5233	1.63605	Oligodendrocyte precursor
-2.55292	-6.95979	Deep-layer intratelencephalic
2.05296	-7.69964	Upper-layer intratelencephalic
1.18628	-8.62582	Miscellaneous
2.93655	-5.47888	Miscellaneous
-2.92135	-6.71713	Deep-layer intratelencephalic
6.26933	-4.99923	Upper-layer intratelencephalic
12.919	4.36892	MGE interneuron
1.71041	-8.754	Miscellaneous
-1.82527	-6.90862	Deep-layer intratelencephalic
3.66418	-5.53107	Upper-layer intratelencephalic
-1.43169	-6.6617	Deep-layer intratelencephalic
2.8626	-7.76385	Miscellaneous
12.6956	10.7959	MGE interneuron
2.04289	-7.5159	Miscellaneous
4.54392	6.06347	LAMP5-LHX6 and Chandelier
-3.44681	-6.19729	Deep-layer intratelencephalic
2.1366	-7.70439	Miscellaneous
-3.3698	-4.97525	Deep-layer intratelencephalic
-2.07601	-0.797934	Deep-layer intratelencephalic
12.5397	17.493	CGE interneuron
-2.68889	-7.20005	Deep-layer intratelencephalic
13.1995	-7.94879	Deep-layer intratelencephalic
14.6982	-7.02774	Deep-layer intratelencephalic
1.86504	6.51649	Deep-layer corticothalamic and 6b
-4.05419	-5.53154	Deep-layer intratelencephalic
1.05794	-4.62798	Deep-layer intratelencephalic
14.5131	-6.60496	Deep-layer intratelencephalic
-3.40663	-4.41253	Deep-layer intratelencephalic
15.1749	8.15632	MGE interneuron
-2.61837	-1.37399	Deep-layer intratelencephalic
-3.41795	-1.42504	Deep-layer intratelencephalic
-0.545194	15.5166	Deep-layer near-projecting
-3.19217	-7.07918	Deep-layer intratelencephalic
1.4995	-5.64456	Deep-layer intratelencephalic
2.43607	-7.27567	Miscellaneous
15.0103	6.01539	MGE interneuron
19.6639	3.97629	Vascular
-3.61041	-4.34805	Deep-layer intratelencephalic
-2.45139	-1.40789	Deep-layer intratelencephalic
13.373	7.09605	MGE interneuron
-3.13808	-6.90157	Deep-layer intratelencephalic
-3.67226	-5.07038	Deep-layer intratelencephalic
1.32981	6.19764	Deep-layer corticothalamic and 6b
6.8887	-4.07003	Upper-layer intratelencephalic
9.61228	18.4482	LAMP5-LHX6 and Chandelier
-2.88287	-0.418904	Deep-layer intratelencephalic
11.3536	18.0102	CGE interneuron
-2.91378	7.459	Deep-layer corticothalamic and 6b
-1.83685	-1.73865	Deep-layer intratelencephalic
3.1313	-5.37264	Miscellaneous
12.7379	18.1393	CGE interneuron
9.31079	-2.56089	Upper-layer intratelencephalic
6.64524	-3.57012	Upper-layer intratelencephalic
22.3719	1.16648	Oligodendrocyte precursor
8.80199	-5.6793	Upper-layer intratelencephalic
11.9337	9.96473	MGE interneuron
7.43774	11.9225	CGE interneuron
7.29216	-1.82356	Upper-layer intratelencephalic
22.7032	1.33043	Oligodendrocyte precursor
7.32282	-4.4805	Upper-layer intratelencephalic
4.69162	-2.13277	Upper-layer intratelencephalic
5.80777	-2.18746	Upper-layer intratelencephalic
8.37344	-2.31412	Upper-layer intratelencephalic
2.61703	-7.02952	Miscellaneous
5.51846	-4.51581	Miscellaneous
19.0325	0.848026	Astrocyte
9.5882	-2.49141	Upper-layer intratelencephalic
-0.908189	-7.27977	Deep-layer intratelencephalic
1.39474	-8.28862	Miscellaneous
1.86102	-8.37057	Miscellaneous
-3.21488	-6.70747	Deep-layer intratelencephalic
12.8826	10.784	MGE interneuron
13.9716	3.65661	MGE interneuron
3.13385	-6.79859	Upper-layer intratelencephalic
1.50488	-8.38329	Upper-layer intratelencephalic
13.2277	3.9823	MGE interneuron
2.28051	-7.71417	Upper-layer intratelencephalic
6.53284	11.5617	CGE interneuron
2.25031	-7.00854	Miscellaneous
2.44998	-7.67247	Upper-layer intratelencephalic
-0.773704	-4.01795	Deep-layer intratelencephalic
2.25532	-7.25178	Upper-layer intratelencephalic
1.66694	-7.92835	Miscellaneous
-1.02421	-4.02768	Deep-layer intratelencephalic
-2.78664	-6.99749	Deep-layer intratelencephalic
1.79836	-7.39249	Miscellaneous
1.46691	-8.72825	Upper-layer intratelencephalic
2.06557	-7.58957	Upper-layer intratelencephalic
2.52013	-7.47622	Upper-layer intratelencephalic
13.6427	4.70016	MGE interneuron
-3.15784	-6.9308	Deep-layer intratelencephalic
2.2803	-8.04988	Miscellaneous
1.67713	-8.5497	Upper-layer intratelencephalic
7.93004	6.26594	Committed oligodendrocyte precursor
2.65532	-7.50325	Miscellaneous
-0.931692	-7.54465	Deep-layer intratelencephalic
-4.12978	-5.8888	Deep-layer intratelencephalic
2.28763	-8.76327	Upper-layer intratelencephalic
-2.94493	-7.03444	Deep-layer intratelencephalic
22.4809	1.32029	Oligodendrocyte precursor
-1.86269	-4.36239	Deep-layer intratelencephalic
-2.30035	-6.43788	Deep-layer intratelencephalic
1.48541	-8.75117	Miscellaneous
1.99342	-7.96836	Miscellaneous
3.53733	10.9748	CGE interneuron
12.5767	5.91775	MGE interneuron
7.24845	6.55335	Vascular
14.0603	-7.93052	Deep-layer intratelencephalic
-3.0207	-0.374503	Deep-layer intratelencephalic
0.516647	14.3805	Deep-layer near-projecting
1.53289	6.77215	Deep-layer corticothalamic and 6b
22.7314	0.651121	Oligodendrocyte precursor
0.645359	14.3558	Deep-layer near-projecting
15.0791	7.88451	MGE interneuron
-4.54076	7.16592	Deep-layer corticothalamic and 6b
-2.77295	-1.60276	Deep-layer intratelencephalic
9.18063	17.9677	LAMP5-LHX6 and Chandelier
-3.09868	-0.515929	Deep-layer intratelencephalic
19.1879	0.647743	Astrocyte
3.29308	-5.47736	Upper-layer intratelencephalic
4.7929	0.787381	Upper-layer intratelencephalic
4.30343	-0.780462	Upper-layer intratelencephalic
3.10895	11.69	CGE interneuron
6.49264	-3.96901	Upper-layer intratelencephalic
9.03149	-2.76733	Upper-layer intratelencephalic
12.7077	18.0853	CGE interneuron
4.0825	0.466191	Upper-layer intratelencephalic
4.02682	13.1527	CGE interneuron
7.11514	-5.09073	Upper-layer intratelencephalic
5.62629	-2.80463	Upper-layer intratelencephalic
14.8682	3.93512	MGE interneuron
6.46174	-4.96554	Upper-layer intratelencephalic
2.48632	-7.71359	Upper-layer intratelencephalic
12.6633	10.8473	MGE interneuron
3.16831	12.2107	CGE interneuron
6.95225	-4.15941	Upper-layer intratelencephalic
7.10053	-4.21884	Upper-layer intratelencephalic
19.3192	-3.25664	Microglia
15.4909	3.96629	MGE interneuron
2.00808	-7.53601	Upper-layer intratelencephalic
2.31742	-6.92297	Miscellaneous
1.94699	-7.99991	Miscellaneous
-1.62479	-6.77572	Deep-layer intratelencephalic
14.9128	4.40219	MGE interneuron
1.71065	-8.14839	Upper-layer intratelencephalic
19.0936	-7.90293	Vascular
1.44331	-8.4577	Upper-layer intratelencephalic
14.721	5.41288	MGE interneuron
-3.02775	-6.67098	Deep-layer intratelencephalic
1.62007	-8.69733	Upper-layer intratelencephalic
2.5365	-7.40711	Miscellaneous
1.71818	-8.2139	Miscellaneous
6.82017	5.8909	Oligodendrocyte
-3.05034	-6.86937	Deep-layer intratelencephalic
12.373	9.42863	MGE interneuron
-1.25273	-7.69576	Deep-layer intratelencephalic
1.54033	-8.26557	Miscellaneous
12.5341	9.53472	MGE interneuron
-2.39906	-5.48251	Deep-layer intratelencephalic
14.1775	-7.73876	Deep-layer intratelencephalic
-3.5103	-5.79242	Deep-layer intratelencephalic
0.722285	-6.97887	Deep-layer intratelencephalic
-3.88638	-4.68553	Deep-layer intratelencephalic
-3.9499	7.25362	Deep-layer corticothalamic and 6b
-4.52304	-6.15166	Deep-layer intratelencephalic
1.08215	-4.41694	Deep-layer intratelencephalic
-3.39972	-6.94389	Deep-layer intratelencephalic
-5.15908	7.4253	Deep-layer corticothalamic and 6b
-2.16369	-1.75503	Deep-layer intratelencephalic
12.0467	18.7717	CGE interneuron
18.5771	0.980111	Deep-layer intratelencephalic
12.7051	18.4406	CGE interneuron
22.299	1.08257	Oligodendrocyte precursor
13.8594	-8.28423	Deep-layer intratelencephalic
-3.15667	-6.62868	Deep-layer intratelencephalic
5.27369	10.2986	CGE interneuron
-2.70496	-5.48377	Deep-layer intratelencephalic
13.422	11.638	MGE interneuron
19.0993	-7.89592	Vascular
-0.0184673	15.2432	Deep-layer near-projecting
12.9661	5.1214	MGE interneuron
-4.17011	-5.37619	Deep-layer intratelencephalic
14.9218	9.99881	MGE interneuron
-1.41647	-7.41736	Deep-layer intratelencephalic
13.6243	-8.57963	Deep-layer intratelencephalic
0.612047	14.4626	Deep-layer near-projecting
-2.15533	-2.11962	Deep-layer intratelencephalic
0.863768	6.76988	Deep-layer corticothalamic and 6b
-2.12314	6.59043	Deep-layer corticothalamic and 6b
-2.89889	-0.349264	Deep-layer intratelencephalic
14.9746	10.0144	MGE interneuron
8.97019	14.4333	CGE interneuron
3.74185	-0.34272	Upper-layer intratelencephalic
7.38315	15.4575	CGE interneuron
4.58963	-2.04783	Upper-layer intratelencephalic
11.6221	14.4879	CGE interneuron
19.1868	0.737455	Astrocyte
4.58587	-0.0829591	Upper-layer intratelencephalic
3.92576	0.657665	Upper-layer intratelencephalic
9.57595	12.0992	CGE interneuron
11.4306	14.3838	CGE interneuron
9.68584	11.6828	CGE interneuron
3.76486	-1.15039	Upper-layer intratelencephalic
17.3951	-0.292539	Astrocyte
4.60258	-2.13717	Upper-layer intratelencephalic
4.06974	-1.14897	Upper-layer intratelencephalic
4.01878	-1.33205	Upper-layer intratelencephalic
7.70594	15.4491	CGE interneuron
3.38458	-0.894636	Upper-layer intratelencephalic
6.3057	13.1941	CGE interneuron
19.1973	1.91324	Astrocyte
7.29764	15.5004	CGE interneuron
8.90644	14.127	CGE interneuron
9.19626	11.8262	CGE interneuron
12.0188	15.503	CGE interneuron
6.22391	13.0552	CGE interneuron
4.60712	-0.728969	Upper-layer intratelencephalic
19.8182	-2.84925	Microglia
1.6731	-8.33615	Miscellaneous
8.5234	-5.36091	Upper-layer intratelencephalic
6.48629	-4.21556	Upper-layer intratelencephalic
8.36214	-5.29141	Upper-layer intratelencephalic
15.8765	4.68104	MGE interneuron
2.12186	-7.33267	Miscellaneous
22.2302	0.825735	Oligodendrocyte precursor
2.21799	-6.75105	Upper-layer intratelencephalic
8.75166	6.95217	MGE interneuron
-2.95786	-5.63184	Deep-layer intratelencephalic
2.20453	-7.2253	Miscellaneous
2.23466	-6.96358	Miscellaneous
7.53773	-4.48049	Upper-layer intratelencephalic
6.7697	12.3115	CGE interneuron
7.27269	7.05205	Committed oligodendrocyte precursor
-1.6737	-1.81273	Deep-layer intratelencephalic
-3.26919	-5.84558	Deep-layer intratelencephalic
-3.75368	-5.08769	Deep-layer intratelencephalic
-3.21903	-4.61576	Deep-layer intratelencephalic
-2.58273	-6.08707	Deep-layer intratelencephalic
1.311	-8.29369	Upper-layer intratelencephalic
-3.17256	-6.40189	Deep-layer intratelencephalic
22.6911	0.519705	Oligodendrocyte precursor
-2.18525	-3.70107	Deep-layer intratelencephalic
2.24702	-7.29234	Upper-layer intratelencephalic
-4.00043	-6.38012	Deep-layer intratelencephalic
2.02056	-7.92861	Miscellaneous
-0.852698	-7.58318	Deep-layer intratelencephalic
-2.54049	-6.42784	Deep-layer intratelencephalic
9.56055	18.024	LAMP5-LHX6 and Chandelier
-2.54803	-1.41505	Deep-layer intratelencephalic
-2.10183	-1.23592	Deep-layer intratelencephalic
14.3032	-7.43921	Deep-layer intratelencephalic
-0.691852	-4.36228	Deep-layer intratelencephalic
0.518832	14.4017	Deep-layer near-projecting
-5.19951	7.32799	Deep-layer corticothalamic and 6b
-3.15386	-5.89597	Deep-layer intratelencephalic
0.912097	-4.51272	Deep-layer intratelencephalic
14.9091	10.3287	MGE interneuron
13.883	3.90319	MGE interneuron
1.96921	6.45465	Deep-layer corticothalamic and 6b
-0.54379	14.7524	Deep-layer near-projecting
22.5378	0.459055	Oligodendrocyte precursor
-2.67982	0.323721	Deep-layer intratelencephalic
12.9389	6.94441	MGE interneuron
-1.59375	-1.3857	Deep-layer intratelencephalic
0.342949	14.3731	Deep-layer near-projecting
-2.76769	-1.1849	Deep-layer intratelencephalic
14.4969	6.04299	MGE interneuron
7.37655	5.55221	Oligodendrocyte
11.6014	18.0079	CGE interneuron
5.84499	-2.55876	Upper-layer intratelencephalic
5.85256	-3.21231	Upper-layer intratelencephalic
8.85952	-2.24038	Upper-layer intratelencephalic
6.16641	13.1082	CGE interneuron
3.43104	11.6714	CGE interneuron
7.1201	-4.13142	Upper-layer intratelencephalic
8.45226	-2.20666	Upper-layer intratelencephalic
5.75064	10.6952	CGE interneuron
15.5923	5.22513	MGE interneuron
1.46642	-8.54798	Upper-layer intratelencephalic
8.25499	-2.4182	Upper-layer intratelencephalic
17.4162	1.87236	Upper-layer intratelencephalic
4.94351	-1.16998	Upper-layer intratelencephalic
11.0961	14.2925	CGE interneuron
11.5565	14.6903	CGE interneuron
5.04957	0.00443212	Upper-layer intratelencephalic
8.50729	14.401	CGE interneuron
22.011	1.38564	Oligodendrocyte precursor
9.31909	14.3472	CGE interneuron
17.3959	1.80234	Upper-layer intratelencephalic
9.53165	14.2723	CGE interneuron
6.10634	13.2023	CGE interneuron
11.8829	17.2818	Upper-layer intratelencephalic
5.68116	12.9917	CGE interneuron
18.5133	-2.99409	Microglia
12.45	17.7534	CGE interneuron
5.5774	-1.95095	Upper-layer intratelencephalic
7.3864	12.4804	CGE interneuron
-3.52433	-5.64698	Deep-layer intratelencephalic
4.4251	12.7044	CGE interneuron
13.7855	9.7047	MGE interneuron
7.88257	6.56045	Committed oligodendrocyte precursor
4.27358	13.3151	CGE interneuron
6.20403	-2.81432	Upper-layer intratelencephalic
7.18675	-2.93391	Upper-layer intratelencephalic
13.4793	9.51557	MGE interneuron
6.00494	-3.72572	Upper-layer intratelencephalic
9.07101	-2.80795	Upper-layer intratelencephalic
19.0973	2.07324	Astrocyte
1.79252	-8.64931	Upper-layer intratelencephalic
1.27364	-5.28682	Deep-layer intratelencephalic
1.92574	-7.32456	Miscellaneous
-3.70283	-6.37629	Deep-layer intratelencephalic
1.49967	-7.56746	Miscellaneous
15.709	5.06396	MGE interneuron
-2.71173	-4.74167	Deep-layer intratelencephalic
22.3094	1.08349	Oligodendrocyte precursor
12.6658	11.0788	MGE interneuron
1.59632	-7.13271	Deep-layer intratelencephalic
-3.03376	-6.43383	Deep-layer intratelencephalic
1.97418	-7.25262	Miscellaneous
-2.20601	-4.72005	Deep-layer intratelencephalic
6.01608	-5.14227	Upper-layer intratelencephalic
-1.95863	-4.5414	Deep-layer intratelencephalic
22.5013	0.777971	Oligodendrocyte precursor
-2.06573	-1.62799	Deep-layer intratelencephalic
-1.69171	-2.48454	Deep-layer intratelencephalic
-2.47695	-1.47554	Deep-layer intratelencephalic
-2.87741	-4.31587	Deep-layer intratelencephalic
14.5269	-6.59446	Deep-layer intratelencephalic
-2.26797	-5.83264	Deep-layer intratelencephalic
9.2878	6.47975	Committed oligodendrocyte precursor
-2.55246	-1.11466	Deep-layer intratelencephalic
-3.17836	-5.00205	Deep-layer intratelencephalic
14.8003	7.18335	MGE interneuron
-1.89404	-6.80407	Deep-layer intratelencephalic
0.0552225	15.1482	Deep-layer near-projecting
-2.65888	-1.43169	Deep-layer intratelencephalic
-3.57775	-4.68159	Deep-layer intratelencephalic
19.0701	-7.9685	Vascular
14.8413	10.2648	MGE interneuron
13.0149	7.04755	MGE interneuron
3.63941	10.6277	CGE interneuron
-2.12464	0.108851	Deep-layer intratelencephalic
-1.33054	-1.5395	Deep-layer intratelencephalic
-5.00184	7.54902	Deep-layer corticothalamic and 6b
7.0094	-2.05944	Upper-layer intratelencephalic
5.14874	-1.40008	Upper-layer intratelencephalic
5.33991	10.7244	CGE interneuron
6.88429	12.7226	CGE interneuron
9.12007	-2.83203	Upper-layer intratelencephalic
12.1961	11.0429	MGE interneuron
13.4133	8.93457	MGE interneuron
9.77987	11.7316	CGE interneuron
9.95065	14.2302	CGE interneuron
4.44505	-0.915779	Upper-layer intratelencephalic
3.49276	-1.00882	Upper-layer intratelencephalic
8.06601	15.2906	CGE interneuron
11.7404	14.4831	CGE interneuron
19.2725	0.584965	Astrocyte
4.82876	-0.664675	Upper-layer intratelencephalic
10.3498	14.2065	CGE interneuron
7.83801	13.9558	CGE interneuron
11.5118	14.5221	CGE interneuron
8.24169	14.6861	CGE interneuron
11.1734	14.4064	CGE interneuron
19.2627	-2.95304	Microglia
4.74359	-0.612824	Upper-layer intratelencephalic
7.75779	14.0999	CGE interneuron
4.45404	13.2909	CGE interneuron
6.98868	13.0468	CGE interneuron
1.2969	-6.86144	Deep-layer intratelencephalic
-1.46289	-7.20605	Deep-layer intratelencephalic
5.35551	10.173	CGE interneuron
2.56829	-7.49355	Miscellaneous
1.8088	-7.66737	Upper-layer intratelencephalic
-3.8029	-6.70346	Deep-layer intratelencephalic
2.35065	-7.6651	Upper-layer intratelencephalic
19.5833	1.89684	Astrocyte
-3.39279	-4.90858	Deep-layer intratelencephalic
-0.928986	-7.5124	Deep-layer intratelencephalic
3.32753	-5.52631	Miscellaneous
-0.737123	-7.45594	Deep-layer intratelencephalic
-3.53343	-4.7735	Deep-layer intratelencephalic
-2.96879	-5.77151	Deep-layer intratelencephalic
2.58408	-7.02838	Miscellaneous
-3.28034	-0.930595	Deep-layer intratelencephalic
-2.30733	-1.03588	Deep-layer intratelencephalic
14.0751	-7.99834	Deep-layer intratelencephalic
1.06207	-6.99276	Deep-layer intratelencephalic
-3.22399	-4.86426	Deep-layer intratelencephalic
1.90155	6.46882	Deep-layer corticothalamic and 6b
12.9259	5.37468	MGE interneuron
18.5406	-4.15269	Microglia
13.9042	11.3007	MGE interneuron
14.2499	-7.68671	Deep-layer intratelencephalic
0.641438	14.3745	Deep-layer near-projecting
0.428067	-3.31367	Deep-layer intratelencephalic
13.2692	-7.73779	Deep-layer intratelencephalic
16.189	9.21174	MGE interneuron
1.13677	-4.51134	Deep-layer intratelencephalic
8.2061	5.60216	Oligodendrocyte
1.58644	-6.20416	Deep-layer intratelencephalic
2.02778	6.84723	Deep-layer corticothalamic and 6b
-3.41335	-4.98554	Deep-layer intratelencephalic
0.415969	7.88769	Deep-layer corticothalamic and 6b
-3.81321	-4.37276	Deep-layer intratelencephalic
-4.81758	7.46024	Deep-layer corticothalamic and 6b
14.8694	10.6643	MGE interneuron
-2.69641	-1.40038	Deep-layer intratelencephalic
-1.14414	-2.21312	Deep-layer intratelencephalic
-5.14102	7.35297	Deep-layer corticothalamic and 6b
-3.846	6.77431	Deep-layer corticothalamic and 6b
8.26714	6.10296	Oligodendrocyte
-2.89322	0.706886	Deep-layer intratelencephalic
-3.5829	-1.04765	Deep-layer intratelencephalic
-3.33894	-0.603936	Deep-layer intratelencephalic
-2.81117	-1.03655	Deep-layer intratelencephalic
13.277	5.23167	MGE interneuron
-2.91218	-0.490961	Deep-layer intratelencephalic
6.41664	-4.03901	Upper-layer intratelencephalic
7.43522	6.14483	LAMP5-LHX6 and Chandelier
13.7168	8.61453	MGE interneuron
9.55899	-2.54238	Upper-layer intratelencephalic
3.15682	11.8322	CGE interneuron
6.92804	11.7969	CGE interneuron
19.1858	0.108689	Astrocyte
13.791	10.3147	MGE interneuron
1.25923	-8.73476	Miscellaneous
2.7669	-7.39847	Upper-layer intratelencephalic
2.46813	-7.65949	Upper-layer intratelencephalic
-3.55831	-6.03229	Deep-layer intratelencephalic
12.979	7.12053	MGE interneuron
0.99681	-4.25272	Deep-layer intratelencephalic
9.53117	6.04672	Oligodendrocyte
-3.31516	-6.46857	Deep-layer intratelencephalic
-3.40604	-3.97321	Deep-layer intratelencephalic
-1.85788	-6.83988	Deep-layer intratelencephalic
-0.680865	-6.79058	Deep-layer intratelencephalic
15.6151	10.7298	MGE interneuron
1.64158	-6.96756	Deep-layer intratelencephalic
1.05114	-6.90564	Deep-layer intratelencephalic
-1.08074	-7.36968	Deep-layer intratelencephalic
3.91523	10.4412	CGE interneuron
2.50759	-7.98379	Miscellaneous
-3.14291	-6.28014	Deep-layer intratelencephalic
6.54092	4.23896	Deep-layer intratelencephalic
13.501	4.61982	MGE interneuron
9.02494	6.04844	Oligodendrocyte
-1.52416	-2.0248	Deep-layer intratelencephalic
-1.7494	-1.66827	Deep-layer intratelencephalic
14.7269	-6.73824	Deep-layer intratelencephalic
9.4086	18.9294	LAMP5-LHX6 and Chandelier
13.8908	3.94876	MGE interneuron
-3.67682	-4.05972	Deep-layer intratelencephalic
1.82868	6.57004	Deep-layer corticothalamic and 6b
19.5739	-2.97303	Microglia
-3.04039	-3.16514	Deep-layer intratelencephalic
15.2195	11.3	MGE interneuron
1.93073	6.98484	Deep-layer corticothalamic and 6b
-2.89742	-0.798736	Deep-layer intratelencephalic
14.5847	-7.04568	Deep-layer intratelencephalic
-3.01837	-0.982892	Deep-layer intratelencephalic
-2.15453	-2.14398	Deep-layer intratelencephalic
-1.76605	-7.30454	Deep-layer intratelencephalic
-2.72372	-5.59841	Deep-layer intratelencephalic
-1.84971	-2.32354	Deep-layer intratelencephalic
13.4334	-7.91422	Deep-layer intratelencephalic
15.0533	9.27501	MGE interneuron
1.83023	6.33946	Deep-layer corticothalamic and 6b
2.04049	6.63674	Deep-layer corticothalamic and 6b
19.6945	4.02531	Vascular
-1.60066	-1.43992	Deep-layer intratelencephalic
-1.4062	-2.05122	Deep-layer intratelencephalic
12.9186	4.35974	MGE interneuron
-4.1442	-5.93038	Deep-layer intratelencephalic
13.2743	-8.2272	Deep-layer intratelencephalic
-3.44171	-4.97878	Deep-layer intratelencephalic
19.0073	0.720209	Astrocyte
-4.89085	7.02834	Deep-layer corticothalamic and 6b
-5.088	7.43695	Deep-layer corticothalamic and 6b
-3.62589	-0.722173	Deep-layer intratelencephalic
-4.7682	7.1012	Deep-layer corticothalamic and 6b
-3.63783	0.361684	Deep-layer intratelencephalic
-4.95569	7.15555	Deep-layer corticothalamic and 6b
22.8422	0.839225	Oligodendrocyte precursor
-3.43866	-1.1073	Deep-layer intratelencephalic
-3.04992	6.20832	Deep-layer corticothalamic and 6b
13.572	6.91032	MGE interneuron
-4.39483	6.92167	Deep-layer corticothalamic and 6b
1.77834	6.26252	Deep-layer corticothalamic and 6b
-3.42416	-0.7561	Deep-layer intratelencephalic
8.94099	5.81452	Committed oligodendrocyte precursor
-2.81222	0.852096	Deep-layer intratelencephalic
-4.27746	7.12867	Deep-layer corticothalamic and 6b
16.2717	9.21528	MGE interneuron
-3.33088	0.0103198	Deep-layer intratelencephalic
1.83899	6.46736	Deep-layer corticothalamic and 6b
8.28263	5.15616	Oligodendrocyte
8.67409	-5.71065	Upper-layer intratelencephalic
5.98766	-2.97587	Upper-layer intratelencephalic
7.08476	-4.87653	Upper-layer intratelencephalic
12.5483	18.568	CGE interneuron
4.51811	-5.4848	Upper-layer intratelencephalic
4.21696	0.767595	Upper-layer intratelencephalic
1.92247	-8.43562	Upper-layer intratelencephalic
1.53548	-8.77543	Upper-layer intratelencephalic
14.6174	5.6464	MGE interneuron
15.8922	7.15287	MGE interneuron
6.49765	-4.64876	Upper-layer intratelencephalic
3.67362	12.9796	CGE interneuron
4.9676	-1.59005	Upper-layer intratelencephalic
13.187	9.46292	MGE interneuron
4.08983	11.8752	CGE interneuron
13.2311	9.41588	MGE interneuron
12.6328	17.7082	CGE interneuron
16.9606	5.51914	MGE interneuron
-3.05793	-5.39562	Deep-layer intratelencephalic
18.2555	-3.16172	Microglia
3.8209	10.5504	CGE interneuron
-3.74263	-4.87775	Deep-layer intratelencephalic
12.2562	18.6936	CGE interneuron
-3.10759	-6.62082	Deep-layer intratelencephalic
-3.49143	-5.13962	Deep-layer intratelencephalic
2.13593	-7.00014	Upper-layer intratelencephalic
9.65946	18.5189	LAMP5-LHX6 and Chandelier
-1.79632	-4.6074	Deep-layer intratelencephalic
-3.11657	-6.73336	Deep-layer intratelencephalic
-2.79966	-6.72521	Deep-layer intratelencephalic
1.68276	-7.54498	Miscellaneous
2.03598	-7.3408	Miscellaneous
2.68868	-6.86915	Upper-layer intratelencephalic
12.8619	11.5159	MGE interneuron
19.1787	0.804422	Astrocyte
12.4178	18.3876	CGE interneuron
-4.29272	-6.28119	Deep-layer intratelencephalic
1.79828	-7.47047	Upper-layer intratelencephalic
1.39582	-8.25945	Miscellaneous
0.116603	-7.54806	Deep-layer intratelencephalic
14.1586	5.87827	MGE interneuron
2.34844	-6.90595	Miscellaneous
14.7221	-6.83463	Deep-layer intratelencephalic
-2.84356	-1.00635	Deep-layer intratelencephalic
-3.59293	-5.0453	Deep-layer intratelencephalic
-0.601153	-2.43419	Deep-layer intratelencephalic
13.5501	10.5126	MGE interneuron
1.62408	6.95431	Deep-layer corticothalamic and 6b
19.001	-2.78495	Microglia
14.8451	10.9806	MGE interneuron
-3.43636	-5.7717	Deep-layer intratelencephalic
14.3802	8.15131	MGE interneuron
-2.79416	-0.101579	Deep-layer intratelencephalic
-4.50252	-5.73847	Deep-layer intratelencephalic
19.4139	-2.98316	Microglia
-2.93545	-1.91516	Deep-layer intratelencephalic
-2.19941	-6.47109	Deep-layer intratelencephalic
13.1611	6.54503	MGE interneuron
1.69268	6.97542	Deep-layer corticothalamic and 6b
-3.30047	-5.04638	Deep-layer intratelencephalic
22.4454	1.21462	Oligodendrocyte precursor
5.36118	-0.866091	Upper-layer intratelencephalic
-2.13396	-0.214606	Deep-layer intratelencephalic
-3.59124	-0.85117	Deep-layer intratelencephalic
-2.86388	-0.0330096	Deep-layer intratelencephalic
13.0709	-7.88252	Deep-layer intratelencephalic
-2.45404	-1.98341	Deep-layer intratelencephalic
1.59556	6.72762	Deep-layer corticothalamic and 6b
17.7121	0.456123	Astrocyte
-3.76568	-0.775045	Deep-layer intratelencephalic
-1.83864	-2.09945	Deep-layer intratelencephalic
-2.77866	-0.891512	Deep-layer intratelencephalic
1.85373	5.84012	Deep-layer corticothalamic and 6b
0.821929	6.4085	Deep-layer corticothalamic and 6b
1.77156	7.19077	Deep-layer corticothalamic and 6b
16.9555	5.53459	MGE interneuron
8.65028	-5.60831	Upper-layer intratelencephalic
9.28448	-2.67001	Upper-layer intratelencephalic
3.7122	-5.3613	Upper-layer intratelencephalic
12.5986	18.3402	CGE interneuron
6.66638	12.0863	CGE interneuron
8.84112	5.7495	Committed oligodendrocyte precursor
-1.78762	-6.31228	Deep-layer intratelencephalic
-3.20124	-6.97273	Deep-layer intratelencephalic
14.5439	3.49337	MGE interneuron
11.7403	18.8303	CGE interneuron
6.72978	11.3899	CGE interneuron
2.8509	-8.2191	Miscellaneous
1.40964	-7.30701	Deep-layer intratelencephalic
19.3051	0.74936	Astrocyte
-3.68316	-6.59023	Deep-layer intratelencephalic
2.52103	-7.23803	Miscellaneous
1.51984	-5.97712	Deep-layer intratelencephalic
-3.41271	-6.78372	Deep-layer intratelencephalic
0.704832	14.348	Deep-layer near-projecting
7.86537	-2.7325	Upper-layer intratelencephalic
2.09845	-7.09885	Miscellaneous
-3.11063	-6.33429	Deep-layer intratelencephalic
-1.97828	-4.7913	Deep-layer intratelencephalic
-2.6179	-1.71606	Deep-layer intratelencephalic
14.6815	3.37807	MGE interneuron
-3.49982	-4.25264	Deep-layer intratelencephalic
-1.27224	-7.45033	Deep-layer intratelencephalic
-3.48965	-5.04471	Deep-layer intratelencephalic
9.12472	5.99775	Oligodendrocyte
-4.01055	-4.82633	Deep-layer intratelencephalic
3.85178	10.3801	CGE interneuron
-1.15478	-2.14188	Deep-layer intratelencephalic
-3.14213	-3.7647	Deep-layer intratelencephalic
-3.49867	-0.22658	Deep-layer intratelencephalic
-3.38578	-4.5039	Deep-layer intratelencephalic
18.7014	0.680973	Astrocyte
-0.816603	-6.96885	Deep-layer intratelencephalic
-2.32584	-1.76389	Deep-layer intratelencephalic
4.65585	12.7487	CGE interneuron
-1.91981	-1.91669	Deep-layer intratelencephalic
-4.86319	7.44038	Deep-layer corticothalamic and 6b
-1.32019	-7.10881	Deep-layer intratelencephalic
8.33352	6.44135	Committed oligodendrocyte precursor
14.1695	-7.48099	Deep-layer intratelencephalic
0.834798	-4.225	Deep-layer intratelencephalic
14.0142	-8.08993	Deep-layer intratelencephalic
13.0485	6.62435	MGE interneuron
1.5199	-5.44457	Deep-layer intratelencephalic
13.4302	11.0356	MGE interneuron
1.71103	6.67084	Deep-layer corticothalamic and 6b
-2.65455	-1.57199	Deep-layer intratelencephalic
0.523778	14.2278	Deep-layer near-projecting
-1.85234	-1.24609	Deep-layer intratelencephalic
-3.57367	-5.04276	Deep-layer intratelencephalic
13.3594	-7.72108	Deep-layer intratelencephalic
-3.70297	6.62405	Deep-layer corticothalamic and 6b
8.99167	19.4228	LAMP5-LHX6 and Chandelier
-3.31016	-0.579096	Deep-layer intratelencephalic
-2.50366	-4.10975	Deep-layer intratelencephalic
-1.63469	-1.55579	Deep-layer intratelencephalic
9.49084	5.7883	Committed oligodendrocyte precursor
1.65516	6.29917	Deep-layer corticothalamic and 6b
13.5347	6.67728	MGE interneuron
-3.39985	-0.96899	Deep-layer intratelencephalic
-2.74723	-0.998476	Deep-layer intratelencephalic
-3.20729	-0.162283	Deep-layer intratelencephalic
17.0129	-0.0812339	Astrocyte
14.2969	10.3857	MGE interneuron
-2.17712	-1.21126	Deep-layer intratelencephalic
-2.90598	0.486999	Deep-layer intratelencephalic
-2.61977	-0.851865	Deep-layer intratelencephalic
-3.35834	-0.923818	Deep-layer intratelencephalic
-2.11665	-1.06928	Deep-layer intratelencephalic
8.95714	6.1046	Committed oligodendrocyte precursor
5.47423	-5.14824	Upper-layer intratelencephalic
3.04061	-7.55815	Miscellaneous
4.75457	-1.91375	Upper-layer intratelencephalic
14.1055	8.7602	MGE interneuron
5.76199	-0.501789	Upper-layer intratelencephalic
11.1488	14.6052	CGE interneuron
2.00525	-7.44617	Miscellaneous
7.59108	-4.65345	Upper-layer intratelencephalic
3.20631	-5.33032	Upper-layer intratelencephalic
7.41052	-4.85511	Upper-layer intratelencephalic
6.94732	-3.60311	Upper-layer intratelencephalic
6.02158	-5.15498	Upper-layer intratelencephalic
13.4351	9.00069	MGE interneuron
-3.78754	-5.2488	Deep-layer intratelencephalic
-4.00141	-6.37335	Deep-layer intratelencephalic
-1.98892	-4.71553	Deep-layer intratelencephalic
2.00074	-7.42745	Miscellaneous
-4.22206	-5.73108	Deep-layer intratelencephalic
2.41235	-6.86489	Upper-layer intratelencephalic
1.31152	-7.16551	Deep-layer intratelencephalic
-0.595282	14.6169	Deep-layer near-projecting
2.53355	-7.44741	Miscellaneous
-2.6683	-6.75478	Deep-layer intratelencephalic
2.03591	-7.64755	Miscellaneous
-3.64638	-4.45938	Deep-layer intratelencephalic
1.40684	-6.98005	Miscellaneous
8.3723	5.3086	Committed oligodendrocyte precursor
1.81954	-7.10071	Upper-layer intratelencephalic
5.1066	11.5497	CGE interneuron
2.11348	-7.30211	Miscellaneous
5.15143	-0.20464	Deep-layer intratelencephalic
0.568942	14.3062	Deep-layer near-projecting
2.28163	-8.20882	Miscellaneous
0.296502	15.5565	Deep-layer near-projecting
19.346	-2.96087	Microglia
1.67633	6.57215	Deep-layer corticothalamic and 6b
-4.1467	-5.80606	Deep-layer intratelencephalic
-3.17668	-5.37006	Deep-layer intratelencephalic
-2.97998	-1.87018	Deep-layer intratelencephalic
1.69519	7.07295	Deep-layer corticothalamic and 6b
12.0922	18.7063	CGE interneuron
-2.52194	-0.864373	Deep-layer intratelencephalic
-3.0195	-4.02285	Deep-layer intratelencephalic
0.991657	-4.26834	Deep-layer intratelencephalic
-3.15846	-1.44282	Deep-layer intratelencephalic
-4.96901	7.42719	Deep-layer corticothalamic and 6b
1.80613	-7.38759	Miscellaneous
-0.93973	-1.51273	Deep-layer intratelencephalic
8.618	6.60571	Committed oligodendrocyte precursor
-3.15412	-6.16139	Deep-layer intratelencephalic
15.9092	10.5167	MGE interneuron
-3.19018	-4.95581	Deep-layer intratelencephalic
6.09775	10.63	CGE interneuron
3.47372	10.8982	CGE interneuron
13.8112	7.25651	MGE interneuron
8.96498	6.07336	Oligodendrocyte
6.19921	10.6546	CGE interneuron
-4.59821	7.39582	Deep-layer corticothalamic and 6b
-2.92596	-1.23269	Deep-layer intratelencephalic
-1.54692	-1.64036	Deep-layer intratelencephalic
0.22968	15.6208	Deep-layer near-projecting
-3.57611	-0.329911	Deep-layer intratelencephalic
-2.69558	-0.389087	Deep-layer intratelencephalic
1.79974	6.67976	Deep-layer corticothalamic and 6b
6.47643	1.07939	Upper-layer intratelencephalic
-3.83546	-0.324631	Deep-layer intratelencephalic
-2.92156	-0.393153	Deep-layer intratelencephalic
14.1787	-7.78836	Deep-layer intratelencephalic
-0.0302834	7.55699	Deep-layer corticothalamic and 6b
6.40202	4.47638	Deep-layer corticothalamic and 6b
-1.71933	-1.64269	Deep-layer intratelencephalic
11.0992	17.9316	CGE interneuron
1.74498	6.85583	Deep-layer corticothalamic and 6b
0.202139	6.24251	Deep-layer corticothalamic and 6b
6.96009	6.86139	Committed oligodendrocyte precursor
5.04823	13.9522	CGE interneuron
5.95837	-2.51634	Upper-layer intratelencephalic
7.11129	-3.3973	Upper-layer intratelencephalic
6.69162	-3.38304	Upper-layer intratelencephalic
6.54534	-3.64763	Upper-layer intratelencephalic
6.72593	6.72711	Committed oligodendrocyte precursor
7.87575	-4.70899	Upper-layer intratelencephalic
2.23498	-7.00846	Upper-layer intratelencephalic
2.55076	-7.38038	Miscellaneous
6.84831	-4.00369	Upper-layer intratelencephalic
3.72499	12.909	CGE interneuron
4.99106	1.5429	Upper-layer intratelencephalic
7.8991	-2.49507	Upper-layer intratelencephalic
6.42718	-3.04453	Upper-layer intratelencephalic
6.83009	-4.38285	Upper-layer intratelencephalic
1.46767	-8.6704	Miscellaneous
5.71493	-2.82818	Upper-layer intratelencephalic
-3.28676	-6.29198	Deep-layer intratelencephalic
6.70773	-2.77999	Upper-layer intratelencephalic
-3.09889	-6.42875	Deep-layer intratelencephalic
-2.40574	-5.53487	Deep-layer intratelencephalic
-4.32946	-5.6508	Deep-layer intratelencephalic
-2.04311	-4.7656	Deep-layer intratelencephalic
1.39357	-7.52691	Miscellaneous
-1.01676	-7.3618	Deep-layer intratelencephalic
-2.93438	-6.61019	Deep-layer intratelencephalic
8.91744	6.59649	Oligodendrocyte
0.21796	15.6635	Deep-layer near-projecting
14.8572	4.95046	MGE interneuron
-0.119505	-6.97525	Deep-layer intratelencephalic
-3.80346	-4.92004	Deep-layer intratelencephalic
2.4274	-7.05199	Upper-layer intratelencephalic
-3.20114	-6.05898	Deep-layer intratelencephalic
13.4751	5.3152	MGE interneuron
9.22443	6.08549	Oligodendrocyte
[truncated: 45,372 more rows]

## Sheet: Fig. 2g
GJA1	SLCO1C1	CXCL14	RELN	CNDP1	MYRF	SEMA3E	ADAMTSL1	HS3ST2	TLL1	CD36	ADAMTS12	SFRP1	PDGFD	TAC1	SST	CX3CR1	APBB1IP	VIPR2	TSHZ2	ST18	ERMN	GPR17	PDGFRA	CNGB1	CUX2	MECOM	EBF1	predict
0	0	1273	3	0	0	0	0	0	0	0	0	2	1	0	0	0	0	0	36	0	0	0	1	0	0	0	0	CGE interneuron
0	1	3212	10193	0	0	0	6	0	2	0	0	392	1	0	148	0	405	1	4	3	0	0	185	0	1	0	2	CGE interneuron
0	0	3673	9382	0	0	2	2	2	0	0	0	1	0	0	750	0	0	0	5	0	0	0	0	0	1	2	0	CGE interneuron
0	1	666	221	1	0	1	5	0	0	0	2	0	0	0	0	0	0	0	424	0	0	0	1	1	0	1	2	CGE interneuron
0	0	163	50	0	0	3	754	0	0	0	0	0	0	0	0	0	0	0	676	0	0	0	0	0	2	1	0	CGE interneuron
0	0	545	34	0	0	0	3	0	0	0	9	0	105	0	0	0	0	0	8	0	0	0	129	0	2	11	0	CGE interneuron
0	0	0	0	0	0	1	0	0	0	0	0	0	816	0	1	0	0	0	1	0	0	0	0	121	666	0	0	Upper-layer intratelencephalic
1	0	0	2	1	0	0	4	0	1	0	1	0	782	0	0	0	0	0	3	0	0	0	0	1	708	1	76	Upper-layer intratelencephalic
0	1	852	85	0	0	0	1496	322	6	227	3	0	0	0	0	0	0	0	677	0	0	0	61	0	1	2	0	CGE interneuron
0	0	6953	6591	0	0	1	1	0	344	0	0	0	2	0	1026	0	0	0	1	0	0	0	0	1	0	0	0	CGE interneuron
0	0	7657	19146	1	0	0	4	0	0	0	1	370	251	0	1957	0	0	0	1	0	67	0	0	0	0	0	0	CGE interneuron
0	0	1808	10456	1	85	2	16	34	2	2	2	203	420	0	149	0	0	0	2	0	0	0	0	0	11	6	1	CGE interneuron
0	0	0	1	0	0	0	63	0	0	0	0	0	581	0	0	0	0	0	0	0	0	0	2	2	13	2	0	Upper-layer intratelencephalic
0	0	5497	6864	0	1	9	8	0	12	5	116	0	9	0	260	0	155	0	15	1	0	0	0	0	0	0	0	CGE interneuron
0	0	1143	643	0	0	0	2	0	4	85	1	1	0	17	0	0	2	0	0	1	0	0	1	0	2	4	1	CGE interneuron
1	0	40	35	498	340	1	2	0	1	0	0	0	1	0	1	0	0	1	126	5692	185	0	0	0	0	2	1	Committed oligodendrocyte precursor
0	0	1	1	0	0	2	1	13	0	0	0	1	483	0	0	0	0	1	5	0	0	0	1	67	108	0	1	Upper-layer intratelencephalic
0	0	9358	8829	0	0	0	0	0	1	0	0	0	0	0	210	0	0	0	0	1	21	0	0	1	0	2	0	CGE interneuron
0	0	6124	3093	0	1	0	1	1	0	0	1	0	4	0	1	0	1	0	421	0	0	0	1	0	2	0	0	CGE interneuron
0	0	1458	6	18	0	0	3	0	0	0	0	8	0	0	0	0	0	8	2	0	0	0	0	0	1	0	0	CGE interneuron
0	0	1	24	0	0	0	1	0	1	0	0	0	268	0	0	0	0	0	5	76	0	0	0	8	189	1	0	Upper-layer intratelencephalic
0	0	1	0	0	0	0	5	0	0	0	0	0	1323	0	0	0	0	0	4	1	0	0	1	6	587	0	0	Upper-layer intratelencephalic
1320	1894	34	1	0	0	0	3	0	0	0	1	0	0	0	0	0	0	1	0	1	0	0	0	0	2	0	0	Astrocyte
0	1	0	204	0	1	0	1	1	1	1	1	0	0	0	0	0	0	1	1	0	0	0	0	0	0	0	0	CGE interneuron
0	0	0	2	0	0	0	3	0	0	0	0	557	1159	2518	0	0	0	0	0	0	0	0	23	0	2	0	0	LAMP5-LHX6 and Chandelier
2	0	0	0	0	0	0	908	79	0	0	0	0	0	0	0	0	0	0	1443	0	0	0	0	1	1	2	0	Deep-layer intratelencephalic
0	184	6491	3	0	0	284	1	0	1	0	0	0	0	0	0	0	0	0	1528	0	0	0	68	0	0	0	0	CGE interneuron
0	0	0	2	0	1	956	752	39	1408	696	327	0	189	0	0	0	1	0	2150	0	0	0	0	0	3	1	0	Deep-layer near-projecting
0	0	0	0	0	0	90	6	398	692	0	0	0	0	0	0	0	1	0	1035	0	0	0	0	0	1	0	0	Deep-layer intratelencephalic
0	0	0	2	0	0	0	67	340	713	0	0	0	0	0	0	0	0	0	204	0	0	0	1	1	40	0	41	Deep-layer intratelencephalic
0	0	0	0	0	0	0	1	0	0	0	0	7	0	2479	2909	0	1	0	0	0	0	0	2	1	1	0	1	MGE interneuron
0	0	0	0	0	0	0	4	8	0	0	0	0	0	0	0	0	0	0	674	0	0	0	0	0	1	1	0	Deep-layer intratelencephalic
0	0	0	3	0	0	0	4	101	2	0	0	0	0	45	0	0	1	0	135	0	27	0	1	0	0	2	0	Deep-layer intratelencephalic
0	0	0	2	0	0	1460	2524	355	1	0	13	0	0	0	0	0	2	0	2	0	0	0	1	0	0	0	1	Deep-layer corticothalamic and 6b
0	0	0	0	0	0	0	4	141	1	0	0	0	1	0	0	0	1	174	4999	0	0	0	0	0	0	0	0	Upper-layer intratelencephalic
0	1	0	0	0	0	1	3	1	3	0	1	0	0	0	0	0	0	0	155	2	0	0	1903	0	0	0	0	Oligodendrocyte precursor
0	0	0	1	0	0	1	3	0	6	0	2	0	1	196	0	0	2	0	4	0	0	0	3	1	59	3	0	MGE interneuron
0	0	0	4	0	0	460	712	117	203	126	0	1	0	1	0	0	0	0	0	0	0	0	0	0	1	0	1	Deep-layer corticothalamic and 6b
0	5	1	4	2	5	4	253	85	7	1	1	0	22	0	0	0	3	120	1568	2	0	0	1	11	25	72	349	Miscellaneous
2	1	0	1	0	0	1	3	22	1	0	1	0	0	1710	0	0	135	0	3	62	0	0	0	0	4	2	0	MGE interneuron
0	0	0	1	0	0	1	16	110	0	0	0	1	0	0	0	0	1	7	4	0	0	0	0	0	1	1	0	Deep-layer intratelencephalic
0	0	0	0	0	0	0	0	0	0	0	0	0	0	5430	0	0	0	0	2	0	0	0	0	0	0	0	2	MGE interneuron
0	0	0	49	1	2	10	6	250	1104	1	2	0	1	0	0	0	1	1	1084	0	0	0	1	0	1	3	1	Deep-layer intratelencephalic
0	0	0	0	0	0	0	1	1	0	1	0	424	4470	0	0	0	1	0	1	1	0	0	13	0	2	0	1	LAMP5-LHX6 and Chandelier
0	0	0	3	1	0	770	107	0	1052	940	288	0	0	0	0	0	0	0	2386	1	0	0	0	0	0	2	0	Deep-layer near-projecting
0	0	0	1	0	0	634	900	214	836	236	198	0	1	0	0	0	1	0	2560	0	89	0	0	0	3	1	1	Deep-layer near-projecting
0	0	1	3	2	0	10	2	167	584	0	1	0	0	0	0	0	0	0	726	0	0	0	0	0	1	0	2	Deep-layer intratelencephalic
0	0	2612	1	0	91	4	6	1	2	2	2	51	2	0	0	0	3	0	630	0	0	0	0	0	2	0	9	CGE interneuron
0	0	1	1	1	0	0	6	0	0	0	0	0	0	0	738	0	1	0	1	0	0	0	0	1	1	1	0	MGE interneuron
0	0	1	3	1	0	1155	847	39	1023	0	147	0	124	0	65	0	2	0	2925	1	0	0	0	0	2	3	0	Deep-layer near-projecting
0	0	1	4	0	0	0	4	163	88	1	0	0	0	0	0	0	1	0	687	1	0	0	0	78	725	3	0	Upper-layer intratelencephalic
0	0	0	1	286	368	3	3	0	0	0	0	1	0	0	0	0	0	0	1	18954	145	0	0	0	0	196	0	Oligodendrocyte
0	5	3246	24	0	0	3	151	0	0	0	3	206	0	0	0	0	0	0	682	0	0	0	0	0	2	1	1	CGE interneuron
0	0	0	0	0	69	0	1	0	0	0	1	0	1405	0	0	0	0	0	2	1	0	0	0	5	107	0	0	Upper-layer intratelencephalic
0	0	4112	1837	0	0	4	401	0	0	0	1	1	0	0	65	0	1	0	26	1	0	0	1	0	5	1	2	CGE interneuron
0	0	2880	5309	0	0	0	7	0	1	0	2	0	26	0	468	0	0	0	0	0	0	0	0	0	1	0	0	CGE interneuron
84	0	13292	7227	0	0	0	2	0	0	0	1	0	0	0	138	0	0	0	373	0	0	0	0	0	1	0	2	CGE interneuron
0	0	123	1	0	0	1	1	0	0	0	1	0	2	0	0	0	0	0	0	0	0	0	1	2	2	0	0	CGE interneuron
0	0	171	227	0	0	1	0	0	0	0	0	0	0	0	0	0	0	0	0	1	0	0	2	0	2	0	0	CGE interneuron
0	0	0	1	0	0	1	3	0	0	0	0	0	471	0	0	0	0	0	0	0	0	0	0	0	389	4	0	Upper-layer intratelencephalic
0	0	12017	1	0	0	0	1	0	0	0	0	0	0	0	0	0	0	0	354	0	0	0	0	0	0	0	2	CGE interneuron
0	0	0	2	0	0	1	0	19	0	0	0	1	0	2742	0	0	0	0	0	1	0	0	0	0	533	0	0	MGE interneuron
1	0	0	0	0	0	0	3	0	0	0	3	0	644	0	0	0	0	0	0	0	0	0	0	32	378	1	2	Upper-layer intratelencephalic
0	0	1474	1	0	0	0	3	1	0	0	0	0	0	0	0	0	1	0	0	441	0	0	0	0	0	0	1	CGE interneuron
582	43	41	3	0	0	0	0	0	0	0	1	0	0	0	0	0	0	0	1	0	0	0	0	0	1	0	0	Astrocyte
0	0	0	2	1	0	0	5	0	0	0	2	0	931	0	0	0	0	0	1	0	0	0	0	182	435	1	0	Upper-layer intratelencephalic
0	1	0	1	0	0	1	4	0	1	17	0	9	365	0	0	0	1	0	3	0	0	0	0	82	76	0	0	Upper-layer intratelencephalic
0	0	0	41	0	1	0	5	0	0	0	3	0	594	0	16	0	2	0	0	0	0	0	2	0	315	1	1	Upper-layer intratelencephalic
0	0	8699	6402	0	0	2	2	0	1	0	3	281	2	0	0	0	0	0	1	0	0	0	0	0	0	3	0	CGE interneuron
0	0	2180	2	0	0	0	0	0	0	0	1	0	0	0	0	0	0	0	0	0	0	0	0	0	0	0	0	CGE interneuron
0	0	14023	4568	0	0	2	1	6	0	0	1	316	0	0	385	0	0	0	1057	0	0	0	1	0	0	0	0	CGE interneuron
2448	1684	44	1	0	0	1	0	0	0	0	1	0	0	0	0	0	0	1	1	0	0	0	0	0	1	2	0	Astrocyte
0	0	1	0	0	54	0	264	23	188	0	1	0	0	0	0	0	1	189	31	0	0	0	0	26	871	0	0	Upper-layer intratelencephalic
0	0	4553	3	1	0	65	2	0	48	0	0	0	0	0	0	0	0	0	889	0	0	0	0	0	1	4	1	CGE interneuron
0	0	843	66	0	1	0	2	0	1	90	1	0	0	0	0	0	0	0	2	0	0	0	0	0	0	0	0	CGE interneuron
2	0	1257	11292	0	0	0	5	0	0	0	2	0	791	0	10	0	0	0	2	1	0	0	248	2	3	1	1	CGE interneuron
0	0	8098	17017	0	1	1	4	1	0	0	0	11	0	0	1095	0	1	0	0	0	0	0	0	0	0	2	0	CGE interneuron
0	0	9332	13549	1	0	0	1	0	1	0	0	5	256	0	915	0	0	0	0	0	0	0	0	0	0	0	2	CGE interneuron
0	0	1	2	1	0	1	0	0	0	1	1	0	319	0	0	0	0	1	0	0	0	0	0	120	388	1	0	Upper-layer intratelencephalic
0	0	0	36	1	0	2	4	0	0	0	1	0	487	0	0	0	0	2	1	0	0	0	0	0	545	1	0	Upper-layer intratelencephalic
0	0	2755	86	1	0	0	1	0	0	2	0	0	2	0	0	0	0	0	2	0	0	0	0	0	0	0	0	CGE interneuron
0	0	0	4	0	0	0	3	0	1	0	1	0	1430	0	0	0	0	0	0	1	0	0	1	0	24	0	0	Upper-layer intratelencephalic
0	0	24	2	0	0	0	0	0	0	0	0	0	28	0	0	0	0	0	1	0	0	0	0	401	295	0	0	Upper-layer intratelencephalic
0	0	0	4	1	0	1439	613	141	1266	961	194	0	0	0	0	0	0	0	2321	0	0	0	0	0	2	0	0	Deep-layer near-projecting
0	0	0	4	0	0	0	0	94	0	0	0	0	0	0	0	0	1	0	1755	2	0	0	0	1	102	0	0	Upper-layer intratelencephalic
0	0	2	0	0	0	1429	1733	185	148	0	34	0	0	0	0	0	0	1	96	28	0	0	1	1	0	0	0	Deep-layer corticothalamic and 6b
0	0	0	2	0	0	0	12	0	0	0	2	0	0	0	1859	0	0	0	1	0	0	0	1	0	3	0	0	MGE interneuron
0	0	0	3	0	0	97	2	163	555	0	1	0	0	0	0	0	0	0	1206	0	0	0	0	0	1	1	1	Deep-layer intratelencephalic
0	0	0	0	0	0	2	7	59	2	0	1	0	0	0	0	0	2	26	3315	0	0	0	1	0	0	0	0	Miscellaneous
6	0	0	2515	0	0	0	2	0	0	2	2	0	0	0	1467	0	1	0	66	0	0	0	0	0	1	2	1	MGE interneuron
0	0	0	1	0	367	0	10	0	1	0	0	0	0	0	0	0	0	0	0	0	1	0	0	0	1	0	1	MGE interneuron
0	0	1515	3	0	0	0	1	2	0	0	1	17	0	0	0	0	0	169	550	1	0	0	1	1	0	0	0	CGE interneuron
0	0	1229	2	0	0	0	2	0	0	0	0	399	0	0	0	0	1	50	690	0	0	0	1	0	1	1	0	CGE interneuron
0	0	0	1	0	0	0	2	1	0	56	1	162	922	552	0	0	0	0	2	1	0	0	193	1	0	2	0	LAMP5-LHX6 and Chandelier
0	564	154	0	0	0	0	1	0	1	0	1	0	0	0	0	0	1	0	1	0	0	0	0	0	0	2	0	Astrocyte
0	0	0	0	0	0	1	32	98	0	0	0	0	1	0	0	0	1	0	910	0	0	0	0	1	2	1	1	Deep-layer intratelencephalic
1	0	0	3	0	0	0	4	0	1	0	1	0	0	2788	393	0	1	0	1	0	0	0	1	0	2	0	0	MGE interneuron
0	0	0	1	0	0	1	1	54	0	10	1	0	0	0	0	0	0	7	3882	2	0	0	1	69	1	1	4	Miscellaneous
0	0	0	0	0	0	0	5	0	1	0	0	204	1070	0	0	0	0	0	1	1	0	0	75	0	3	0	0	LAMP5-LHX6 and Chandelier
0	0	0	0	0	0	0	0	104	0	0	1	96	1	781	0	0	2	2	2	0	0	0	0	1	1	1	0	MGE interneuron
0	0	1	1	0	28	1	0	131	784	0	0	0	0	0	0	0	0	0	3712	0	0	0	0	0	0	3	0	Deep-layer intratelencephalic
0	0	0	1	0	0	780	409	0	973	646	404	0	1	0	0	0	0	9	1069	0	0	0	0	0	1	0	0	Deep-layer near-projecting
775	330	251	1	0	0	0	3	0	0	0	1	0	0	0	0	0	1	1	1	1	0	0	0	0	3	0	0	Astrocyte
0	0	1	1	0	0	593	2	281	611	0	3	0	0	0	0	0	0	0	1115	0	0	0	0	0	4	0	0	Deep-layer intratelencephalic
0	0	0	0	1751	0	1	1	0	0	0	0	0	1	0	0	0	2	0	1	10261	918	0	0	0	0	0	0	Committed oligodendrocyte precursor
0	0	0	4	0	0	3	33	220	536	0	3	0	1	0	0	1	1	0	706	0	0	0	3	4	3	3	2	Deep-layer intratelencephalic
0	0	0	2	0	0	0	1	0	330	0	0	0	0	220	0	0	0	0	2	1	1	0	0	0	0	2	0	MGE interneuron
0	0	0	2	0	1	0	2	0	2	0	0	0	0	0	2738	0	1	0	15	1	0	0	0	0	1	0	0	MGE interneuron
0	0	0	2	0	0	592	138	85	216	0	0	0	0	0	0	0	2	1	1015	0	0	0	0	0	0	6	2	Deep-layer intratelencephalic
0	0	0	0	1434	920	0	0	0	2	0	0	0	0	0	0	0	0	0	0	1896	0	0	0	0	0	0	0	Committed oligodendrocyte precursor
0	1	0	2	1	0	0	0	258	1067	0	0	0	0	1	0	0	0	0	1	2	0	0	0	1	1	0	0	Deep-layer intratelencephalic
1	0	0	2	0	0	0	3	10	0	0	0	0	0	0	0	0	0	69	3027	3	0	0	0	1	0	0	0	Miscellaneous
0	0	0	0	1	0	1	2	207	0	235	0	0	1	0	0	0	1	0	1620	0	0	0	0	1	182	0	0	Upper-layer intratelencephalic
0	0	0	677	0	0	1	5	0	1	0	2	1	2	326	296	0	1	0	6	4	0	0	0	0	366	3	0	MGE interneuron
2	0	0	2	0	0	1	2	0	0	17	1	0	25	0	0	0	0	0	2	1	0	0	1	0	1	0	0	Deep-layer intratelencephalic
0	0	0	1	1455	1246	0	3	0	0	0	2	1	0	0	0	0	1	0	3	5405	167	0	0	0	0	2	1	Committed oligodendrocyte precursor
0	1	0	106	2	0	389	1	0	2173	0	1	0	1	0	0	0	0	0	9	0	0	0	0	1	0	0	0	Deep-layer intratelencephalic
0	0	1	330	0	0	0	4	0	0	0	0	0	0	0	619	0	0	0	1	0	0	0	1	1	1	1	1	MGE interneuron
0	0	0	2	0	0	3	0	12	1	0	1	0	0	2603	0	0	0	0	4	0	0	0	0	0	400	1	0	MGE interneuron
1	0	0	7	1	0	432	3	0	956	125	60	0	2	0	1	0	0	0	4945	1	0	0	0	1	2	0	1	Deep-layer near-projecting
0	0	0	1	557	0	0	2	0	0	0	1	0	0	0	0	0	1	0	0	9004	1107	0	0	0	0	1	0	Committed oligodendrocyte precursor
0	1	0	21	0	0	0	14	0	1	0	0	0	0	1905	0	0	1	0	0	0	0	0	0	0	115	0	1	MGE interneuron
0	0	0	1	0	0	1	0	284	193	0	1	0	0	0	0	0	0	0	255	0	0	0	1	1	1	0	0	Deep-layer intratelencephalic
0	0	0	9	0	0	856	1316	0	714	1062	150	0	0	0	0	0	1	36	3044	0	0	0	0	1	1	0	0	Deep-layer near-projecting
1	0	0	3	0	0	517	2	178	362	0	0	0	0	0	0	0	0	0	1030	2	0	0	0	1	0	0	0	Deep-layer intratelencephalic
0	0	64	2	2	1	553	2	0	475	0	2	0	0	0	0	0	0	0	396	2	0	0	0	2	0	0	1	Deep-layer intratelencephalic
2177	1325	0	7	0	0	0	8	0	1	0	2	2	1	0	0	0	7	0	1	0	0	0	0	1	3	0	0	Astrocyte
0	0	0	1	1	0	1083	2092	269	1	0	2	0	0	0	0	0	0	0	1	2	0	0	1	0	2	1	0	Deep-layer corticothalamic and 6b
1	0	0	2	0	0	0	2	128	0	0	1	0	0	0	0	0	1	2	3825	1	0	0	1	0	1	1	2	Miscellaneous
0	0	0	0	1	0	0	2	286	4	0	0	1	0	0	0	0	1	0	37	0	0	0	0	1	3	1	1	Deep-layer intratelencephalic
0	0	0	2	0	0	0	286	702	1086	1	23	0	0	0	0	0	0	0	289	0	0	45	0	0	2	1	0	Deep-layer intratelencephalic
0	1	0	4	0	0	1	14	18	502	0	0	0	37	0	0	0	0	10	477	0	0	0	0	0	0	6	1	Deep-layer intratelencephalic
0	0	0	1	0	0	2	0	0	0	1	0	0	0	0	0	2959	3610	0	0	0	0	0	0	0	0	0	0	Microglia
0	0	0	1462	0	0	1	0	0	2	0	1	0	0	10191	4571	0	1	0	2	2	1	0	0	0	152	0	0	MGE interneuron
1	0	0	2	0	0	1055	2	347	606	24	0	0	1	0	0	0	1	0	532	0	0	0	0	0	1	0	0	Deep-layer intratelencephalic
0	0	0	0	0	0	0	40	119	1	0	0	0	1	2	0	0	5	461	904	1	0	0	0	0	1	1	0	Miscellaneous
0	0	0	3	0	0	0	1	0	2590	0	0	0	0	0	0	0	0	0	1	0	32	0	1	0	422	0	0	Deep-layer intratelencephalic
0	1	0	1	1	1	3	0	0	0	0	3	0	2	0	0	0	2	0	0	40	0	0	0	22	0	2	0	Deep-layer intratelencephalic
0	0	0	1	1	0	0	4	0	0	0	0	0	0	753	93	0	0	0	2	0	0	0	0	0	133	0	0	MGE interneuron
0	0	0	1	0	0	0	1	237	729	23	0	1	0	0	0	0	0	0	16	1	0	0	0	0	0	0	1	Deep-layer intratelencephalic
9	0	0	3	0	87	874	1	0	1132	1277	216	0	0	0	0	2	0	0	3821	0	0	0	1	0	0	1	0	Deep-layer near-projecting
0	0	1	3	0	0	0	1023	2	2220	0	2	0	1	0	0	0	1	595	944	0	0	0	0	177	697	1	0	Upper-layer intratelencephalic
0	0	0	0	3	1	0	63	199	597	0	1	0	35	0	0	0	0	1	1302	0	0	0	0	0	43	1	27	Deep-layer intratelencephalic
0	0	0	1	0	0	3	2	1	0	0	0	0	0	0	0	0	0	1	2	0	0	0	0	48	1	0	0	Deep-layer intratelencephalic
0	0	0	0	269	28	0	9	0	0	0	3	0	84	0	0	0	2	0	1	4071	1116	0	0	1	0	1	406	Committed oligodendrocyte precursor
347	776	0	0	0	0	0	2	0	0	0	0	0	0	0	0	0	0	0	0	0	0	0	2	0	0	1	0	Astrocyte
0	0	0	0	0	0	0	0	726	409	0	29	0	2	0	0	0	0	0	1	0	0	0	0	0	2	1	1	Deep-layer intratelencephalic
0	0	0	0	0	34	1819	210	0	1289	119	21	81	0	0	0	0	57	0	1315	0	0	0	1	0	0	0	0	Deep-layer near-projecting
0	0	0	1	1	0	84	0	267	224	0	1	0	0	0	0	0	0	2	874	0	0	0	0	0	0	1	0	Deep-layer intratelencephalic
1	0	0	3	0	0	0	0	0	0	0	0	505	1754	0	0	0	1	0	2	0	0	0	752	0	0	0	0	LAMP5-LHX6 and Chandelier
1	0	0	0	0	0	0	0	1	0	0	0	0	173	0	0	0	0	1	3	0	0	0	1	0	1	0	2	Deep-layer intratelencephalic
0	0	0	0	0	1	1	6	0	0	0	1	0	0	0	0	0	1	1	3585	0	0	0	0	0	1	0	0	Miscellaneous
0	0	0	0	0	1	1	2	178	144	0	0	0	2	0	0	1	0	0	280	18	0	0	0	1	0	1	52	Deep-layer intratelencephalic
0	0	0	0	0	0	0	0	625	464	143	0	0	0	0	0	0	0	0	1	3	0	0	60	1	0	1	0	Deep-layer intratelencephalic
0	0	0	1	1	0	0	2	110	534	0	0	0	0	0	0	0	2	1	21	0	0	0	0	0	0	1	13	Deep-layer intratelencephalic
0	0	0	0	0	0	630	623	0	580	286	0	0	0	0	0	0	0	13	640	0	0	0	0	0	0	0	0	Deep-layer near-projecting
0	1	0	2	0	1	1	1	0	0	0	1	101	0	1715	0	0	0	0	2	0	0	0	1	0	47	1	0	MGE interneuron
0	0	0	0	5	1524	1	0	1	0	0	0	1	0	0	0	0	3	0	0	15035	434	0	0	0	0	1	0	Oligodendrocyte
0	0	0	1	1	0	1	136	0	0	0	0	0	2	0	3984	0	0	1	2	1	0	0	0	2	491	0	0	MGE interneuron
0	0	0	7	3	0	11	13	89	3	1	0	0	4	0	0	0	0	1	363	6	0	0	0	83	963	6	9	Upper-layer intratelencephalic
0	0	0	1	0	0	1136	3635	934	59	0	0	0	0	0	0	0	2	0	1	0	0	0	0	0	0	0	0	Deep-layer corticothalamic and 6b
0	0	1	1	23	17	469	928	115	1	0	1	0	1	0	0	0	8	0	11	26	0	0	44	0	0	1	16	Deep-layer corticothalamic and 6b
0	0	0	2	0	0	0	4	318	0	0	0	0	0	0	0	0	1	48	2778	0	0	0	0	0	0	1	0	Miscellaneous
0	0	0	0	0	0	0	1	464	0	0	9	0	0	0	0	0	0	128	3578	0	0	0	0	0	0	2	0	Miscellaneous
0	0	0	1	0	0	0	3	109	462	0	0	0	1	0	0	0	1	0	671	0	0	0	0	0	1	1	0	Deep-layer intratelencephalic
0	0	0	0	0	0	0	1	0	0	0	0	0	0	0	0	0	0	0	0	1	0	0	0	0	0	2	0	Deep-layer intratelencephalic
0	0	0	2	0	0	1610	1491	233	0	0	0	0	0	0	0	0	0	0	3	0	0	0	0	1	1	0	1	Deep-layer corticothalamic and 6b
0	0	4918	2564	0	0	0	1	0	15	0	0	0	246	0	0	0	0	0	1	0	0	0	289	0	1	0	0	CGE interneuron
0	0	0	2	1	0	1	99	1031	559	1	0	1	0	0	0	0	6	0	702	0	0	0	0	0	0	4	4	Deep-layer intratelencephalic
0	0	0	0	0	0	0	0	333	422	0	0	0	0	0	0	0	0	0	879	0	0	0	0	0	1	0	0	Deep-layer intratelencephalic
1	0	0	0	0	1	476	1057	0	1094	818	367	0	56	0	0	0	0	0	2542	0	0	0	0	0	0	1	1	Deep-layer near-projecting
0	0	0	0	0	0	0	0	376	0	0	0	0	0	0	0	1	1	0	1014	0	0	0	1	0	2	0	1	Deep-layer intratelencephalic
0	0	0	2	1	0	0	0	321	153	0	0	0	5	0	0	0	0	0	275	0	0	0	0	1	0	0	1	Deep-layer intratelencephalic
0	0	0	0	2	0	741	2	2	2	0	0	2	0	0	0	0	0	107	264	0	1	0	244	1	1	0	0	Oligodendrocyte precursor
0	0	0	2	0	15	0	2	708	364	0	1	1	59	0	0	0	1	0	761	0	0	0	0	0	0	4	3	Deep-layer intratelencephalic
0	0	0	2	0	0	591	3	466	43	0	1	0	1	0	0	0	0	0	1558	0	0	0	1	0	0	0	0	Deep-layer intratelencephalic
0	0	0	2	0	0	7	1	462	0	0	0	1	0	0	0	0	0	18	2816	0	0	0	0	0	332	1	1	Miscellaneous
0	0	0	1	0	0	1392	2	392	361	0	20	0	2	0	0	0	0	0	261	0	0	0	0	0	0	1	1	Deep-layer intratelencephalic
0	0	61	0	0	0	1	0	0	0	0	0	274	1362	0	0	0	0	0	1	0	0	0	514	0	3	0	0	LAMP5-LHX6 and Chandelier
0	1	0	2	0	0	0	1	194	0	0	0	0	0	0	0	0	0	0	0	0	0	0	0	0	0	0	0	Miscellaneous
0	4	0	1	0	0	0	0	77	0	0	1	1	0	0	0	0	0	0	211	0	0	0	0	0	0	0	0	Deep-layer intratelencephalic
0	0	0	0	0	0	0	251	108	0	0	0	0	0	0	0	0	0	0	298	0	0	0	0	0	1	1	0	Deep-layer intratelencephalic
0	0	0	1	0	0	0	54	228	0	0	0	0	0	0	0	0	0	0	0	0	0	0	0	1	2	1	1	Deep-layer intratelencephalic
0	0	0	0	0	0	0	0	152	0	5	0	0	0	0	0	0	0	58	3164	0	0	0	1	1	0	1	0	Miscellaneous
840	429	75	1	1	0	0	1	0	0	0	2	0	0	0	0	0	1	0	1	0	0	82	3	0	13	0	1	Oligodendrocyte precursor
0	0	0	1	122	1	449	1	520	71	0	0	0	0	1	0	0	0	0	281	0	0	0	0	2	1	0	2	Deep-layer intratelencephalic
0	0	0	2	0	0	477	0	340	1664	0	1	0	0	0	0	0	1	0	0	1	0	0	1	0	2	1	0	Deep-layer intratelencephalic
0	0	0	0	0	0	2	83	14	0	0	0	0	4	0	0	0	0	102	2364	0	0	0	0	0	0	0	0	Miscellaneous
0	0	0	5	0	0	1	3	195	181	0	1	0	0	0	0	0	0	0	212	0	0	0	0	0	1	0	0	Deep-layer intratelencephalic
422	537	0	100	1	0	0	2	0	2	0	0	0	0	0	0	0	1	0	2	2	0	0	0	0	1	0	0	Astrocyte
0	0	0	0	0	1	15	0	0	0	0	0	0	0	6304	183	0	1	0	3	0	0	0	0	0	105	0	0	MGE interneuron
1	0	0	3	0	1	1817	377	98	1443	533	0	0	3	0	0	0	0	0	1656	0	0	0	0	0	1	1	0	Deep-layer near-projecting
0	0	0	1	0	0	17	320	403	0	0	2	0	0	0	0	0	0	0	3367	0	0	0	1	0	1	1	1	Miscellaneous
0	0	0	1	0	0	0	0	475	0	0	0	0	2	0	0	0	0	1	592	0	0	0	0	0	0	0	1	Deep-layer intratelencephalic
0	0	0	1	0	0	1	3	0	1	0	0	200	2515	0	0	0	1	0	0	533	0	0	299	0	0	2	0	LAMP5-LHX6 and Chandelier
0	0	0	1	0	0	1938	178	25	917	1165	0	0	0	0	0	0	0	2	3550	0	0	0	0	0	1	1	0	Deep-layer near-projecting
0	1	0	1	0	0	1219	2	235	385	0	0	0	0	0	0	0	0	0	1461	0	0	0	1	1	0	0	0	Deep-layer intratelencephalic
0	0	0	1	0	0	0	3	942	138	1	1	0	0	0	0	0	1	16	717	0	0	0	0	0	0	0	1	Deep-layer intratelencephalic
0	0	0	2	1	54	0	1	411	337	0	0	0	0	0	0	0	1	0	246	0	0	0	0	0	4	0	0	Deep-layer intratelencephalic
0	0	0	2	1	0	0	0	168	428	0	0	0	2	0	0	0	0	0	803	0	0	0	0	1	29	1	0	Deep-layer intratelencephalic
0	0	95	1	0	0	74	51	572	219	0	1	0	0	0	0	0	0	0	2288	1	0	0	0	0	0	0	1	Deep-layer intratelencephalic
0	1	0	1	0	0	692	1506	146	0	0	0	0	0	0	0	0	0	0	2	0	15	0	0	0	1	0	0	Deep-layer corticothalamic and 6b
116	0	0	0	0	0	0	27	68	0	0	1	0	83	0	0	0	0	1	9	0	0	0	0	0	0	1	0	Deep-layer intratelencephalic
0	0	0	1	0	0	0	0	190	0	0	0	0	0	0	2	0	1	0	2	0	0	0	0	0	2	2	0	Deep-layer intratelencephalic
0	0	0	0	0	0	0	64	27	0	0	0	0	0	0	0	0	0	0	1241	0	0	0	0	1	0	0	0	Deep-layer intratelencephalic
0	1	0	1	0	0	670	1	118	2071	0	0	0	2	0	0	0	0	0	1724	0	0	0	1	0	0	0	0	Deep-layer intratelencephalic
0	0	0	0	0	0	282	2	0	559	0	216	0	1	0	0	0	0	0	2541	0	0	0	0	162	2	0	1	Deep-layer near-projecting
0	0	0	0	0	0	0	2	877	0	0	1	1	0	0	0	0	1	1	3934	0	0	0	0	0	1	4	0	Miscellaneous
0	0	0	4	4511	97	2	4	0	0	0	0	0	2	0	70	0	0	1	0	1238	2971	0	0	0	5	0	0	Committed oligodendrocyte precursor
0	0	0	0	0	0	896	3	345	1296	0	1	0	2	0	0	0	0	0	649	0	0	0	0	0	2	1	0	Deep-layer intratelencephalic
0	0	0	2	1	195	417	374	0	1270	196	150	0	1	0	0	0	0	10	3516	1	0	0	0	0	21	1	1	Deep-layer near-projecting
0	0	0	2	0	0	0	4	280	0	0	0	0	0	0	0	0	1	0	512	0	0	0	0	0	0	1	0	Deep-layer intratelencephalic
0	0	0	0	0	0	390	1	858	774	0	0	0	1	0	0	0	1	0	1498	0	0	0	0	0	0	45	0	Deep-layer intratelencephalic
0	0	0	2	1	0	0	4	871	1	0	2	0	3	0	0	0	1	249	1870	0	1	0	0	0	2	3	2	Miscellaneous
0	1	0	1	0	0	0	1	0	0	0	1	0	0	0	0	0	0	0	2	0	0	0	0	0	0	1	0	Deep-layer intratelencephalic
0	0	0	1	0	0	0	2	0	91	0	0	0	0	0	0	0	0	0	0	0	0	0	0	121	0	0	0	Deep-layer intratelencephalic
0	0	0	430	1	1264	0	0	0	0	0	0	0	0	0	0	0	0	0	0	7048	919	0	1	0	0	0	0	Committed oligodendrocyte precursor
2	0	0	1	0	0	1	268	1	0	0	0	1	0	4245	3163	0	1	2	1	0	0	0	0	0	74	0	0	MGE interneuron
0	0	0	3	2	2	1	8	537	14	0	1	0	0	0	0	0	0	0	64	0	0	0	2	3	2	3	0	Deep-layer intratelencephalic
0	9	0	1	0	6	0	1	1	1	0	0	0	1142	0	0	0	0	0	0	0	0	0	0	0	2	0	0	LAMP5-LHX6 and Chandelier
1	0	0	3	0	0	0	2	8	0	0	1	0	0	0	0	0	0	0	1	0	0	0	1	0	0	1	0	Deep-layer intratelencephalic
0	0	0	0	0	0	0	3	5	0	0	0	0	11	0	0	0	0	0	0	0	0	0	0	1	0	0	1	Deep-layer intratelencephalic
0	0	0	2	0	0	1162	260	0	2189	1313	0	0	1	0	0	0	0	0	5052	0	0	0	0	0	1	1	1	Deep-layer near-projecting
0	0	0	2	1401	396	0	111	1	0	0	0	0	0	0	0	0	0	0	1	3112	0	0	0	0	0	0	0	Oligodendrocyte
0	0	0	1	0	12	1	5	43	1	0	0	0	0	1	1	0	1	0	480	0	0	0	1	1	1	0	0	Deep-layer intratelencephalic
0	0	0	2	0	0	1	140	0	0	0	0	0	1	3008	0	0	0	0	2	1	0	0	0	0	484	0	0	MGE interneuron
0	0	0	1	0	1	1	416	0	1697	2	0	0	0	0	0	0	0	0	269	0	0	0	0	0	280	3	0	Deep-layer intratelencephalic
0	0	0	0	0	115	1	0	43	698	0	0	0	0	0	0	0	0	0	469	0	0	0	0	0	1	0	0	Deep-layer intratelencephalic
0	0	0	2	0	0	0	0	0	0	0	0	0	0	0	0	0	0	0	2370	0	0	0	1	0	0	0	0	Miscellaneous
0	0	0	3	0	0	1	5	0	1	0	0	0	145	0	0	0	0	0	1	1	0	0	1	0	1	3	1	Deep-layer intratelencephalic
0	1	0	1	0	0	2	5	5	0	0	1	4	0	0	70	0	0	0	2504	0	0	0	0	0	380	0	0	Miscellaneous
0	0	0	4	0	0	70	5	342	856	0	1	0	0	0	68	0	0	0	520	0	0	0	0	0	65	0	1	Deep-layer intratelencephalic
0	1	0	2	0	15	214	1434	57	17	0	1	0	0	0	0	0	0	0	0	0	0	0	0	0	1	1	0	Deep-layer corticothalamic and 6b
0	0	0	1	0	0	0	3	408	487	0	0	0	94	0	0	0	0	1	182	3	0	0	0	0	1	0	0	Deep-layer intratelencephalic
1407	1716	61	2	0	3	0	3	0	0	0	1	0	78	0	0	1	2	0	4	2	0	0	0	0	0	3	0	Astrocyte
0	0	0	1	0	0	141	4358	0	0	0	1	0	2	164	0	0	0	1	0	0	0	0	1	0	0	1	1	Deep-layer corticothalamic and 6b
0	0	0	0	0	0	0	3	271	375	0	0	0	1	0	0	0	0	0	2650	0	0	0	2	0	2	1	0	Deep-layer intratelencephalic
0	0	0	0	0	0	248	3	750	0	0	2	0	1	0	0	0	0	5	5226	0	0	0	1	1	0	0	0	Miscellaneous
0	0	0	2	0	0	0	3	7	0	0	1	96	4507	0	0	0	2	0	0	1	0	0	249	1	2	0	1	LAMP5-LHX6 and Chandelier
0	0	0	2	0	0	1	3	195	0	0	0	0	161	0	0	0	2	0	1	0	0	0	0	0	0	0	0	Deep-layer intratelencephalic
0	0	0	1	0	0	0	2	294	37	0	0	0	0	0	0	0	0	0	396	1	0	0	0	0	0	2	0	Deep-layer intratelencephalic
0	0	0	1	642	121	0	0	0	0	0	1	0	0	0	0	0	0	0	0	1048	249	0	0	0	0	0	0	Committed oligodendrocyte precursor
0	0	0	2	0	0	906	3	705	185	0	2	0	0	0	0	0	0	0	1148	0	0	0	1	1	0	1	0	Deep-layer intratelencephalic
0	1	0	1	0	0	1845	1	733	1	0	1	0	0	0	0	0	0	0	1380	1	0	0	0	0	3	2	1	Deep-layer intratelencephalic
0	0	0	0	1	0	751	1234	11	142	0	0	0	0	0	0	0	0	0	0	0	0	0	0	2	1	0	2	Deep-layer corticothalamic and 6b
0	0	0	0	0	8	0	1	992	333	0	0	0	0	0	0	0	1	0	526	0	0	0	58	0	1	1	0	Deep-layer intratelencephalic
1	0	0	1	0	0	61	3	185	648	0	1	0	0	0	0	0	0	1	577	0	0	0	0	0	3	0	0	Deep-layer intratelencephalic
0	0	0	1	0	0	1	0	361	478	0	0	0	0	0	0	0	0	0	277	1	0	0	0	0	0	0	0	Deep-layer intratelencephalic
0	0	0	1	0	0	105	5	406	1042	0	1	0	0	0	0	0	0	0	509	0	0	0	0	0	1	0	1	Deep-layer intratelencephalic
1	0	0	2	0	0	744	6	422	1406	0	2	0	0	0	0	0	1	0	4886	1	0	0	0	1	0	0	1	Deep-layer intratelencephalic
0	0	0	2	0	0	1386	1200	29	0	0	0	0	1	0	0	0	1	0	1	0	0	0	0	0	1	0	0	Deep-layer corticothalamic and 6b
0	0	0	0	0	0	0	3	497	400	0	1	1	0	0	0	0	0	0	592	0	0	0	0	0	2	0	0	Deep-layer intratelencephalic
0	0	0	1	0	0	1386	2522	538	44	0	0	0	3	0	0	0	0	0	130	0	0	0	0	0	0	0	0	Deep-layer corticothalamic and 6b
0	0	0	0	0	11	1	6	516	179	0	1	0	1	0	0	0	0	1	32	1	0	0	1	0	0	1	1	Deep-layer intratelencephalic
0	0	0	1	1	0	1	207	914	1	0	0	0	2	0	0	0	1	1	345	0	0	0	0	0	0	1	0	Deep-layer intratelencephalic
0	1	0	1	0	2	3	2	7	1	0	1	1	467	0	0	0	1	0	23	0	0	0	0	0	0	1	0	Deep-layer intratelencephalic
0	0	0	0	1006	1811	1	0	0	0	0	1	466	0	0	0	1	0	0	0	14360	1685	0	0	0	0	2	3	Oligodendrocyte
0	0	0	2	0	0	5	40	753	0	0	0	0	149	0	0	0	2	0	337	0	0	0	0	0	1	50	0	Deep-layer intratelencephalic
0	0	0	1	0	0	0	149	947	0	0	0	0	3	0	0	0	1	0	0	0	0	0	0	0	2	0	0	Deep-layer intratelencephalic
1	0	0	2	0	0	197	0	550	420	0	1	0	1	0	0	0	2	0	3512	0	0	0	0	0	1	1	0	Deep-layer intratelencephalic
0	0	0	3	0	0	1075	2	268	457	1	0	0	5	0	0	0	2	0	368	7	0	0	0	0	1	0	2	Deep-layer intratelencephalic
0	1	1267	9381	0	0	0	3	0	0	30	0	0	0	0	0	0	0	1	214	2	0	0	0	0	0	0	1	CGE interneuron
0	0	0	31	0	0	0	3	592	0	0	3	0	0	0	0	0	0	37	2808	0	0	0	0	0	0	0	0	Miscellaneous
0	0	0	2	0	44	682	587	141	947	144	1	0	180	0	0	0	0	0	3950	0	0	0	1	0	1	0	0	Deep-layer near-projecting
0	0	0	1	0	0	0	1	633	261	0	0	0	1	0	0	0	1	0	194	1	0	0	0	0	1	0	1	Deep-layer intratelencephalic
0	0	0	8	0	0	0	2	50	1106	1	3	0	0	0	0	0	0	0	497	0	0	0	0	0	2	0	0	Deep-layer intratelencephalic
0	1	0	0	6017	1667	1	2	0	0	0	0	0	1	0	0	0	0	0	78	10008	0	0	0	0	1	0	0	Committed oligodendrocyte precursor
0	0	0	2	0	0	0	682	0	0	0	3	0	0	912	720	0	0	0	1	0	0	0	1	2	540	1	0	MGE interneuron
0	0	0	1	0	0	0	2	396	0	0	0	0	0	0	1	0	0	0	552	0	0	0	0	0	2	1	0	Deep-layer intratelencephalic
0	0	0	2	0	0	28	2	719	319	0	2	0	0	0	16	0	0	1	1167	0	0	0	0	1	1	0	0	Deep-layer intratelencephalic
0	1	0	3	1	0	1	4	784	791	0	2	0	3	0	0	0	1	0	2551	0	0	0	0	0	0	1	0	Deep-layer intratelencephalic
0	0	0	2	0	1	1	1	0	0	0	2	0	0	0	0	250	299	0	2	573	7	0	0	0	1	1	0	Microglia
1	0	0	15	0	0	0	56	253	1045	0	0	0	0	0	0	0	3	0	192	0	0	0	0	0	1	2	0	Deep-layer intratelencephalic
0	0	0	1	0	0	0	2	263	254	0	0	0	32	0	0	0	0	0	253	1	0	0	0	1	1	1	0	Deep-layer intratelencephalic
0	0	0	0	0	0	345	2	514	778	0	0	0	0	0	0	0	1	0	501	0	0	0	0	0	2	0	2	Deep-layer intratelencephalic
0	0	0	1	0	0	0	26	398	0	0	1	0	0	0	0	0	1	175	4675	0	0	0	0	0	2	2	0	Upper-layer intratelencephalic
0	0	0	5	0	0	0	8	171	1	0	1	0	0	0	0	0	0	0	5151	0	0	0	1	0	0	0	0	Miscellaneous
0	0	0	1	1	0	1	46	0	1	0	1	0	0	0	0	7518	1764	0	0	0	0	0	0	0	2	0	0	Microglia
0	1	0	0	0	0	731	0	1	674	516	226	0	0	0	0	0	2	0	4989	0	0	0	1	0	0	0	1	Deep-layer near-projecting
0	1	0	1	0	0	1	4	202	1002	0	0	0	0	0	0	0	0	0	38	0	0	0	0	0	1	1	0	Deep-layer intratelencephalic
2	0	0	5	0	0	1055	0	313	827	829	339	0	2	0	0	0	1	0	4769	0	0	0	1	0	1	2	1	Deep-layer near-projecting
0	1	0	10	0	0	0	0	0	0	0	0	0	0	1	0	0	0	0	1	0	0	0	0	0	0	1	0	Deep-layer intratelencephalic
0	0	0	0	0	0	1564	2	440	682	0	1	0	0	0	0	0	1	0	1149	0	0	0	2	1	2	2	0	Deep-layer intratelencephalic
0	0	0	0	2212	166	2	1	15	75	0	0	0	0	0	0	0	0	0	0	8968	720	0	1	4	2	1	1	Committed oligodendrocyte precursor
0	0	0	2	0	0	1	0	1	0	0	1	352	2632	0	0	0	0	0	0	0	0	0	200	1	0	4	0	LAMP5-LHX6 and Chandelier
0	0	0	1	2	0	0	1	54	615	1	2	0	0	0	0	0	0	1	1805	1	0	0	0	1	4	0	1	Deep-layer intratelencephalic
0	1	0	3	0	0	0	55	717	1	0	1	2	171	0	0	0	0	1	199	0	0	0	1	0	1	2	0	Deep-layer intratelencephalic
1	0	1	3	0	0	1808	4580	568	1057	0	3	0	0	0	0	0	0	0	5	0	0	0	1	0	1	2	50	Deep-layer corticothalamic and 6b
0	0	0	1	1	0	2	2	280	641	0	0	0	1	0	0	0	0	2	602	0	0	0	1	0	3	0	1	Deep-layer intratelencephalic
0	0	0	1	0	0	0	0	735	1	0	1	0	3	0	0	0	0	0	27	0	0	0	0	0	1	0	0	Deep-layer intratelencephalic
0	0	0	2	0	0	424	0	176	1437	0	0	3	0	0	0	0	0	0	4634	0	0	0	0	0	1	0	0	Deep-layer intratelencephalic
0	0	0	4	0	1	353	39	354	692	0	16	0	1	0	0	0	3	0	3	44	0	0	1	4	1	4	0	Deep-layer intratelencephalic
0	0	0	0	0	0	765	2634	413	104	0	0	0	1	0	0	0	0	0	1	1	0	0	0	0	1	0	1	Deep-layer corticothalamic and 6b
0	0	0	1	0	0	274	521	1198	0	0	2	0	2	0	0	0	0	1	671	1	0	0	0	0	1	0	0	Deep-layer intratelencephalic
0	1	11	0	0	0	0	0	319	623	0	0	0	0	0	0	0	2	0	337	0	0	0	0	32	0	0	0	Deep-layer intratelencephalic
0	0	0	2	0	3343	0	0	0	0	0	125	0	0	0	0	0	0	0	1	3763	0	0	0	60	1	1	0	Committed oligodendrocyte precursor
0	0	0	2	0	0	105	70	54	166	1	0	1	1	0	0	0	0	1	533	0	0	0	0	0	0	1	0	Deep-layer intratelencephalic
0	1	0	0	0	0	594	0	222	1963	0	1	0	0	0	0	0	2	0	1175	0	0	0	0	0	0	0	0	Deep-layer intratelencephalic
0	0	0	7	4	0	301	3167	0	2	3	7	0	0	0	0	0	3	0	56	0	0	0	0	1	1	3	0	Deep-layer corticothalamic and 6b
0	1	0	1	0	0	1	1	132	520	0	0	0	0	0	0	0	1	0	0	0	0	0	0	0	1	1	2	Deep-layer intratelencephalic
0	0	0	0	1	1	1	2	725	470	0	1	0	0	0	0	0	0	1	1206	0	0	0	0	0	1	1	0	Deep-layer intratelencephalic
0	0	0	1	1	0	3943	3982	579	155	0	0	0	1	0	0	0	1	0	2	0	0	0	0	1	0	0	1	Deep-layer corticothalamic and 6b
0	0	0	0	1056	1	0	2	0	0	0	0	0	0	0	0	0	0	0	0	11292	148	0	0	0	1	0	0	Oligodendrocyte
0	0	0	0	0	0	0	76	692	0	0	1	0	2	0	1	0	0	0	1	0	0	0	0	0	0	25	1	Deep-layer intratelencephalic
0	0	22	1	0	55	0	1	17	1	0	0	0	1	1914	0	0	0	0	130	1	0	0	0	0	0	1	0	CGE interneuron
0	0	0	1	0	0	1	0	0	1	0	2	0	227	0	0	0	0	0	0	0	0	0	1	0	0	0	0	Deep-layer intratelencephalic
0	0	0	2	0	0	1	5	63	376	0	0	0	1	1	0	0	0	0	828	0	0	0	1	0	2	1	0	Deep-layer intratelencephalic
0	0	0	1	0	0	0	0	611	485	0	1	1	0	0	0	0	0	0	1737	0	0	0	0	0	1	0	0	Deep-layer intratelencephalic
0	0	0	2	0	0	0	1	296	0	0	0	0	0	0	0	0	0	1	6	0	0	0	1	4	0	0	0	Deep-layer intratelencephalic
0	2	0	0	0	0	1	3	108	0	0	0	0	0	2592	0	0	0	0	0	0	0	0	0	0	5	0	0	MGE interneuron
0	0	0	0	0	0	0	1	886	967	0	0	0	1	0	0	0	0	0	1288	0	0	0	0	0	0	1	0	Deep-layer intratelencephalic
0	0	0	3	0	0	0	3	84	0	0	0	1	0	1	0	1	0	0	3185	0	0	0	1	0	175	0	0	Upper-layer intratelencephalic
0	0	0	2	1	0	1	4	470	51	1	0	0	108	0	0	0	0	0	628	0	0	0	0	0	1	0	1	Deep-layer intratelencephalic
0	0	0	0	30	0	0	0	719	122	0	1	0	0	0	0	0	1	0	239	0	0	0	70	0	0	0	0	Deep-layer intratelencephalic
1	0	0	1	1	0	0	1	29	0	0	0	0	1	0	0	0	0	5	2982	0	0	0	0	0	252	0	0	Miscellaneous
0	1	0	3	100	1740	0	53	1	0	0	0	0	0	0	0	0	0	0	314	7241	803	0	0	0	3	82	303	Committed oligodendrocyte precursor
0	0	0	3	0	0	0	189	293	543	0	0	0	0	0	1	0	0	0	281	1	0	0	0	14	0	0	1	Deep-layer intratelencephalic
0	0	0	0	0	0	0	57	281	0	0	0	1	0	0	0	0	0	0	1	0	0	0	0	0	1	0	0	Deep-layer intratelencephalic
1	0	0	10	0	0	1	113	1	1	13	1	0	0	0	0	0	0	0	74	1	0	0	0	1	60	1	1	Deep-layer intratelencephalic
0	0	0	0	0	0	0	1	179	216	0	0	0	0	0	0	0	0	0	585	0	0	0	0	0	0	0	0	Deep-layer intratelencephalic
0	0	0	4	1	0	1	115	3	3	0	0	1	69	0	0	0	1	0	174	2	0	0	0	0	0	8	1	Deep-layer intratelencephalic
0	0	0	1	0	0	1	2	277	1	0	0	0	0	0	0	0	1	149	3863	0	0	0	0	0	22	2	0	Miscellaneous
0	0	1	6	0	0	0	1	10	273	0	1	1	0	0	0	0	0	0	616	0	0	0	0	0	0	110	2	Deep-layer intratelencephalic
0	0	0	3	0	0	953	358	0	1918	2032	621	0	1	0	0	0	1	0	3871	0	0	0	0	0	3	1	1	Deep-layer near-projecting
0	0	0	1	0	0	1	1	159	256	0	0	0	1	0	0	0	1	0	1538	30	0	0	0	1	0	0	0	Deep-layer intratelencephalic
0	0	0	5	0	0	0	2077	261	149	0	112	0	0	0	0	0	0	0	234	1	0	0	0	0	1	1	7	Deep-layer intratelencephalic
0	1	0	0	0	42	0	6	0	6	0	2	0	0	0	0	0	0	0	1098	0	0	0	0	0	383	0	0	Miscellaneous
0	0	0	1	4008	0	1	0	0	0	0	0	0	0	0	0	0	0	0	0	16536	5606	0	0	0	0	116	0	Committed oligodendrocyte precursor
0	0	0	2	20	0	109	1	574	1	0	0	0	0	0	11	0	0	0	197	38	0	0	0	2	0	2	1	Deep-layer intratelencephalic
0	0	0	0	0	0	0	2	189	1	0	0	0	0	0	0	0	1	0	423	0	0	0	0	0	0	0	0	Deep-layer intratelencephalic
0	0	68	10	1	1	1	7	0	1	0	1	1	2	2	1	0	0	0	10	1	3	0	3	12	9	2	3	Deep-layer intratelencephalic
0	0	0	1	1	0	0	4	0	2	292	0	0	0	21793	4577	0	0	0	1	0	0	0	0	0	549	0	0	MGE interneuron
0	0	0	2	0	0	0	1	390	702	0	1	0	1	0	0	0	1	0	73	0	0	0	0	0	0	1	0	Deep-layer intratelencephalic
1	0	0	0	0	0	1536	5292	361	191	0	0	0	1	0	0	0	0	0	1	1	1	0	0	1	0	2	0	Deep-layer corticothalamic and 6b
0	0	0	2	0	0	0	3	246	1880	0	0	0	0	0	0	0	2	0	977	0	0	0	0	0	1	1	0	Deep-layer intratelencephalic
0	0	0	311	1	0	2	2	0	0	0	0	0	1	0	0	2368	1719	0	9	3	1	0	0	0	216	3	0	Microglia
0	0	0	0	1	0	0	22	336	1	0	0	0	0	0	1	0	0	137	3097	0	0	0	0	0	673	0	0	Miscellaneous
0	0	0	2	0	0	1131	3	0	2353	171	79	0	1	1	0	0	1	0	2065	0	0	0	0	99	1	1	1	Deep-layer near-projecting
1	0	0	0	0	0	1	0	383	801	0	1	0	0	0	0	0	0	0	1119	0	0	0	0	0	0	0	0	Deep-layer intratelencephalic
0	0	0	1	0	0	0	2	0	642	0	1	1	0	0	2928	0	0	0	3	0	0	0	0	0	0	2	0	MGE interneuron
0	0	0	2	0	0	36	0	178	170	0	0	0	1	0	1	0	0	0	597	1	0	0	0	2	0	0	1	Deep-layer intratelencephalic
0	1	0	0	1	0	0	2	0	0	0	0	0	0	0	915	0	0	0	0	1	6	0	0	0	0	0	0	MGE interneuron
0	0	0	0	0	0	0	1	22	0	0	0	0	0	3347	0	0	0	0	0	0	0	0	0	0	4	4	0	MGE interneuron
0	0	0	63	0	0	0	0	0	0	0	0	0	1	0	1617	0	0	0	0	0	0	0	0	0	0	0	0	MGE interneuron
0	0	0	0	0	0	0	2	121	2	0	0	0	0	0	0	0	0	0	100	0	0	0	34	0	0	1	10	Deep-layer intratelencephalic
0	0	0	2	0	0	651	233	0	474	1250	102	0	372	0	0	0	0	0	3859	0	0	0	2	0	1	0	0	Deep-layer near-projecting
0	0	0	2	0	0	3	1	244	500	0	0	0	0	0	0	0	0	0	953	0	0	0	0	0	1	1	1	Deep-layer intratelencephalic
0	0	0	0	0	0	0	2	234	42	0	1	0	0	0	0	0	0	1	6	1	0	0	1	0	19	0	0	Deep-layer intratelencephalic
0	0	4135	330	0	0	0	0	0	1	0	0	0	0	0	0	0	0	0	5	1	1	0	2202	0	0	1	0	CGE interneuron
0	0	0	2	0	24	2	10	339	132	0	2	0	33	0	0	0	0	2	2716	1	0	0	1	1	1	1	3	Deep-layer intratelencephalic
0	0	0	2	0	0	0	114	0	8	14	6	7	9	1445	599	0	15	10	249	174	0	0	116	9	2	392	35	MGE interneuron
0	1	0	0	0	0	1229	849	300	1088	0	0	0	0	0	0	0	0	0	0	0	0	0	1	0	0	1	0	Deep-layer corticothalamic and 6b
0	0	0	3	36	0	0	2	263	0	1	0	0	306	0	0	0	1	0	117	0	0	0	0	78	3	0	0	Deep-layer intratelencephalic
1034	595	78	3	0	0	0	2	0	3	0	0	0	0	0	0	0	0	0	171	3	63	0	0	2	2	2	10	Astrocyte
0	0	0	0	0	1	1	61	175	295	0	1	0	1	0	0	0	0	1	877	0	0	0	0	0	0	0	93	Deep-layer intratelencephalic
0	0	7353	1	1	0	1	1	0	0	0	0	1	0	0	1378	0	0	1	1	0	0	0	0	0	0	3	1	CGE interneuron
0	0	0	0	0	0	1	1	452	0	0	0	0	0	0	0	0	0	0	284	0	0	0	0	1	0	0	0	Deep-layer intratelencephalic
0	0	0	0	0	0	0	3	1126	599	0	0	0	1	0	0	0	0	1	314	0	0	0	0	0	0	0	0	Deep-layer intratelencephalic
0	0	0	1	0	0	0	2	49	0	0	0	0	0	0	0	0	0	0	1171	0	0	0	0	0	0	0	0	Deep-layer intratelencephalic
0	3	1	7	0	0	0	22	520	246	0	6	1	2	0	0	0	1	1	818	0	0	0	0	0	2	4	0	Deep-layer intratelencephalic
1	0	0	10	1	0	2	9	387	192	0	7	1	1	1	0	0	0	4	613	2	0	0	2	3	0	7	4	Deep-layer intratelencephalic
0	0	1	0	0	0	0	0	185	0	0	0	0	0	0	0	0	0	2	0	0	0	0	0	0	1	0	2	Deep-layer intratelencephalic
0	0	1	1	0	0	0	1	197	818	0	0	1	0	0	0	0	0	0	4433	0	0	0	0	1	3	0	1	Deep-layer intratelencephalic
0	0	0	36	2	0	1258	1094	533	14	0	1	27	0	0	0	6	4	0	0	5	0	0	0	1	1	10	0	Deep-layer corticothalamic and 6b
43	680	183	2	1225	250	0	4	0	34	0	1	37	0	0	0	0	1	0	6	2302	291	61	603	2	0	1	0	Oligodendrocyte precursor
0	0	0	1	0	0	1	3	156	693	0	0	0	1	0	0	0	0	1	921	1	0	0	0	0	0	0	1	Deep-layer intratelencephalic
0	0	0	1	1	1	0	0	0	0	0	1	0	28	0	0	0	0	0	0	0	0	0	0	174	101	0	1	Upper-layer intratelencephalic
0	0	0	9	0	0	0	39	948	1	0	0	0	0	2	0	0	6	0	368	0	0	0	0	0	1	0	0	Deep-layer intratelencephalic
0	0	0	2	0	0	0	1	152	1	0	2	1	1	0	0	0	1	0	453	0	0	0	0	1	0	2	0	Deep-layer intratelencephalic
0	0	1783	5	0	0	0	6	0	0	0	3	7	105	0	0	0	25	1	8	0	0	0	681	2	58	0	0	CGE interneuron
192	1953	200	2	1	0	40	1	0	0	0	1	0	2	0	0	0	1	0	5	0	0	0	1	0	2	0	1	Astrocyte
0	0	0	18	0	0	1	4	290	1	0	0	0	310	0	0	0	0	0	3	0	0	0	3	0	0	0	0	Deep-layer intratelencephalic
0	1	0	2	0	0	3	12	613	585	0	0	0	0	0	0	0	1	8	305	0	0	0	0	0	1	1	1	Deep-layer intratelencephalic
0	0	0	1	0	0	1	3	157	1	0	0	1	0	0	0	0	1	0	1415	0	0	0	0	2	0	0	2	Deep-layer intratelencephalic
0	0	0	86	0	0	548	3	873	282	0	0	0	0	0	0	0	1	0	1462	99	0	0	0	0	0	1	1	Deep-layer intratelencephalic
0	0	0	3	0	0	934	1524	276	1	0	0	0	1	154	0	0	0	0	0	0	0	0	0	0	31	1	0	Deep-layer corticothalamic and 6b
0	0	0	1	0	0	446	920	47	837	105	2	0	2	0	0	0	0	0	6451	0	0	0	0	0	5	0	1	Deep-layer near-projecting
0	0	0	1	0	0	0	60	426	2382	1	1	0	1	0	0	0	0	0	1809	0	0	0	0	0	0	1	1	Deep-layer intratelencephalic
0	0	0	3	0	0	832	3486	6	131	0	1	0	0	0	0	0	0	0	6	1	0	0	1	0	2	2	2	Deep-layer corticothalamic and 6b
0	0	0	3	0	0	0	1	161	0	0	1	0	0	0	0	0	0	0	1	0	0	0	0	0	0	6	0	Deep-layer intratelencephalic
0	0	0	0	1	0	0	1	323	516	0	1	0	0	0	0	0	0	0	1018	0	0	0	0	0	0	1	0	Deep-layer intratelencephalic
0	0	1	0	0	0	1	31	609	22	0	1	0	0	0	0	0	1	0	957	0	0	0	0	0	0	0	0	Deep-layer intratelencephalic
76	411	0	0	55	398	1	0	0	0	0	0	438	2	0	0	1	1	0	3	948	0	0	0	0	0	0	0	Astrocyte
0	0	0	0	0	0	14	3	730	508	0	1	1	1	0	0	0	0	0	591	0	0	0	0	0	1	1	1	Deep-layer intratelencephalic
0	0	0	2	0	28	1653	4	1	1309	1277	97	1	0	0	0	0	0	0	4515	2	0	0	0	62	1	3	2	Deep-layer near-projecting
0	0	0	3	0	0	1	2	475	1	0	0	0	0	0	0	0	0	1	1	0	0	0	0	10	0	1	0	Miscellaneous
0	0	0	1	1	0	260	1	629	1762	0	0	0	0	0	0	0	1	0	2745	0	0	0	0	0	2	0	1	Deep-layer intratelencephalic
0	0	0	0	0	0	0	46	301	0	0	1	0	0	0	0	0	0	0	159	8	0	0	1	0	1	1	0	Deep-layer intratelencephalic
0	1	0	37	38	0	1	10	2	104	0	0	3	1244	0	0	0	0	9	19	1	0	0	67	0	4	61	0	LAMP5-LHX6 and Chandelier
0	0	1	0	0	0	0	0	0	0	0	0	0	293	0	0	0	0	0	1	0	0	0	0	47	3	0	2	Deep-layer intratelencephalic
0	0	0	0	0	0	1	0	700	0	0	0	0	1	0	0	0	0	11	3480	1	0	0	0	0	15	0	1	Miscellaneous
0	0	0	1	0	0	18	3	1003	416	1	2	0	0	0	0	0	1	1	248	2	0	0	0	0	1	1	0	Deep-layer intratelencephalic
0	0	0	0	0	0	9	1	548	155	1	0	1	1	0	0	0	0	0	524	0	0	0	0	1	0	0	64	Deep-layer intratelencephalic
0	0	0	0	0	0	0	3	179	728	0	1	0	2	0	0	0	0	0	72	0	0	0	48	0	0	0	0	Deep-layer intratelencephalic
0	1	0	1	0	0	1	4	453	0	0	0	0	1	0	0	0	0	2	325	0	0	0	0	0	1	1	0	Deep-layer intratelencephalic
0	0	0	0	0	0	0	3	60	0	0	0	0	0	0	0	1	0	0	1	1	0	0	0	0	0	0	0	Deep-layer intratelencephalic
0	0	0	0	0	12	2122	2687	360	164	0	0	0	0	0	0	0	0	0	18	0	0	0	0	0	0	1	0	Deep-layer corticothalamic and 6b
0	0	0	1	0	0	0	1	183	0	1	0	0	1	0	0	0	0	351	2899	0	0	0	0	1	4	1	0	Miscellaneous
0	1	0	1	0	0	1	4	899	737	0	2	0	1	0	0	0	0	0	893	1	0	0	0	0	0	1	19	Deep-layer intratelencephalic
0	0	0	1	0	0	3	1	0	0	1	1	0	1	0	0	0	0	0	0	1	0	0	1	1	0	1	0	MGE interneuron
0	0	1	1	0	0	514	1425	117	158	0	0	0	1	0	0	0	0	2	2	0	0	0	0	0	0	1	0	Deep-layer corticothalamic and 6b
0	1	0	2	0	0	1	3	599	712	0	3	0	0	0	0	0	0	1	1483	0	0	0	0	0	0	1	2	Deep-layer intratelencephalic
0	0	0	2	0	0	2376	3396	698	264	84	2	0	0	0	0	0	0	0	2	1	0	0	0	0	2	2	1	Deep-layer corticothalamic and 6b
0	133	0	0	0	0	737	5	188	1283	1785	152	0	1	0	0	0	10	0	4097	1	0	0	1	241	217	1	1	Deep-layer near-projecting
0	1	0	1	0	0	1209	5	135	696	0	0	1	1	0	0	0	0	0	737	0	0	0	0	0	2	0	0	Deep-layer intratelencephalic
0	1	1	1	1	0	1	1	437	0	1	0	0	23	0	0	0	0	0	24	0	0	0	0	0	0	0	2	Deep-layer intratelencephalic
0	0	0	1	0	0	0	6	0	0	0	1	0	1	0	1	0	15	82	0	0	0	0	1	0	1	0	0	Deep-layer intratelencephalic
0	0	0	1	0	0	2	0	3	0	0	2	0	0	0	0	2314	434	0	0	2	0	0	0	0	1	1	2	Microglia
0	0	0	0	0	0	0	2	171	992	0	1	0	0	0	0	0	0	1	419	0	0	0	0	0	0	0	0	Deep-layer intratelencephalic
0	0	0	1	0	1	1141	300	0	861	890	501	0	179	0	0	0	0	0	3451	0	0	0	3	0	0	1	0	Deep-layer near-projecting
0	0	0	3	0	0	0	1	31	0	0	0	0	8	0	0	0	0	17	4064	2	0	0	0	0	13	1	0	Miscellaneous
0	0	1	4	0	0	2005	3839	788	197	0	2	0	0	0	0	0	0	2	1	1	0	0	0	0	0	0	0	Deep-layer corticothalamic and 6b
0	0	0	0	0	0	2	1	732	63	1	0	0	0	0	0	0	0	1	401	0	0	0	0	1	0	1	0	Deep-layer intratelencephalic
0	0	0	0	0	0	0	1	674	178	0	1	1	1	0	0	0	0	0	729	1	0	0	0	0	0	0	0	Deep-layer intratelencephalic
0	0	0	0	0	3402	1	0	0	1	0	1	0	0	0	0	0	0	0	1	6876	0	0	0	0	1	0	0	Committed oligodendrocyte precursor
0	0	1	4	1	0	0	7	125	0	0	1	0	1	0	0	0	4	0	316	0	0	0	0	0	0	1	1	Deep-layer intratelencephalic
0	0	0	1	0	0	2	31	534	551	0	1	0	0	0	0	0	0	5	850	2	0	0	0	1	0	0	0	Deep-layer intratelencephalic
0	0	0	2	0	0	0	5	1	0	0	3	0	919	0	0	0	0	1	1	0	0	0	1	0	249	6	28	Upper-layer intratelencephalic
0	0	0	0	0	0	1384	555	0	531	938	367	0	0	0	0	0	0	0	2994	0	0	0	0	0	1	0	0	Deep-layer near-projecting
0	0	0	6	0	0	0	53	348	1470	0	9	1	1	0	0	0	1	2	321	0	0	0	0	1	0	0	1	Deep-layer intratelencephalic
0	0	0	23	0	60	888	536	241	782	1273	342	0	0	0	0	0	0	0	2882	0	0	0	0	0	0	29	0	Deep-layer near-projecting
0	0	0	0	0	0	0	1	173	794	0	1	0	0	2	0	0	0	0	433	1	0	0	0	0	0	0	0	Deep-layer intratelencephalic
0	0	0	106	644	691	0	0	0	0	0	0	0	0	0	0	0	0	0	92	2322	2625	1	0	0	0	1	0	Committed oligodendrocyte precursor
0	0	0	2	0	0	1	137	301	413	0	0	0	2	0	46	0	0	0	1170	0	0	0	2	1	0	1	0	Deep-layer intratelencephalic
0	0	0	2	0	0	3	2	8	0	1	0	0	0	0	0	1	0	0	642	0	0	0	0	0	0	4	1	Deep-layer intratelencephalic
0	0	0	0	0	0	0	0	861	0	0	0	0	1	1	0	0	1	0	0	0	0	0	0	0	0	1	0	Deep-layer intratelencephalic
0	0	0	0	1	0	0	3	150	310	147	1	1	0	0	0	0	0	0	0	0	0	0	1	0	1	0	0	Deep-layer intratelencephalic
1	1	0	1	0	0	0	1	901	1642	0	5	0	0	54	0	0	0	1	2743	1	0	0	0	0	1	0	1	Deep-layer intratelencephalic
0	0	0	0	1	0	1056	1382	33	2	0	3	0	0	0	0	0	0	1	0	1	0	0	0	0	0	1	1	Deep-layer corticothalamic and 6b
0	0	0	1	0	0	1464	4	0	1130	1604	370	0	387	0	0	0	0	0	3972	2	0	0	1	0	0	1	1	Deep-layer near-projecting
0	1	1	3	1	71	0	3	416	0	0	0	3	2	0	0	0	1	1	449	2	18	0	0	0	4	0	0	Deep-layer intratelencephalic
0	0	0	0	0	0	1	329	4	2761	0	0	0	0	0	0	0	0	1	858	0	0	0	1	0	221	0	0	Deep-layer intratelencephalic
0	0	0	2	1	0	0	0	343	0	0	1	0	19	0	0	0	0	0	857	1	0	0	1	0	0	0	0	Deep-layer intratelencephalic
0	0	0	0	0	0	741	0	1551	218	0	0	0	1	0	0	0	0	0	338	0	0	0	0	1	0	0	0	Deep-layer intratelencephalic
0	0	0	0	0	0	1	2	0	0	0	1	0	0	0	0	0	1	1	1	0	0	0	0	180	3	1	1	Deep-layer intratelencephalic
0	0	0	1	173	31	1644	5855	603	0	0	2	0	0	0	0	0	1	0	2	399	35	0	0	0	2	0	0	Deep-layer corticothalamic and 6b
0	0	18	2	1	0	0	0	205	0	0	0	0	0	0	0	0	0	0	2	0	0	0	0	0	0	0	0	Deep-layer intratelencephalic
0	0	1	1	0	0	973	5325	536	1	0	3	0	0	0	0	0	1	0	152	1	0	0	0	0	1	0	1	Deep-layer corticothalamic and 6b
0	0	0	1	0	0	597	1	51	1317	739	24	0	0	0	0	0	0	0	2363	0	0	0	1	196	1	0	0	Deep-layer near-projecting
0	0	0	2	0	0	0	111	417	181	0	0	0	0	0	0	0	0	0	1004	0	114	0	1	0	0	1	0	Deep-layer intratelencephalic
2	0	0	0	0	0	0	23	218	28	0	0	0	0	0	0	0	0	0	276	0	0	0	0	0	1	2	0	Deep-layer intratelencephalic
0	0	0	0	1	0	0	298	0	8	0	0	0	1	0	0	0	1	0	170	0	0	0	1	0	464	1	0	Deep-layer intratelencephalic
0	0	0	0	0	0	1	3	80	0	0	0	0	1	0	0	0	0	0	0	1	0	0	0	0	0	0	1	Deep-layer intratelencephalic
0	0	0	0	0	0	14	3	553	488	0	2	0	0	0	0	0	0	0	1366	0	0	0	0	0	0	0	1	Deep-layer intratelencephalic
0	0	0	2	0	0	0	5	486	807	0	0	0	0	0	0	0	1	1	0	1	0	0	0	1	0	3	0	Deep-layer intratelencephalic
0	1	0	4	274	151	0	2	0	0	0	3	0	0	0	0	0	0	0	3	8722	1157	0	2	0	0	3	11	Committed oligodendrocyte precursor
0	0	0	1	0	0	494	1	340	1348	0	0	0	0	0	0	0	1	0	295	0	0	0	0	0	1	1	0	Deep-layer intratelencephalic
0	0	0	0	0	0	0	1	651	372	0	0	0	0	11	0	0	0	1	615	0	0	0	0	0	2	1	0	Deep-layer intratelencephalic
0	0	0	3	0	0	0	25	896	21	0	1	0	0	0	0	0	0	0	1919	0	0	0	1	0	1	2	1	Deep-layer intratelencephalic
0	0	0	0	0	0	893	954	0	102	0	2	0	0	0	0	0	0	0	3	0	0	0	0	0	1	0	1	Deep-layer corticothalamic and 6b
0	0	0	0	0	0	827	4	1	938	1297	268	1	0	0	0	0	0	0	1151	15	0	0	0	0	3	1	6	Deep-layer near-projecting
0	0	0	0	0	0	2	0	17	0	0	0	0	1	0	0	1	0	52	1	1	0	0	0	1	0	1	0	Deep-layer intratelencephalic
0	0	0	0	0	0	1	1	0	2	374	0	0	0	0	0	0	0	112	10	0	0	0	254	0	185	0	1	Oligodendrocyte precursor
0	2	0	0	0	0	0	10	372	0	0	0	0	0	0	0	0	0	0	666	0	0	0	0	0	1	0	0	Deep-layer intratelencephalic
0	2	0	1	0	1	0	0	121	496	0	0	0	0	0	0	0	0	0	813	0	0	0	0	0	0	0	0	Deep-layer intratelencephalic
0	66	0	23	0	31	728	11	127	474	0	15	0	1	0	0	0	0	1	1008	1	0	0	0	0	5	3	0	Deep-layer intratelencephalic
0	0	0	2	0	24	231	4	1866	266	0	0	0	0	0	0	0	0	0	324	1	0	0	0	0	0	0	0	Deep-layer intratelencephalic
0	0	13	3	0	0	0	22	98	724	0	1	0	1	0	0	0	0	5	1	1	0	0	0	0	1	0	5	Deep-layer intratelencephalic
0	0	1	1	0	0	1247	4387	340	71	0	0	0	0	0	0	0	0	1	1	0	0	0	0	0	0	0	1	Deep-layer corticothalamic and 6b
1461	2455	106	2	0	0	0	1	0	0	0	0	0	1	0	0	0	1	0	0	1	0	0	0	0	0	0	0	Astrocyte
1	0	0	0	0	0	2	1	439	275	0	22	0	16	0	0	0	0	0	534	0	0	0	0	1	0	0	0	Deep-layer intratelencephalic
0	0	1	0	0	0	1483	280	0	521	515	53	0	236	0	0	0	0	0	1977	0	0	0	0	0	1	0	0	Deep-layer near-projecting
0	0	0	1	0	0	0	0	20	2	0	0	0	0	0	0	0	0	0	2	0	0	0	0	0	0	0	0	Deep-layer intratelencephalic
0	0	0	0	0	0	0	24	523	0	0	0	0	1	0	0	0	1	0	364	0	0	0	0	0	0	1	0	Deep-layer intratelencephalic
0	1	0	0	0	0	0	0	56	2	0	1	0	0	0	0	0	0	0	2	0	0	0	0	0	0	0	0	Deep-layer intratelencephalic
0	1	0	1	1	0	1	4	1333	1049	0	0	0	0	0	0	0	1	0	522	0	0	0	1	0	0	0	0	Deep-layer intratelencephalic
0	1	0	21	0	1	481	5	333	692	0	4	1	1	0	0	1	1	1	1253	1	0	0	0	0	0	1	2	Deep-layer intratelencephalic
0	0	0	2	0	0	0	74	197	0	0	1	0	0	0	0	0	0	0	0	0	0	0	0	0	2	1	1	Deep-layer intratelencephalic
0	0	0	2	3	0	0	1	31	0	0	2	0	2	0	742	0	0	1	25	0	0	0	1	0	0	1	0	MGE interneuron
0	0	0	0	0	0	2	5	131	97	0	1	0	0	0	0	0	0	0	2267	0	0	0	0	0	0	0	0	Deep-layer intratelencephalic
0	0	0	1	0	0	455	0	525	108	0	0	0	0	0	0	0	0	6	501	0	0	0	0	0	0	1	0	Deep-layer intratelencephalic
0	0	0	0	1	0	370	966	0	0	0	1	0	0	0	0	0	0	0	0	0	0	0	0	0	0	0	0	Deep-layer corticothalamic and 6b
0	0	0	0	0	0	0	15	395	125	1	0	0	0	0	0	0	0	0	1	0	0	0	0	0	1	0	1	Deep-layer intratelencephalic
0	0	1459	0	0	0	0	0	0	0	0	0	345	505	0	0	0	0	11	1	0	0	0	0	0	0	2	0	LAMP5-LHX6 and Chandelier
0	0	0	5	0	0	3	8	101	0	0	1	0	1	0	0	1	2	20	5362	0	0	0	0	0	460	0	0	Upper-layer intratelencephalic
0	0	0	1	0	0	1	2	636	0	0	0	0	0	0	0	0	0	0	233	1	0	0	3	0	0	0	0	Deep-layer intratelencephalic
0	0	0	2	0	0	213	1	137	680	1	3	0	0	0	0	0	0	0	3345	0	0	0	1	0	2	0	0	Deep-layer intratelencephalic
0	0	0	1	0	0	0	2	61	0	0	0	0	1	0	0	0	0	0	262	0	0	0	0	0	0	1	0	Deep-layer intratelencephalic
0	0	0	1	1560	446	3	1	0	0	0	0	0	0	0	0	0	1	0	1	332	2123	0	0	0	0	0	0	Oligodendrocyte
1	0	0	0	0	0	0	0	835	454	0	0	0	1	8	0	0	0	0	555	0	0	0	0	46	0	0	0	Deep-layer intratelencephalic
0	0	0	3	0	0	1	121	160	140	0	0	0	1	0	0	0	0	0	2347	0	0	0	0	1	1	0	1	Miscellaneous
0	0	0	0	0	0	132	10	579	507	0	0	0	0	0	0	0	0	0	85	0	0	0	1	0	0	0	0	Deep-layer intratelencephalic
0	0	1	0	0	0	0	1	727	775	0	0	0	0	0	0	0	1	0	396	1	0	0	0	0	0	0	0	Deep-layer intratelencephalic
0	0	0	0	0	0	30	1	271	888	0	0	0	1	0	0	0	0	0	1026	0	0	0	0	0	1	0	1	Deep-layer intratelencephalic
0	0	0	3	0	0	171	142	366	1132	0	0	0	0	0	0	0	0	0	73	0	0	0	0	0	0	0	0	Deep-layer intratelencephalic
0	0	0	1	0	0	0	40	348	317	0	0	0	59	0	0	0	1	0	560	0	0	0	0	1	2	0	0	Deep-layer intratelencephalic
0	1	0	290	1	0	0	1	0	0	0	1	0	0	0	0	66	1444	0	0	2	0	0	1	0	0	0	0	Microglia
0	0	0	1	0	0	0	3	712	168	0	0	0	0	2	0	0	1	0	1914	0	0	0	1	0	0	0	0	Deep-layer intratelencephalic
0	0	0	2	4	0	1	4	742	1	0	2	0	3	0	0	0	2	2	340	0	0	0	3	0	0	3	0	Deep-layer intratelencephalic
0	0	1	1	0	0	586	668	1	526	632	128	0	0	0	0	0	0	0	2195	1	0	0	0	0	1	0	0	Deep-layer near-projecting
1	0	0	0	0	0	311	177	751	554	0	0	0	0	0	0	0	0	0	1463	0	0	0	0	2	0	0	0	Deep-layer intratelencephalic
0	0	0	1	0	1	1	1	423	1	0	1	0	0	0	0	0	0	0	1	0	0	0	0	0	1	0	0	Deep-layer intratelencephalic
0	0	1	0	0	0	614	922	0	0	0	1	0	0	0	0	0	0	0	0	0	0	0	0	32	0	1	0	Deep-layer corticothalamic and 6b
150	109	0	0	0	0	56	2	396	181	0	0	0	0	0	0	0	0	0	177	0	0	0	0	0	1	0	0	Deep-layer intratelencephalic
0	0	0	1	0	0	3	140	13	556	0	0	0	0	0	0	9	39	1	288	0	0	0	1	0	1	0	0	Deep-layer intratelencephalic
0	0	0	23	0	0	51	0	690	1	0	0	1	1	0	0	0	1	121	1826	2	0	0	0	0	189	102	0	Miscellaneous
0	0	6073	3	0	0	0	2	0	0	0	0	0	0	0	0	1	0	0	0	0	0	0	964	0	0	0	0	CGE interneuron
1	0	0	0	0	0	0	11	437	0	193	1	0	0	0	0	0	0	1	73	5	0	0	2	0	0	1	0	Deep-layer intratelencephalic
0	0	1	3	10	0	2	58	646	0	0	0	0	0	0	0	0	0	0	3	0	0	0	0	0	0	1	0	Deep-layer intratelencephalic
0	0	0	16	0	0	1	1	432	509	0	1	0	0	0	0	1	0	0	378	0	0	0	1	2	1	0	1	Deep-layer intratelencephalic
0	0	0	3	0	0	0	0	30	0	0	9	0	0	0	0	0	0	0	0	0	0	0	0	0	1	1	0	Deep-layer intratelencephalic
0	0	0	0	0	0	632	593	0	874	1438	35	0	120	0	0	0	0	1	3663	0	0	0	0	0	0	0	0	Deep-layer near-projecting
0	0	0	1	8	0	697	2463	1086	0	0	9	0	0	0	0	0	1	0	1	0	0	0	0	0	0	0	3	Deep-layer corticothalamic and 6b
0	0	0	3	0	0	525	8	331	159	0	0	1	1	0	0	0	0	0	1455	1	0	0	0	0	0	0	1	Deep-layer intratelencephalic
0	0	0	0	0	0	0	0	214	0	0	1	0	0	0	0	0	0	0	1	0	0	0	0	0	0	0	0	Deep-layer intratelencephalic
0	0	0	0	0	0	767	1509	0	0	0	0	1	0	0	0	0	1	0	1	0	0	0	0	0	0	0	0	Deep-layer corticothalamic and 6b
0	1	0	1	0	0	932	796	0	526	567	151	0	0	0	0	0	0	0	3319	0	0	0	1	0	33	0	66	Deep-layer near-projecting
0	0	1	1	0	0	1682	1694	220	933	2406	104	0	0	0	0	0	0	0	2858	0	0	0	0	0	1	2	0	Deep-layer near-projecting
0	0	0	0	0	0	0	59	422	197	0	1	0	1	0	0	0	1	0	830	2	0	0	0	1	8	0	2	Deep-layer intratelencephalic
0	2	0	24	3288	555	4	5	0	1	0	4	3213	1	0	0	0	1	0	63	5281	1102	0	0	5	0	0	1	Committed oligodendrocyte precursor
0	0	0	0	0	0	127	2	571	58	0	0	0	0	0	0	0	0	0	457	0	0	0	0	0	0	0	0	Deep-layer intratelencephalic
0	0	0	0	0	0	1	55	469	325	0	2	1	0	0	0	0	1	0	636	0	0	0	0	0	0	0	2	Deep-layer intratelencephalic
1	1	1	0	0	0	2	2	180	533	0	0	0	1	0	1	0	0	0	44	0	0	0	0	0	0	1	0	Deep-layer intratelencephalic
0	0	0	0	0	0	2	0	455	0	0	0	0	0	0	0	0	0	0	157	0	0	0	0	1	1	0	0	Deep-layer intratelencephalic
110	9	1	6	0	0	1	45	24	472	1	0	0	2	0	0	0	2	1	1	0	0	0	0	0	0	163	0	Deep-layer intratelencephalic
0	0	0	0	0	0	1	1	585	1059	0	1	0	0	0	0	0	0	0	691	0	0	0	0	0	14	0	0	Deep-layer intratelencephalic
0	0	0	0	0	0	0	1	594	804	0	0	1	1	0	0	0	0	0	276	0	0	0	0	0	0	0	0	Deep-layer intratelencephalic
0	12	0	1	0	0	593	20	285	246	0	0	0	81	0	0	0	1	0	569	0	0	0	1	0	0	0	0	Deep-layer intratelencephalic
0	109	0	2	0	0	1	14	668	0	0	0	0	1	0	0	0	0	1	533	0	0	0	3	1	0	0	0	Deep-layer intratelencephalic
0	0	0	1	0	0	1	6	0	1	0	0	1	2	974	2009	0	0	0	0	0	0	0	0	0	29	0	0	MGE interneuron
0	0	0	1	0	0	1397	570	0	704	915	544	0	1	0	0	0	0	0	4440	1	0	0	0	0	0	3	0	Deep-layer near-projecting
0	0	0	1	0	0	2109	6299	5	338	0	0	0	2	89	0	0	1	0	1	0	0	0	0	0	0	19	0	Deep-layer corticothalamic and 6b
0	0	0	0	0	0	0	3	20	1	0	1	0	170	0	0	0	0	0	2	1	0	0	0	0	0	2	0	Deep-layer intratelencephalic
0	0	0	1	0	0	3	3	0	71	0	0	0	0	0	1667	0	0	1	2	1	0	0	1	0	0	1	1	MGE interneuron
0	0	0	1	0	0	0	0	0	1	0	0	173	1	0	2435	0	5	0	1	0	0	0	0	1	0	0	0	MGE interneuron
0	0	0	7	0	0	1	230	903	540	0	0	10	1	0	0	0	0	0	647	0	0	0	1	11	3	1	3	Deep-layer intratelencephalic
0	0	0	0	0	0	1445	2746	0	0	0	0	0	0	0	0	0	0	0	1	0	0	0	0	0	0	0	0	Deep-layer corticothalamic and 6b
0	0	0	1	0	32	4	30	230	667	1	1	0	0	0	0	0	0	0	743	1	0	0	0	0	0	3	2	Deep-layer intratelencephalic
0	0	0	1	0	0	0	66	593	0	30	0	0	0	0	0	0	0	0	1	0	0	0	0	0	1	0	0	Miscellaneous
0	0	0	1	1333	2013	1	2	1	1	0	0	187	0	0	0	0	1	0	4	9474	469	0	0	0	1	0	0	Committed oligodendrocyte precursor
0	0	0	2	1	141	1	118	1	1	0	0	0	1	9587	1068	0	0	0	2	0	0	0	0	0	831	20	0	MGE interneuron
0	0	0	1	0	0	1	4	0	0	0	0	0	759	0	0	0	0	0	0	0	0	0	1	0	0	1	0	Deep-layer intratelencephalic
0	0	1	0	0	0	570	2	70	3211	1571	1	0	0	0	0	0	0	0	286	0	0	0	0	0	3	0	0	Deep-layer near-projecting
0	0	0	7	0	0	45	80	295	430	0	8	0	0	0	0	0	0	0	378	0	0	0	0	0	4	0	0	Deep-layer intratelencephalic
0	0	0	2	0	0	36	2	649	200	0	0	0	1	0	0	0	1	0	706	0	0	0	0	0	0	1	1	Deep-layer intratelencephalic
0	0	0	1	0	0	0	4	927	97	0	0	0	3	0	0	0	0	1	196	0	0	0	0	0	322	1	0	Deep-layer intratelencephalic
0	0	0	2	0	1	0	1	0	155	0	0	0	0	0	0	0	2	633	1607	1	0	48	1779	0	46	0	0	Oligodendrocyte precursor
0	0	0	1	1	0	86	1	38	1109	0	0	0	0	0	0	0	0	0	271	1	0	0	0	0	0	0	0	Deep-layer intratelencephalic
0	0	0	3	0	0	2	2	385	633	0	0	0	0	0	0	0	0	0	2	0	0	0	1	0	0	1	0	Deep-layer intratelencephalic
0	0	0	0	0	0	628	3	888	1	0	1	0	0	0	0	0	0	0	454	1	0	0	0	0	1	0	1	Deep-layer intratelencephalic
52	374	119	3	0	0	1	0	110	0	0	0	0	0	0	35	0	0	0	15	6	0	0	0	0	0	1	0	Deep-layer intratelencephalic
0	0	0	2	0	0	1100	3085	367	374	80	0	1	0	0	0	0	0	0	424	0	0	0	0	0	16	1	1	Deep-layer corticothalamic and 6b
0	0	1	1	0	0	820	296	1140	277	0	0	0	26	0	13	0	0	0	233	0	0	0	0	0	0	0	0	Deep-layer intratelencephalic
0	0	0	4	0	1	0	1	0	0	0	0	0	0	0	0	727	2154	1	0	0	0	0	1	0	0	0	0	Microglia
5	0	0	2	0	0	1208	39	1	1151	100	203	0	0	0	0	0	0	0	1683	0	0	0	1	21	3	14	14	Deep-layer near-projecting
0	0	0	1	0	0	0	41	806	0	0	0	0	0	0	0	0	1	1	470	0	0	0	0	0	0	0	0	Deep-layer intratelencephalic
0	0	0	0	0	0	0	6	642	628	1	0	0	0	0	0	0	0	0	3257	0	0	0	0	0	12	0	0	Deep-layer intratelencephalic
0	0	65	1	0	0	108	1	34	0	0	0	1	0	0	0	0	1	0	515	0	0	0	0	122	0	1	0	Deep-layer intratelencephalic
0	0	0	1	0	0	0	0	178	0	0	0	0	1	0	0	0	1	0	2429	0	0	0	0	0	1	0	1	Miscellaneous
2	0	0	1	0	0	0	34	57	0	0	0	0	0	0	0	0	0	2	3692	0	0	0	3	0	0	2	0	Miscellaneous
0	0	1	0	0	0	850	3099	69	2	0	1	0	1	0	0	0	0	0	1	7	0	0	0	0	3	0	0	Deep-layer corticothalamic and 6b
0	0	0	1	0	0	0	1	9	1	0	0	0	0	0	1	0	0	0	2595	0	0	0	0	0	2	1	0	Deep-layer intratelencephalic
0	0	0	0	0	0	1784	4	0	1468	1522	0	1	297	0	0	0	0	0	5619	0	0	0	0	0	0	0	0	Deep-layer near-projecting
0	0	0	1	0	0	0	1	183	1038	1	1	0	0	0	0	0	0	0	965	1	0	0	0	1	1	2	1	Deep-layer intratelencephalic
0	0	0	3	0	0	236	1	106	559	0	1	0	0	0	0	0	0	1	1110	0	0	0	0	1	0	0	0	Deep-layer intratelencephalic
0	0	66	0	0	0	0	1	240	0	0	0	0	0	0	1	0	0	4	15	19	0	0	0	0	0	1	0	Deep-layer intratelencephalic
0	0	0	0	0	0	1011	1	0	4861	0	0	0	0	0	0	0	0	0	0	0	0	1	543	0	3	0	0	Oligodendrocyte precursor
0	0	0	2	0	0	4	1	25	278	0	0	0	0	0	0	0	0	0	718	9	0	0	0	0	0	0	0	Deep-layer intratelencephalic
1	0	0	3	2	0	58	1	388	145	0	2	0	2	0	0	0	2	6	0	0	0	0	0	0	1	2	0	Deep-layer intratelencephalic
0	0	0	0	0	0	461	2160	457	66	0	4	0	1	0	0	0	1	0	288	1	0	0	1	0	0	1	0	Deep-layer corticothalamic and 6b
0	0	0	0	1	0	0	102	618	0	0	0	0	1	0	0	0	0	0	1	0	0	0	1	0	1	0	0	Deep-layer intratelencephalic
0	0	0	5	0	0	0	2	1	0	0	0	301	775	403	0	0	0	1	0	0	0	0	28	0	2	2	0	LAMP5-LHX6 and Chandelier
0	0	0	2	1	0	1102	490	0	643	458	324	0	1	0	0	0	0	0	2236	0	0	0	0	0	0	311	0	Deep-layer near-projecting
0	0	0	1550	0	0	12	1458	398	0	0	1	0	0	1140	2467	0	0	0	2	2	0	0	0	0	168	1	1	MGE interneuron
0	0	0	2	600	465	0	1	0	0	0	0	0	0	0	0	0	0	0	3	12767	2178	0	0	0	0	0	1	Oligodendrocyte
0	0	0	0	2	0	0	2	0	0	0	0	0	25	0	0	0	0	2	2	0	0	0	0	0	0	0	0	Deep-layer intratelencephalic
0	0	0	0	0	0	664	1	14	992	0	3	0	0	0	0	0	0	2	1233	0	0	0	1	0	2	3	0	Deep-layer intratelencephalic
0	0	0	1	0	0	2	5	695	0	0	0	1	0	0	27	0	0	0	578	0	0	0	0	0	3	1	0	Deep-layer intratelencephalic
0	0	0	6	1	0	431	1353	1	310	354	626	0	0	0	0	0	2	0	4498	0	0	0	1	0	0	1	0	Deep-layer near-projecting
0	0	0	3	0	0	3	71	568	827	0	0	0	0	0	0	0	1	0	1730	1	0	0	0	0	2	1	0	Deep-layer intratelencephalic
0	0	83	6	1519	124	0	0	0	0	0	1	0	0	0	0	0	1	0	2	9011	2160	0	0	0	0	0	2	Oligodendrocyte
0	0	0	0	0	0	251	3496	12	0	0	0	0	0	0	0	0	1	0	3	0	0	0	1	0	1	2	0	Deep-layer corticothalamic and 6b
0	0	0	1	0	0	0	81	182	516	0	0	0	0	0	0	0	1	0	105	2	0	0	0	0	29	10	0	Deep-layer intratelencephalic
0	0	0	3	0	0	0	2	543	2	0	1	0	0	0	0	0	1	69	2523	0	0	0	0	1	1	0	0	Upper-layer intratelencephalic
0	0	0	1	0	0	0	4	155	0	0	0	1	1	0	0	0	1	0	1494	0	0	0	0	0	1	0	0	Deep-layer intratelencephalic
0	0	0	1	0	0	0	4	492	122	0	0	0	144	0	0	0	0	0	841	0	0	0	0	0	1	0	0	Deep-layer intratelencephalic
1490	1122	722	0	0	0	0	2	0	1	0	1	1401	502	0	0	63	28	0	2	0	0	0	801	0	0	1	0	Astrocyte
0	0	0	2	0	0	2103	0	0	282	0	0	0	0	0	0	0	1	222	2	0	0	468	1200	0	0	2	0	Oligodendrocyte precursor
0	0	0	2	0	0	1018	2075	878	467	0	0	0	0	0	0	0	0	1	623	0	0	0	0	0	0	0	0	Deep-layer corticothalamic and 6b
0	0	0	0	0	0	0	0	0	0	0	1	0	273	0	0	0	1	0	4	0	0	0	0	0	1	0	0	Deep-layer intratelencephalic
0	0	0	0	0	0	0	4	383	1062	0	1	0	0	0	0	0	0	0	278	0	0	0	0	0	0	1	0	Deep-layer intratelencephalic
0	0	0	0	1	0	611	4	1429	0	0	0	81	50	0	0	0	0	0	1241	1	0	0	0	0	0	0	0	Deep-layer intratelencephalic
0	0	0	1	4	0	2	2	1	0	0	5	0	6	3624	0	0	6	0	2	0	0	0	1	0	988	0	1	MGE interneuron
0	0	0	4	0	0	0	1	5	558	1	0	0	4	0	0	0	0	0	977	0	0	0	1	0	0	0	1	Deep-layer intratelencephalic
0	1	0	9	0	1	45	16	0	0	0	0	0	0	0	0	0	0	0	5	3	0	434	29	0	0	0	0	Oligodendrocyte precursor
0	0	0	1	0	0	0	5	217	136	1	0	0	0	0	0	0	1	0	866	0	0	0	0	0	0	2	0	Deep-layer intratelencephalic
0	0	0	2	0	0	0	261	843	173	0	0	0	1	0	0	0	0	0	494	2	0	0	0	0	1	3	0	Deep-layer intratelencephalic
0	0	0	0	0	0	649	1148	10	1	0	1	0	1	194	0	0	2	0	1	0	0	0	2	0	0	1	1	Deep-layer corticothalamic and 6b
0	0	0	1	0	0	425	4	229	398	0	0	0	0	0	0	0	0	0	1265	1	0	0	1	0	0	1	1	Deep-layer intratelencephalic
0	0	1	1	0	0	54	3	621	1801	0	1	0	0	0	0	0	1	1	2359	0	0	0	1	0	2	12	0	Deep-layer intratelencephalic
0	0	0	2	0	0	1370	832	0	2175	264	0	1	281	0	0	0	1	1	3162	1	0	0	0	0	1	0	1	Deep-layer near-projecting
0	1	0	1	0	0	1	4	327	487	0	1	0	0	0	0	0	0	2	177	0	0	0	0	0	2	1	0	Deep-layer intratelencephalic
0	0	0	1	703	567	0	1	0	0	0	0	0	0	0	0	0	0	0	0	17269	1377	0	0	0	0	0	0	Oligodendrocyte
0	0	0	0	0	0	1843	3990	0	0	0	2	0	1	0	1	0	0	25	0	1	0	0	63	0	0	0	0	Deep-layer corticothalamic and 6b
28	0	1	2	0	0	0	2	14	0	0	45	97	1	1022	8200	0	0	0	0	0	0	0	0	0	197	0	1	MGE interneuron
0	0	0	5	0	0	1	4	710	2	0	4	0	4	0	0	0	1	41	3433	0	0	0	0	0	18	2	2	Miscellaneous
0	1	0	2	0	0	19	19	430	1308	0	1	0	1	0	0	0	0	1	784	0	0	0	1	0	1	21	1	Deep-layer intratelencephalic
0	0	0	0	2488	281	2	1	1	0	0	0	0	0	0	6	0	0	0	0	4394	1625	0	0	0	1	1	0	Committed oligodendrocyte precursor
0	0	1	1	0	0	1939	610	0	2578	933	313	0	1	0	0	0	2	0	3973	0	0	0	0	1	1	1	0	Deep-layer near-projecting
0	1	4905	3	0	0	2	4	0	0	0	1	0	598	0	0	0	0	0	0	0	0	0	29	0	2	1	1	CGE interneuron
0	0	0	0	0	0	8	5	357	0	0	2	0	92	0	0	0	0	0	22	0	0	0	0	1	1	1	0	Deep-layer intratelencephalic
0	0	0	2410	0	1	0	1	1	0	1	4	0	1	0	3796	0	0	0	3	1	0	0	2	0	0	0	0	MGE interneuron
0	0	0	0	0	0	0	403	332	1480	0	1	0	227	0	0	0	0	0	590	0	0	0	1	0	1	3	0	Deep-layer intratelencephalic
0	0	0	1	0	0	0	5	295	0	0	0	0	58	0	0	0	0	0	4227	0	0	0	1	0	0	0	0	Upper-layer intratelencephalic
0	2	1	3	0	21	0	0	0	0	0	0	0	0	0	0	0	0	0	0	6479	0	0	0	1	1	0	1	Committed oligodendrocyte precursor
0	0	0	1	0	0	0	1	0	0	505	0	0	127	0	0	0	1	1	0	1	0	0	0	0	1	0	1	Deep-layer intratelencephalic
0	0	0	2	0	0	1	5	624	1	0	1	0	3	0	0	0	0	0	32	0	0	0	1	0	0	0	0	Deep-layer intratelencephalic
0	0	0	0	0	0	0	2	665	753	0	0	0	2	0	0	0	0	0	201	0	0	0	0	1	0	51	0	Deep-layer intratelencephalic
0	0	0	1	0	0	2	3	122	0	0	2	0	119	0	0	1	0	0	3	0	0	0	0	0	0	0	0	Deep-layer intratelencephalic
0	0	0	1	0	0	0	35	1	1	0	0	0	295	0	0	0	1	0	2	1	0	0	0	83	3	25	12	Deep-layer intratelencephalic
0	0	0	1	1	0	781	3	247	847	0	1	0	0	0	0	0	0	1	1315	0	0	0	0	0	0	0	0	Deep-layer intratelencephalic
0	0	0	2	0	204	33	1	490	176	0	0	0	0	0	0	0	0	1	222	80	0	0	1	1	1	3	0	Deep-layer intratelencephalic
0	0	0	4	0	0	0	2	0	0	0	1	0	313	0	0	0	0	0	0	0	0	0	0	66	2	0	0	Deep-layer intratelencephalic
457	819	264	0	3	0	0	127	0	0	0	0	0	0	0	0	0	79	0	1	2	0	0	0	0	1	0	0	Astrocyte
0	0	1	133	0	0	0	3	0	0	0	1	0	0	483	1837	0	0	0	1	0	0	0	1	0	0	1	0	MGE interneuron
0	0	0	0	571	254	0	0	1	0	0	1	0	0	0	0	0	0	0	0	4400	1659	0	0	0	2	1	1	Committed oligodendrocyte precursor
0	0	0	2	0	1	1820	9	1557	628	0	0	0	1	0	0	0	0	0	1396	23	0	0	2	0	2	1	1	Deep-layer intratelencephalic
0	0	0	3	0	0	16	3	463	341	0	3	0	1	0	0	0	0	2	354	0	0	0	0	0	24	1	0	Deep-layer intratelencephalic
0	0	0	2	1	0	1133	3757	2835	130	133	1	0	0	0	0	0	0	0	833	0	0	0	0	0	2	0	1	Deep-layer corticothalamic and 6b
0	0	3285	0	0	0	0	5	910	0	0	1	0	1	0	0	0	0	0	3	96	0	0	433	2	1	0	0	CGE interneuron
0	0	0	0	0	0	0	0	167	0	0	0	1	1	0	0	0	0	0	3718	0	0	0	1	0	187	0	0	Miscellaneous
0	0	0	4	1	0	48	3	1312	1062	0	2	0	1	0	0	0	0	1	1762	0	0	0	0	2	2	2	2	Deep-layer intratelencephalic
0	0	0	3	0	0	844	3	579	354	0	1	0	0	0	0	0	0	0	1791	0	0	0	0	0	0	0	0	Deep-layer intratelencephalic
0	0	0	1	0	0	335	3140	65	1	139	0	1	0	0	0	0	0	0	0	0	0	0	0	1	1	0	0	Deep-layer corticothalamic and 6b
0	1	0	565	0	283	1	2	0	1	1	4	1	5	0	3320	0	0	0	4	0	0	0	2	120	2	1	1	MGE interneuron
0	0	0	5	0	0	165	2	331	214	1	0	0	1	0	0	0	2	0	367	0	0	0	0	0	0	0	0	Deep-layer intratelencephalic
0	0	0	1	0	0	0	81	433	1472	0	1	0	1	0	1	0	0	0	461	0	0	0	0	0	0	1	2	Deep-layer intratelencephalic
0	0	0	4	1	0	1473	172	0	1060	1800	133	0	1	0	0	0	0	0	3375	1	0	0	0	0	2	0	0	Deep-layer near-projecting
0	0	0	2	0	0	2	2	796	1	0	1	1	112	0	0	0	2	0	609	0	0	1	0	0	3	0	0	Deep-layer intratelencephalic
0	0	0	2	0	1	242	15	208	0	0	1	0	0	0	0	0	1	1	3781	0	0	0	1	0	1	1	1	Miscellaneous
0	0	0	2	1	0	1656	1384	1246	0	0	0	1	11	0	0	0	0	0	12	0	1	0	2	0	0	0	0	Deep-layer corticothalamic and 6b
0	0	0	2	0	20	0	5	1127	168	325	0	0	117	0	0	0	3	0	1254	0	0	0	2	0	1	0	0	Deep-layer intratelencephalic
0	0	0	2	0	0	0	3	657	0	0	3	0	2	0	0	0	0	0	584	1	0	0	0	0	2	1	0	Deep-layer intratelencephalic
0	1	0	2	0	0	0	1	854	0	0	0	1	0	0	0	0	1	0	1686	1	0	0	0	0	1	2	0	Deep-layer intratelencephalic
184	0	477	2	0	0	3	1	286	196	0	1	0	0	0	0	0	0	0	2104	1	0	0	1	0	8	0	0	Deep-layer intratelencephalic
0	0	0	1	0	0	0	1	640	2	0	0	0	0	0	0	0	0	0	486	11	0	0	0	0	0	0	1	Deep-layer intratelencephalic
0	1	0	2	6677	482	7	1	0	0	0	1	0	0	0	0	0	3	0	0	4723	2	0	0	0	0	0	1	Committed oligodendrocyte precursor
0	0	0	3	0	0	0	193	457	0	0	0	0	0	0	0	0	3	3	4818	0	0	0	0	0	0	1	1	Miscellaneous
0	0	0	2	0	0	0	6	82	0	0	1	1	0	0	0	0	0	0	2	0	0	0	1	0	1	1	0	Deep-layer intratelencephalic
1	0	0	2	0	0	1	97	73	1986	0	1	0	2	0	0	0	0	0	146	0	0	0	1	0	1	1	1	Deep-layer intratelencephalic
0	0	0	1	0	0	1	8	287	1	0	1	0	1	0	0	0	1	0	3	0	0	0	0	57	1	0	1	Miscellaneous
0	0	0	3	0	0	0	2	652	0	0	1	0	0	0	0	0	0	0	1550	0	0	0	0	1	1	0	1	Deep-layer intratelencephalic
0	0	0	2	0	0	719	1	128	2	0	1	0	1	0	0	0	0	26	5048	0	0	0	0	0	3	2	0	Miscellaneous
0	0	0	1	0	0	5	4	0	695	0	0	0	0	0	0	0	0	100	0	0	0	606	1	0	0	0	0	Oligodendrocyte precursor
1	0	0	2	0	0	1	3	81	1186	0	1	0	0	0	0	0	0	0	2949	1	0	0	1	0	0	0	0	Deep-layer intratelencephalic
0	0	1	2	0	0	0	4	102	0	0	1	0	4	0	0	0	0	50	748	0	0	0	1	0	0	0	1	Deep-layer intratelencephalic
0	0	0	3	0	0	300	8	306	0	0	3	0	1	0	0	0	2	0	7448	0	0	0	2	0	2	2	1	Miscellaneous
0	0	0	4	0	0	338	1	654	689	0	0	0	0	0	0	0	1	0	1248	0	0	0	2	0	0	1	0	Deep-layer intratelencephalic
0	0	0	1	1023	0	1	1	0	0	0	0	0	0	0	0	1948	1070	0	2	5536	518	0	0	0	0	0	0	Vascular
0	0	0	1	0	0	1	3	0	1	0	0	0	750	0	0	0	0	0	1	0	0	0	0	19	1	0	0	Deep-layer intratelencephalic
0	0	0	0	0	0	2	5	0	0	0	1	258	2476	0	0	0	2	1	0	1	0	0	63	0	0	0	0	LAMP5-LHX6 and Chandelier
0	0	0	4	0	1	0	4	574	0	0	0	0	0	0	0	0	0	0	4715	0	0	0	0	0	0	0	0	Miscellaneous
0	0	0	1	1	0	0	1	106	769	0	4	0	0	0	1	0	0	0	482	0	0	0	0	0	1	0	0	Deep-layer intratelencephalic
0	0	0	1	0	0	677	1318	0	821	1026	212	0	309	0	0	0	0	0	1624	0	0	0	0	0	1	0	1	Deep-layer near-projecting
0	0	0	1	0	0	0	91	732	332	0	1	0	0	0	0	0	0	0	720	0	0	0	0	0	0	0	0	Deep-layer intratelencephalic
0	0	0	2	0	0	0	4	289	533	0	1	3	0	0	0	0	0	133	0	0	0	0	0	0	61	0	0	Deep-layer intratelencephalic
52	0	0	0	0	0	0	9	0	0	0	0	155	1443	0	0	0	0	0	0	0	0	0	421	0	0	1	0	LAMP5-LHX6 and Chandelier
0	1	0	1	0	0	0	86	0	1224	103	1	0	2	0	0	0	0	0	111	0	0	0	0	0	509	1	0	Deep-layer intratelencephalic
0	0	0	2	0	0	0	0	32	1	0	1	0	0	0	0	0	0	2	486	0	0	0	0	0	0	0	0	Deep-layer intratelencephalic
0	0	0	3	1	0	1051	4	468	410	0	40	0	1	0	0	0	0	0	121	2	0	0	0	78	0	1	6	Deep-layer intratelencephalic
0	0	0	1	0	0	1844	2	1	820	0	0	0	0	0	0	0	0	1	1	0	0	0	2464	0	1	1	0	Oligodendrocyte precursor
0	0	1	4	0	0	1137	1567	52	0	0	2	0	0	97	0	0	2	0	0	0	0	0	0	0	0	1	0	Deep-layer corticothalamic and 6b
0	13	0	2	1	0	0	145	375	2026	0	1	0	0	0	0	0	1	1	22	0	0	0	1	0	3	27	0	Deep-layer intratelencephalic
0	0	0	0	1	0	0	3	150	1319	0	1	0	1	0	0	0	0	1	204	0	0	0	0	0	1	0	0	Deep-layer intratelencephalic
0	0	0	17	0	0	0	4	126	607	0	0	0	2	0	0	0	1	0	404	0	0	0	1	0	1	1	0	Deep-layer intratelencephalic
0	0	0	0	0	0	1	276	593	287	73	4	0	2	0	0	0	0	0	755	0	0	0	86	1	0	1	0	Deep-layer intratelencephalic
0	0	0	0	0	0	325	51	527	553	3	2	0	0	0	0	0	1	2	738	0	0	0	0	4	0	0	1	Deep-layer intratelencephalic
0	81	59	27	0	0	0	34	31	18	0	78	0	8	0	0	0	0	0	1	14	0	0	0	0	0	0	108	CGE interneuron
0	0	0	1	1	0	1	1	216	880	0	1	1	1	0	0	0	0	1	325	0	0	0	1	0	0	1	1	Deep-layer intratelencephalic
0	0	0	1	0	0	36	2	999	2058	0	4	1	2	0	0	0	0	0	1274	0	0	0	0	0	1	1	1	Deep-layer intratelencephalic
0	0	1286	1	0	0	0	1	0	0	0	0	0	0	0	0	0	0	0	1	0	26	0	117	0	1	1	27	CGE interneuron
0	0	0	3	0	0	0	4	120	344	0	22	1	2	0	0	0	0	0	820	0	0	0	0	0	0	0	0	Deep-layer intratelencephalic
88	783	191	2	1	0	0	3	0	0	0	0	0	1	0	0	0	1	0	1	1	0	0	1	0	2	3	0	Astrocyte
0	0	0	3	0	0	2	5	172	1	0	0	0	2	0	0	0	0	0	1	0	0	0	0	0	0	0	11	Deep-layer intratelencephalic
0	0	0	0	0	0	767	3	1438	361	0	1	0	1	0	0	0	1	0	303	0	0	0	0	2	1	0	0	Deep-layer intratelencephalic
1	0	0	1	0	0	0	137	511	0	0	0	0	0	0	0	0	1	0	469	0	0	0	1	0	0	0	23	Deep-layer intratelencephalic
0	0	0	3	0	6	1686	5	280	80	0	0	0	0	0	0	0	0	0	1244	0	0	0	0	0	4	0	0	Deep-layer intratelencephalic
0	0	0	1	0	0	1152	826	0	103	1228	208	0	0	0	0	0	1	0	2800	0	0	0	1	0	0	0	1	Deep-layer near-projecting
0	0	0	1	1	0	0	2	298	0	1	0	0	0	0	0	0	0	0	0	0	0	0	0	0	0	0	0	Deep-layer intratelencephalic
0	0	0	15	0	0	1	4	828	693	0	1	0	52	0	0	0	0	0	1102	0	0	0	0	0	1	3	0	Deep-layer intratelencephalic
0	0	0	3	1	0	361	1	592	1070	0	0	0	1	0	0	0	0	0	494	0	0	0	0	0	1	0	0	Deep-layer intratelencephalic
0	0	1	2	0	0	2	3	346	710	0	0	0	0	0	0	0	0	0	1156	0	0	0	1	0	0	0	1	Deep-layer intratelencephalic
0	0	0	3	22	0	93	11	85	1759	154	150	3	8	0	0	0	2	0	4911	0	0	0	0	0	1	7	1	Deep-layer near-projecting
0	0	0	1	0	0	353	1	154	627	0	0	0	0	0	0	0	0	1	1059	1	0	0	0	0	0	1	0	Deep-layer intratelencephalic
0	1	0	0	0	0	36	224	30	682	0	0	1	2	0	0	0	0	0	32	0	0	0	0	0	2	0	0	Deep-layer intratelencephalic
1	0	0	3	1	0	0	20	0	0	0	0	0	0	0	0	0	1	0	542	0	0	0	1164	0	3	1	0	Oligodendrocyte precursor
0	0	0	0	0	0	0	2	497	231	0	0	0	1	0	0	0	0	0	835	0	0	0	0	0	2	0	0	Deep-layer intratelencephalic
2	1	0	0	1	0	1917	0	0	1765	607	13	0	0	0	0	0	0	0	5094	1	0	0	0	0	0	1	0	Deep-layer near-projecting
0	0	0	0	0	0	1	1	0	0	0	0	0	1	0	3380	0	0	0	0	0	0	0	0	0	0	0	0	MGE interneuron
1	0	0	4	0	0	1	3	557	123	0	0	0	0	0	0	0	0	0	544	2	0	0	0	0	1	0	1	Deep-layer intratelencephalic
0	1	0	0	0	0	52	0	0	1	0	0	0	1	0	0	0	0	0	0	0	0	0	0	0	0	0	0	Deep-layer intratelencephalic
0	0	0	0	1	0	1336	285	65	827	989	47	1	377	0	0	0	1	0	3764	0	0	0	0	1	1	0	0	Deep-layer near-projecting
0	0	0	1	868	1487	1	0	0	0	0	1	0	0	0	0	0	1	0	1	10951	1151	0	1	2	3	0	0	Committed oligodendrocyte precursor
0	0	0	0	0	0	0	1	364	64	0	1	0	0	0	0	0	0	0	129	0	0	0	0	0	0	0	0	Deep-layer intratelencephalic
0	0	0	28	0	0	609	0	539	890	0	0	0	0	0	0	0	1	0	1072	0	0	0	0	1	1	0	0	Deep-layer intratelencephalic
0	0	0	2	0	0	82	26	691	196	43	1	0	0	0	0	0	1	0	688	0	0	0	0	0	1	3	1	Deep-layer intratelencephalic
0	0	0	1	0	0	20	2	838	285	0	1	0	3	0	0	0	1	0	1039	0	0	0	1	0	0	2	0	Deep-layer intratelencephalic
0	0	0	1	0	0	0	147	61	796	0	2	0	0	0	0	0	1	1	184	7	0	0	0	0	0	1	0	Deep-layer intratelencephalic
0	0	0	0	2	0	0	2	0	0	0	56	0	0	1981	2662	0	2	0	8	0	0	0	0	0	1	1	0	MGE interneuron
0	0	0	1	1	0	0	3	449	594	1	0	0	0	0	0	0	0	0	409	0	0	0	0	1	2	1	0	Deep-layer intratelencephalic
438	612	708	2	0	0	0	2	1	0	0	0	0	0	0	0	0	1	0	0	0	0	0	0	0	0	1	0	Astrocyte
0	0	178	2	1	0	2	1932	1	441	0	0	0	0	0	0	0	0	0	359	0	0	0	0	1	0	5	0	Deep-layer intratelencephalic
0	0	0	2	0	0	0	11	281	1	0	4	0	6	0	0	0	1	1	4598	3	0	0	1	0	2	0	1	Miscellaneous
0	0	0	3	0	0	0	0	335	757	0	3	0	1	0	0	0	0	0	187	0	0	0	0	0	1	2	2	Deep-layer intratelencephalic
0	0	0	1	0	0	1178	520	0	974	449	204	1	166	0	0	0	3	0	5691	0	0	0	0	0	1	0	0	Deep-layer near-projecting
0	1	0	5	0	0	0	2	0	1	0	4	0	0	0	13	0	0	0	1	0	0	0	0	0	0	1	0	MGE interneuron
0	0	0	1	0	0	0	1	129	1	0	0	0	0	359	0	0	1	1	5	0	0	0	0	0	0	1	0	MGE interneuron
1	0	0	0	0	0	0	1	0	0	0	0	0	1	0	0	836	3649	0	0	0	0	0	1	0	1	0	0	Microglia
0	0	0	0	0	0	2	3	239	288	0	0	0	0	0	0	0	0	0	542	0	0	0	1	0	0	1	0	Deep-layer intratelencephalic
0	0	0	0	0	0	435	90	259	896	0	0	0	0	0	0	0	0	0	0	0	0	0	0	0	1	1	0	Deep-layer intratelencephalic
0	0	1	1	0	1	0	4	578	830	0	2	0	0	0	0	0	1	1	327	0	0	0	0	1	1	1	0	Deep-layer intratelencephalic
0	0	0	4	0	0	1	1	283	0	0	0	0	0	0	0	0	1	1	0	0	0	0	0	0	0	0	0	Deep-layer intratelencephalic
1	0	0	0	0	0	1	0	769	469	0	1	0	0	0	0	0	0	0	877	0	0	0	0	0	41	0	0	Deep-layer intratelencephalic
5	0	0	1	0	0	2	0	0	1	1	2	0	0	0	0	0	0	0	230	241	1100	0	0	1	3	0	0	Deep-layer intratelencephalic
33	80	113	1	0	1	0	1	0	1	0	0	0	0	0	0	0	0	277	1817	0	0	0	0	1	192	3	1	Miscellaneous
0	0	0	0	0	0	0	2	144	1321	0	2	0	0	0	0	0	0	1	135	0	0	0	0	0	1	28	0	Deep-layer intratelencephalic
0	0	0	0	153	0	2283	2	0	567	961	1243	0	7	0	0	0	1	0	2850	0	0	0	0	0	0	2	1	Deep-layer near-projecting
0	0	0	1	1	4	0	12	381	683	0	1	0	3	0	0	0	0	0	59	0	0	0	0	2	0	1	1	Deep-layer intratelencephalic
3	0	0	1	0	0	639	430	0	546	1438	32	0	0	0	0	0	0	0	5409	0	0	0	0	1	0	0	1	Deep-layer near-projecting
0	0	0	1	0	0	509	6	21	674	0	0	0	1	0	0	0	0	0	1093	0	0	0	0	0	0	0	0	Deep-layer intratelencephalic
0	0	0	1	1	33	1076	1017	0	905	0	1	0	25	0	0	0	0	0	4633	1	0	0	1	1	1	0	1	Deep-layer near-projecting
0	0	0	3	0	0	1192	1133	0	841	655	362	0	2	0	0	0	1	1	2908	0	0	0	0	0	0	0	0	Deep-layer near-projecting
0	0	0	2	0	0	719	2	0	288	0	0	0	0	0	0	0	1	0	1	1	0	3	2785	0	0	0	0	Oligodendrocyte precursor
0	0	0	5	0	0	0	2	4	0	0	3	0	51	0	0	0	0	2	0	0	0	0	0	272	916	0	1	Upper-layer intratelencephalic
0	1	2258	1291	0	0	1	7	0	0	0	0	3	0	0	0	0	0	0	592	443	0	0	0	0	4	1	0	CGE interneuron
0	0	725	4	0	0	0	12	0	0	49	0	1	0	0	0	0	322	0	1974	0	0	0	3	2	2	1	0	CGE interneuron
2211	3991	181	0	0	0	0	0	0	1	0	1	0	0	0	0	0	0	0	0	0	0	0	1	0	0	0	0	Astrocyte
0	0	0	25	1	0	0	0	1	0	2	0	0	504	0	2	0	0	2	7	0	0	0	0	175	23	1	1	Upper-layer intratelencephalic
0	0	5967	10847	0	0	0	4	0	0	0	0	0	467	0	85	0	264	0	0	1	0	0	360	0	1	0	0	CGE interneuron
0	0	0	0	0	1	329	114	0	2	0	0	0	0	0	0	0	0	1	326	2	0	0	78	0	0	0	0	Oligodendrocyte precursor
0	0	16413	15305	1	0	0	0	0	0	0	0	195	0	0	2413	0	1	0	3	0	0	0	0	6	0	0	0	CGE interneuron
0	0	2051	2226	0	0	0	1	0	0	0	0	259	211	0	0	0	2	0	3	0	0	0	0	0	1	0	0	CGE interneuron
0	0	8553	0	101	0	0	1	0	0	0	0	0	0	0	0	0	1	0	2487	0	0	0	0	0	0	1	0	CGE interneuron
0	0	1427	7179	0	0	2	7	0	122	1	0	2	4	0	191	0	1	0	1	0	0	0	5	0	0	2	0	CGE interneuron
0	1	1241	359	2	0	0	49	0	0	0	1	1	0	0	0	0	0	0	1	0	0	0	0	0	42	0	0	CGE interneuron
0	0	6408	0	0	0	2	2	0	1	0	0	489	1	0	0	0	1	1	2	0	0	0	29	0	2	0	0	CGE interneuron
0	0	2	1	1	1	1	2	0	1	0	0	0	0	0	0	3759	9396	1	0	0	0	0	1	3	0	0	1	Microglia
0	0	883	139	0	0	0	3	0	0	1	1	90	280	0	0	0	0	0	1	1	0	0	0	0	8	2	0	CGE interneuron
1	0	0	1	0	0	1	6	0	0	0	0	0	235	0	1	0	1	0	1	0	0	0	0	126	973	1	2	Upper-layer intratelencephalic
0	0	0	2	1	1	0	35	1	1	1	0	0	5	0	2	0	1	0	0	0	0	0	0	0	234	2	1	Upper-layer intratelencephalic
0	0	158	4	0	0	4	1	0	0	0	1	0	0	0	0	0	0	4	1398	0	0	0	1	0	2	1	1	CGE interneuron
0	0	1	47	1	0	13	39	26	1	30	145	0	0	1336	0	0	0	0	68	1	0	0	0	1	423	44	49	MGE interneuron
0	0	0	923	0	0	0	3	0	1	0	1	0	0	0	2464	0	0	0	0	0	0	0	0	0	364	1	2	MGE interneuron
0	0	0	2	0	0	0	4	67	0	0	1	1	0	0	0	0	1	1	156	0	0	0	0	93	304	0	0	Upper-layer intratelencephalic
0	0	0	0	1	0	1	879	0	0	0	0	0	0	0	0	0	0	0	5	5	0	0	0	78	280	1	0	Upper-layer intratelencephalic
0	0	1	1576	0	0	0	7	5	0	0	2	0	1	0	2776	0	0	0	4	0	0	0	0	1	162	0	1	MGE interneuron
0	220	421	1	0	0	0	2	1	0	0	1	0	2	0	2	0	0	0	4	4	0	0	1	0	0	0	1	Astrocyte
1	0	1	4	2	0	16	4	1009	0	0	1	0	0	0	0	0	1	33	2106	0	0	0	1	1	2	4	0	Miscellaneous
218	2467	0	6	0	0	0	8	1	3	1	4	0	0	0	0	0	0	0	0	0	0	0	1	0	2	0	0	Astrocyte
0	0	14	2	0	0	0	2	87	0	0	0	0	8	0	0	0	1	0	1729	0	0	0	0	1	1	1	1	Deep-layer intratelencephalic
0	0	0	0	0	0	0	1	261	502	0	0	0	0	0	0	0	0	0	260	0	0	0	1	0	0	1	0	Deep-layer intratelencephalic
0	0	0	1	0	0	1225	3115	1076	790	0	2	0	0	0	2	0	0	0	1213	0	0	0	0	0	1	0	0	Deep-layer intratelencephalic
0	0	0	0	0	47	0	493	222	130	0	0	1	1	0	0	0	1	0	1475	1	0	0	0	0	9	1	0	Deep-layer intratelencephalic
0	0	1	2	0	0	293	1	0	19	0	1	0	2	0	0	1	2	0	5	0	0	0	1085	0	2	2	0	Oligodendrocyte precursor
0	0	3	1	0	1	1215	48	619	510	0	5	0	0	0	0	0	0	0	1195	0	0	0	1	3	3	0	7	Deep-layer intratelencephalic
0	1	0	0	0	0	0	1	218	378	0	17	0	0	0	0	0	1	0	137	0	0	0	0	1	1	2	1	Deep-layer intratelencephalic
0	0	0	9	0	0	0	3	1324	0	1	2	0	1	0	0	0	0	42	4717	0	0	0	0	0	1	1	0	Miscellaneous
0	0	1	2	0	0	1	0	145	1	0	0	0	0	0	0	0	0	46	2087	0	0	0	0	0	7	0	2	Miscellaneous
0	0	0	1	1	0	1	1	766	0	0	3	1	1	0	4	0	0	7	3171	0	0	0	1	0	0	1	0	Miscellaneous
0	0	0	2	0	0	0	2	347	800	0	0	1	0	0	0	0	0	0	110	0	0	0	2	0	1	0	0	Deep-layer intratelencephalic
0	0	2	3	0	0	0	10	158	1	0	0	0	0	0	0	0	1	1	5686	0	0	0	0	0	266	0	1	Miscellaneous
1	0	9	9	1	2	0	6	1	0	0	0	0	0	0	0	1	2	0	0	0	0	0	2	0	5	1	0	Astrocyte
0	0	0	0	0	0	7	321	2	1	0	1	0	0	0	0	0	0	2	7970	0	0	0	0	13	1	2	1	Miscellaneous
0	0	1	3	0	0	0	4	9	0	0	0	0	1	0	0	0	0	36	2520	2	0	0	0	0	410	0	0	Miscellaneous
184	344	169	1	0	0	1	1	28	1	0	1	0	2	0	0	0	0	1	2624	0	0	0	0	0	0	1	0	Miscellaneous
0	0	0	4	0	0	0	2	250	2	0	1	0	0	0	2	0	5	270	3011	0	0	0	2	1	0	0	0	Upper-layer intratelencephalic
11	0	0	8	1	2	678	5	1279	76	0	0	0	0	0	0	0	1	17	3808	1	0	0	1	0	3	2	0	Deep-layer intratelencephalic
0	0	1	2	1	0	1	408	563	0	0	0	0	0	0	0	0	0	31	3516	0	0	0	1	0	567	1	0	Miscellaneous
2	7	0	0	1	697	0	0	2	1	0	0	6	1	0	0	0	0	115	1	1682	1	0	2	0	5	1	1	Committed oligodendrocyte precursor
0	0	0	2	0	0	0	1	231	0	0	0	0	0	0	0	0	0	0	1680	0	0	0	0	0	34	0	0	Miscellaneous
0	0	1	3	43	19	1	155	218	336	0	4	0	0	0	0	0	17	1	1	190	28	0	1	1	0	0	3	Deep-layer intratelencephalic
0	0	0	0	0	0	0	14	9	0	0	0	0	0	0	0	0	0	76	4136	0	0	0	0	209	1	2	2	Upper-layer intratelencephalic
1	0	0	0	0	0	0	2	57	38	0	0	2	0	0	0	0	5	221	2420	1	0	0	1	1	1	0	0	Upper-layer intratelencephalic
0	0	1	2	0	0	0	172	570	1	0	0	0	2	1	0	0	2	121	2718	0	1	0	0	1	3	0	0	Miscellaneous
0	1	0	2	1163	911	0	2	0	0	0	0	95	0	0	0	1	0	0	1	9356	554	0	0	0	0	1779	0	Vascular
0	0	287	308	0	0	0	1	0	1	0	1	149	213	0	0	0	0	0	0	1	0	0	841	1	0	1	0	CGE interneuron
0	0	0	3	0	1	0	1339	0	253	0	0	0	1	0	0	0	0	0	225	1	0	0	0	1	390	1	0	Deep-layer intratelencephalic
0	0	0	3	0	2	0	1	1	0	0	2	0	0	0	1962	0	0	0	1	0	0	0	0	1	0	0	4	MGE interneuron
0	0	1	2	0	0	0	3	752	0	0	2	0	0	0	2	0	0	0	4842	0	0	0	0	0	1	1	1	Deep-layer intratelencephalic
0	1	0	0	0	0	275	2	0	2358	0	0	0	0	0	0	0	0	1	2	5	0	219	2537	0	0	4	0	Oligodendrocyte precursor
0	0	0	2	0	0	1011	1	143	622	0	11	1	0	0	0	0	1	0	2807	0	0	0	0	0	0	1	2	Deep-layer intratelencephalic
0	0	0	33	1	0	0	7	275	1	0	2	0	1	0	0	0	1	51	4817	0	0	0	0	0	0	0	1	Miscellaneous
0	0	0	1	0	0	162	3	184	709	0	1	0	0	0	0	0	1	0	1575	0	0	0	0	0	1	0	0	Deep-layer intratelencephalic
1	0	0	1	0	20	0	41	215	48	0	0	0	0	0	0	0	1	0	0	0	0	0	0	0	1	1	0	Deep-layer intratelencephalic
1	1	0	5	0	0	13	1	2	373	0	0	0	1	0	5	0	3	0	3149	0	1	0	0	1	1	0	1	Deep-layer intratelencephalic
0	0	0	3	0	0	1	6	51	0	0	0	0	0	0	0	0	0	0	85	2	0	0	0	0	0	1	0	Deep-layer intratelencephalic
0	0	0	1	0	0	3715	1838	506	152	0	1	0	0	0	0	0	0	1	0	0	0	0	0	0	1	0	0	Deep-layer corticothalamic and 6b
892	3136	513	1	26	0	0	2	0	0	0	0	0	0	0	0	0	1	0	1	219	0	0	3	0	0	0	0	Astrocyte
1	0	0	0	0	0	0	4	388	0	0	0	0	0	0	0	0	0	0	92	0	0	0	0	0	0	0	0	Deep-layer intratelencephalic
0	0	0	1	0	0	1	20	204	0	0	0	0	1	0	0	0	1	0	0	1	0	0	0	1	0	1	1	Deep-layer intratelencephalic
0	0	0	1	0	0	0	2	333	168	0	1	1	0	0	0	0	2	1	978	0	0	0	1	0	0	3	0	Deep-layer intratelencephalic
0	0	0	1	398	69	212	1	449	290	0	0	9	1	0	0	0	1	0	599	590	0	0	0	3	1	0	0	Deep-layer intratelencephalic
2	1	0	2	554	480	1	88	286	1	0	1	0	0	327	3	0	0	2	8	823	421	0	0	0	607	2	0	MGE interneuron
0	56	0	2	0	0	0	6	524	0	0	0	3	0	0	0	0	0	0	74	1	0	0	0	0	3	0	1	Deep-layer intratelencephalic
2556	820	785	1	0	0	1	1	0	0	1	1	0	2	0	0	0	0	0	1	2	0	0	0	1	7	1	0	Astrocyte
0	0	0	1	0	0	1	0	0	0	1	0	0	0	0	274	7204	2888	0	313	0	0	0	0	0	1	0	0	Microglia
0	0	4040	7612	1	0	0	2	1	0	0	1	0	798	0	0	0	80	0	1	0	0	0	0	1	2	1	1	CGE interneuron
0	0	10117	0	0	0	0	3	0	2	274	0	0	1	0	0	0	1	0	155	0	0	0	0	0	0	1	0	CGE interneuron
0	0	0	0	0	0	0	56	0	0	0	1	0	396	0	1	0	0	0	5	1	0	0	0	100	938	2	0	Upper-layer intratelencephalic
0	0	4042	1	1	0	0	14	0	0	0	0	0	0	0	0	0	0	0	0	46	0	0	2	0	2	8	0	CGE interneuron
0	0	0	0	0	0	0	1	1	0	0	2	0	977	0	0	0	1	0	0	0	0	0	0	55	381	1	0	Upper-layer intratelencephalic
0	0	0	1	0	0	0	55	1	0	0	1	0	626	0	0	0	0	0	0	1	0	0	0	33	249	1	0	Upper-layer intratelencephalic
0	0	0	2	0	0	1	1	1	1	0	0	0	70	0	0	0	0	82	0	0	0	0	1	119	254	0	0	Upper-layer intratelencephalic
0	0	0	117	0	0	0	5	0	1	0	0	0	81	66	0	0	1	0	0	1	0	0	0	87	342	0	30	Upper-layer intratelencephalic
0	0	3838	4692	0	0	0	2	0	2	0	1	260	2	0	0	0	0	0	0	0	0	0	2	1	0	0	0	CGE interneuron
137	0	497	0	0	0	0	2	0	0	0	0	0	1	0	0	0	1	0	1	0	0	0	1	0	0	1	0	Astrocyte
0	0	0	3	0	1	773	260	0	847	916	308	0	1	0	0	0	0	0	2964	0	0	0	0	0	0	0	1	Deep-layer near-projecting
0	0	0	1	0	0	1	1	72	338	2	0	2	2	0	0	0	0	0	508	0	19	0	1	0	0	0	0	Deep-layer intratelencephalic
183	261	8	3	1	0	0	2	1	0	0	3	0	1	71	0	0	3	0	3	0	0	0	2	0	66	1	1	MGE interneuron
0	0	0	0	0	0	662	1	306	10	0	0	0	2	0	0	0	0	0	1881	0	0	0	0	0	0	3	1	Deep-layer intratelencephalic
0	0	1	0	0	0	200	61	593	294	0	0	0	0	0	0	1	2	1	804	0	0	0	0	1	0	0	0	Deep-layer intratelencephalic
0	0	0	3	1	0	368	3	716	163	0	0	0	0	0	0	0	0	0	1409	1	0	0	0	1	1	1	0	Deep-layer intratelencephalic
1	0	0	2	1	0	1	1	298	0	0	0	0	0	0	0	0	1	0	68	0	0	0	0	1	1	2	0	Deep-layer intratelencephalic
0	0	0	1	0	310	0	4	0	0	0	0	0	0	0	0	1	0	0	1	9037	1034	0	0	1	0	0	1	Committed oligodendrocyte precursor
0	0	0	1	1	0	709	7	303	0	0	2	1	7	0	0	1	0	5	4195	0	0	0	1	0	0	2	0	Miscellaneous
0	0	0	0	2034	876	0	1	0	0	0	0	0	0	0	0	0	0	0	19	8807	399	0	0	0	1	1	2	Committed oligodendrocyte precursor
0	0	2	1	0	0	0	1	529	0	0	1	0	0	0	0	0	0	0	260	0	0	0	0	0	2	1	1	Deep-layer intratelencephalic
0	0	0	0	0	0	468	51	1095	154	0	0	0	0	0	0	0	1	1	1278	0	0	0	1	0	0	0	0	Deep-layer intratelencephalic
66	0	0	1	0	0	402	3688	512	0	0	0	0	3	0	0	0	0	0	0	671	7	0	1	1	1	0	1	Deep-layer corticothalamic and 6b
0	0	0	2	0	0	0	102	1	0	0	0	0	0	0	1081	0	0	0	1	0	0	0	0	0	2	2	0	MGE interneuron
0	0	0	3	0	0	0	3	746	128	0	0	0	1	0	0	0	0	0	867	2	0	0	0	0	1	1	0	Deep-layer intratelencephalic
0	0	0	2	0	0	0	0	0	0	0	0	0	1	0	0	2907	3509	0	1	0	569	0	1	0	0	1	0	Microglia
0	0	2	0	0	0	9	103	201	0	0	0	0	0	0	0	0	2	0	959	0	0	0	0	1	1	1	1	Deep-layer intratelencephalic
0	0	0	1	1	0	0	1	0	1	0	0	0	0	488	0	0	0	0	2	0	0	0	0	0	0	1	0	MGE interneuron
0	1	0	21	654	26	1	3	0	1	0	0	1	0	0	0	1042	2040	0	0	4396	0	0	0	0	0	0	0	Vascular
0	0	0	0	0	1	0	2	795	0	0	1	0	1	0	0	0	0	0	585	0	0	0	0	0	0	1	0	Deep-layer intratelencephalic
0	0	0	2	1	0	853	3991	357	524	0	1	0	0	0	0	0	0	1	52	0	0	0	3	0	0	0	0	Deep-layer corticothalamic and 6b
0	0	0	1	0	0	871	1	3	0	0	1	0	2	0	0	1	0	74	0	2	0	120	578	0	1	0	1	Oligodendrocyte precursor
0	0	0	0	0	0	1	5	73	0	1	0	0	169	0	1	0	0	0	1	1	11	0	1	0	1	1	0	Deep-layer intratelencephalic
0	0	0	1	0	7	618	802	56	100	0	0	1	0	0	4	0	0	0	3	7	0	32	0	1	2	1	1	Deep-layer corticothalamic and 6b
0	0	0	1	0	0	642	1220	34	5	0	1	0	1	0	0	0	1	0	0	153	0	0	0	0	1	0	0	Deep-layer corticothalamic and 6b
0	0	0	2	0	0	0	3	241	0	0	1	0	0	0	0	0	1	0	120	0	0	0	0	0	0	1	0	Deep-layer intratelencephalic
0	1	0	4	0	0	225	1860	0	0	0	2	0	0	0	1	0	0	0	0	0	0	0	0	0	1	0	0	Deep-layer corticothalamic and 6b
0	0	0	0	0	0	1	116	29	0	0	1	0	2	0	0	0	0	0	2	0	0	0	0	0	0	0	0	Deep-layer intratelencephalic
0	0	0	1	0	0	543	3047	128	207	0	0	0	0	0	0	0	0	1	13	0	0	0	0	0	0	0	0	Deep-layer corticothalamic and 6b
0	0	0	1	0	0	1	0	77	1	0	1	0	37	0	0	0	0	0	1	1	0	0	1	0	2	2	1	Deep-layer intratelencephalic
0	0	0	2	0	0	1172	1615	520	0	0	0	0	0	0	0	0	0	0	1	0	0	0	0	0	0	0	0	Deep-layer corticothalamic and 6b
0	0	0	2	0	0	1	1	201	0	0	1	0	0	0	0	0	0	0	0	0	0	0	0	3	1	0	1	Deep-layer intratelencephalic
0	0	0	0	41	0	0	4	500	0	0	0	0	1	0	0	0	2	1	0	13	0	0	1	0	0	0	0	Deep-layer intratelencephalic
0	0	1	0	2	0	0	1	330	1	0	6	0	0	0	0	0	0	0	145	3	0	0	0	0	0	0	0	Deep-layer intratelencephalic
0	0	0	0	0	0	1	3	1051	0	0	0	0	0	0	0	0	1	0	3	0	0	0	1	1	1	0	0	Deep-layer intratelencephalic
0	30	0	9	0	0	1102	3066	351	1	0	1	0	0	0	0	0	0	1	9	0	0	0	1	5	2	1	0	Deep-layer corticothalamic and 6b
0	0	0	0	0	0	1344	1204	65	0	0	2	0	0	0	0	0	1	1	3	0	0	0	0	1	0	0	0	Deep-layer corticothalamic and 6b
0	0	0	1	2370	1	0	1	0	0	0	0	0	1	0	0	0	1	0	0	9781	716	0	0	0	0	0	0	Committed oligodendrocyte precursor
0	0	1	1	0	0	0	106	645	0	0	0	0	1	0	0	0	0	0	53	0	0	0	0	0	0	0	0	Deep-layer intratelencephalic
0	0	2	1	0	0	1	0	288	0	0	0	0	0	0	0	0	1	0	0	1	0	0	0	0	1	0	1	Deep-layer intratelencephalic
0	0	0	1	0	0	704	1633	131	0	0	0	1	3	0	0	0	0	0	34	0	0	0	0	0	1	0	1	Deep-layer corticothalamic and 6b
0	0	0	1	1	0	501	2702	24	0	0	1	0	0	0	0	0	0	0	2	0	0	0	0	8	0	0	0	Deep-layer corticothalamic and 6b
0	0	0	1	0	0	340	2	0	0	0	0	1	0	0	0	0	1	1	818	0	0	0	0	0	0	1	0	Deep-layer corticothalamic and 6b
0	0	26	2	0	0	2119	3765	250	211	0	1	0	1	0	0	0	0	0	199	0	0	0	0	1	0	1	0	Deep-layer near-projecting
0	0	0	0	0	0	0	12	59	0	1	0	0	1	0	0	1	0	0	0	0	0	0	0	0	0	0	0	Deep-layer intratelencephalic
0	0	0	0	1	0	0	34	616	1	0	0	0	0	0	0	0	0	0	1	0	0	0	1	1	0	0	0	Deep-layer intratelencephalic
0	0	0	1	1	0	0	2	0	2	0	461	0	3	113	0	0	0	2	4	1	0	0	0	1	2	5	1	MGE interneuron
0	1	0	3	0	0	0	5	728	0	0	0	0	0	0	0	0	0	0	2	1	0	0	1	0	0	0	0	Deep-layer intratelencephalic
0	0	0	2	0	0	1	4	6	1	0	0	1	172	0	0	0	2	0	1	0	0	0	0	69	2	0	0	Deep-layer intratelencephalic
0	2	0	1	0	0	0	2	23	0	0	0	0	0	0	1502	0	0	1	0	151	0	0	1	0	1	0	0	MGE interneuron
0	0	0	3	0	0	1288	5587	913	27	0	0	0	2	0	0	0	0	1	4	1	0	0	0	0	2	0	0	Deep-layer corticothalamic and 6b
0	0	0	0	0	0	1281	1731	11	1	0	0	0	0	0	0	0	0	0	0	0	0	0	0	0	1	0	0	Deep-layer corticothalamic and 6b
0	0	2	1	0	0	1	134	787	0	0	0	0	0	0	0	0	0	0	0	2	0	0	0	0	0	0	1	Deep-layer corticothalamic and 6b
0	0	0	0	0	0	1	1	0	39	0	2	0	1	0	0	0	3	0	0	3	1	0	5528	0	2	0	0	Oligodendrocyte precursor
1	0	3	2	0	0	0	3	0	0	0	0	1	0	1079	0	0	19	0	32	0	0	0	0	0	12	45	0	LAMP5-LHX6 and Chandelier
0	0	1	1	0	0	0	1	0	0	7	0	0	1202	0	0	0	0	0	9	0	0	0	5	0	96	1	0	Upper-layer intratelencephalic
1	0	0	5	0	0	1	594	0	0	0	2	0	1	1	0	0	8	1	2	17	0	0	1	82	688	1	0	Upper-layer intratelencephalic
0	0	1212	8040	0	0	0	0	1	0	0	0	0	391	0	94	0	1	0	0	0	0	0	0	0	0	1	0	CGE interneuron
0	0	0	1	2	0	0	45	0	0	0	0	0	508	0	0	0	0	0	1	0	0	0	0	0	359	1	0	Upper-layer intratelencephalic
0	0	1682	10038	0	0	1	2	0	0	0	2	0	0	0	1051	0	0	0	1	0	0	0	0	0	2	0	0	CGE interneuron
0	0	6175	1	0	0	1	0	0	0	0	1	0	0	0	0	0	0	0	4	0	0	0	0	1	0	0	0	CGE interneuron
0	1	0	1	0	0	0	1	0	0	0	1	1	0	0	0	942	2031	0	1	2	0	0	0	1	1	0	1	Microglia
0	0	0	0	0	0	1	1	167	1	0	1	0	0	0	0	0	0	32	3646	0	0	0	1	1	0	1	0	Upper-layer intratelencephalic
0	0	1	2	0	0	1	146	353	1	1	1	0	2	0	0	0	0	1	3788	1	0	0	1	1	150	0	0	Upper-layer intratelencephalic
0	0	0	4	0	0	0	1	324	0	0	1	0	0	563	0	0	0	0	2	1	0	0	1	0	0	1	0	MGE interneuron
0	0	0	2	0	0	1	8	1	0	0	1	0	0	0	1985	0	0	0	2	0	0	0	0	0	0	0	1	MGE interneuron
0	0	0	2	0	0	3	0	1	0	0	2	0	1	0	0	0	1	0	2391	0	0	0	0	0	18	0	0	Miscellaneous
0	3	0	53	2	0	10	1798	515	244	0	5	0	1	0	0	0	1	0	272	0	0	0	0	0	3	0	2	Deep-layer intratelencephalic
0	0	0	0	0	0	162	165	247	1	0	1	0	0	0	0	0	0	53	5281	0	0	0	0	1	83	1	0	Miscellaneous
0	0	0	1	1	0	0	1	61	1	0	0	0	0	0	0	0	30	78	3220	0	0	0	0	0	13	0	0	Upper-layer intratelencephalic
0	0	0	608	0	0	1	4	1	0	0	2	0	0	0	247	0	0	0	0	0	0	0	0	1	1	2	2	MGE interneuron
0	0	0	1	0	1	1	1	371	0	0	0	0	1	0	0	0	1	19	2970	0	0	0	0	0	0	0	0	Miscellaneous
0	1	0	2	0	0	0	0	643	0	0	1	0	0	0	0	0	0	0	3744	0	0	0	0	0	2	0	0	Miscellaneous
0	0	0	3	0	59	884	1085	248	2079	0	11	1	1	0	0	0	0	1	505	1	0	0	1	0	0	0	1	Deep-layer intratelencephalic
0	0	0	4	0	0	0	1107	100	1706	14	0	0	1	0	0	0	1	0	96	0	0	0	1	1	6	0	0	Deep-layer intratelencephalic
1	0	0	0	0	0	2	1	477	1	0	0	0	0	0	0	0	0	62	3317	0	0	0	1	0	0	0	1	Miscellaneous
0	0	0	1	0	0	1	4	610	1	0	0	0	3	0	0	0	0	0	3629	0	0	0	1	0	0	1	1	Miscellaneous
0	1	0	0	1	0	556	2187	0	523	361	330	0	0	0	0	0	0	0	3104	1	0	0	0	0	0	0	0	Deep-layer near-projecting
0	0	1	2	1	0	0	2	1	0	0	0	0	1	0	0	0	1	0	1749	1	0	0	0	0	1	0	0	CGE interneuron
0	1	0	1	0	0	64	1	531	602	0	0	0	0	0	1	0	0	1	835	0	0	0	64	0	0	0	0	Deep-layer intratelencephalic
0	0	0	0	0	1	0	2	381	0	0	0	0	0	0	0	0	0	5	1981	0	0	0	0	0	0	1	0	Miscellaneous
0	0	0	2	0	0	1299	0	613	17	0	0	0	0	0	0	0	1	0	866	0	0	0	2	0	0	0	1	Deep-layer intratelencephalic
0	1	1	0	0	0	135	2531	12	1298	0	4	0	1	0	0	0	0	0	543	1	0	0	0	0	125	1	1	Deep-layer intratelencephalic
0	0	0	6	0	0	117	2	0	709	0	0	0	1	11	0	0	0	0	1671	1	0	33	132	0	0	6	0	Oligodendrocyte precursor
0	0	0	2	0	0	0	3	1372	246	0	0	0	0	0	0	0	0	1	1534	1	0	0	0	0	0	0	0	Deep-layer intratelencephalic
0	0	1	1	491	590	2	2	0	0	0	0	0	1	0	0	0	0	0	116	5013	0	0	0	0	21	105	65	Vascular
0	0	0	1	0	0	462	189	94	413	0	153	0	1	0	0	0	0	0	440	0	0	0	0	0	0	1	0	Deep-layer intratelencephalic
0	0	0	1	0	0	416	0	356	121	0	0	0	0	0	0	0	1	3	853	0	0	0	0	2	1	0	0	Deep-layer intratelencephalic
0	0	0	1	0	0	2	2	275	0	0	0	0	0	0	0	0	0	2	5295	0	0	0	0	0	0	0	0	Upper-layer intratelencephalic
0	0	2	1	0	0	0	1	2	0	0	1	0	1	0	0	0	0	45	1487	1	0	0	0	1	116	1	0	Miscellaneous
0	0	0	0	0	0	0	144	450	0	0	2	1	1	0	0	0	0	2	638	0	0	0	0	0	0	2	1	Deep-layer intratelencephalic
0	0	0	3	1	0	2498	873	0	1648	891	39	0	2	0	0	0	0	0	2316	0	0	0	0	0	0	2	1	Deep-layer near-projecting
0	0	0	5	0	0	741	2	364	281	0	1	0	1	0	0	0	1	0	863	1	0	0	0	0	1	0	1	Deep-layer intratelencephalic
0	1	0	1	0	0	1	5	518	0	0	1	98	2184	0	0	0	0	0	2	0	0	0	555	1	2	0	0	LAMP5-LHX6 and Chandelier
0	0	0	6	0	0	0	1	113	0	0	0	0	1	189	0	0	0	0	114	0	0	0	0	0	1	0	69	MGE interneuron
0	1	0	1	3	0	1	4	175	357	0	2	0	1	0	0	0	0	0	107	0	0	0	0	0	2	0	0	Deep-layer intratelencephalic
118	903	198	2	2	2	0	1	0	0	1	1	0	0	0	0	0	0	0	1	1	0	0	0	0	0	4	1	Astrocyte
0	0	0	1	0	0	0	4	402	971	0	1	0	0	0	0	0	0	0	274	0	0	0	0	0	0	3	0	Deep-layer intratelencephalic
0	0	0	0	0	0	0	1	284	357	0	1	0	0	0	0	0	2	0	0	0	0	0	0	1	0	0	0	Deep-layer intratelencephalic
0	0	0	869	0	0	0	8	0	1	0	0	0	1	0	512	0	0	0	4	0	0	0	2	0	1	0	2	MGE interneuron
0	0	0	10	0	1	0	4	170	0	0	1	0	0	0	0	0	0	0	347	0	0	0	0	12	5	0	0	Deep-layer intratelencephalic
0	0	0	1	0	0	1	366	100	2	0	1	0	0	0	0	1	1	0	108	0	0	0	0	0	1	3	0	Deep-layer intratelencephalic
0	0	1	2	202	19	0	17	230	0	0	0	0	0	0	0	0	0	53	2	375	7	0	0	0	1	1	2	Deep-layer intratelencephalic
139	19	0	0	513	286	0	0	0	0	0	0	166	0	0	0	0	0	0	1	3681	301	0	0	0	0	0	0	Astrocyte
0	0	0	0	1	0	1464	5717	475	0	0	1	0	0	0	0	0	3	0	35	0	0	0	0	0	1	0	0	Deep-layer corticothalamic and 6b
0	0	0	1	1	0	0	1	85	0	0	1	0	1	0	0	0	1	86	3769	0	0	0	1	0	247	1	1	Miscellaneous
0	0	0	1	0	0	1	2	364	8	115	1	0	1	0	0	0	1	0	2	0	0	0	2	1	0	2	0	Deep-layer intratelencephalic
0	3	0	5	1	0	4	1008	216	623	0	0	0	0	0	0	1	0	0	45	2	0	0	0	0	1	2	3	Deep-layer intratelencephalic
0	0	0	2	0	0	1	6	1	0	0	2	195	1946	418	0	0	0	0	0	0	0	0	16	0	1	0	0	LAMP5-LHX6 and Chandelier
0	1	0	4	1	0	434	571	1	97	526	114	0	2	0	0	0	1	0	2357	1	0	0	0	0	1	1	0	Deep-layer near-projecting
0	0	0	1	2	1	0	3	0	2	0	0	357	1870	1	0	0	2	0	2	2	0	0	169	0	222	0	1	LAMP5-LHX6 and Chandelier
0	0	1	1	2190	320	3	0	0	0	0	0	0	0	0	0	0	0	0	2	8733	895	0	0	0	0	0	0	Committed oligodendrocyte precursor
0	1	0	2	0	0	811	1776	0	132	0	1	0	2	0	0	0	0	1	8	4	0	0	0	1	0	1	0	Deep-layer corticothalamic and 6b
0	1	0	1	2	0	2	3	1	1	0	0	0	0	0	0	0	0	0	2	1	0	0	0	1	0	0	0	Deep-layer intratelencephalic
0	0	0	0	0	1	2	295	395	0	0	0	1	1	0	0	0	0	1	83	0	0	0	0	0	0	0	0	Deep-layer intratelencephalic
0	0	0	3	5	0	0	3	0	0	0	0	0	0	335	0	0	0	0	1	0	0	0	0	0	7	0	0	MGE interneuron
0	0	0	1	0	0	0	169	203	0	93	0	0	0	0	0	0	0	0	0	0	0	0	1	0	0	0	0	Deep-layer intratelencephalic
0	0	0	1	0	0	0	9	196	0	0	0	0	1	0	0	0	1	0	1	0	0	0	0	0	0	1	1	Deep-layer intratelencephalic
0	0	0	1	188	2585	1	1	0	0	0	0	1	0	0	0	0	2	0	1	6027	3	0	2	0	1	0	0	Committed oligodendrocyte precursor
0	0	0	1	0	0	0	1	255	0	0	0	0	0	0	0	0	0	0	1	0	0	0	0	0	1	0	0	Deep-layer intratelencephalic
0	0	0	0	0	0	1	3	1	1	0	1	0	0	235	72	0	0	0	0	1	0	0	0	1	47	0	0	MGE interneuron
0	0	0	0	0	0	0	0	580	0	1	0	0	0	0	0	0	1	0	14	0	0	0	1	0	1	0	0	Deep-layer intratelencephalic
0	0	0	3	0	0	2	194	7	0	0	0	0	0	0	0	0	0	0	0	0	0	0	0	0	0	1	0	Deep-layer intratelencephalic
0	0	0	2	0	0	0	36	154	0	0	0	0	0	0	0	1	0	0	4	0	0	0	0	0	1	0	0	Deep-layer intratelencephalic
0	0	0	0	0	1	1	0	220	1042	0	0	0	1	0	1	0	0	0	1977	0	0	0	1	1	1	0	0	Deep-layer intratelencephalic
2	308	0	2	0	0	0	0	0	0	1	0	0	0	0	0	0	0	0	1	1	0	0	0	0	1	1	1	Astrocyte
0	0	2594	25	0	1	0	6	0	0	0	0	0	0	0	81	0	2	0	1	0	0	0	0	0	0	0	0	CGE interneuron
0	0	0	1	0	0	2	11	71	0	0	1	0	69	0	0	0	0	0	3	0	0	0	0	1	1	0	0	Deep-layer intratelencephalic
0	0	0	2	0	0	0	1	65	0	0	1	0	164	0	0	0	0	0	2	0	0	0	1	0	0	0	0	Deep-layer intratelencephalic
0	0	1	1	0	0	1	4	294	0	1	0	0	0	0	0	0	0	0	100	0	0	0	1	0	0	0	1	Deep-layer intratelencephalic
0	0	0	0	0	0	364	944	233	0	0	0	0	0	0	0	0	0	0	0	0	13	0	0	1	1	0	0	Deep-layer corticothalamic and 6b
0	0	9347	12431	0	0	1	1	0	0	0	2	309	15	0	85	0	0	0	2	0	0	0	0	0	0	0	0	CGE interneuron
0	0	3359	1	0	0	0	0	0	1	0	0	0	0	0	0	0	11	0	0	0	0	0	0	0	0	0	970	CGE interneuron
1	0	873	145	0	0	0	0	300	0	0	0	0	2	0	0	0	0	3	1	1	0	0	0	0	0	1	1	CGE interneuron
0	0	3982	14065	0	0	2	4	0	0	0	0	0	197	0	54	0	1	0	0	0	0	0	1	0	0	0	0	CGE interneuron
0	0	0	27	0	0	7	4	0	10	0	1	0	638	0	0	0	2	0	20	20	0	0	0	1	406	1	1	Upper-layer intratelencephalic
0	0	3191	1	0	0	1	1	0	0	0	0	0	0	0	0	0	0	0	775	1	0	0	0	0	1	1	0	CGE interneuron
0	0	1360	1	0	0	0	421	0	0	0	0	0	0	0	0	0	0	0	36	1	0	0	0	0	54	0	0	CGE interneuron
0	0	0	0	1	0	457	2	458	748	0	0	73	1	0	0	0	0	1	1172	0	0	0	1	0	0	0	0	Deep-layer intratelencephalic
0	0	2847	3	0	0	0	2	0	1	0	0	156	1	0	0	0	1	0	0	1	0	0	608	0	0	0	1	CGE interneuron
0	1	0	0	0	0	266	0	473	246	0	0	0	1	0	0	0	0	0	127	0	0	0	0	1	2	0	0	Deep-layer intratelencephalic
1	1	0	4	2	0	233	6	316	230	0	2	0	0	0	0	0	1	0	3275	0	0	0	1	0	2	2	0	Deep-layer intratelencephalic
0	1	0	6	0	0	1	120	0	2	0	0	0	1	0	0	0	2	0	4782	1	0	0	0	0	2	6	0	Miscellaneous
0	1	1	0	0	1	0	0	370	2	0	0	1	1	0	0	0	0	55	4507	0	0	0	0	0	0	0	0	Miscellaneous
0	0	1	1	0	0	0	34	0	1	0	0	0	1	0	0	499	11447	0	0	1	0	0	0	1	3	0	0	Microglia
1	0	0	3	0	0	0	2	207	745	0	1	0	0	0	0	0	0	0	192	0	1	0	0	1	0	1	0	Deep-layer intratelencephalic
0	0	1	0	0	0	1	1	0	0	0	0	1	2	0	0	0	0	0	2546	0	0	0	0	7	193	0	0	Upper-layer intratelencephalic
0	0	0	1	0	0	1	29	112	0	0	0	0	0	0	0	0	1	0	3528	0	0	0	0	0	105	1	0	Upper-layer intratelencephalic
0	0	0	0	1	0	1	9	53	2	0	0	0	1	0	0	0	0	0	18	0	0	0	14	27	560	2	0	Upper-layer intratelencephalic
0	0	0	0	0	0	72	1	603	423	0	0	0	1	0	0	0	2	2	4459	0	0	0	1	0	1	0	0	Deep-layer intratelencephalic
0	0	0	1	0	0	3	348	145	1	0	1	0	0	0	0	0	0	7	4245	0	0	0	0	1	1	2	0	Upper-layer intratelencephalic
0	0	0	1	2355	306	0	1	0	0	0	0	0	0	0	0	0	0	0	1	8797	427	0	0	0	0	2	0	Oligodendrocyte
0	0	0	2	0	0	1	72	125	9	0	0	0	0	0	0	0	0	248	3987	0	0	0	0	0	7	0	1	Miscellaneous
0	0	2	3	1	0	0	3	36	565	0	1	0	0	0	0	1	0	0	551	2	0	0	1	0	0	1	0	Deep-layer intratelencephalic
622	0	13	1	0	0	0	6	0	0	0	3	1	3	0	0	0	0	0	201	1	0	0	0	1	174	1	20	Astrocyte
0	0	3776	0	0	0	0	1	0	311	0	1	264	0	0	0	0	1	0	1477	0	0	0	1	0	1	3	0	CGE interneuron
0	0	1	3	0	0	0	778	202	594	0	0	0	0	0	0	0	0	0	24	0	0	0	1	0	49	0	0	Deep-layer intratelencephalic
0	0	3053	1	0	0	0	1	0	0	0	0	0	0	0	35	0	0	0	973	0	0	0	1	0	0	1	0	CGE interneuron
0	0	0	0	0	0	0	4	621	0	0	1	1	0	0	0	0	0	141	5266	0	0	0	0	0	0	0	0	Miscellaneous
0	1	0	325	1363	289	6	0	0	1	0	0	913	0	0	0	0	1	0	13	7701	0	0	0	0	10	0	1	Committed oligodendrocyte precursor
0	1	0	0	0	0	1	3	192	0	0	0	0	0	0	0	0	0	0	1168	0	0	0	0	0	421	0	0	Miscellaneous
0	0	0	0	0	0	0	2	1	2	0	0	0	0	0	0	0	0	0	4036	0	0	0	0	0	46	0	0	Miscellaneous
0	2	1	3	0	1	0	5	216	7	0	1	1	0	0	0	0	1	17	6628	0	0	0	0	1	71	1	0	Miscellaneous
0	0	0	0	0	0	0	40	0	1	0	0	0	0	564	0	0	1	0	2	0	0	0	0	0	0	1	0	MGE interneuron
0	0	0	1	0	0	0	145	1	95	0	0	0	0	0	0	0	0	257	756	0	0	0	0	0	348	1	0	Upper-layer intratelencephalic
0	0	825	2592	0	0	0	0	0	0	0	0	64	0	0	0	0	0	0	2462	0	0	0	1	0	0	1	0	CGE interneuron
0	0	1	3	1	0	1453	1	947	386	0	2	0	0	0	0	0	0	13	1536	0	0	0	0	1	0	0	7	Deep-layer intratelencephalic
591	0	1	1	2	0	0	0	0	1	0	1	0	0	0	0	0	0	0	4	4	1	0	0	0	1	0	0	Astrocyte
0	0	0	1	0	0	0	280	273	477	0	0	1	0	0	0	0	1	0	1	1	0	0	0	0	3	0	0	Deep-layer intratelencephalic
0	0	0	1	1	0	2	3	585	1416	0	0	0	2	0	0	0	0	0	2	0	0	0	1	0	1	1	0	Deep-layer intratelencephalic
0	0	0	649	0	1	1	1	0	0	0	2	0	1	0	410	0	1	0	3	2	0	0	1	0	0	3	0	MGE interneuron
0	0	2	5	0	0	86	4	163	717	0	1	0	1	0	0	0	0	0	970	0	0	0	3	0	0	0	0	Deep-layer intratelencephalic
1	0	0	4	0	0	35	1	314	249	0	0	0	0	0	0	0	0	0	1749	0	0	0	0	0	3	0	0	Deep-layer intratelencephalic
0	0	0	0	0	0	0	5	0	2	0	1	0	1	259	0	1	0	1	53	0	0	0	0	0	119	0	0	MGE interneuron
0	0	1	0	0	0	1	396	68	0	0	2	0	0	0	0	0	0	0	4	0	0	0	0	1	1	0	0	Deep-layer intratelencephalic
0	0	0	1	1652	290	2	0	0	23	0	0	0	0	0	0	0	0	0	2	2431	351	0	0	0	0	0	0	Committed oligodendrocyte precursor
0	0	0	0	0	74	10	0	318	66	0	0	0	0	0	0	0	0	0	1680	1	0	0	0	0	1	0	0	Deep-layer intratelencephalic
0	0	1	0	0	0	0	841	74	0	0	0	0	0	0	0	0	1	18	3949	0	0	0	0	0	1	0	0	Upper-layer intratelencephalic
0	0	0	0	0	0	0	2	55	573	0	0	0	0	0	0	0	0	0	5	0	0	0	1	0	0	0	1	Deep-layer intratelencephalic
1	0	0	1	0	0	0	6	280	187	0	1	0	0	0	0	0	1	0	2	0	0	0	0	0	1	0	3	Deep-layer intratelencephalic
0	0	0	2	3	0	0	1	319	0	0	2	0	0	0	0	0	0	0	0	119	0	0	0	0	1	0	0	Deep-layer intratelencephalic
0	0	0	1	1	0	0	2	0	0	0	1	199	743	0	0	0	0	0	5	2	0	0	0	2	0	4	2	LAMP5-LHX6 and Chandelier
0	0	1	2	330	289	1	6	0	0	0	0	413	1939	0	0	0	0	0	1	4121	3	0	0	0	2	98	0	LAMP5-LHX6 and Chandelier
0	0	1	1	0	0	162	2	726	405	0	0	0	2	0	0	0	1	0	1796	2	0	0	0	0	0	0	0	Deep-layer intratelencephalic
0	0	0	0	0	0	0	1	76	892	0	1	0	0	0	0	0	0	0	2	0	0	0	0	0	0	0	0	Deep-layer intratelencephalic
1	1	0	0	0	0	0	436	240	0	0	0	0	0	0	0	0	1	3	930	0	0	0	0	0	1	0	0	Deep-layer intratelencephalic
0	0	0	0	0	0	0	1	280	340	0	0	0	0	0	0	0	0	0	424	0	0	0	0	0	0	2	0	Deep-layer intratelencephalic
950	823	599	1	0	0	2	2	1	1	0	0	0	115	0	0	0	0	0	0	4	0	0	0	0	0	0	1	Astrocyte
1	1	0	3	0	0	1	16	15	7	0	6	1	0	0	0	0	0	1	5	2	0	0	1	1	5	1	1	Deep-layer intratelencephalic
0	0	0	4	0	0	757	3866	1115	2	0	1	0	0	0	0	0	2	0	255	259	0	0	1	0	2	0	0	Deep-layer corticothalamic and 6b
0	0	0	0	0	0	0	0	0	0	0	0	1	38	0	0	0	0	0	1	0	0	0	0	0	0	0	0	Deep-layer intratelencephalic
0	0	0	2	0	1	0	1	0	1	0	1	0	100	0	0	0	0	0	1	0	0	0	0	0	0	0	1	Deep-layer intratelencephalic
0	0	0	1	0	0	0	175	131	0	0	0	0	0	0	0	0	0	0	0	0	0	0	1	0	0	0	1	Deep-layer intratelencephalic
0	0	1	1	0	0	0	1	207	0	0	1	0	131	0	0	0	1	0	0	0	0	0	0	0	0	0	0	Deep-layer intratelencephalic
0	0	0	1	1	0	0	1	1	0	0	1	281	554	210	0	0	170	0	1	0	0	0	1	0	279	0	0	LAMP5-LHX6 and Chandelier
0	1	1	1	0	297	1	2	0	0	0	1	0	0	0	0	0	0	0	0	4496	1042	0	0	0	0	2	0	Oligodendrocyte
0	0	0	5	0	0	0	1	454	0	0	0	0	24	0	0	0	0	0	1	1	0	0	0	0	0	1	1	Deep-layer intratelencephalic
0	0	2	2	2	0	0	3	0	1	1	2	0	31	0	0	0	1	0	1	0	0	0	0	0	0	3	0	Deep-layer intratelencephalic
0	0	2	3	0	0	1	7	35	1	21	2	1	30	0	0	0	1	2	6	0	0	0	2	1	0	1	1	Deep-layer intratelencephalic
0	0	0	3	0	0	0	2	693	464	0	3	0	1	0	0	0	0	0	235	0	0	0	0	0	0	1	0	Deep-layer intratelencephalic
0	0	0	1	0	0	0	5	0	16	0	0	643	2877	0	0	0	1	0	29	0	0	0	403	0	2	0	2	LAMP5-LHX6 and Chandelier
0	1	0	2	0	364	0	1	0	0	0	0	0	0	0	0	0	0	0	0	8371	5434	0	0	0	0	0	0	Oligodendrocyte
0	0	0	1	0	0	0	0	155	0	0	2	0	0	0	0	0	0	0	3	1	0	0	0	0	2	0	0	Deep-layer intratelencephalic
0	0	1	3	0	0	980	1338	102	1	0	1	1	0	0	0	0	2	0	1	0	0	0	0	0	1	0	0	Deep-layer corticothalamic and 6b
0	0	0	2	0	0	0	24	524	0	0	1	0	0	0	0	0	0	0	2	0	0	0	0	0	0	0	1	Deep-layer intratelencephalic
0	0	0	0	0	0	0	16	318	1	0	5	0	2	0	0	0	5	1	1	1	0	0	0	0	13	1	1	Deep-layer intratelencephalic
0	0	0	1	0	5	907	3483	202	0	0	0	1	1	0	0	0	0	1	307	1	0	0	0	0	0	0	0	Deep-layer corticothalamic and 6b
0	0	0	26	1	0	321	3090	374	0	0	0	0	1	0	0	1	0	0	2	0	0	0	0	0	1	0	0	Deep-layer corticothalamic and 6b
0	1	0	0	1	0	0	2	1	956	0	0	2	0	0	0	0	2	0	45	1	2	0	1990	0	1	0	0	Oligodendrocyte precursor
0	0	3145	6	0	0	1	0	0	366	0	1	0	1	0	0	0	1	0	335	0	0	0	0	0	2	2	0	CGE interneuron
0	0	8521	8611	0	0	0	1	0	0	0	2	0	5	0	926	0	1	0	3	0	0	0	229	0	5	1	0	CGE interneuron
0	0	1795	2	0	0	0	0	0	0	13	95	0	0	0	0	0	0	0	0	0	0	0	1	0	0	0	0	CGE interneuron
0	0	4321	6394	0	0	0	241	1	0	0	0	230	0	0	1816	0	0	0	1	0	0	0	0	0	0	0	0	CGE interneuron
0	0	0	1	0	0	1	0	0	0	0	1	0	0	0	0	0	0	0	0	0	0	0	0	0	138	0	1	Upper-layer intratelencephalic
0	0	0	0	0	21	0	1	410	430	0	1	0	0	0	0	0	0	0	352	0	0	0	0	0	0	0	0	Deep-layer intratelencephalic
0	0	0	1146	0	0	0	4	0	0	0	0	0	0	0	665	0	0	0	0	3	0	0	0	0	0	1	1	MGE interneuron
0	0	0	1	0	0	38	0	0	0	0	1	0	0	0	0	0	0	19	3128	0	0	0	0	0	0	0	0	Miscellaneous
0	1	0	0	0	0	0	5	130	564	0	0	0	0	0	0	0	0	1	1	1	0	0	0	0	1	1	0	Deep-layer intratelencephalic
0	0	0	0	0	0	0	2	615	1	0	2	0	2	0	0	0	0	150	5526	0	0	0	0	0	0	0	0	Miscellaneous
0	0	0	0	0	0	0	2	1280	300	0	0	1	0	0	0	0	0	0	780	0	0	0	0	0	12	0	0	Deep-layer intratelencephalic
0	0	0	0	0	0	0	5	2	0	0	0	1	0	0	0	0	1	0	1958	0	116	0	0	1	62	1	0	Miscellaneous
0	0	0	112	0	0	0	9	0	0	0	0	0	0	0	4	0	0	0	3	0	0	0	1	0	1	1	0	MGE interneuron
0	0	0	0	0	0	361	1	243	188	0	2	0	0	0	0	0	0	0	1254	0	0	0	0	1	0	0	0	Deep-layer intratelencephalic
0	0	0	2	0	0	1	4	110	0	0	0	0	1	0	0	0	0	20	3599	0	0	0	1	0	157	0	0	Miscellaneous
29	0	151	1	0	0	0	9	138	0	0	1	1	124	0	0	0	0	1	1	0	0	0	157	0	2	0	0	CGE interneuron
0	1	0	1	0	0	0	2	381	0	0	0	0	0	0	0	0	0	34	2534	0	0	0	0	0	37	1	3	Miscellaneous
0	0	0	4	0	0	341	3	202	940	0	0	0	0	0	0	0	0	0	3018	0	0	0	0	0	0	0	1	Deep-layer intratelencephalic
0	0	0	1	0	0	2	10	0	1	0	0	0	0	103	0	0	0	0	2	1	0	0	0	0	330	2	2	MGE interneuron
0	0	0	1	0	1	0	1	772	197	0	2	0	1	0	0	0	0	26	1228	0	0	0	0	0	0	0	1	Deep-layer intratelencephalic
0	0	0	2	0	0	0	1	206	318	1	0	1	1	16	0	0	0	0	1	0	0	0	0	69	0	0	0	Deep-layer intratelencephalic
0	0	0	1	0	0	365	1	123	518	0	0	1	1	0	0	0	0	0	246	0	0	0	0	0	0	2	0	Deep-layer intratelencephalic
0	0	0	1	0	0	0	12	0	0	0	0	1	0	0	0	1326	2949	0	0	0	0	0	0	0	1	2	1	Microglia
0	0	0	0	0	0	0	0	69	27	0	2	0	0	0	0	0	0	0	40	0	0	0	1	0	0	1	0	Deep-layer intratelencephalic
0	0	0	1	0	0	0	1	197	118	0	2	0	0	0	0	0	1	0	921	0	0	0	2	0	1	1	0	Deep-layer intratelencephalic
1	0	1	2	609	85	0	102	84	16	0	0	0	0	0	0	0	0	0	0	1219	21	0	0	0	2	1	2	Deep-layer intratelencephalic
0	0	0	0	0	1	1003	2391	239	1	0	0	0	1	0	0	0	0	0	367	0	0	0	0	1	1	1	0	Deep-layer corticothalamic and 6b
2	0	0	1	0	0	0	4	214	972	0	1	0	0	0	0	0	1	1	176	0	0	0	0	0	0	1	0	Deep-layer intratelencephalic
0	0	20	0	0	0	0	0	0	0	0	0	0	0	0	0	0	0	0	0	602	0	0	4	0	0	1	0	CGE interneuron
0	0	0	0	0	2	60	0	239	26	0	2	0	0	0	0	0	0	1	504	0	0	0	1	0	0	0	0	Deep-layer intratelencephalic
0	0	0	2	0	0	0	0	182	0	0	0	0	0	563	0	0	45	0	1	2	0	0	0	0	322	0	1	MGE interneuron
0	0	0	2	0	0	570	2	342	0	0	0	0	1	0	0	0	0	0	1066	0	0	0	0	0	1	0	0	Deep-layer intratelencephalic
0	0	0	1	0	0	3	2	112	122	7	1	13	8	0	0	0	0	1	1	31	0	0	0	0	0	3	0	Deep-layer intratelencephalic
0	0	0	3	0	0	0	0	269	0	0	0	0	71	0	0	0	0	0	2	0	0	0	8	0	0	0	0	Deep-layer intratelencephalic
0	0	0	3	1	4	0	3	1	0	0	0	0	0	0	0	0	1	1	7	0	0	0	0	0	0	1	0	Astrocyte
0	0	0	98	43	34	1	1	0	0	0	0	0	4	0	2210	0	0	0	1	1389	10	0	0	0	0	0	0	MGE interneuron
0	0	0	3	0	0	0	4	34	152	0	0	0	0	0	0	0	16	0	24	0	0	0	0	0	388	0	0	Deep-layer intratelencephalic
0	0	0	1	1	22	1102	2	274	472	0	0	0	0	0	0	0	0	0	225	1	0	0	0	1	0	0	0	Deep-layer intratelencephalic
0	0	0	0	0	0	1	2	0	2	0	0	0	0	651	2245	0	0	0	2	0	0	0	0	0	1	0	0	MGE interneuron
0	1	252	2	115	0	173	3	1	0	0	0	0	0	0	0	0	0	0	2138	2	0	0	0	0	0	0	1	CGE interneuron
0	0	0	3	1185	165	0	0	0	0	0	0	1	0	0	0	0	0	0	0	7758	28	0	0	0	0	0	1	Committed oligodendrocyte precursor
0	0	0	0	0	0	473	2353	0	72	0	1	2	0	0	0	0	0	0	1	0	0	0	0	0	1	0	1	Deep-layer corticothalamic and 6b
0	1	0	0	0	30	1	1	125	141	0	1	0	1	0	0	0	0	3	3	0	0	0	0	0	0	0	0	Deep-layer intratelencephalic
0	0	0	3	32	0	0	1	919	130	0	0	0	0	0	0	0	0	0	254	0	0	0	0	2	0	0	0	Deep-layer intratelencephalic
0	0	0	5	2	0	68	2	52	48	0	1	0	52	0	0	104	45	0	2350	0	0	0	153	1	0	0	0	Deep-layer intratelencephalic
0	0	0	2	0	0	0	2	333	0	0	0	0	0	0	0	412	692	1	267	0	0	0	2	0	47	0	0	Deep-layer intratelencephalic
0	0	0	2	0	0	610	597	0	1117	169	108	1	1	0	0	0	1	0	3594	0	0	0	0	0	0	0	0	Deep-layer near-projecting
0	0	0	0	0	0	1554	1942	224	2	0	1	1	0	0	0	0	0	0	119	0	0	0	2	0	0	0	0	Deep-layer corticothalamic and 6b
0	0	0	0	0	0	0	4	92	0	0	0	2	0	0	0	0	0	0	499	1	0	0	0	0	0	1	2	Deep-layer intratelencephalic
0	0	1	1	6	0	553	2230	312	0	0	0	0	0	0	0	1	3	0	39	0	0	0	0	0	2	1	0	Deep-layer corticothalamic and 6b
0	0	0	2	0	0	690	508	23	1	0	0	1	0	0	0	0	0	1	1	0	0	0	1	0	0	0	0	Deep-layer corticothalamic and 6b
0	0	0	7	0	0	1	0	656	0	0	0	3	2	0	1	0	0	1	350	1	0	0	0	0	1	1	1	Deep-layer intratelencephalic
0	0	0	1	0	0	4	137	236	0	0	0	1	2	0	0	0	0	0	272	0	0	0	0	0	2	1	0	Deep-layer intratelencephalic
0	0	0	2	0	1	0	0	0	0	0	0	2	0	809	19	0	0	0	0	1	0	0	1	0	1	0	0	MGE interneuron
0	0	0	0	0	0	0	0	0	0	0	0	0	87	0	0	0	1	1	1	0	0	0	1	0	0	0	0	Deep-layer intratelencephalic
0	0	0	3	0	0	694	2701	681	149	0	1	1	0	0	0	0	0	0	3	1	0	0	1	0	0	1	3	Deep-layer corticothalamic and 6b
0	0	0	1	0	0	0	2	97	0	0	0	0	0	0	0	0	0	0	1	0	0	0	0	0	0	0	0	Deep-layer intratelencephalic
0	1	0	1	0	0	1	0	387	0	0	1	0	0	0	0	0	0	1	105	0	0	0	0	0	2	0	0	Deep-layer intratelencephalic
0	0	0	1	0	0	0	1	353	0	0	0	0	0	0	0	0	0	0	44	1	0	0	0	0	0	1	0	Deep-layer intratelencephalic
0	0	0	0	1	3	2	2	0	0	0	0	0	0	0	0	83	1811	0	1	1	1	0	0	4	0	0	1	Microglia
0	3	0	2	0	0	0	1	0	0	0	1	0	241	0	0	0	0	1	1	0	0	0	0	0	150	0	0	Upper-layer intratelencephalic
0	0	0	0	0	0	0	1	0	0	0	0	0	754	0	0	0	0	4	0	0	0	0	1	0	1	3	0	LAMP5-LHX6 and Chandelier
0	0	745	0	0	0	1	0	0	0	0	0	0	97	0	0	0	1	1	0	0	0	0	417	0	0	0	0	CGE interneuron
0	0	0	0	0	0	3	13	0	0	0	0	0	0	0	0	0	2	0	570	0	0	0	0	0	62	1	0	Upper-layer intratelencephalic
0	0	0	6	0	0	1	0	0	0	0	0	0	0	0	0	0	0	1	25	0	0	0	1	1	22	2	0	Upper-layer intratelencephalic
3	13	0	0	0	0	0	1	0	0	0	0	0	0	0	0	0	0	0	0	0	0	0	0	24	181	0	0	Upper-layer intratelencephalic
0	0	0	2	0	0	0	1	2	0	0	0	0	0	0	0	0	0	55	1267	0	0	0	0	0	6	0	0	Miscellaneous
0	0	0	0	0	0	0	2	122	0	0	0	0	0	0	0	0	0	4	740	0	0	0	0	0	0	0	0	Miscellaneous
0	0	0	0	0	0	178	0	177	21	0	0	0	0	0	0	0	1	0	1352	0	0	0	0	0	0	0	0	Deep-layer intratelencephalic
0	0	0	0	0	0	0	0	40	0	0	0	0	0	104	0	0	0	0	1	0	0	0	0	0	0	0	0	MGE interneuron
0	0	0	0	0	0	0	0	55	2	0	0	0	0	0	0	0	0	0	963	0	0	0	0	0	0	0	0	Upper-layer intratelencephalic
0	0	0	326	1	11	0	98	0	0	0	0	0	0	0	1899	0	0	0	0	0	0	0	0	0	0	0	0	MGE interneuron
0	0	0	2	0	0	0	1	0	0	0	0	1	0	0	0	0	0	0	959	0	0	0	4	1	0	0	0	Upper-layer intratelencephalic
0	0	0	1	0	0	0	0	0	0	0	0	0	0	0	0	0	0	0	0	0	0	0	0	0	0	0	0	MGE interneuron
0	0	0	1	0	0	0	22	29	290	0	0	0	0	0	0	0	0	0	185	1	0	0	0	0	0	0	0	Deep-layer intratelencephalic
0	0	0	0	0	0	0	0	0	0	0	0	0	0	0	0	0	0	0	117	0	0	0	0	15	145	0	0	Upper-layer intratelencephalic
0	0	0	1	1	0	0	5	134	0	0	1	0	0	0	0	0	0	36	1966	0	0	0	0	0	1	0	0	Miscellaneous
0	0	0	1	0	0	133	2	290	113	0	0	0	0	0	0	0	0	0	1246	0	0	0	0	0	0	0	0	Deep-layer intratelencephalic
0	0	0	0	0	0	80	0	237	0	0	0	0	0	0	0	0	0	131	2477	0	0	0	0	0	1	0	0	Upper-layer intratelencephalic
0	0	0	0	0	0	0	71	334	390	0	0	0	0	0	0	0	1	0	1	0	0	0	0	0	0	0	0	Deep-layer intratelencephalic
0	0	0	0	0	0	0	1	27	0	0	0	0	0	0	0	0	0	0	0	0	0	0	0	0	1	0	0	Deep-layer intratelencephalic
0	0	0	0	0	0	0	187	0	0	0	1	0	0	504	981	0	0	0	1	0	0	0	0	0	29	1	0	MGE interneuron
0	0	0	1	0	0	0	0	116	252	0	0	0	0	0	0	0	0	0	100	0	0	0	0	0	0	0	0	Deep-layer intratelencephalic
0	0	0	0	0	0	137	2	384	60	0	0	0	0	0	0	0	0	0	156	0	0	0	0	0	0	0	0	Deep-layer intratelencephalic
0	0	0	0	0	0	181	0	135	11	0	0	0	0	1	0	0	0	0	272	0	0	0	0	0	1	0	0	Deep-layer intratelencephalic
0	0	0	1	213	256	0	0	0	0	0	0	0	0	0	0	456	102	0	27	1445	1	0	0	0	117	1	0	Committed oligodendrocyte precursor
0	0	0	0	0	0	0	0	23	0	0	0	0	0	0	0	0	0	0	1	0	0	0	0	0	0	1	0	Deep-layer intratelencephalic
0	0	0	2	0	0	53	1	221	251	0	0	0	0	0	0	0	0	0	69	0	0	0	0	0	1	0	0	Deep-layer intratelencephalic
0	0	0	2	0	0	0	1	18	0	0	730	119	0	91	2771	0	0	0	0	0	0	0	1	0	49	0	0	MGE interneuron
0	0	0	0	0	2	0	4	48	113	0	0	0	0	0	0	0	0	0	43	0	0	0	0	0	0	0	0	Deep-layer intratelencephalic
0	0	0	1	0	0	0	0	0	0	0	0	0	0	0	0	0	0	0	0	0	0	0	0	0	14	0	1	MGE interneuron
0	1	0	0	0	0	164	279	12	0	0	0	1	0	10	0	0	0	0	0	0	0	0	0	0	0	0	0	Deep-layer corticothalamic and 6b
0	0	0	1	0	0	1	0	0	0	0	0	1	1	0	0	0	0	0	1	0	0	0	0	0	1	0	0	Astrocyte
0	0	0	0	0	0	0	1	148	0	0	0	0	1	0	0	0	0	0	5	0	0	0	0	0	0	1	1	Deep-layer intratelencephalic
0	0	0	1	0	0	0	0	106	0	0	0	1	25	0	0	0	0	0	0	0	0	0	0	0	0	0	0	Deep-layer intratelencephalic
0	0	0	1	0	0	1	0	53	0	0	0	0	0	0	0	0	1	0	1	0	0	0	0	0	0	0	0	Deep-layer intratelencephalic
0	0	0	1	0	0	0	8	55	0	0	0	0	53	0	0	0	1	1	0	0	0	0	0	0	0	1	0	Deep-layer intratelencephalic
0	0	0	2	0	0	322	640	449	2	0	1	0	0	0	0	0	3	0	1230	1	0	0	0	0	0	0	0	Deep-layer near-projecting
0	0	0	1	0	0	0	1	0	0	0	0	0	1	0	0	1418	3369	0	0	0	0	0	0	0	1	0	0	Microglia
0	0	13	0	0	0	213	1307	148	58	0	0	0	1	0	0	0	1	0	35	0	0	0	0	1	0	1	0	Deep-layer corticothalamic and 6b
0	0	0	0	0	1	0	1	0	1	0	0	96	455	243	0	0	0	0	0	0	0	0	85	0	0	0	0	LAMP5-LHX6 and Chandelier
1	0	0	0	0	0	0	8	275	0	0	0	0	0	0	0	0	0	0	28	0	19	0	0	0	1	0	0	Deep-layer intratelencephalic
0	0	0	1	0	0	657	853	1	737	264	1	0	1	0	0	0	0	0	2691	0	0	0	0	0	1	0	0	Deep-layer near-projecting
0	0	0	0	0	0	0	1	88	0	0	0	0	0	0	0	0	0	0	6	0	0	0	0	1	0	0	1	Deep-layer intratelencephalic
146	46	20	0	0	0	0	0	0	0	0	0	0	62	0	0	0	0	0	0	0	0	0	0	97	315	0	0	Upper-layer intratelencephalic
0	0	0	1	0	0	0	1	0	1	0	1	0	307	0	0	0	1	1	0	0	0	0	0	1	299	0	0	Upper-layer intratelencephalic
0	0	439	2132	0	0	0	0	1	0	101	2	0	117	0	34	0	0	0	0	0	0	0	10	0	8	2	0	CGE interneuron
6	60	29	61	0	0	0	13	0	0	0	1	0	181	0	0	38	61	0	1	0	0	0	0	0	104	0	0	Miscellaneous
0	0	0	0	0	0	0	3	1	0	0	0	0	0	0	0	0	0	0	1	0	0	0	0	0	176	1	0	Upper-layer intratelencephalic
0	0	111	3928	0	0	0	1	8	0	0	0	0	202	0	0	0	0	0	1	0	0	0	1	0	1	2	0	CGE interneuron
50	47	18	0	277	273	235	0	0	185	0	0	0	0	0	0	0	0	6	18	1409	0	0	174	0	1	0	1	Oligodendrocyte precursor
0	0	0	0	1	0	0	0	9	0	0	0	0	0	0	0	0	0	0	504	0	0	0	0	1	40	0	0	Upper-layer intratelencephalic
0	0	0	1	0	0	0	0	11	0	0	0	0	0	0	0	0	0	0	1288	0	0	0	0	0	0	0	0	Miscellaneous
0	0	0	49	20	0	122	0	32	418	0	0	0	0	0	0	0	0	0	17	41	0	0	0	0	0	0	28	Deep-layer intratelencephalic
0	0	0	2	0	0	0	0	28	41	0	0	0	1	0	0	0	0	0	24	0	0	0	0	0	0	0	0	Deep-layer intratelencephalic
0	0	0	265	0	0	0	503	57	9	0	0	0	0	0	0	0	0	0	172	0	0	0	0	0	121	1	0	Deep-layer intratelencephalic
0	0	0	1	0	0	2	0	0	253	0	0	0	0	0	0	0	0	0	136	0	0	0	0	0	0	0	0	Deep-layer intratelencephalic
0	0	0	0	0	0	0	2	41	250	0	0	0	0	0	0	0	0	0	72	0	0	0	0	0	0	1	0	Deep-layer intratelencephalic
0	0	0	0	0	0	1	0	0	354	0	0	0	0	0	0	0	0	2	254	0	0	0	363	0	0	0	0	Oligodendrocyte precursor
1	0	0	0	0	0	0	0	58	0	79	0	0	1	0	0	0	0	0	1	0	31	0	2	0	0	0	0	Deep-layer intratelencephalic
0	0	0	0	0	0	355	857	55	38	0	0	1	0	0	0	0	1	0	2	0	0	0	0	0	1	0	0	Deep-layer corticothalamic and 6b
0	0	0	0	0	0	0	29	0	8	0	0	0	0	0	678	0	1	0	2	0	0	0	0	0	0	1	0	MGE interneuron
0	0	0	0	0	0	270	690	123	123	0	0	0	0	0	0	0	0	0	1	0	0	0	0	0	0	0	0	Deep-layer corticothalamic and 6b
0	0	0	0	1	4	0	0	0	0	0	0	0	0	0	0	0	0	0	1	287	7	0	0	0	0	0	0	Committed oligodendrocyte precursor
0	0	0	0	0	0	0	0	238	0	0	0	0	58	0	0	0	0	0	4	0	0	0	0	0	0	17	0	Deep-layer intratelencephalic
0	0	0	0	0	0	0	28	1	0	0	0	0	0	0	0	0	0	0	0	0	0	0	0	0	0	1	0	Deep-layer intratelencephalic
0	0	0	0	0	11	0	0	0	0	0	0	0	42	0	0	0	0	0	2	1	0	0	0	0	1	1	0	Deep-layer intratelencephalic
0	0	0	0	0	0	0	772	0	0	0	1	0	0	0	0	0	0	0	2	0	0	0	1	0	0	0	0	Deep-layer corticothalamic and 6b
0	0	0	1	0	0	0	1	46	0	0	0	1	2	0	0	0	0	0	22	0	0	0	0	0	0	0	0	Deep-layer intratelencephalic
0	0	0	1	633	439	0	0	0	0	0	4	0	0	0	0	0	0	0	0	1114	386	0	0	0	0	0	0	Oligodendrocyte
0	0	1	0	0	0	12	198	1	0	0	0	0	0	0	0	0	0	123	926	0	0	0	0	69	616	0	2	Upper-layer intratelencephalic
0	0	0	1	0	0	2	391	0	0	0	1	0	1	0	0	0	1	7	634	1	0	0	0	0	1035	3	1	Upper-layer intratelencephalic
0	0	1	0	0	0	0	321	31	1	0	0	0	0	0	0	0	0	183	3240	0	0	0	0	1	253	0	2	Miscellaneous
0	0	0	0	0	0	0	6	1	0	0	0	0	398	0	0	0	0	0	1	0	0	0	0	192	287	21	0	Upper-layer intratelencephalic
0	0	0	0	0	0	0	3	0	0	0	1	0	0	0	0	0	0	0	1	0	0	0	0	0	1018	3	0	Upper-layer intratelencephalic
0	0	0	1	0	0	0	1	0	0	0	0	0	0	0	0	0	1	0	67	0	0	0	3	0	937	0	0	Upper-layer intratelencephalic
0	3	0	4	38	0	1	6	1	0	0	1	0	3	562	251	0	0	0	2	0	0	0	0	0	723	1	0	MGE interneuron
0	0	0	0	1	1	0	14	0	0	1	0	0	32	0	0	0	1	4	0	0	0	0	1613	2	21	0	1	Oligodendrocyte precursor
0	0	5914	779	0	0	1	1	0	57	0	0	0	0	0	470	0	0	1	154	0	0	0	0	0	3	1	0	CGE interneuron
0	1	1523	2962	0	0	0	2	1	0	0	0	1	0	0	175	0	0	0	0	0	0	0	0	2	9	0	0	CGE interneuron
0	1	26	1971	0	0	0	1	0	1	1	0	0	474	0	0	0	2	0	2	1	0	0	599	0	3	0	1	CGE interneuron
0	0	7785	16239	0	0	0	3	0	0	0	0	158	861	0	863	0	0	0	5	0	0	0	0	0	1	1	0	CGE interneuron
0	98	1	0	0	0	0	9	0	712	0	0	0	0	0	0	0	1	64	34	0	0	0	832	0	0	2	4	Oligodendrocyte precursor
0	0	0	1	0	0	0	3	0	2	0	0	0	42	0	0	0	0	0	1	0	0	0	0	0	1116	1	0	Upper-layer intratelencephalic
0	0	1490	285	0	0	0	0	0	0	0	0	252	0	0	0	0	0	0	3	0	0	0	479	0	1	0	0	CGE interneuron
0	0	7147	4944	1	0	0	5	0	0	0	0	0	67	0	407	0	0	0	5	0	0	0	0	0	0	0	0	CGE interneuron
0	0	10615	14387	0	0	0	10	0	0	1	0	0	2	0	0	0	0	0	0	0	0	0	0	1	0	1	0	CGE interneuron
0	0	0	0	1	0	0	3	0	0	0	12	0	135	0	0	0	0	0	24	0	0	0	0	290	829	0	0	Upper-layer intratelencephalic
297	73	482	0	0	0	0	0	0	0	0	0	0	0	0	0	0	0	195	165	0	0	0	0	0	0	1	9	Astrocyte
0	0	0	3	0	0	0	0	0	0	0	0	0	0	0	0	0	0	0	107	0	0	0	0	0	416	1	0	Upper-layer intratelencephalic
0	0	0	2	0	0	0	111	65	0	0	0	0	2	0	0	0	0	0	1	0	0	0	1	0	950	0	0	Upper-layer intratelencephalic
0	0	0	1	0	0	3	333	0	0	0	0	0	0	0	0	0	0	0	0	0	0	0	0	163	656	0	0	Upper-layer intratelencephalic
0	0	0	1	0	0	0	1364	316	0	0	1	0	0	0	0	0	0	0	1	0	0	0	1	36	831	0	0	Upper-layer intratelencephalic
0	0	1	1	0	0	0	1	136	0	0	0	0	0	0	0	0	0	0	2282	0	0	0	0	0	7	0	0	Miscellaneous
0	1	1	0	0	0	91	6	242	0	0	0	0	0	0	0	0	0	0	4782	0	0	0	0	1	1	0	0	Miscellaneous
0	0	0	1	0	0	0	441	0	0	0	0	0	0	0	0	0	0	0	0	0	0	0	0	67	1287	1	0	Upper-layer intratelencephalic
0	0	0	4	0	1	0	56	1	0	0	0	0	0	0	0	0	0	1	216	1	0	0	1	32	240	0	0	Upper-layer intratelencephalic
0	0	1342	720	130	0	0	0	0	0	0	0	398	0	0	0	0	0	0	290	0	0	0	0	0	4	0	1	CGE interneuron
0	0	1	1	0	0	0	4	1	0	0	2	0	80	1276	0	0	0	0	0	0	0	0	0	3	1079	0	0	MGE interneuron
0	0	7242	1	0	0	0	445	0	0	0	0	0	0	0	0	0	0	0	98	1	0	0	0	0	0	0	0	CGE interneuron
0	0	0	0	0	0	0	119	26	0	0	0	0	0	0	0	0	0	0	219	0	0	0	0	0	541	0	1	Upper-layer intratelencephalic
0	0	0	152	0	0	0	2	42	0	0	4	0	0	1773	0	0	78	0	0	0	0	0	0	0	668	0	30	MGE interneuron
0	0	466	0	0	0	157	0	0	0	0	0	0	0	0	0	0	0	0	1245	1	0	0	0	0	2	1	0	CGE interneuron
0	0	0	1	0	0	82	68	1	0	0	0	0	1	0	0	0	2	0	1279	0	0	0	0	0	0	0	0	Miscellaneous
0	0	1	0	0	0	151	2	217	596	0	0	0	0	0	0	0	1	0	1581	0	0	0	0	0	0	0	0	Deep-layer intratelencephalic
1	0	0	1	0	0	208	1645	359	978	0	0	0	0	0	0	0	0	1	548	0	0	0	0	0	0	0	0	Deep-layer intratelencephalic
0	0	0	145	1504	8	0	11	1	0	0	37	0	1	0	408	0	0	0	1	1921	317	0	0	0	2	0	0	MGE interneuron
0	0	0	0	0	0	257	26	1062	585	0	0	0	0	0	0	1	0	0	2611	0	0	0	0	0	42	0	0	Deep-layer intratelencephalic
0	0	0	2	0	0	0	2	156	0	0	0	0	0	0	0	0	0	0	2888	0	0	0	0	0	1	0	0	Miscellaneous
0	0	0	2	603	296	2	0	0	0	0	1	0	0	0	0	0	0	0	1	6193	581	0	0	0	0	0	5	Committed oligodendrocyte precursor
0	0	0	1	0	0	274	101	157	127	0	0	0	0	0	0	0	0	0	572	1	0	0	0	0	2	1	0	Deep-layer intratelencephalic
0	0	0	1	0	0	0	0	442	0	0	0	0	0	0	0	0	1	58	849	0	0	0	0	0	0	8	1	Upper-layer intratelencephalic
0	0	0	1	0	0	0	1	0	0	0	0	0	0	0	0	0	1	0	1865	0	0	0	0	0	2	1	0	Miscellaneous
0	0	1	1	0	0	0	1	17	0	0	1	0	0	0	0	0	0	0	1861	0	0	0	0	0	348	0	0	Miscellaneous
0	0	0	0	0	0	0	265	132	471	0	1	0	142	0	0	0	2	0	307	33	0	0	3	0	0	0	0	Deep-layer intratelencephalic
0	0	0	3	5484	1564	0	1	0	0	0	0	0	5	0	0	0	0	0	2	10594	0	0	0	0	0	2	0	Committed oligodendrocyte precursor
0	0	0	0	0	0	2231	389	4	126	350	1176	0	0	0	0	0	3	1	2833	8	0	0	0	4	2	2	6	Deep-layer near-projecting
0	0	0	1	0	0	0	237	230	295	178	0	0	1	9	0	0	0	0	568	0	0	0	0	0	0	0	0	Deep-layer intratelencephalic
0	0	0	2	0	0	475	0	0	152	0	100	0	1	0	0	0	0	0	622	0	0	0	0	0	0	0	0	Deep-layer intratelencephalic
0	0	1	0	0	0	185	12	449	547	0	32	0	0	0	0	0	0	0	1719	0	0	0	0	1	0	0	1	Deep-layer intratelencephalic
0	0	11741	400	0	0	1	1	0	0	0	0	2	0	0	0	0	0	0	1	0	0	0	1	0	0	0	1	CGE interneuron
0	0	0	2	0	17	466	3263	199	31	0	0	0	0	0	0	0	0	0	0	0	0	0	0	0	3	0	0	Deep-layer corticothalamic and 6b
0	2	1	0	1	81	0	0	1	0	0	0	0	0	1551	929	0	0	0	4	1	0	0	0	0	0	4	0	MGE interneuron
0	0	0	0	4150	1801	0	0	1	0	0	0	0	0	0	1	0	80	2	2	3101	1234	0	0	0	1	0	0	Oligodendrocyte
0	0	0	0	1	0	8	28	285	2	0	0	1	0	0	0	0	0	0	101	0	0	0	1	0	2	3	0	Deep-layer intratelencephalic
0	0	291	2	0	0	28	1	0	0	0	0	0	0	0	0	0	42	0	0	236	0	0	38	0	4	3	2	CGE interneuron
0	0	0	2	0	0	544	0	174	858	0	0	0	0	0	0	0	1	0	357	0	6	0	0	0	1	0	0	Deep-layer intratelencephalic
0	0	0	0	0	0	0	0	0	0	0	45	0	0	0	0	0	1	0	0	0	0	0	0	0	0	0	0	Deep-layer intratelencephalic
1	0	0	1	0	0	675	1436	0	91	0	0	0	0	0	0	0	0	0	2	0	0	0	0	1	0	0	0	Deep-layer corticothalamic and 6b
0	1	0	1	0	0	0	2	49	230	10	0	0	1	0	0	0	0	0	21	0	0	0	0	0	1	0	1	Deep-layer intratelencephalic
0	0	0	4	0	0	0	1	1052	0	0	1	0	56	0	0	0	1	0	287	0	0	0	0	0	0	1	0	Deep-layer intratelencephalic
0	0	0	1	2169	1176	0	0	0	0	0	0	0	7	0	0	0	1	0	0	9431	378	0	0	0	0	0	0	Committed oligodendrocyte precursor
0	0	2	0	0	0	1892	2227	196	0	0	1	0	1	0	0	0	0	0	72	0	0	0	0	0	0	1	1	Deep-layer corticothalamic and 6b
0	0	0	2	72	0	1	0	18	0	0	1	0	3	0	0	0	1	0	0	0	0	0	1	0	1	1	43	Deep-layer intratelencephalic
0	0	0	0	0	0	5	4	125	1	0	1	0	1	0	0	0	1	1	3	2	0	0	0	0	1	0	0	Deep-layer intratelencephalic
0	0	0	0	0	0	0	0	138	0	0	1	0	1	0	0	0	0	0	32	0	0	0	0	0	0	0	0	Deep-layer intratelencephalic
0	0	1	1	0	0	690	3267	565	1	0	1	0	1	0	0	0	0	0	103	0	0	0	1	0	0	0	0	Deep-layer corticothalamic and 6b
0	0	0	2	0	0	0	2	0	0	0	1	216	1835	0	0	0	0	0	0	1	0	0	391	0	1	0	2	LAMP5-LHX6 and Chandelier
0	0	0	1	1	0	375	422	91	0	2	0	0	0	0	0	0	0	0	0	0	0	0	0	0	5	1	0	Deep-layer corticothalamic and 6b
0	0	0	0	0	0	492	3605	482	0	0	23	1	0	0	0	0	0	0	2	0	0	0	0	0	0	0	0	Deep-layer corticothalamic and 6b
0	0	0	1	0	0	1	1	248	0	10	0	0	0	0	0	0	1	0	9	0	0	0	0	0	0	0	1	Deep-layer intratelencephalic
0	2	0	16	0	0	3	0	53	72	45	0	0	0	0	0	0	2	0	0	0	0	0	0	0	2	0	0	Deep-layer intratelencephalic
0	0	0	8	0	0	607	417	0	1	0	1	0	0	0	0	0	0	0	0	0	0	0	0	0	0	1	43	Deep-layer corticothalamic and 6b
0	2	0	6	86	0	257	1964	42	0	0	5	0	0	0	1	0	105	6	11	12	1	0	0	0	0	64	129	Deep-layer corticothalamic and 6b
0	0	0	1	0	0	0	4	0	0	0	0	0	496	0	0	0	0	0	2	0	0	0	0	1	372	0	0	Upper-layer intratelencephalic
0	0	0	2	1	0	0	2	0	0	0	1	0	576	0	0	0	0	1	0	0	0	0	0	0	1022	0	0	Upper-layer intratelencephalic
0	0	0	0	0	0	1	2	277	0	0	2	0	0	0	0	0	0	7	2459	0	0	0	0	0	47	2	1	Miscellaneous
0	0	0	20	0	0	1	11	0	81	0	2	0	1	0	1944	0	0	1	1	1	0	0	0	0	2	1	0	MGE interneuron
0	0	0	0	0	0	1	746	51	1	0	0	0	3	0	0	0	0	2	580	0	0	0	2	11	394	2	0	Upper-layer intratelencephalic
1	0	0	0	0	0	0	940	63	0	0	0	0	0	0	0	0	4	0	0	0	0	0	0	0	204	0	0	Upper-layer intratelencephalic
204	293	444	6	0	0	3	1	0	0	0	0	0	1	0	0	0	5	0	0	0	0	0	1	0	0	1	0	Astrocyte
0	0	0	2	0	0	0	1524	214	322	0	0	0	25	0	0	8	0	0	125	0	0	0	0	0	170	0	1	Deep-layer intratelencephalic
0	0	0	0	1	0	3	2	293	0	0	0	0	0	0	0	0	0	5	1935	0	0	0	0	0	1	2	0	Upper-layer intratelencephalic
0	0	0	19	1	0	1	0	0	0	0	0	0	1	0	0	0	1	0	2463	0	0	0	0	0	0	56	0	Miscellaneous
0	0	0	3	0	0	0	0	0	0	0	0	0	0	0	0	0	0	19	3146	0	0	0	0	0	3	0	1	Miscellaneous
0	0	0	0	0	36	730	588	0	628	579	296	0	0	0	0	0	0	0	3436	0	0	0	1	0	0	0	1	Deep-layer near-projecting
0	0	0	0	0	0	0	232	305	0	0	0	0	1	0	0	0	0	294	2337	0	0	0	0	0	0	2	0	Upper-layer intratelencephalic
0	1	0	0	0	37	97	0	739	122	0	0	0	0	0	0	0	0	0	3082	0	0	0	0	0	1	0	0	Deep-layer intratelencephalic
0	0	0	3	1617	679	0	0	0	0	17	37	1369	86	0	0	0	30	0	2	6083	307	0	0	0	0	0	0	Committed oligodendrocyte precursor
0	0	0	3	0	0	1	44	623	724	24	0	1	0	0	0	0	1	1	320	0	0	0	0	0	0	0	0	Deep-layer intratelencephalic
0	0	0	0	2	0	0	0	61	0	0	0	0	0	0	0	0	0	129	2229	0	0	0	0	0	114	0	1	Miscellaneous
0	0	0	0	0	0	0	3	169	1	0	0	0	3	0	0	0	0	0	3362	0	0	0	0	0	0	0	0	Upper-layer intratelencephalic
0	0	0	0	0	0	0	2	253	0	0	0	0	1	0	0	0	1	202	3743	0	0	0	0	1	1	0	0	Upper-layer intratelencephalic
0	0	0	0	0	0	0	2	409	0	0	1	0	0	0	0	0	1	45	1361	1	0	0	0	0	38	0	0	Miscellaneous
0	0	0	0	0	0	0	2	459	391	0	1	0	1	0	0	0	0	0	1871	1	0	0	0	0	0	0	1	Deep-layer intratelencephalic
0	0	0	1	0	0	75	239	0	1	0	0	0	0	0	0	0	0	0	1	0	0	0	100	0	0	0	0	Oligodendrocyte precursor
0	1	0	0	0	0	415	1	47	567	0	0	0	1	0	0	0	0	0	1965	0	0	0	0	0	2	0	0	Deep-layer intratelencephalic
0	0	1	2	0	0	0	1	697	0	0	0	0	1	0	0	0	0	13	1585	0	0	0	1	0	3	0	0	Upper-layer intratelencephalic
0	0	0	0	0	0	0	2	373	0	0	0	0	0	0	0	0	0	26	2929	0	0	0	1	0	2	0	0	Miscellaneous
0	0	0	2	0	0	0	1	388	0	0	0	0	0	0	0	0	0	84	2113	0	0	0	0	0	0	0	0	Miscellaneous
0	0	0	7	0	0	27	1	384	151	0	0	0	0	0	0	0	0	0	269	0	0	0	0	0	0	0	0	Deep-layer intratelencephalic
0	0	0	0	1	0	0	4	129	0	0	2	0	0	0	0	0	0	16	369	0	0	0	0	0	91	0	1	Upper-layer intratelencephalic
0	0	0	1036	0	0	0	2	0	1	0	1	0	0	0	442	0	0	0	2	0	0	0	0	0	0	0	0	MGE interneuron
0	0	0	0	0	0	0	2	237	0	0	1	0	0	0	0	0	0	74	2047	0	0	0	0	0	0	0	0	Miscellaneous
0	1	0	1	0	0	585	395	478	444	0	0	0	0	0	0	0	0	1	600	0	0	0	0	0	0	0	1	Deep-layer intratelencephalic
0	0	0	2	0	0	1	0	15	0	0	1	0	0	0	0	0	1	45	1640	0	0	0	0	5	187	4	0	Upper-layer intratelencephalic
0	0	0	0	0	0	1	1	274	124	0	0	0	0	0	0	0	1	0	72	0	0	0	0	1	0	1	1	Deep-layer intratelencephalic
0	0	0	5	0	0	0	0	9	0	0	0	0	1	0	0	0	0	35	1649	0	0	0	2	0	93	1	0	Miscellaneous
0	0	0	2	0	0	1	1	121	0	0	0	0	0	755	0	0	1	0	0	0	0	0	0	1	2	0	1	MGE interneuron
0	0	0	6	0	0	0	801	335	3	0	1	0	0	0	0	0	0	12	3264	0	0	0	0	0	18	0	0	Miscellaneous
0	0	0	0	1	0	0	40	0	0	0	1	0	1	750	0	0	0	0	0	0	0	0	0	0	0	0	0	LAMP5-LHX6 and Chandelier
0	1	0	0	0	1	35	1084	37	294	0	0	0	0	0	0	0	0	0	0	0	0	0	0	0	0	2	0	Deep-layer intratelencephalic
7	28	12	1	0	0	208	14	215	0	0	0	291	0	0	0	0	2	98	4564	0	0	0	0	0	0	1	0	Miscellaneous
0	0	0	0	0	0	39	3	257	303	0	0	0	0	0	0	0	0	0	564	0	0	0	0	0	32	1	0	Deep-layer intratelencephalic
0	0	0	1	0	0	0	4	325	0	0	1	0	0	0	0	0	0	16	1172	0	0	0	0	0	0	0	0	Deep-layer intratelencephalic
0	0	451	1211	0	0	0	0	0	0	0	1	0	442	0	0	0	0	0	0	0	0	0	137	0	2	0	0	CGE interneuron
0	0	0	0	0	0	553	1	837	261	0	0	0	0	0	0	0	0	0	2858	0	0	0	1	0	0	2	0	Deep-layer intratelencephalic
0	0	1	0	0	0	1	19	0	390	0	0	0	0	0	0	0	0	0	119	0	0	0	0	0	327	0	0	Deep-layer intratelencephalic
0	0	0	1	0	63	0	1	53	0	0	1	0	0	0	0	0	0	0	1	129	33	0	0	0	0	2	0	Deep-layer intratelencephalic
0	0	0	1	0	0	1342	1949	426	1	0	0	0	1	0	0	0	0	0	0	0	0	0	0	0	0	0	1	Deep-layer corticothalamic and 6b
0	0	0	16	1	0	0	5	342	682	0	0	0	1	0	0	0	1	1	212	3	0	0	0	0	0	0	0	Deep-layer intratelencephalic
0	0	0	0	1	0	59	4	774	407	0	0	0	1	0	0	0	0	0	894	0	0	0	0	0	0	0	1	Deep-layer intratelencephalic
0	0	0	1	1	0	0	0	678	297	0	0	0	0	0	0	0	0	0	1	0	0	0	1	0	2	0	1	Deep-layer intratelencephalic
0	0	0	1	0	0	0	25	278	240	0	0	0	0	0	0	0	0	0	691	0	0	0	0	1	0	0	0	Deep-layer intratelencephalic
0	0	0	18	0	0	0	1005	0	0	0	309	0	2	0	1116	0	0	1	239	0	0	0	0	0	5	0	14	MGE interneuron
0	0	0	0	0	1	0	2	401	0	1	0	0	1	0	0	0	0	3	376	0	0	0	1	0	0	0	1	Deep-layer intratelencephalic
0	0	0	0	0	0	0	2	422	0	0	0	0	17	0	36	0	0	0	162	0	0	0	1	1	0	2	0	Deep-layer intratelencephalic
0	0	0	1	0	0	504	1232	0	1289	552	177	0	2	0	0	0	1	0	2680	0	0	0	0	64	1	0	0	Deep-layer near-projecting
0	1	0	4	2	0	0	3	461	386	0	2	0	0	3	0	0	0	0	504	1	0	0	1	2	0	3	1	Deep-layer intratelencephalic
0	0	0	1	0	0	128	1	599	394	0	0	1	0	0	0	0	0	1	680	0	0	0	0	0	0	0	1	Deep-layer intratelencephalic
1	1	0	2	0	0	0	3	148	0	0	0	0	0	0	0	0	0	0	2976	0	0	0	0	0	1	0	0	Miscellaneous
0	0	0	2	0	0	0	0	0	0	0	1	0	0	2283	22	0	0	0	1	0	0	0	0	0	471	3	0	MGE interneuron
0	12	0	1	0	0	0	1	0	0	0	0	0	0	0	0	0	0	0	0	0	0	0	0	0	0	0	5923	Vascular
0	0	0	0	0	0	0	3	537	2	0	1	0	0	0	0	0	0	0	281	0	0	0	1	0	1	0	0	Deep-layer intratelencephalic
0	0	0	0	0	0	0	0	584	0	0	4	0	0	0	0	0	0	1	734	0	0	0	0	1	0	0	0	Deep-layer intratelencephalic
0	2	0	3	0	87	0	1	38	0	0	0	0	1	0	324	0	0	0	1	0	0	0	0	0	0	1	0	MGE interneuron
0	0	0	1	0	0	0	70	87	88	0	0	0	1	0	0	0	0	0	268	0	0	0	0	0	21	1	0	Deep-layer intratelencephalic
0	0	0	1	1	0	0	160	553	402	4	1	0	13	0	0	0	2	0	871	0	0	0	0	0	36	1	1	Deep-layer intratelencephalic
0	0	0	4	1	0	1617	1939	326	0	0	0	2	0	0	0	0	0	0	2	0	0	0	0	1	0	1	1	Deep-layer corticothalamic and 6b
0	0	0	0	0	0	0	2	31	1	0	0	0	0	0	0	0	0	1	3214	0	0	0	0	0	260	0	1	Upper-layer intratelencephalic
0	0	0	0	0	0	0	1	0	0	0	1	400	1602	0	0	0	1	1	0	0	0	0	120	0	0	0	0	LAMP5-LHX6 and Chandelier
0	0	1	2	0	0	1	1	152	0	0	0	0	71	0	0	0	0	0	0	0	0	0	0	0	0	0	0	Deep-layer intratelencephalic
0	0	2644	762	0	0	0	9	0	0	0	0	0	492	0	0	0	0	0	0	0	0	0	267	0	0	1	0	CGE interneuron
0	0	0	0	0	0	330	406	97	0	0	0	0	0	0	38	0	1	0	1	0	0	0	0	0	1	0	0	Deep-layer corticothalamic and 6b
0	0	0	1	1	0	0	0	222	0	0	0	0	0	0	0	0	1	0	0	0	0	0	0	1	2	0	0	Deep-layer intratelencephalic
1	0	0	1	1	0	1	0	4	0	1	1	0	167	0	0	0	0	0	1532	0	0	0	0	0	6	0	0	Miscellaneous
0	0	68	18	0	0	0	2	0	1	0	1	1	41	0	0	0	0	1	20	0	0	0	239	0	2	25	0	CGE interneuron
0	0	0	3	0	0	0	9	0	1	0	1	0	1	0	1	0	2	0	10	0	0	0	0	2	697	0	0	Upper-layer intratelencephalic
0	0	0	0	1	0	0	746	82	0	0	0	0	0	0	0	0	0	1	2	0	0	0	0	334	942	0	0	Upper-layer intratelencephalic
4	0	0	1	1	0	88	0	0	693	0	0	0	0	0	0	0	0	0	23	28	0	0	1034	0	1	0	0	Oligodendrocyte precursor
0	0	3	0	0	0	0	836	0	55	0	1	0	1	0	0	0	1	30	109	0	0	0	0	2	673	124	0	Upper-layer intratelencephalic
0	0	0	0	0	0	0	11	31	0	0	0	0	0	2109	0	0	2	0	0	0	0	0	0	0	6	0	0	MGE interneuron
0	0	1107	2056	0	1	0	8	0	0	0	0	0	0	0	0	0	0	0	69	0	0	0	0	0	5	0	0	CGE interneuron
0	0	0	6	0	0	0	2	0	0	1	1	0	0	0	12	0	0	0	2	0	0	0	0	0	616	0	0	Upper-layer intratelencephalic
0	1	0	0	0	0	0	3	0	553	0	1	0	0	0	1	0	0	0	2	0	0	193	1162	0	0	0	0	Oligodendrocyte precursor
0	1	0	2	0	0	0	988	0	0	0	0	0	0	0	3	0	0	7	121	0	0	0	2	76	726	0	0	Upper-layer intratelencephalic
0	0	0	2	1	0	0	2	5	1	0	0	0	2	0	0	0	0	1	21	1	0	0	1	289	883	3	0	Upper-layer intratelencephalic
0	0	0	0	0	0	1	1	0	0	0	2	0	0	0	0	0	0	41	0	0	0	0	0	26	387	0	1	Upper-layer intratelencephalic
1	0	12	4	0	0	0	2	2	1	0	0	0	1	0	0	0	2	29	56	0	0	0	0	1	755	2	0	Upper-layer intratelencephalic
0	0	0	2	0	0	0	104	75	0	0	2	0	0	0	0	0	0	77	1935	1	0	0	0	0	214	47	3	Miscellaneous
0	0	569	3	0	0	0	132	17	0	0	0	0	1	0	0	0	0	0	327	0	0	0	0	78	528	0	2	Miscellaneous
0	555	0	0	0	0	0	1	0	0	0	1	0	0	0	0	4	13	0	1	0	0	0	0	0	0	1	0	Astrocyte
0	0	0	3	0	0	0	21	7	0	0	0	0	0	0	1	0	0	0	20	0	0	0	0	0	697	0	0	Upper-layer intratelencephalic
0	0	0	0	1	0	222	35	11	223	0	0	0	0	0	0	0	0	0	754	2	0	0	0	0	2	0	1	Deep-layer intratelencephalic
0	0	0	3	0	0	3	9	199	0	0	0	0	2	0	0	0	12	37	3833	0	0	0	0	0	0	1	0	Miscellaneous
0	0	0	0	0	0	0	1	454	0	0	0	0	0	0	0	0	0	1	3337	0	0	0	0	0	0	1	0	Miscellaneous
0	0	0	10	0	0	104	3	238	293	0	0	0	3	0	3	0	0	0	89	0	0	0	0	0	0	1	0	Deep-layer intratelencephalic
0	0	0	0	0	0	2	4	316	108	0	0	0	1	602	0	0	0	0	17	0	0	0	0	0	0	0	0	MGE interneuron
0	0	0	2034	0	0	0	1	2	0	0	0	0	0	0	2303	0	0	7	16	0	0	0	1	0	1	1	2	MGE interneuron
0	1	0	1	0	4	2	859	63	2	0	0	0	0	0	0	0	0	0	1737	0	0	0	1	0	5	1	0	Upper-layer intratelencephalic
0	0	0	1	0	0	0	5	435	0	0	0	0	0	1	3	0	0	25	1985	16	0	0	0	0	2	0	0	Upper-layer intratelencephalic
0	0	0	244	0	0	0	2	5	1	0	1	1	0	0	590	0	0	0	464	0	0	0	0	0	1	0	0	MGE interneuron
0	1	0	2	0	0	0	2	331	0	0	0	0	0	0	0	0	0	0	1868	0	0	0	1	0	95	0	0	Upper-layer intratelencephalic
0	2	541	646	0	0	0	3	0	0	0	0	0	1	0	0	0	0	2	617	1	111	0	0	0	1	1	1	CGE interneuron
0	0	0	0	0	0	17	0	95	0	0	0	1	2	0	0	0	0	0	3409	2	0	0	0	0	152	0	0	Miscellaneous
0	0	0	1	0	0	1	1	166	0	0	0	0	0	0	1	0	1	115	1653	0	0	0	0	1	254	2	0	Upper-layer intratelencephalic
0	0	0	0	0	0	402	132	1013	583	0	1	0	0	0	0	0	0	0	4860	0	0	0	1	0	1	0	0	Deep-layer intratelencephalic
0	1	0	0	0	0	0	1	116	0	0	2	0	0	0	0	0	0	1	2983	0	0	0	0	0	0	0	0	Upper-layer intratelencephalic
1	0	0	0	0	0	218	1	114	0	0	2	0	0	0	0	0	0	3	2658	0	0	0	0	1	1	0	0	Miscellaneous
0	0	0	1	0	0	317	4	683	197	0	0	0	0	0	0	0	0	0	3805	0	0	0	0	1	0	0	1	Deep-layer intratelencephalic
0	0	0	0	0	0	117	2	444	422	0	0	0	0	0	0	0	0	0	863	0	0	0	0	0	1	0	0	Deep-layer intratelencephalic
0	0	20	1	1	0	0	304	59	2	0	1	0	3	11	0	0	0	1	3117	0	0	0	1	0	0	0	0	Miscellaneous
0	0	0	0	0	1	2	2	638	0	0	0	0	0	0	0	0	1	30	3704	0	0	0	1	0	115	0	1	Upper-layer intratelencephalic
0	0	0	0	0	0	0	2	3	6	0	0	0	0	0	0	0	0	0	3442	0	0	0	1	0	0	0	0	Upper-layer intratelencephalic
0	0	0	0	0	0	2	1	20	0	0	0	0	1	0	0	0	0	15	2867	0	0	0	0	1	0	0	0	Upper-layer intratelencephalic
0	0	0	69	1	0	0	0	3	4	0	1	0	0	0	212	0	2	0	0	0	0	0	0	0	1	0	0	MGE interneuron
0	0	0	0	0	0	2	20	200	436	0	1	0	0	0	0	0	0	0	630	0	0	0	0	0	2	0	0	Deep-layer intratelencephalic
0	0	0	3	0	0	0	2	374	1	0	2	0	0	0	0	0	0	22	2676	0	0	0	0	1	2	0	34	Miscellaneous
0	0	0	3	0	0	2	2	176	1	0	0	0	0	0	0	0	1	118	3617	1	0	0	0	0	197	2	0	Upper-layer intratelencephalic
0	0	0	1	1978	913	2	0	0	0	0	0	0	1	0	0	0	1	0	900	11090	1123	0	1	0	43	0	0	Committed oligodendrocyte precursor
0	0	0	0	0	0	0	206	282	3	1	0	0	0	0	0	0	5	0	3157	0	0	0	0	0	1	0	1	Miscellaneous
0	0	0	0	0	0	411	76	214	617	0	1	0	0	0	0	0	1	0	488	0	0	0	0	0	1	164	1	Deep-layer intratelencephalic
7	2	0	0	0	1	0	5	147	227	0	0	0	0	0	0	0	1	0	20	0	0	0	0	0	1	1	0	Deep-layer intratelencephalic
0	0	0	0	0	0	5	7	23	0	0	0	0	0	0	0	0	0	0	1803	0	0	0	1	0	42	0	0	Upper-layer intratelencephalic
0	0	9	3	2	0	89	1	369	785	0	1	2	0	0	0	0	0	1	688	0	0	0	1	0	0	0	0	Deep-layer intratelencephalic
0	0	0	2	0	0	89	4	0	1646	0	0	0	0	0	0	0	0	0	1	0	0	1	957	0	1	4	2	Oligodendrocyte precursor
0	0	0	1	0	0	132	10	668	0	0	1	0	0	0	0	0	0	0	1686	0	0	0	0	0	1	0	0	Deep-layer intratelencephalic
0	0	0	0	0	0	0	0	34	927	0	47	0	4	0	0	0	2	0	818	0	0	0	0	0	1	1	0	Deep-layer intratelencephalic
0	0	0	0	0	0	0	456	141	0	0	0	0	1	0	0	0	4	87	1580	0	0	0	0	0	0	1	0	Miscellaneous
0	0	0	0	0	0	203	0	211	2	0	1	0	1	0	0	0	0	42	3280	1	0	0	0	0	0	1	0	Miscellaneous
0	0	807	33	1	0	427	5	6	5	0	2	0	0	0	0	0	0	46	1339	1	0	0	1	0	1	0	0	CGE interneuron
0	0	0	2	0	1	4	4	2	0	0	1	0	2	12	85	0	0	2	1	0	0	0	0	0	0	1	1	MGE interneuron
0	0	0	1	985	259	0	5	0	0	0	0	0	0	0	0	0	0	0	0	7120	0	0	1	0	0	32	0	Vascular
0	0	0	1	0	0	9	4	141	9	11	1	0	0	0	0	0	0	0	280	0	0	0	0	0	0	0	0	Deep-layer intratelencephalic
0	0	0	1	0	0	0	233	196	0	0	0	0	0	0	0	0	0	1	0	0	0	0	0	0	1	0	0	Deep-layer intratelencephalic
0	0	0	1	1	0	441	10	3	616	1	3	0	0	0	0	0	0	2	1830	0	0	0	0	0	4	0	0	Deep-layer near-projecting
0	0	0	0	0	0	671	2789	6	6	4	3	0	0	0	5	0	0	0	6	0	0	0	0	0	0	2	0	Deep-layer corticothalamic and 6b
0	0	0	1	1	0	13	0	0	204	0	0	20	0	0	0	0	0	2	0	0	0	0	3249	0	1	0	0	Oligodendrocyte precursor
0	0	0	1	1	0	1236	542	2	376	1478	0	0	370	0	0	0	1	0	2444	21	0	0	0	0	0	0	0	Deep-layer near-projecting
0	0	0	2	0	0	7	675	5	2	0	0	7	0	0	1007	0	0	0	1	0	0	0	0	1	0	0	1	MGE interneuron
0	0	0	1	0	0	634	2095	3	0	60	0	0	0	0	0	0	0	0	1	0	16	0	1	0	0	1	3	Deep-layer corticothalamic and 6b
0	0	0	0	0	0	1	13	568	12	0	1	0	1	0	0	0	0	0	398	0	0	0	0	0	1	0	0	Deep-layer intratelencephalic
0	0	0	2	0	0	1	2	65	0	3	1	296	1536	2	1	0	0	1	0	0	0	0	353	0	2	0	0	LAMP5-LHX6 and Chandelier
0	0	0	3	0	0	1	2	41	0	0	0	1	223	1	6	0	0	0	1	0	0	0	0	0	0	0	0	Deep-layer intratelencephalic
444	392	208	1	0	0	0	3	0	1	1	1	0	1	0	0	0	1	0	8	0	0	0	0	0	1	2	0	Astrocyte
0	0	56	0	0	0	1	1	0	0	0	1	170	0	0	0	0	1	0	2102	0	0	0	0	0	2	0	0	Upper-layer intratelencephalic
1	0	0	1	0	0	0	2	1	0	1	1	1	781	0	0	0	0	0	0	0	0	0	0	2	151	3	0	Upper-layer intratelencephalic
0	0	1	4	0	0	1	2	0	0	0	1	0	472	0	0	0	1	0	1	0	0	0	0	147	508	0	2	Upper-layer intratelencephalic
1	0	696	1	1	0	1	374	0	129	0	0	26	0	0	0	0	0	0	3070	0	0	0	0	1	1	0	0	CGE interneuron
0	0	0	2	0	0	0	196	0	224	0	2	0	2	0	0	0	0	0	0	0	0	0	0	71	246	0	2	Upper-layer intratelencephalic
0	1	0	0	1	1	1	3	0	0	44	0	0	0	0	0	0	0	0	198	1	0	0	0	1	822	0	0	Upper-layer intratelencephalic
0	9	394	206	0	0	0	2	0	2	0	2	0	301	0	0	0	0	1	0	1	0	0	0	0	1	0	0	CGE interneuron
0	0	0	0	0	0	0	1	0	0	0	0	0	287	0	0	0	0	0	1	0	0	0	0	0	898	0	0	Upper-layer intratelencephalic
0	0	117	2	1	0	1	5	2	0	0	0	221	1	0	0	0	0	0	1233	0	0	0	0	0	1	1	2	CGE interneuron
1	0	1	2	0	0	0	565	2	0	0	0	0	2	0	0	0	0	2	375	0	0	0	0	209	841	1	1	Upper-layer intratelencephalic
0	0	0	3	0	0	2	3	0	0	0	0	0	1	18	0	0	0	0	0	0	0	0	0	2	646	1	1	Upper-layer intratelencephalic
0	0	0	1261	1	0	1	0	0	0	486	0	0	0	0	1518	0	1	0	1	2	0	0	0	0	2	0	1	MGE interneuron
0	0	0	1	0	0	0	532	0	150	0	0	1	0	0	0	0	0	0	1490	0	0	0	0	0	950	0	0	Upper-layer intratelencephalic
0	0	0	6	0	0	0	376	870	0	0	1	0	0	0	0	0	2	37	2551	2	0	0	411	0	355	3	0	Upper-layer intratelencephalic
0	0	1	4	14	0	0	2	111	0	1	1	2	0	205	0	0	1	0	3	0	0	0	1	0	329	0	0	MGE interneuron
0	0	1464	297	0	0	1	5	0	0	0	0	0	1	0	0	0	1	0	3624	0	0	0	0	0	0	1	0	CGE interneuron
0	0	0	2	0	0	1	799	7	0	0	2	0	2	0	0	0	0	1	146	1	0	0	2	13	338	115	41	Upper-layer intratelencephalic
0	0	0	0	0	0	0	1050	0	1	0	0	0	1	0	0	0	0	0	192	0	0	0	0	298	964	0	0	Upper-layer intratelencephalic
0	0	0	0	0	0	1	0	0	0	0	0	0	1	0	0	730	2019	2	1	0	0	0	1	0	2	0	1	Microglia
0	1	0	310	0	0	1	5	0	0	0	0	0	1	0	713	0	4	0	1	0	0	0	0	2	2	2	1	MGE interneuron
0	0	0	6	0	0	0	5	448	1	0	0	3	2	0	0	0	0	6	3954	0	0	0	0	0	193	0	1	Upper-layer intratelencephalic
0	0	0	1	0	2	1	7	139	0	0	1	0	1	0	0	0	0	155	3339	0	0	0	0	0	2	0	1	Miscellaneous
0	0	0	3	1	0	3	141	108	0	0	1	0	1	0	0	0	0	19	4976	0	0	0	0	0	1	1	1	Miscellaneous
0	0	0	3	0	0	75	5	50	279	0	0	0	2	0	0	0	0	0	84	0	0	0	0	0	2	2	0	Deep-layer intratelencephalic
0	1	0	1453	1	0	0	6	2	0	0	3	0	1	0	143	0	1	0	1	2	0	0	0	0	2	0	0	MGE interneuron
0	3	0	1	0	0	180	468	761	0	0	0	0	0	0	0	0	0	2	3050	0	0	0	1	0	0	0	0	Upper-layer intratelencephalic
0	0	7	1	1	0	0	2	0	0	9	0	0	0	0	0	1	0	0	1	0	0	0	0	0	1	4154	982	Vascular
0	0	0	3	0	0	0	5	215	0	0	2	0	2	0	0	0	0	58	3004	0	0	0	2	1	2	0	0	Upper-layer intratelencephalic
1	0	0	7	0	0	4	4	0	3	0	4	1	2	163	192	0	1	0	1	2	0	0	0	1	207	1	1	MGE interneuron
0	0	0	1	1	0	1	0	585	191	0	0	0	0	0	0	0	1	0	37	2	0	0	0	0	1	0	0	Deep-layer intratelencephalic
0	0	1	5	0	0	0	0	2	1	0	1	0	4	0	0	0	1	0	2495	0	0	0	1	0	837	0	0	Upper-layer intratelencephalic
0	0	0	3	0	0	0	90	0	0	0	0	0	0	0	0	0	0	331	4241	0	0	0	1	0	1	1	0	Miscellaneous
0	0	0	4	1	0	3	13	0	2	0	3	0	1	0	0	0	0	0	6867	0	0	0	0	0	3	1	0	Miscellaneous
0	0	0	0	299	159	0	2	0	0	145	0	0	0	0	0	2	0	1	0	6571	145	0	0	0	0	0	0	Oligodendrocyte
0	0	0	2	0	0	49	3	497	784	0	0	0	1	0	0	0	1	0	1274	0	0	0	0	0	2	0	0	Deep-layer intratelencephalic
0	0	0	1	0	0	0	3	858	0	0	0	0	0	1853	0	0	0	68	1	0	0	0	102	0	0	4	0	MGE interneuron
0	0	0	3	1	0	266	1	881	0	0	0	0	1	0	0	0	1	0	936	0	0	0	5	0	0	1	0	Deep-layer intratelencephalic
0	0	0	10	0	0	3	29	31	6	0	1	4	1	0	0	0	0	75	4887	0	0	0	2	0	811	1	1	Miscellaneous
0	1	0	0	0	0	2	1	2	0	0	1	0	0	2094	0	0	0	0	1	1	0	0	0	1	1	1	0	MGE interneuron
0	0	0	1	2	0	1	601	692	1335	0	4	1	0	0	0	0	2	1	4	0	0	0	0	2	46	1	3	Deep-layer intratelencephalic
0	0	0	0	0	0	0	30	89	0	0	1	0	1	0	0	0	1	0	2	0	0	0	0	0	0	2	0	Deep-layer intratelencephalic
0	0	0	1	0	0	0	331	116	1096	0	1	0	0	0	0	0	1	0	41	0	0	0	0	0	0	0	1	Deep-layer intratelencephalic
0	1	0	1	1	0	163	2	333	1	0	1	0	0	0	0	0	1	1	2853	0	0	0	0	0	2	0	1	Deep-layer intratelencephalic
0	0	0	3	0	0	0	11	191	814	0	34	0	1	0	0	0	0	0	3	2	0	0	0	0	0	0	0	Deep-layer intratelencephalic
0	0	0	2	2	0	240	2488	174	2	0	0	0	3	10	0	0	1	0	1	1	0	0	66	0	1	1	1	Deep-layer corticothalamic and 6b
0	0	0	1	0	35	0	3	368	552	0	0	0	0	0	0	0	0	1	287	0	0	0	1	2	1	1	1	Deep-layer intratelencephalic
0	0	0	4	1	0	1	4	672	0	0	1	0	0	124	0	0	1	0	1	0	0	0	1	0	2	1	0	Deep-layer intratelencephalic
0	0	0	0	0	0	0	3	333	284	0	1	1	0	0	0	0	0	0	947	0	0	0	1	0	3	0	0	Deep-layer intratelencephalic
0	0	0	1	1	0	1993	1978	262	217	0	1	1	1	0	0	0	0	0	1	0	0	0	7	0	1	0	1	Deep-layer corticothalamic and 6b
0	0	0	1	0	0	0	69	529	1	0	2	0	0	0	0	0	0	1	504	0	0	0	0	1	1	0	0	Deep-layer intratelencephalic
0	0	5451	0	2	0	0	4	0	0	0	0	0	0	0	0	0	0	1	1	0	0	0	1239	0	0	0	0	CGE interneuron
1090	408	0	2	1	0	0	454	424	0	0	1	0	1	0	0	220	22	2	1011	0	0	0	0	0	5	8	1	Deep-layer intratelencephalic
0	0	1723	0	0	0	0	1	0	0	0	0	268	2	0	0	0	0	0	5	0	0	0	254	0	0	0	0	CGE interneuron
0	0	0	0	0	6	501	1	0	0	0	0	0	1	0	0	0	0	0	22	1	0	8	1847	1	0	1	0	Oligodendrocyte precursor
0	0	0	1	1	0	1	584	1	0	0	1	0	0	0	0	0	0	0	391	0	0	0	0	0	1	1	0	Deep-layer intratelencephalic
0	0	0	3	0	0	0	16	693	704	0	1	0	0	0	0	0	1	1	507	0	0	0	0	1	0	2	1	Deep-layer intratelencephalic
2	0	0	2	1	0	1	5	0	0	0	2	0	1	0	0	0	159	1	2	0	0	0	1	0	1	1	0	CGE interneuron
0	0	0	1	0	0	333	66	773	880	0	0	0	1	0	0	0	1	0	1023	0	0	0	0	0	0	2	0	Deep-layer intratelencephalic
0	0	0	2	0	0	0	2	1	1	0	0	0	0	1188	0	0	0	0	3	2	0	0	0	0	5	2	0	MGE interneuron
0	0	0	1	0	0	0	6	0	1	0	0	0	1	0	0	0	0	0	5	0	0	0	2	0	0	4334	1	Vascular
1	0	0	2	0	0	929	1	0	1215	1204	53	0	4	0	0	0	0	0	3538	1	0	0	0	0	0	1	0	Deep-layer near-projecting
0	1	0	0	0	0	1	6	0	3	0	0	0	1	0	0	0	0	1	6	3	0	0	1	2	0	2	0	MGE interneuron
0	0	0	0	2	0	0	123	348	595	0	1	0	0	0	0	0	1	0	106	0	0	0	0	0	2	0	0	Deep-layer intratelencephalic
0	0	0	2	0	0	682	281	1	802	374	143	0	0	52	1130	0	1	0	964	4	0	0	1	0	5	0	1	MGE interneuron
0	0	0	1	2	0	873	42	181	638	0	2	1	0	0	0	0	0	0	956	0	0	0	1	1	2	0	1	Deep-layer intratelencephalic
0	0	0	1	0	0	0	802	21	0	0	1	0	0	0	0	0	1	0	433	0	0	0	0	0	29	0	0	Deep-layer intratelencephalic
0	0	0	0	0	0	1911	1724	0	1328	1113	345	0	225	1	0	0	0	0	3760	0	0	0	0	0	1	0	2	Deep-layer near-projecting
0	0	0	1	0	0	0	58	406	1	0	1	2	1	0	0	0	0	0	7	0	0	0	0	0	1	1	1	Deep-layer intratelencephalic
0	0	0	1	0	0	1880	3710	523	200	0	0	0	0	0	0	0	0	0	1	0	0	0	0	0	0	0	0	Deep-layer corticothalamic and 6b
1	2	0	2	0	0	357	2215	572	0	0	0	0	2	0	0	0	1	0	2	0	0	0	0	0	0	0	0	Deep-layer corticothalamic and 6b
0	0	0	0	0	0	0	5	403	1	0	0	1	0	0	0	0	0	0	167	0	0	0	0	0	0	0	1	Deep-layer intratelencephalic
0	0	0	1	0	0	1	12	0	0	0	0	0	142	166	72	0	5	0	43	0	0	0	0	0	58	0	0	MGE interneuron
0	0	429	3174	1	0	0	6	17	0	0	1	0	0	0	0	0	0	0	263	0	0	0	14	1	2	1	1	CGE interneuron
0	1	0	0	0	0	0	4	0	0	0	0	0	207	0	0	0	0	0	1	0	0	0	0	0	497	0	1	Upper-layer intratelencephalic
0	0	6652	1	0	3	0	3	3	0	811	2	0	0	0	0	0	1	0	472	0	0	0	0	0	2	1	0	CGE interneuron
0	1	0	5	1	0	21	5	1	0	0	1	1	0	0	0	0	1	4	7	1	0	0	0	3	1267	3	3	Upper-layer intratelencephalic
0	1	3508	11685	0	0	1	2	0	0	0	1	0	260	0	169	0	1	0	4	0	0	0	0	0	1	2	0	CGE interneuron
0	1065	207	3	0	0	0	0	0	1	0	1	0	1	0	0	0	0	0	0	0	0	0	1	0	1	0	0	Astrocyte
0	0	0	12	0	0	1	3	0	0	0	0	0	188	0	0	0	12	0	1	0	0	0	0	0	104	1	1	Upper-layer intratelencephalic
0	1	0	0	0	0	1	3	0	0	0	0	0	1698	0	1	0	0	1	1	0	0	0	0	0	1006	1	0	Upper-layer intratelencephalic
0	0	3320	5069	0	0	1	1	0	0	91	0	0	0	0	0	0	2	0	1	0	0	0	0	0	0	0	0	CGE interneuron
0	0	4007	11026	1	1	0	0	0	0	0	0	0	3	0	0	0	0	0	2	1	0	0	0	0	1	0	1	CGE interneuron
0	0	1577	7377	0	0	1	6	0	1	1	2	0	0	0	0	0	1	0	2	2	0	0	0	0	2	1	2	CGE interneuron
0	0	0	2	0	0	0	2	0	0	0	0	0	1133	0	0	0	1	0	0	0	0	0	2	0	295	1	0	Upper-layer intratelencephalic
0	3	91	1	0	0	0	2	0	0	0	1	0	0	0	0	0	0	0	1	0	0	0	0	0	0	0	0	Astrocyte
1	0	0	3	0	0	0	0	0	0	0	1	0	1	0	0	1	0	0	2	0	0	0	1	230	303	1	0	Upper-layer intratelencephalic
0	0	0	1	0	0	0	118	0	0	0	0	0	774	0	0	0	0	2	1	0	0	0	0	0	656	2	1	Upper-layer intratelencephalic
0	0	0	1	0	0	266	107	2	0	0	1	0	266	0	1	0	1	1	4	0	0	0	0	0	774	1	5	Upper-layer intratelencephalic
0	0	7334	122	0	1	0	8	2	1	1087	1	0	0	0	0	0	0	0	1003	0	0	0	1	0	0	1	0	CGE interneuron
0	0	1	8	1	0	1	2	0	0	0	1	0	368	0	0	0	0	0	3	0	0	0	3	15	660	0	0	Upper-layer intratelencephalic
1	0	1	0	0	0	1	3	0	1	0	0	0	93	0	0	0	0	1	1	1	0	0	0	0	1	3	0	CGE interneuron
811	152	0	13	0	0	0	4	0	4	0	1	0	1	0	0	0	1	0	1	0	0	0	0	0	0	0	0	Astrocyte
0	1	7381	1	0	0	0	3	0	0	223	0	0	2	0	0	0	0	1	2	0	0	0	1	1	0	1	0	CGE interneuron
0	0	1602	3043	0	0	0	3	47	0	0	2	0	0	0	0	0	0	0	4	0	0	0	1	0	0	2	1	CGE interneuron
0	0	487	2154	0	0	0	1	0	0	1	2	0	0	0	0	0	1	0	0	0	0	0	0	0	0	1	0	CGE interneuron
0	0	1283	6510	0	0	0	3	1	1	0	2	0	31	0	254	0	0	0	2	1	0	0	0	0	1	0	0	CGE interneuron
0	0	0	0	0	0	0	0	0	0	0	1	0	0	0	0	0	1	0	0	0	0	0	0	0	0	0	0	CGE interneuron
0	1	0	202	0	0	0	221	0	0	0	0	0	64	0	0	0	0	17	0	0	0	0	0	128	794	0	0	Upper-layer intratelencephalic
0	0	0	0	0	0	0	21	0	0	0	0	0	0	0	0	2985	6097	0	0	0	0	0	0	0	0	0	0	Microglia
0	0	0	1	0	39	0	67	209	0	0	1	0	0	0	0	0	0	174	1343	0	0	0	0	0	176	2	0	Miscellaneous
0	0	0	0	0	0	0	2	0	0	0	0	0	0	0	0	0	0	8	0	0	0	0	0	71	652	17	0	Upper-layer intratelencephalic
0	0	1	1	0	0	0	2	0	0	0	0	0	1	0	0	0	0	0	433	0	0	0	0	75	71	0	0	Upper-layer intratelencephalic
0	0	0	3	0	0	0	300	1	0	211	0	0	0	0	0	0	1	3	140	2	0	0	0	0	532	0	0	Upper-layer intratelencephalic
0	0	0	453	0	0	0	3	1	1	0	1	0	0	0	797	0	0	0	0	0	0	0	0	0	78	0	1	MGE interneuron
0	0	0	0	0	0	0	1	324	0	0	0	0	0	0	0	0	1	20	3869	0	0	0	0	0	0	0	0	Miscellaneous
0	0	0	1	1	1	0	1	0	0	0	0	0	0	0	0	0	0	615	0	1	0	0	3293	0	0	180	0	Oligodendrocyte precursor
0	0	0	0	0	0	0	198	330	0	0	1	0	1	0	0	0	0	47	2937	0	0	0	0	0	0	0	0	Upper-layer intratelencephalic
0	0	0	37	119	234	0	1	0	0	0	3	1	0	0	141	1248	1773	0	2	3597	282	0	0	0	257	3	0	MGE interneuron
0	0	0	1	0	0	0	250	245	605	0	1	1	1	170	0	0	0	2	21	1	0	0	0	0	1	1	0	Deep-layer intratelencephalic
0	0	0	0	0	1	0	2	108	0	0	0	0	1	0	0	43	1012	57	4115	1	0	0	0	2	1	2	1	Miscellaneous
0	0	0	1	0	1	3	5	341	4	0	0	0	1	0	0	0	2	0	1999	0	0	0	0	0	191	0	0	Miscellaneous
0	1	0	0	0	0	0	1798	0	180	0	3	0	1	0	0	0	0	2	0	0	0	0	0	83	840	0	0	Upper-layer intratelencephalic
0	0	553	3	0	0	0	2	0	0	165	0	0	0	77	0	0	0	1	814	0	0	0	1	0	2	1	0	CGE interneuron
0	0	0	4	110	691	1	1	1	0	0	1	0	0	0	0	0	0	0	0	4148	0	0	0	0	4	0	1	Committed oligodendrocyte precursor
0	0	0	2	0	0	0	2	234	0	0	1	0	0	0	0	0	2	0	117	0	0	0	33	0	0	1	0	Deep-layer intratelencephalic
0	0	0	1	0	0	12	1	415	391	0	0	0	0	0	0	0	0	0	0	0	0	0	0	0	1	0	0	Deep-layer intratelencephalic
0	0	0	1	0	0	0	3	219	150	0	0	0	0	0	0	0	0	1	0	0	0	0	0	0	56	0	0	Deep-layer intratelencephalic
3	0	0	0	0	0	1	1	847	483	0	0	0	2	0	0	0	0	0	325	0	0	0	0	0	1	0	0	Deep-layer intratelencephalic
0	0	0	1	0	0	230	2	707	1152	0	1	0	1	0	2	0	0	2	659	0	0	0	0	1	0	0	1	Deep-layer intratelencephalic
0	0	0	1	0	0	278	1	84	0	0	1	0	0	0	0	0	0	239	3070	1	0	0	0	0	28	0	0	Upper-layer intratelencephalic
0	0	0	2	0	0	484	0	313	797	0	1	0	2	0	0	0	0	0	2	0	0	0	0	0	0	0	0	Deep-layer intratelencephalic
0	0	0	0	0	0	0	1	1	0	0	0	0	1	0	0	0	1	131	1	0	0	166	4297	0	0	0	0	Oligodendrocyte precursor
0	0	0	1	0	0	335	7	1196	720	0	2	0	0	0	0	0	0	0	1335	0	0	0	0	0	1	1	28	Deep-layer intratelencephalic
0	0	0	2	0	0	0	0	130	0	0	0	0	1	0	0	0	0	36	2116	0	0	0	0	0	0	1	0	Upper-layer intratelencephalic
0	0	0	0	0	0	3	27	210	714	0	0	0	0	0	0	0	0	0	89	0	0	0	0	0	1	0	0	Deep-layer intratelencephalic
0	0	1	1	0	0	0	295	148	0	0	1	0	0	0	1	0	0	71	1628	0	0	0	0	0	0	0	0	Miscellaneous
0	0	0	1	0	0	558	3	219	200	0	0	0	0	0	0	0	0	0	407	0	0	0	0	0	1	1	0	Deep-layer intratelencephalic
0	0	0	0	0	0	0	2	200	768	0	1	0	0	0	0	0	0	0	639	0	0	0	0	0	0	0	0	Deep-layer intratelencephalic
0	0	0	0	0	0	0	2	2	0	0	0	652	2035	0	0	0	0	0	6	2	0	0	79	0	0	0	1	LAMP5-LHX6 and Chandelier
0	0	0	1	0	0	0	152	576	0	0	1	0	0	0	0	0	0	0	706	0	0	0	0	0	1	1	0	Deep-layer intratelencephalic
0	0	0	1	0	0	0	0	277	0	138	0	0	0	0	0	0	0	0	279	0	0	0	1	0	0	1	0	Deep-layer intratelencephalic
0	0	0	1	0	0	0	85	135	0	0	1	0	0	0	0	0	2	0	242	0	0	0	1	0	0	1	0	Deep-layer intratelencephalic
0	0	0	1	0	0	137	1	376	20	0	0	0	0	0	0	0	0	0	3317	1	0	0	1	0	0	0	0	Deep-layer intratelencephalic
0	0	0	0	0	0	457	1302	0	514	531	34	0	2	0	0	0	0	0	2101	0	0	0	25	0	0	2	0	Deep-layer near-projecting
0	0	0	1	1	0	487	513	81	461	0	0	0	0	0	0	0	0	0	1	0	0	0	1	0	0	0	0	Deep-layer corticothalamic and 6b
0	0	0	43	0	0	0	1	287	235	0	0	0	0	0	0	0	0	0	2	1	0	0	0	1	0	0	1	Deep-layer intratelencephalic
0	0	0	0	0	0	0	0	190	195	0	0	0	0	27	0	0	1	0	1	0	0	0	1	0	0	0	1	Deep-layer intratelencephalic
0	0	0	1	0	0	1	7	2	0	3	0	0	0	221	446	0	0	0	2	0	0	0	0	0	0	1	0	MGE interneuron
0	0	0	690	0	0	0	5	0	1	0	0	0	0	0	2853	0	0	0	1	1	0	0	0	1	1	0	2	MGE interneuron
0	1	0	0	0	0	1321	4449	452	0	0	1	0	0	0	0	0	0	0	0	0	0	0	0	0	0	2	0	Deep-layer corticothalamic and 6b
0	0	0	0	76	0	869	1	166	917	897	499	0	0	0	0	0	0	1	4665	0	0	0	0	64	0	0	0	Deep-layer near-projecting
0	0	0	4	0	0	249	1	0	0	0	0	0	0	0	0	0	0	0	1	1	0	363	2231	0	0	0	0	Oligodendrocyte precursor
0	0	0	0	0	0	0	0	0	0	0	0	0	0	0	2	0	0	0	0	0	0	0	0	0	2	2	0	Deep-layer intratelencephalic
2	0	63	2	0	0	0	2	0	1	0	1	0	1	0	1769	0	1	0	0	0	0	0	0	0	0	1	0	MGE interneuron
0	0	0	1	0	0	0	0	74	0	0	1	0	1	0	0	0	0	2	864	1	0	0	0	0	0	0	0	Deep-layer intratelencephalic
0	0	1	2	0	0	1667	280	0	754	498	353	0	0	0	0	0	0	0	2783	0	0	0	1	0	0	1	0	Deep-layer near-projecting
0	0	0	2	0	0	0	0	311	0	0	0	0	0	0	0	0	0	0	71	1	0	0	0	0	0	1	0	Deep-layer intratelencephalic
0	0	0	0	0	0	0	545	0	0	0	2	0	1	655	0	0	1	0	0	0	0	0	0	0	232	0	1	MGE interneuron
0	0	0	1	4	303	0	0	0	0	0	1	0	0	0	0	0	0	0	0	5643	1346	0	0	0	0	0	0	Oligodendrocyte
0	0	0	5	0	0	0	1	1	0	0	1	1	0	0	0	0	10	1	24	1	0	0	0	0	0	0	0	CGE interneuron
0	0	0	1	0	0	1	5	0	0	0	1	0	1	0	0	0	0	0	2	0	0	0	4	31	263	2	0	Upper-layer intratelencephalic
0	1	0	2	61	0	0	5	49	0	0	0	0	1	0	0	0	1	0	139	0	0	0	1	70	903	0	0	Upper-layer intratelencephalic
0	0	1	0	0	0	0	0	0	0	0	0	0	0	0	0	0	0	0	61	0	0	0	0	0	447	0	2	Upper-layer intratelencephalic
0	0	0	0	1	0	0	3	0	0	0	0	0	2	0	0	0	0	1	0	0	0	0	0	0	3	0	0	CGE interneuron
0	0	170	1	0	0	1	157	4	0	0	4	0	1	0	0	0	0	0	474	2	0	0	0	2	8	0	1	CGE interneuron
0	0	0	0	0	0	0	227	1	190	0	0	0	0	0	1	16	559	0	54	0	0	0	1	227	427	0	1	Upper-layer intratelencephalic
0	0	0	0	0	0	0	15	2	1	0	0	0	0	0	0	0	0	0	25	0	0	0	7	4	821	3	0	Upper-layer intratelencephalic
0	0	0	1	0	0	1	1	0	0	0	1	0	0	0	0	0	0	39	2	0	0	0	1	0	0	1	0	CGE interneuron
0	0	0	1136	0	0	0	9	0	0	1	0	0	0	0	1873	0	2	0	1	0	0	0	1	0	1	2	0	MGE interneuron
0	0	0	0	0	0	0	1	174	0	0	0	0	1	0	1	0	1	0	2187	1	0	0	0	0	213	1	0	Upper-layer intratelencephalic
0	0	0	2	0	0	0	0	0	0	0	0	0	0	0	0	0	0	0	1	0	0	0	1	0	596	0	0	Upper-layer intratelencephalic
107	173	255	0	0	171	0	6	0	0	0	2	0	41	0	0	0	0	1	149	1123	65	0	0	1	228	1	0	Upper-layer intratelencephalic
0	0	0	3	0	0	0	3	0	2	0	0	0	721	0	0	282	243	0	1	0	0	0	2	184	303	2	0	Upper-layer intratelencephalic
0	0	1274	10092	0	0	0	4	1	0	0	0	0	1	0	66	0	0	0	1	0	0	0	0	0	1	1	0	CGE interneuron
0	0	2734	8576	0	0	0	2	0	1	0	3	0	590	0	148	0	1	0	2	1	0	0	0	0	0	1	1	CGE interneuron
0	1	2	1	0	0	0	5	1	0	0	0	1	225	0	0	0	0	0	1	1	0	0	0	0	280	0	1	Upper-layer intratelencephalic
0	0	1453	559	0	0	1	2	258	0	19	2	0	0	0	0	0	1	0	834	0	0	0	0	0	0	0	1	CGE interneuron
0	0	0	0	0	0	0	3	1	0	0	0	0	484	0	0	0	0	0	1	0	0	0	3321	0	1	1	0	Oligodendrocyte precursor
0	0	6315	8296	0	15	0	1	0	0	0	0	0	0	0	59	0	0	0	355	0	0	0	0	0	1	2	0	CGE interneuron
109	698	0	0	0	0	0	3	0	0	0	1	0	0	0	0	0	0	1	4	2	0	0	1	254	548	0	0	Upper-layer intratelencephalic
0	0	6369	7823	1	1	0	11	0	0	0	0	0	148	0	255	0	0	0	1	1	0	0	0	0	0	0	0	CGE interneuron
0	0	0	0	0	0	1	3	0	1	0	0	0	1	0	0	0	5	0	2	1	0	0	0	0	1	0	0	CGE interneuron
0	22	2	635	0	0	0	2	1	0	0	1	1	1009	0	0	0	1	0	2	0	0	0	92	0	440	0	1	Upper-layer intratelencephalic
0	0	0	1	0	0	0	1	0	0	0	0	5	0	0	0	0	0	1	2	0	0	0	1	0	0	1	0	CGE interneuron
0	0	0	2	0	0	0	2364	0	0	0	0	0	0	0	0	2390	905	0	0	1	0	0	1	0	1	0	1	Microglia
0	0	357	784	0	0	0	0	0	0	0	0	0	362	0	0	0	1	1	0	1224	0	0	0	0	0	2	0	CGE interneuron
2	0	0	1	0	0	0	555	0	0	0	2	0	1	0	0	0	0	0	52	0	0	0	0	70	573	0	0	Upper-layer intratelencephalic
0	0	1092	2	0	0	0	2	0	0	0	0	0	1	0	0	0	0	1	0	0	0	0	0	0	1	1	0	CGE interneuron
0	0	0	0	0	0	0	616	87	6	0	0	0	0	0	0	0	0	0	65	0	0	0	0	0	44	0	5	Deep-layer intratelencephalic
0	0	942	0	1	0	0	0	1	0	0	11	0	0	0	0	0	0	0	2092	494	0	0	0	0	1	0	1	CGE interneuron
0	0	0	3	0	0	0	1	1	0	0	0	0	0	219	0	0	0	0	0	1	0	0	0	0	0	1	0	MGE interneuron
0	0	0	1	2545	1447	0	2	0	1	0	0	0	1	0	0	0	0	0	0	11835	1918	0	0	0	0	71	0	Committed oligodendrocyte precursor
0	0	1467	1	0	0	0	2138	0	0	0	1	326	0	0	0	0	1	0	286	0	0	0	1	0	0	0	1	CGE interneuron
0	0	0	0	1	0	0	482	0	0	0	1	0	59	0	0	0	0	0	1	0	0	0	0	75	694	1	0	Upper-layer intratelencephalic
0	0	0	1	0	0	0	1	0	0	34	0	0	0	0	0	0	0	0	672	0	0	0	0	90	280	0	0	Upper-layer intratelencephalic
0	0	2	1	0	0	0	0	0	0	0	0	0	0	646	0	0	0	1	1	1	0	0	0	0	280	0	0	MGE interneuron
0	0	0	102	0	0	0	3	0	0	0	1	0	2	0	0	0	0	0	2	1	0	0	2	362	768	1	0	Upper-layer intratelencephalic
0	0	0	1	0	0	0	3	0	1	0	0	0	3	0	0	0	1	4	95	0	0	0	1	0	989	0	0	Upper-layer intratelencephalic
9	494	385	639	0	0	0	2	0	1	0	1	2	0	0	0	0	1	549	1	1	0	0	2	0	4	1	1	Astrocyte
0	0	0	0	0	0	0	1	5	0	0	1	0	1	0	0	0	0	12	652	0	0	0	0	0	0	0	0	Upper-layer intratelencephalic
0	0	0	0	0	0	0	0	735	254	0	0	0	0	0	0	0	0	0	908	0	0	0	0	0	0	0	0	Deep-layer intratelencephalic
0	1	0	1	0	0	0	1	0	0	0	0	1	0	0	0	0	0	2	1894	0	0	0	1	0	0	0	1	Miscellaneous
0	0	1	2	0	0	0	3	103	201	0	0	1	0	0	0	0	0	0	192	0	0	0	0	0	0	0	0	Deep-layer intratelencephalic
1	0	0	1	0	0	1	2	281	1	0	2	0	0	0	0	0	0	0	2521	0	0	0	0	0	0	1	0	Miscellaneous
0	0	0	1	0	0	0	1	0	0	0	0	0	1	0	1655	0	1	0	1	470	0	0	0	0	0	0	0	MGE interneuron
0	0	0	0	0	0	25	1	642	576	1	2	0	0	0	0	0	0	0	2589	0	0	0	0	0	0	2	0	Deep-layer intratelencephalic
0	0	0	3	1	1	1	1	0	1029	0	2	498	0	0	0	0	1	0	1	1	0	0	1743	0	0	1	0	Oligodendrocyte precursor
0	0	0	0	0	0	0	1	107	0	0	0	0	0	2493	0	0	88	0	0	0	0	0	0	0	0	0	6	MGE interneuron
0	0	0	2	1	0	0	1	380	384	0	1	0	0	0	0	0	1	0	5482	0	0	0	0	0	0	1	1	Deep-layer intratelencephalic
0	0	1	0	0	0	0	1	125	514	1	0	0	0	0	0	0	0	1	708	0	0	0	0	0	0	0	0	Deep-layer intratelencephalic
0	0	1	0	1	0	0	1	0	0	0	0	0	0	0	0	0	0	24	4176	0	0	0	0	1	1	0	0	Miscellaneous
0	0	0	0	0	0	4	483	529	601	0	505	0	1	0	0	0	0	43	1533	0	0	0	0	0	124	1	0	Deep-layer intratelencephalic
0	0	0	1	0	0	0	1	0	0	0	1	0	0	0	0	0	0	0	2265	0	0	0	1	0	644	0	0	Upper-layer intratelencephalic
0	0	0	0	1	0	89	762	276	177	0	2	1	0	0	0	0	0	0	1505	0	0	0	0	0	0	1	1	Deep-layer intratelencephalic
0	0	0	0	0	0	2183	0	1	0	0	0	0	0	0	0	0	0	3	1	2	0	883	312	0	0	0	0	Oligodendrocyte precursor
0	0	1	0	0	0	0	1	588	0	0	0	0	0	0	0	0	0	0	140	0	0	0	0	0	1	0	0	Deep-layer intratelencephalic
0	0	0	2	0	0	0	38	358	0	0	0	0	0	0	0	0	1	0	2	0	0	0	0	0	2	0	0	Deep-layer intratelencephalic
0	0	25	1	0	0	1	0	200	0	0	1	0	0	0	0	0	0	0	0	2	0	0	0	0	0	1	0	Deep-layer intratelencephalic
0	0	0	1	0	0	1	60	789	121	1	0	0	0	0	0	0	1	0	1764	0	0	0	0	0	0	1	0	Deep-layer intratelencephalic
0	0	0	0	0	0	2	5	22	0	0	1	0	0	0	0	0	1	5	11	0	0	0	1	0	0	0	1	Deep-layer intratelencephalic
0	1	0	0	0	0	1636	2	402	577	0	1	1	0	0	0	0	0	0	494	0	0	0	0	0	1	3	0	Deep-layer intratelencephalic
0	0	0	1	1028	405	0	1	0	0	0	1	0	0	0	0	0	1	0	2	4477	318	0	0	0	30	139	0	Committed oligodendrocyte precursor
0	3	1	1	0	0	4	2	686	0	0	0	0	1	0	0	0	0	0	1	0	0	0	0	0	0	1	1	Deep-layer intratelencephalic
0	0	0	1	0	13	0	1	377	753	0	2	0	1	0	0	0	2	1	485	0	0	0	0	1	0	2	0	Deep-layer intratelencephalic
0	0	0	0	0	0	0	0	0	0	0	0	299	0	0	1019	0	0	0	1	1	0	0	0	0	0	1	1	MGE interneuron
2	1	0	3	1	0	206	0	438	82	0	0	0	1	0	0	0	0	0	355	0	0	0	0	0	1	0	0	Deep-layer intratelencephalic
0	0	0	1	0	48	182	1337	535	1795	0	104	0	1	0	0	0	0	0	2051	0	0	0	0	0	1	0	0	Deep-layer near-projecting
0	0	0	0	0	0	0	0	727	0	0	3	0	2	0	0	0	0	0	488	1	0	0	0	0	0	0	0	Deep-layer intratelencephalic
0	0	0	1	0	104	1	90	610	494	0	1	0	0	0	0	0	1	0	1171	0	0	0	0	0	1	0	0	Deep-layer intratelencephalic
1	0	0	1	0	1	0	1	0	0	0	0	0	2	0	0	0	0	1	445	1	0	0	0	0	0	9029	4759	Vascular
0	0	0	2	0	0	1	0	4	328	0	0	0	0	939	91	0	54	0	0	0	0	0	0	0	0	1	1	MGE interneuron
0	0	0	2	0	0	0	1	0	0	0	0	0	1	0	1668	0	0	0	2	0	0	0	0	0	1	1	1	MGE interneuron
1	0	3989	0	0	0	2	55	0	0	0	1	79	4	0	0	0	1	7	1385	0	0	0	0	0	1	2	0	CGE interneuron
0	1	0	1	1	0	3	0	928	0	0	0	0	0	0	0	0	0	0	440	2	0	0	3	0	0	2	0	Deep-layer intratelencephalic
0	0	0	4	1	0	0	1	241	0	0	0	0	0	0	0	0	0	0	1137	0	0	0	2	0	1	0	0	Deep-layer intratelencephalic
0	0	0	1	1	0	812	394	2	0	0	1	0	0	0	0	0	0	1	0	0	0	0	0	107	1	0	0	Deep-layer corticothalamic and 6b
0	0	0	2	0	0	0	2	0	0	0	1	0	0	0	0	0	0	0	0	0	0	0	0	8	787	0	0	Upper-layer intratelencephalic
0	0	1	141	1	0	0	2	0	0	0	0	0	20	0	0	0	0	0	0	0	0	0	0	0	372	0	0	Upper-layer intratelencephalic
0	0	75	261	1	0	0	5	0	0	0	85	0	0	0	0	1	0	344	3	0	0	0	0	0	1	2	0	CGE interneuron
0	0	863	2	0	0	1	3	0	1	0	1	0	0	124	0	0	0	0	0	0	0	0	0	0	0	8	0	CGE interneuron
0	0	0	2	0	0	0	3	165	0	0	1	0	14	0	0	0	0	0	340	0	0	0	0	5	378	0	0	Upper-layer intratelencephalic
0	1	0	2	0	0	0	3	102	0	1	0	0	378	1001	0	0	0	1	0	0	1	0	0	0	732	2	1	MGE interneuron
1	0	1	0	0	0	0	0	536	0	0	0	0	0	731	0	0	0	0	1	0	0	0	32	0	184	1	0	MGE interneuron
0	0	6650	9497	0	0	0	4	1	1	0	0	0	0	0	55	0	0	0	0	1	0	0	0	1	1	0	0	CGE interneuron
0	0	760	4009	1	0	0	1	0	0	0	0	0	1	0	0	0	0	3	2	0	0	0	0	0	1	3	0	CGE interneuron
0	0	0	161	0	0	1	1	1	0	0	0	0	67	0	0	0	0	0	0	0	0	0	1	1	811	0	0	Upper-layer intratelencephalic
0	0	0	3	0	0	0	0	0	0	0	3	0	661	0	0	0	0	0	0	0	0	0	0	0	820	0	1	Upper-layer intratelencephalic
0	0	7975	2	0	0	0	0	0	0	0	0	0	745	0	0	0	0	0	1877	0	0	0	0	1	2	0	0	CGE interneuron
0	1	5632	16094	1	0	0	3	0	1	0	0	0	437	0	290	0	0	0	0	0	0	0	0	0	0	0	0	CGE interneuron
2	1409	111	2	0	0	0	2	0	0	0	0	0	1	0	0	0	0	0	0	1	0	0	0	0	0	0	0	Astrocyte
0	0	0	2	0	0	0	2	1	0	0	1	0	0	0	0	0	1	0	2	0	0	0	0	223	1175	0	0	Upper-layer intratelencephalic
0	0	5976	8645	0	0	0	2	0	1	0	0	0	2	0	99	0	0	0	18	0	0	0	0	0	409	0	0	CGE interneuron
0	0	3613	2097	0	0	0	31	19	0	723	0	0	2	0	0	0	0	0	1264	0	0	0	0	0	0	0	0	CGE interneuron
0	0	4094	16632	0	0	1	0	0	0	0	0	30	103	0	111	0	0	0	0	0	0	0	493	0	2	0	1	CGE interneuron
4	1	1939	1457	0	0	2	4	18	0	0	0	5	1	0	0	0	1	0	1251	0	0	0	0	0	0	3	55	CGE interneuron
0	0	5672	18984	1	0	0	1	1	0	0	0	0	208	0	518	0	0	0	2	0	0	0	13	0	0	1	0	CGE interneuron
0	0	1	3	0	0	1	0	0	0	0	1	1	0	0	0	7	2082	0	0	0	0	0	0	0	0	0	0	Microglia
0	0	0	1	0	0	1	3	0	1	0	0	0	616	0	0	0	0	0	0	0	0	0	0	0	800	1	1	Upper-layer intratelencephalic
0	0	1248	1	0	0	0	7	1	0	60	0	0	2	0	0	0	0	0	625	0	0	0	0	0	0	0	0	CGE interneuron
0	0	184	1	0	0	0	1	0	1	1	2	0	2	0	0	0	0	0	2	82	0	0	0	0	2	0	0	CGE interneuron
0	0	2133	0	0	0	0	3	54	0	0	1	2	1	0	0	0	0	0	98	3	0	0	0	1	0	1	0	CGE interneuron
0	0	0	16	0	0	92	25	766	383	0	0	0	0	0	0	0	0	0	1997	0	0	0	0	0	5	0	0	Deep-layer intratelencephalic
0	0	1	0	1	19	362	1	579	15	0	0	0	0	0	0	0	0	0	28	0	0	0	0	0	0	0	0	Deep-layer intratelencephalic
0	259	0	0	0	0	1	1	0	0	0	0	0	1	0	0	0	0	28	0	0	0	0	3	0	94	0	0	CGE interneuron
0	0	2	4	0	0	0	0	24	0	0	1	0	0	0	0	0	0	0	4460	0	0	0	0	0	0	1	0	Miscellaneous
0	0	0	2	0	0	0	236	16	0	0	0	0	6	0	1	0	0	72	4329	0	0	0	1	0	0	0	0	Upper-layer intratelencephalic
0	0	0	1	0	0	0	2	646	526	0	0	0	0	0	0	0	0	1	1168	0	0	0	0	0	0	0	0	Deep-layer intratelencephalic
0	0	0	2	0	0	0	0	1	2	0	1	0	2	0	0	0	1	0	4010	0	0	0	0	0	121	0	0	Upper-layer intratelencephalic
618	644	276	1	0	0	0	3	0	0	0	0	0	0	0	0	0	0	0	0	0	0	0	0	0	0	5	0	Astrocyte
0	0	0	3	0	0	0	0	76	19	0	0	0	3	0	0	0	0	0	402	0	0	0	0	0	0	0	0	Deep-layer intratelencephalic
0	0	41	2	0	0	1393	1	632	691	0	0	0	0	0	0	0	0	0	889	0	0	0	0	0	1	0	0	Deep-layer intratelencephalic
0	0	0	1	1	0	0	1	419	0	0	0	0	2	0	0	0	0	0	1792	0	0	0	1	0	1	1	0	Miscellaneous
0	1	0	0	1	0	0	0	449	161	0	0	0	0	0	0	0	0	0	600	0	0	0	0	0	0	0	0	Deep-layer intratelencephalic
0	0	0	0	0	0	33	0	945	393	0	0	0	0	0	1	0	0	0	403	0	0	0	0	0	0	1	0	Deep-layer intratelencephalic
0	0	1	5	0	0	0	0	286	419	0	2	0	0	0	0	0	0	0	11	1	0	0	0	0	2	0	0	Deep-layer intratelencephalic
0	0	1	2	1	0	0	0	225	0	0	0	0	1	0	0	0	1	28	1999	0	0	0	1	0	48	3	0	Miscellaneous
0	0	0	1	0	0	0	2	242	0	0	0	0	0	0	0	0	0	0	1	0	0	0	0	0	0	0	1	Deep-layer intratelencephalic
0	0	0	0	0	0	0	4	1	1	0	0	0	0	0	0	0	0	0	12	0	0	0	0	0	0	0	0	Deep-layer intratelencephalic
0	0	0	1	32	0	0	3	0	0	0	1	0	0	0	0	0	0	0	480	0	0	0	1	0	0	1	0	Deep-layer intratelencephalic
0	0	0	2	0	0	698	1	310	124	0	0	0	0	0	0	0	0	0	2624	0	0	0	1	0	1	0	0	Deep-layer intratelencephalic
0	0	0	0	0	0	0	3	273	380	0	0	0	0	0	0	0	0	0	356	0	0	0	0	0	0	0	0	Deep-layer intratelencephalic
0	0	0	1	0	0	2566	3104	640	3	0	1	0	1	0	0	0	0	1	1	0	0	0	0	0	0	0	0	Deep-layer corticothalamic and 6b
0	0	0	20	0	0	1	0	0	0	0	0	0	0	0	5057	0	0	0	1	0	149	0	0	0	2	0	0	MGE interneuron
0	0	0	1	0	0	1	0	0	5	0	0	0	1	0	0	2805	3651	0	1	7	0	0	0	23	0	4	0	Microglia
1	0	0	1	0	0	0	1	0	0	0	0	0	0	2342	0	0	0	0	0	0	0	0	0	0	253	0	0	MGE interneuron
0	0	0	1	0	0	0	2	145	0	0	0	0	1	0	0	0	0	0	179	0	0	0	0	0	0	1	0	Deep-layer intratelencephalic
0	0	1	1	0	0	839	236	0	1655	1698	20	0	0	0	0	0	0	1	2152	0	0	0	0	0	0	0	0	Deep-layer near-projecting
0	0	1	2	0	0	2	3	584	1	0	1	0	1	0	0	0	1	11	820	0	0	0	0	0	0	0	0	Deep-layer intratelencephalic
0	0	0	0	0	0	1	455	148	960	0	0	0	0	0	0	0	0	0	8	0	0	0	0	0	688	3	0	Deep-layer intratelencephalic
0	0	0	0	1	0	1	1	1	3	4	0	0	0	513	0	0	1	0	3	0	0	0	0	0	0	0	0	MGE interneuron
0	0	0	2	0	0	0	8	53	62	0	0	0	1	0	0	0	0	0	1	0	0	0	0	0	0	0	0	Deep-layer intratelencephalic
0	0	0	0	244	53	0	0	0	0	0	1	0	1	0	0	0	0	0	0	7958	328	0	0	0	1	0	0	Oligodendrocyte
0	0	0	0	0	0	258	0	751	150	0	2	0	0	0	0	0	0	0	1107	0	0	0	0	0	0	0	0	Deep-layer intratelencephalic
0	0	0	0	0	0	2134	3538	315	11	0	0	0	1	0	0	0	0	0	8	0	0	0	0	0	0	0	0	Deep-layer corticothalamic and 6b
0	0	0	0	1	40	0	0	765	513	0	0	2	0	0	0	0	0	0	551	0	0	0	0	0	1	0	0	Deep-layer intratelencephalic
0	0	0	3	0	0	4257	3221	50	10	0	1	0	1	0	0	0	0	0	1	0	0	0	0	0	0	1	1	Deep-layer corticothalamic and 6b
0	0	0	1	0	0	0	2	147	131	80	1	0	63	0	0	0	0	0	149	0	0	0	0	0	0	0	1	Deep-layer intratelencephalic
0	0	0	0	0	1	640	1109	82	0	0	1	0	1	0	1	0	0	0	0	0	0	0	0	0	0	0	0	Deep-layer corticothalamic and 6b
0	0	0	0	0	0	0	2	0	0	0	0	0	64	161	0	0	115	0	5	0	0	0	0	0	0	0	0	MGE interneuron
0	0	0	0	0	0	0	2	559	0	0	2	0	1	0	0	0	0	0	0	0	0	0	0	0	0	0	0	Deep-layer intratelencephalic
0	0	0	1	0	0	0	4	17	0	0	1	0	0	0	0	0	0	0	0	1	0	0	0	1	1	0	0	Deep-layer intratelencephalic
0	0	0	5	0	0	322	1999	103	0	0	1	0	1	0	0	0	0	0	0	0	0	0	0	0	1	1	0	Deep-layer corticothalamic and 6b
0	0	2	1	0	0	171	456	241	0	0	0	0	1	0	0	0	0	0	0	0	0	0	0	0	19	0	0	Deep-layer corticothalamic and 6b
0	0	0	0	302	1051	0	1	1	1	0	0	0	0	0	0	0	0	0	0	882	301	0	0	0	0	1	0	Oligodendrocyte
0	0	0	3	0	0	0	2	1	0	0	0	0	3	0	0	0	0	0	1	0	0	0	1	0	0	0	0	Deep-layer intratelencephalic
0	0	0	2	0	0	1	0	248	1	0	0	0	0	0	0	0	1	0	0	1	0	0	1	0	0	0	1	Deep-layer intratelencephalic
0	0	0	1	0	0	0	1	195	0	0	0	0	1	0	0	0	1	0	0	0	0	0	0	0	0	1	1	Deep-layer intratelencephalic
0	0	0	1	0	0	1	3	351	0	0	1	0	42	0	0	100	125	0	2	0	0	0	0	1	0	0	0	Deep-layer intratelencephalic
0	0	0	0	0	0	2	1	1	0	0	1	40	0	0	2091	0	1	1	3	0	0	0	0	0	0	1	0	MGE interneuron
0	0	0	3	0	0	1	1	300	0	0	0	0	0	0	0	0	1	0	46	0	0	0	0	0	2	0	1	Deep-layer intratelencephalic
0	0	0	2	0	0	0	1998	277	1	0	0	1	1	0	0	0	0	0	44	0	0	0	0	599	1291	2	0	Upper-layer intratelencephalic
0	0	3381	3	1632	153	0	922	0	2	0	1	0	0	0	0	327	162	0	272	3440	353	0	0	0	0	0	0	LAMP5-LHX6 and Chandelier
0	0	1	0	0	0	2	0	190	0	0	0	0	0	298	0	0	0	0	2	0	0	0	0	1	822	1	0	MGE interneuron
0	0	0	1	5	0	0	1	0	0	0	0	0	1	0	0	0	2	0	59	0	0	0	1	0	1002	1	0	Upper-layer intratelencephalic
0	0	963	0	0	0	0	215	0	0	0	2	0	0	0	0	0	1	1	2856	0	0	0	1	0	1	0	0	CGE interneuron
0	0	446	1993	0	0	1	2	0	0	128	0	0	1	0	1	0	1	149	52	0	0	0	0	0	1	0	0	CGE interneuron
15	864	798	2	2	0	0	3	0	0	0	2	0	0	0	0	39	2551	15	3	5	0	0	0	0	1	1	0	Astrocyte
0	0	0	2	0	0	0	1	0	0	0	0	0	0	473	0	0	183	0	2	0	0	0	0	0	104	378	1	MGE interneuron
0	0	1	1	0	0	0	1	1	0	0	35	0	0	0	0	0	1	0	4132	0	0	0	0	0	2	0	0	Miscellaneous
0	0	0	0	1	0	0	5	12	0	0	1	0	0	0	0	0	0	56	2381	1	0	0	0	0	0	0	0	Upper-layer intratelencephalic
0	1	0	0	0	0	4	425	415	2	0	0	0	0	0	0	0	0	0	4073	1	0	0	0	0	0	0	0	Upper-layer intratelencephalic
0	0	0	0	0	0	0	51	3	264	0	0	0	2	0	0	0	0	1	204	0	15	0	0	0	2	0	0	Deep-layer intratelencephalic
0	1	0	0	0	0	1	1	0	59	0	2	210	1	0	1906	0	0	1	2	0	0	0	1	0	0	1	0	MGE interneuron
0	0	0	2	0	0	0	0	199	235	0	1	0	0	0	1	0	0	0	0	0	0	0	0	0	1	0	1	Deep-layer intratelencephalic
0	0	0	7	1310	3013	0	1	0	0	0	1	0	0	0	0	0	0	0	0	8930	2935	0	1	0	0	0	0	Oligodendrocyte
0	0	0	0	0	0	111	280	402	433	0	1	0	0	0	0	0	0	0	519	0	0	0	0	0	0	0	0	Deep-layer intratelencephalic
0	0	3	0	0	0	0	1	134	74	0	1	0	0	0	0	0	0	0	117	0	0	0	0	0	0	0	0	Deep-layer intratelencephalic
0	0	0	0	0	0	749	0	155	801	0	1	0	0	52	0	0	0	0	715	0	0	0	0	0	0	4	0	Deep-layer intratelencephalic
0	0	0	0	0	0	1200	4	143	522	0	0	0	1	0	0	0	1	0	1648	0	0	0	0	0	0	1	0	Deep-layer intratelencephalic
0	0	0	0	1	0	1	4	0	0	0	3	0	0	384	0	0	0	0	1	0	0	0	3	0	0	2	0	MGE interneuron
0	0	0	0	0	0	241	1	270	355	0	2	0	0	0	1	0	0	1	1968	0	0	0	0	1	0	0	0	Deep-layer intratelencephalic
0	0	1	0	0	0	384	11	788	487	0	1	0	0	0	0	0	1	0	1921	0	0	0	0	0	3	0	0	Deep-layer intratelencephalic
0	0	0	1	30	0	254	67	64	1	0	1	0	2	0	0	0	0	0	2799	0	0	0	0	0	0	0	0	Deep-layer intratelencephalic
0	0	5457	1	0	0	0	8	0	0	0	1	0	0	0	0	0	0	0	1223	0	0	0	47	0	0	2	0	CGE interneuron
0	0	0	1	1	1	0	2	0	1	0	0	0	1	0	0	0	0	0	2202	0	0	0	0	1	0	0	0	Miscellaneous
0	0	0	112	0	0	0	357	301	264	0	0	0	1	0	0	0	0	0	2	0	0	0	0	0	0	1	0	Deep-layer intratelencephalic
0	0	0	0	0	392	188	1667	438	863	0	0	0	0	0	0	0	1	0	1301	763	347	0	0	0	0	0	0	Deep-layer intratelencephalic
0	0	0	332	0	0	1	5	0	0	0	1	0	0	43	1272	0	0	4	0	0	0	0	2	1	1	1	0	MGE interneuron
0	0	0	0	2337	865	6	0	0	1	0	1	0	0	0	0	0	0	0	3	11282	494	0	1	0	0	2	1	Oligodendrocyte
0	0	1	2	0	0	0	2	614	99	0	0	0	20	0	0	0	0	0	1605	0	0	0	0	1	1	1	0	Deep-layer intratelencephalic
0	0	0	1	0	0	0	0	729	12	0	0	2	0	0	0	0	0	0	307	0	0	0	0	0	2	0	0	Deep-layer intratelencephalic
0	0	1	0	0	0	0	0	44	0	0	1	0	0	0	0	0	0	0	0	0	0	0	0	0	1	0	0	Deep-layer intratelencephalic
0	0	0	0	0	0	0	1	0	1	0	0	806	4693	166	0	0	2	0	2	0	0	0	0	0	0	0	0	LAMP5-LHX6 and Chandelier
0	0	0	1241	0	0	0	2	0	2	0	3	0	1	0	706	0	0	0	1	0	0	0	0	0	0	3	0	MGE interneuron
0	0	0	1	0	0	115	2	375	92	0	0	0	1	0	0	0	0	0	1017	0	0	0	1	0	0	1	0	Deep-layer intratelencephalic
0	0	2	1	0	0	2727	4169	22	0	0	0	0	0	0	24	0	0	0	2	0	0	0	1	0	1	2	0	Deep-layer corticothalamic and 6b
1	0	0	4	0	0	0	0	0	0	0	0	0	0	0	0	4073	2686	0	4	129	0	0	0	1	1	0	0	Microglia
0	0	0	0	0	0	0	1	246	294	0	0	0	0	0	0	0	0	0	219	42	0	0	0	1	0	0	1	Deep-layer intratelencephalic
0	0	1	0	0	3	0	22	0	0	0	0	0	0	2461	0	0	0	1	0	0	0	0	0	0	1094	0	0	MGE interneuron
0	0	0	3	0	0	513	4548	1026	40	0	1	0	0	1	0	0	0	0	2	0	0	0	1	1	0	0	0	Deep-layer corticothalamic and 6b
0	0	0	0	0	0	0	7	16	1	0	0	0	0	0	7	0	0	2	16	0	0	0	0	0	1	0	0	Deep-layer intratelencephalic
1	0	1	1	0	0	0	0	146	0	0	0	0	0	0	0	0	0	147	1	0	0	0	0	0	219	0	1	Deep-layer intratelencephalic
0	0	0	0	0	0	2	1	586	0	0	0	0	0	1	0	0	0	10	112	0	0	0	0	0	1	0	0	Deep-layer intratelencephalic
0	0	0	0	0	0	0	2	125	0	0	0	0	1	17	0	0	1	2	1	0	0	0	0	0	0	0	0	Deep-layer intratelencephalic
1	0	0	0	0	0	712	1	819	581	0	1	0	1	0	0	0	0	0	718	0	0	0	0	1	0	0	0	Deep-layer intratelencephalic
0	0	1	0	0	0	0	1	519	417	0	1	0	0	1	0	0	0	0	913	0	0	0	0	0	1	0	0	Deep-layer intratelencephalic
0	0	0	0	0	0	0	2	262	0	0	1	0	0	0	0	0	0	0	124	1	0	0	0	0	2	3	0	Deep-layer intratelencephalic
0	0	0	2	0	0	0	378	83	634	0	0	0	0	0	0	0	0	0	356	0	0	0	0	0	436	1	0	Deep-layer intratelencephalic
0	0	0	1	0	0	0	0	0	0	0	0	1	1	0	589	0	1	1	0	0	0	0	0	0	0	1	0	MGE interneuron
0	0	0	3	0	218	703	5243	494	1	0	0	0	0	0	1	0	2	0	1	0	0	0	0	0	0	3	0	Deep-layer corticothalamic and 6b
0	0	0	0	0	0	2660	4500	488	0	0	2	0	0	0	0	0	1	0	1	0	0	0	0	1	0	0	0	Deep-layer corticothalamic and 6b
0	0	0	1	0	0	0	0	0	1	0	0	0	0	0	0	0	0	0	1	6	0	0	0	0	0	0	8426	Vascular
0	0	0	2	0	28	0	1	973	0	0	0	1	0	0	0	0	0	1	1007	0	0	0	0	0	0	0	1	Deep-layer intratelencephalic
0	0	0	0	1	37	0	1	1071	0	0	0	0	0	0	0	0	1	0	930	0	0	0	0	0	1	0	0	Deep-layer intratelencephalic
0	65	1	815	0	0	0	4	0	0	0	2	0	0	993	2105	0	0	0	1	1	0	0	0	1	0	0	0	MGE interneuron
1	0	0	0	0	0	0	1	194	2306	0	0	0	0	0	1	0	1	11	244	0	0	0	0	1	1	0	0	Deep-layer intratelencephalic
0	0	0	3	0	0	0	9	128	2	0	1	0	2	0	0	0	1	0	3291	0	0	0	1	1	98	0	0	Deep-layer intratelencephalic
0	0	1	0	0	0	0	0	1381	1388	0	0	0	0	0	2	0	0	0	1273	0	0	0	0	0	1	0	0	Deep-layer intratelencephalic
1594	1909	268	2	2	0	1	0	0	0	0	0	0	0	0	0	0	3	0	1	2	0	0	0	1	1	0	0	Astrocyte
0	0	0	0	0	0	195	1019	1	0	0	1	0	0	0	0	0	0	1	1	0	0	0	0	0	0	0	1	Deep-layer corticothalamic and 6b
0	0	0	0	0	0	1090	2796	0	171	0	0	0	0	0	0	0	0	0	0	0	0	0	1	0	1	0	0	Deep-layer corticothalamic and 6b
0	0	0	0	0	0	0	0	297	0	0	0	0	0	0	0	0	1	0	0	0	0	0	1	0	0	1	0	Deep-layer intratelencephalic
0	0	2	3	0	0	1080	1879	2	0	0	2	0	0	327	0	0	0	0	0	0	0	0	0	0	0	1	0	Deep-layer corticothalamic and 6b
1	0	0	0	0	0	1	6	19	0	0	0	0	0	0	0	0	0	0	2	2	0	0	0	0	1	0	1	Deep-layer intratelencephalic
0	0	1	1	0	1	1280	1740	171	104	0	1	0	0	1	1	0	0	0	1	1	0	0	0	0	0	0	0	Deep-layer corticothalamic and 6b
0	1	0	0	0	0	386	0	0	478	0	1	0	0	0	0	0	0	0	0	0	0	0	4085	0	0	0	0	Oligodendrocyte precursor
0	0	0	1	0	0	1	5	84	0	0	56	0	0	0	0	0	1	1	0	0	0	0	0	0	1	2	0	Deep-layer intratelencephalic
0	0	0	0	2	0	316	3487	39	0	0	1	0	2	0	0	0	1	2	221	0	0	0	1	1	5	1	1	Deep-layer corticothalamic and 6b
0	1	2	1	0	0	4	19	1	0	10	1	0	2	0	2637	0	1	1	1	1	0	0	0	1	0	3	0	MGE interneuron
0	0	0	1	0	0	563	1502	50	0	0	0	0	1	0	0	0	0	0	0	0	0	0	0	0	0	0	0	Deep-layer corticothalamic and 6b
0	0	0	0	0	0	3288	3064	194	0	1	0	1	1	0	0	100	270	1	1	0	0	0	0	0	0	1	0	Deep-layer corticothalamic and 6b
0	0	0	2	0	0	1	144	73	0	0	0	0	66	0	0	0	0	0	2	0	0	0	0	0	1	1	0	Deep-layer intratelencephalic
1	0	1	2	4784	1076	1	3	0	0	0	0	0	120	0	0	0	0	0	4	12392	90	0	0	0	0	153	0	Committed oligodendrocyte precursor
0	0	0	2	1	0	0	2	71	2	0	0	0	0	0	0	0	0	0	1319	1	1	0	0	0	0	0	1	Deep-layer intratelencephalic
0	1	0	2	0	0	924	1478	203	0	0	0	0	0	0	0	0	0	0	0	0	0	0	0	0	2	1	0	Deep-layer corticothalamic and 6b
1	0	0	1	0	0	1	88	1	9	0	2	0	1	0	0	0	0	0	1	0	0	0	1	0	0	1	0	MGE interneuron
0	0	0	0	0	0	1	4	198	1	0	0	0	1	0	0	0	0	0	0	0	48	0	0	0	2	0	0	Deep-layer intratelencephalic
0	0	0	3	0	0	1549	6439	583	0	0	2	0	0	0	0	0	2	3	0	0	0	0	1	0	1	1	0	Deep-layer corticothalamic and 6b
0	0	0	1	3321	163	0	1	2	0	0	0	0	0	0	3	0	0	0	1	24395	1097	0	1	0	0	0	1	Oligodendrocyte
0	0	1	1	0	0	0	561	0	2	0	1	0	0	0	0	78	0	9	542	0	0	0	0	103	530	2	0	Upper-layer intratelencephalic
0	0	0	0	0	0	1	501	0	0	0	0	0	0	0	0	0	0	0	0	0	0	0	2	2	179	4	0	Upper-layer intratelencephalic
0	0	0	1	0	0	0	919	0	1	0	0	0	0	0	0	0	0	0	442	0	0	0	0	26	779	0	1	Upper-layer intratelencephalic
0	0	1623	2	0	0	0	13	0	0	0	0	33	0	0	0	0	1	0	1	28	0	0	221	1	0	51	0	CGE interneuron
0	0	0	1	0	0	0	0	0	2	0	1	1	106	0	0	0	0	0	1237	0	0	0	0	41	554	0	0	Upper-layer intratelencephalic
0	0	1	0	0	0	0	2	0	0	0	0	0	337	0	0	0	1	0	4	0	0	0	0	0	224	0	0	Upper-layer intratelencephalic
0	0	0	3	0	0	0	2	4	1	0	1	0	2	0	0	0	1	64	1996	0	0	0	0	0	101	2	1	Upper-layer intratelencephalic
0	0	0	1	0	0	1	3	48	0	0	0	0	1	0	0	0	0	47	4750	0	0	0	2	0	0	0	0	Upper-layer intratelencephalic
0	0	0	4	1	0	6	448	0	0	0	0	0	1	1585	1488	0	0	0	2	0	0	0	1	0	332	1	1	MGE interneuron
0	0	0	0	0	0	0	2	60	1	0	2	0	0	306	918	0	0	0	0	0	0	0	0	0	0	1	1	MGE interneuron
0	0	0	0	0	0	0	1	0	0	0	0	0	1	0	0	0	1	0	1227	0	0	0	0	0	754	0	0	Upper-layer intratelencephalic
0	0	2495	1644	0	0	0	6	0	2	1	0	0	0	1	0	0	2	0	625	0	0	0	0	0	1	2	0	CGE interneuron
0	0	0	47	0	0	0	0	0	0	0	0	0	0	0	1	0	0	0	0	0	0	0	0	23	654	1	0	Upper-layer intratelencephalic
0	0	0	1	0	0	0	2	150	0	0	241	0	0	730	0	0	0	0	3	0	0	0	0	0	492	0	0	MGE interneuron
0	0	2113	2	0	0	775	107	1	1	0	1	1	0	0	105	0	26	3	390	1	0	0	1	0	0	2	0	CGE interneuron
0	0	1	0	0	0	0	2	326	0	0	0	0	1	281	0	0	0	6	0	0	0	0	0	0	0	1	0	MGE interneuron
0	0	0	497	0	0	0	5	0	0	0	0	524	1	0	0	0	0	0	0	0	0	0	425	0	0	0	0	CGE interneuron
0	0	0	14	0	0	0	96	0	1	0	91	0	1	239	304	0	0	0	4	0	0	0	0	0	350	1	0	MGE interneuron
0	0	0	0	0	0	16	1	468	217	0	1	0	0	0	0	0	1	0	400	0	0	0	0	0	0	0	0	Deep-layer intratelencephalic
0	0	0	0	0	0	0	2	0	0	0	1	0	0	1	0	2794	655	0	2	0	0	0	0	0	1	0	0	Microglia
0	1	6839	0	0	0	0	3	9	0	0	0	14	0	0	0	0	1	244	1	27	0	0	1	1	0	0	0	CGE interneuron
0	0	0	1	0	0	0	5	432	1231	0	2	0	0	0	0	0	1	0	0	0	0	0	3	0	1	0	1	Deep-layer intratelencephalic
0	0	5990	4	0	0	0	3	0	0	0	1	0	6	0	0	0	0	0	1	0	0	0	230	0	87	0	0	CGE interneuron
0	0	0	0	1	3	0	4	899	633	0	0	0	1	0	0	0	1	0	433	0	0	0	0	0	0	0	0	Deep-layer intratelencephalic
0	0	1	0	0	0	1	2	218	5	0	1	0	0	0	0	0	0	0	1919	0	0	0	0	0	0	0	0	Deep-layer intratelencephalic
0	0	0	0	0	0	1	185	0	0	0	0	0	1	0	0	0	0	87	1229	0	0	0	0	0	0	0	0	Upper-layer intratelencephalic
0	0	0	1	0	0	0	3	0	0	0	0	736	3803	0	0	0	1	0	107	0	0	0	864	0	1	1	0	LAMP5-LHX6 and Chandelier
0	0	0	0	1	0	2	1856	87	675	0	0	0	0	0	0	1	0	0	0	0	0	0	0	0	170	0	1	Deep-layer intratelencephalic
0	0	0	1	0	0	2	0	709	834	0	1	1	0	0	0	0	0	0	104	0	0	0	0	1	1	0	0	Deep-layer intratelencephalic
0	0	0	1	0	0	335	4	556	966	0	0	0	0	1	0	0	1	1	1107	0	0	0	0	0	0	1	0	Deep-layer intratelencephalic
0	0	0	2	0	0	0	0	0	0	0	1	0	0	0	0	0	0	189	2524	1	0	0	0	0	0	1	0	Miscellaneous
0	0	0	1	0	0	10	11	169	0	0	0	0	1	0	0	0	0	66	3668	2	0	0	0	0	2	0	0	Miscellaneous
0	0	0	2	0	0	0	17	21	0	0	0	0	0	0	0	0	0	50	4420	0	0	0	0	0	20	1	0	Upper-layer intratelencephalic
0	0	0	0	0	1	0	109	131	0	0	0	0	1	2685	0	0	121	3	2	0	0	0	0	0	249	0	1	MGE interneuron
408	649	115	4	1	0	0	3	1	0	0	2	0	0	0	0	0	1	0	0	0	0	0	0	0	0	0	0	Astrocyte
0	0	1111	819	1	0	0	1	143	0	0	1	48	3	0	0	0	0	1	0	4	0	0	1014	0	1	16	3	CGE interneuron
0	0	0	1	0	0	0	105	304	2348	0	0	0	0	0	0	0	1	0	372	0	0	0	1	0	0	2	0	Deep-layer intratelencephalic
0	0	0	1	0	0	1	0	163	1	0	0	0	0	0	0	0	0	71	1502	0	0	0	0	0	0	0	0	Upper-layer intratelencephalic
0	0	0	0	0	1	0	0	11	0	0	0	1	0	0	0	0	0	48	2532	0	0	0	0	0	0	2	1	Miscellaneous
0	0	0	1	0	0	1142	1	71	328	0	0	0	0	0	0	0	1	183	3518	0	0	0	0	0	2	2	0	Deep-layer intratelencephalic
1	0	0	3	0	0	0	4	1	0	0	1	0	1	3477	942	0	0	0	1	0	0	0	0	0	390	0	0	MGE interneuron
0	0	0	1	0	0	30	0	921	1	0	1	0	0	0	0	0	0	0	2033	0	0	0	0	0	164	0	1	Miscellaneous
0	0	0	1	0	0	0	9	21	0	0	0	0	0	0	0	0	0	0	2	0	0	0	2	0	1	0	1	Deep-layer intratelencephalic
0	0	0	1	0	0	0	1	327	0	0	3	0	0	0	0	0	1	0	636	0	0	0	0	1	0	1	0	Deep-layer intratelencephalic
0	0	0	2	0	0	0	2	1341	281	0	4	0	0	0	0	0	0	0	1572	0	0	0	0	0	2	0	0	Deep-layer intratelencephalic
0	0	0	1	1	0	0	1	656	0	0	2	0	0	0	0	0	0	1	1381	0	0	0	0	0	0	0	0	Deep-layer intratelencephalic
0	0	0	1	1	0	1	1	94	0	0	0	0	0	2346	0	0	0	0	1	0	0	0	0	0	0	0	0	MGE interneuron
0	0	0	0	0	0	539	2649	438	0	0	2	0	1	0	0	0	0	0	0	0	0	0	1	1	0	0	1	Deep-layer corticothalamic and 6b
0	4	0	0	0	0	1	2	0	1	0	0	0	0	0	0	60	2022	0	3	0	0	0	0	0	1	1	0	Microglia
0	0	0	0	0	0	0	3	0	0	0	0	0	1	1470	0	0	0	0	1	0	0	0	0	0	1	2	0	MGE interneuron
0	0	0	0	0	0	440	4	211	748	0	0	0	0	0	0	0	1	0	523	0	0	0	0	0	0	0	0	Deep-layer intratelencephalic
0	0	0	1	0	0	0	1	0	62	0	0	0	1	0	1360	0	0	0	0	0	0	0	0	0	1	1	0	MGE interneuron
0	0	0	2	0	0	0	1	1	0	0	0	0	22	0	0	0	1	1	0	0	0	0	1	0	2	0	1	Deep-layer intratelencephalic
0	1	0	0	0	0	1	6	166	827	0	0	0	0	0	0	0	0	0	29	1	0	0	15	0	3	1	0	Deep-layer intratelencephalic
0	0	0	3	0	0	1	2	0	0	0	1	0	0	0	0	2657	512	0	2	0	0	0	0	0	0	0	1	Microglia
0	0	0	0	0	0	0	30	460	183	0	0	0	2	0	0	0	0	0	299	0	0	0	0	0	0	1	5	Deep-layer intratelencephalic
0	0	0	0	0	4	275	0	612	531	0	0	0	0	0	0	0	0	0	699	0	0	0	0	0	0	1	0	Deep-layer intratelencephalic
0	0	0	0	0	0	0	3	0	0	0	0	69	0	0	2053	0	0	1	0	0	0	0	0	0	20	0	0	MGE interneuron
0	0	0	1	0	0	1892	4292	182	1	0	0	0	1	0	0	0	1	0	456	0	0	0	0	0	1	0	0	Deep-layer corticothalamic and 6b
0	0	0	2	0	0	0	0	285	870	0	1	0	1	0	0	0	0	0	683	0	0	0	2	0	2	1	0	Deep-layer intratelencephalic
0	0	0	1	0	0	388	1	0	983	0	1	0	0	0	0	0	1	75	44	0	0	723	989	0	0	0	7	Oligodendrocyte precursor
0	0	0	0	0	0	0	898	0	1	1	0	0	398	0	0	0	1	0	0	0	6	0	0	19	401	0	0	Upper-layer intratelencephalic
1	0	0	2	0	0	0	358	621	1	0	0	0	0	0	0	0	0	0	165	0	0	0	0	0	0	0	0	Deep-layer intratelencephalic
0	0	1	0	0	0	0	3	99	0	0	0	0	2	0	0	0	0	2	0	1	0	0	0	0	2	0	0	Deep-layer intratelencephalic
0	0	0	14	1	0	0	1	154	0	0	0	0	214	0	0	0	0	0	3	0	0	0	0	0	0	0	0	Deep-layer intratelencephalic
0	0	0	1	0	0	0	296	0	1719	0	0	1	1	0	0	0	0	0	784	0	0	0	0	0	774	0	0	Deep-layer intratelencephalic
0	0	0	1	0	0	0	2	495	1	0	0	0	0	0	0	0	0	0	2	0	0	0	0	0	0	0	0	Deep-layer intratelencephalic
0	0	0	1	0	0	998	2573	400	0	0	0	0	0	0	0	0	1	0	1	0	0	0	1	0	0	0	0	Deep-layer corticothalamic and 6b
131	0	1	4	0	0	1	1	0	1	0	2	0	2	0	0	0	1	2	2	0	0	0	1	1	2	1	1	Astrocyte
0	0	1	2	0	0	0	0	306	0	0	1	0	95	0	0	0	0	0	0	1	0	0	15	0	1	0	0	Deep-layer intratelencephalic
0	0	0	1	1	0	0	3	504	0	0	1	0	0	0	0	0	0	0	512	0	0	0	0	0	0	1	0	Deep-layer intratelencephalic
0	0	1	1	1	0	0	2	221	0	0	0	0	0	0	0	0	1	0	2	0	0	0	0	0	1	0	1	Deep-layer intratelencephalic
0	0	0	4	0	0	488	2112	573	20	196	1	0	0	0	0	0	19	0	61	10	0	0	0	0	0	1	2	Deep-layer corticothalamic and 6b
0	0	32	4	0	0	1421	2262	797	0	0	2	0	1	0	0	0	0	0	241	0	208	0	0	0	0	0	0	Deep-layer corticothalamic and 6b
0	0	0	1	1	0	798	3375	376	142	1	1	0	0	0	0	0	0	0	1	0	0	0	0	0	1	0	0	Deep-layer corticothalamic and 6b
0	1	0	5	0	46	2	1	0	1	0	0	0	0	0	936	0	0	0	2	1	0	0	0	0	265	1	0	MGE interneuron
0	0	0	1	0	0	0	542	0	0	0	1	2	0	0	0	0	0	40	5	0	0	0	1	346	234	0	0	Upper-layer intratelencephalic
0	0	0	0	0	0	1	0	0	1	0	0	0	0	0	1	0	0	0	69	0	0	0	0	0	507	0	0	Upper-layer intratelencephalic
0	0	0	1	1	0	0	2	0	0	0	0	0	0	0	0	0	0	4	1205	0	0	0	0	0	164	0	0	Upper-layer intratelencephalic
0	0	910	229	0	0	0	0	0	0	0	0	0	112	0	0	0	0	0	0	0	0	0	262	0	0	0	0	CGE interneuron
0	0	312	2	0	0	1	0	0	1	0	1	0	0	341	0	0	0	0	422	0	0	0	0	1	0	0	0	CGE interneuron
0	0	0	2	5530	19	4	1	0	0	0	0	0	1	0	0	0	0	0	1	5729	0	0	0	0	0	0	0	Committed oligodendrocyte precursor
0	0	0	0	1	0	47	234	192	700	0	0	0	0	0	0	0	0	2	48	0	0	0	0	0	0	0	0	Deep-layer intratelencephalic
0	0	0	1	0	0	28	2	126	585	0	0	0	1	0	0	0	0	0	755	0	0	0	0	0	0	0	0	Deep-layer intratelencephalic
0	0	0	1989	0	0	1	3	0	0	0	0	0	0	0	4260	0	0	0	1	0	0	0	0	0	0	0	1	MGE interneuron
0	0	2257	0	4	0	0	1	1	0	0	0	0	638	0	0	0	1	0	0	0	0	0	255	0	0	0	0	CGE interneuron
0	2	2550	324	0	0	0	0	0	0	0	2	1	0	0	1	0	0	7	688	1	0	0	0	1	27	0	0	CGE interneuron
0	0	0	1	0	0	1	0	39	0	0	0	0	1	0	0	0	0	115	2639	1	0	0	0	0	163	0	0	Miscellaneous
0	0	0	1	0	0	25	265	71	1020	0	0	0	0	0	0	0	0	0	2546	0	0	0	0	0	0	1	0	Deep-layer intratelencephalic
877	810	19	0	1	0	0	5	0	89	0	1	0	0	0	0	0	1	0	1	1	0	0	0	0	1	0	0	Astrocyte
0	0	0	0	0	0	0	3	221	493	0	1	0	0	0	1	0	0	0	118	1	0	0	0	0	0	0	1	Deep-layer intratelencephalic
0	1	0	1	0	0	1	2	254	0	0	2	0	1	0	0	0	0	6	1931	0	0	0	0	0	0	0	0	Miscellaneous
0	0	0	1	0	0	0	1	553	334	0	2	0	0	0	0	0	0	0	2101	0	0	0	0	0	1	1	0	Deep-layer intratelencephalic
1	0	0	2	0	0	0	0	278	159	0	0	0	0	0	2	0	0	1	717	0	0	0	0	0	0	2	1	Deep-layer intratelencephalic
20	0	0	0	1	1	456	772	0	891	235	499	0	722	0	0	0	0	1	2740	0	0	0	0	1	0	0	0	Deep-layer near-projecting
0	0	0	1	1	0	1	5	0	0	0	0	0	0	0	0	0	1	21	982	0	0	0	0	0	520	0	0	Upper-layer intratelencephalic
0	0	0	0	0	0	0	1	54	0	0	27	0	0	0	0	0	0	0	3112	0	0	0	0	0	0	0	12	Miscellaneous
0	0	0	0	0	93	1	58	468	409	0	0	0	0	0	0	0	0	0	347	0	0	0	0	0	0	0	0	Deep-layer intratelencephalic
0	0	1	1	0	0	68	1497	317	307	0	0	1	0	0	0	0	0	0	577	0	0	0	1	0	405	0	0	Deep-layer intratelencephalic
0	0	0	0	0	2	0	2	480	576	118	1	0	0	14	0	0	0	0	248	0	0	0	0	0	0	0	0	Deep-layer intratelencephalic
1	0	0	2501	0	0	1	2	0	0	0	0	0	1	0	4841	0	0	0	1	0	0	0	1	0	1	1	1	MGE interneuron
0	0	0	1	0	0	0	0	218	288	0	1	0	0	0	0	0	0	0	319	1	0	0	0	0	3	0	0	Deep-layer intratelencephalic
0	0	0	1	0	0	205	1	0	987	0	0	0	0	0	0	0	27	0	683	0	0	0	0	0	0	0	0	Deep-layer intratelencephalic
0	0	0	0	0	0	0	2	72	144	0	0	0	1	0	0	0	0	0	176	1	0	0	1	0	0	0	2	Deep-layer intratelencephalic
0	0	0	4	4	2079	0	0	0	1	0	0	0	0	0	0	0	0	0	2	23444	80	0	0	0	0	0	0	Oligodendrocyte
0	0	0	4	0	0	7	3	127	276	0	2	2	0	0	0	0	0	1	133	7	0	0	0	63	0	32	0	Deep-layer intratelencephalic
0	1	4234	1	0	0	0	1	0	0	0	0	115	0	0	0	0	0	0	0	0	0	0	0	0	0	1	0	CGE interneuron
0	0	0	0	0	0	0	0	50	0	0	0	0	0	0	0	0	0	0	40	0	0	0	0	0	1	0	1	Deep-layer intratelencephalic
0	0	0	0	0	0	96	2	783	211	0	1	0	0	0	0	0	0	0	2614	0	0	0	0	0	0	0	0	Deep-layer intratelencephalic
0	0	0	0	0	0	0	0	548	1	0	1	0	1	0	0	0	1	0	1	5	0	0	0	0	0	0	1	Deep-layer intratelencephalic
1	0	0	1	0	0	0	1	262	484	0	0	0	0	0	0	0	0	1	2072	0	0	0	1	1	1	0	0	Deep-layer intratelencephalic
1	138	190	4	0	4	0	3	0	0	0	0	1	1	0	0	0	0	0	1	0	0	0	0	0	0	0	0	Astrocyte
0	0	1	2	0	0	333	0	449	39	0	1	0	0	0	0	0	0	0	1695	0	0	0	0	0	2	0	0	Deep-layer intratelencephalic
0	0	1	1	0	0	0	1	550	0	0	0	0	5	1	0	0	0	0	2	0	0	0	0	0	0	0	0	Deep-layer intratelencephalic
0	0	4	3	7	0	1	0	0	0	0	1	2	0	0	0	0	0	0	405	1	0	0	0	1	2	3	0	CGE interneuron
0	0	0	5	0	0	0	1	116	0	0	0	0	1	0	0	0	0	0	2	0	0	0	0	0	0	0	0	Deep-layer intratelencephalic
0	0	0	11	0	0	344	1439	0	54	0	0	0	0	0	0	0	0	0	77	0	0	0	0	0	0	0	0	Deep-layer corticothalamic and 6b
0	0	0	1	0	0	965	5	162	399	1	0	0	1	0	0	0	0	0	509	0	0	0	0	0	1	1	0	Deep-layer intratelencephalic
0	0	0	1	2485	1510	0	2	1	0	0	0	0	0	0	0	0	0	0	1	6796	0	0	0	0	0	0	0	Committed oligodendrocyte precursor
1	1	0	0	0	0	0	2	2	0	0	1	0	0	0	0	0	0	0	0	0	0	0	0	0	0	0	1	Deep-layer intratelencephalic
0	0	0	1	0	0	2	0	1483	752	0	0	0	0	0	0	0	0	0	0	0	0	0	0	0	0	1	2	Deep-layer intratelencephalic
0	0	0	1	0	1	1	1	132	0	0	1	0	1	0	0	0	0	0	966	0	0	0	0	0	0	0	0	Deep-layer intratelencephalic
0	0	0	3	0	0	0	5	0	0	0	1	0	1	0	916	0	3	0	2	0	0	0	0	0	3	2	1	MGE interneuron
0	0	0	2	0	0	0	5	1416	154	0	2	2	0	0	0	0	0	0	805	0	0	0	0	0	1	0	16	Deep-layer intratelencephalic
1	0	0	2	1	0	0	2	273	1	0	0	0	0	922	0	0	6	5	0	0	0	0	0	1	0	2	0	MGE interneuron
0	0	0	4	0	0	1282	2425	297	0	0	0	0	2	0	1	0	0	0	60	1	0	0	1	0	0	0	1	Deep-layer corticothalamic and 6b
0	0	0	1	0	0	0	183	332	0	0	0	0	0	0	0	0	0	0	407	0	0	0	43	0	1	0	0	Deep-layer intratelencephalic
0	0	0	0	0	0	1693	407	0	964	757	0	1	2	0	0	0	0	0	2645	0	0	0	1	0	2	0	2	Deep-layer near-projecting
0	0	0	1	0	0	1	0	99	0	0	1	0	0	16	1	0	0	0	1	0	0	0	0	0	0	2	0	Deep-layer intratelencephalic
0	0	0	0	0	0	311	6	363	380	0	0	0	0	0	0	0	0	0	85	0	2	0	0	0	2	0	0	Deep-layer intratelencephalic
0	0	0	1	1	14	1	171	219	1954	116	0	0	0	0	0	0	0	0	190	2	0	0	0	0	811	2	0	Deep-layer intratelencephalic
0	0	0	2	1	0	190	2992	99	0	0	0	0	0	0	0	0	0	1	27	1	0	0	0	0	0	0	0	Deep-layer corticothalamic and 6b
1	0	0	1	0	0	1	1	1	0	5	0	390	1496	629	0	0	1	0	1	0	0	0	0	0	0	1	0	LAMP5-LHX6 and Chandelier
0	0	0	1	2	0	1	126	147	0	0	0	0	1	0	0	0	0	0	1	0	0	0	0	0	0	1	1	Deep-layer intratelencephalic
0	0	0	0	0	0	97	0	300	1157	0	0	0	0	0	0	0	0	0	1571	1	0	0	3	0	0	0	0	Deep-layer intratelencephalic
0	0	0	1	0	0	0	0	0	0	1	0	0	0	0	0	0	0	0	0	0	0	0	0	0	0	0	0	Deep-layer intratelencephalic
0	1	0	1	2164	616	874	0	0	0	0	0	0	0	0	0	0	0	0	3	11326	1654	0	0	0	0	0	0	Committed oligodendrocyte precursor
0	0	0	8	2	0	904	3304	337	0	0	1	0	0	0	0	0	0	0	0	0	0	0	0	0	2	0	1	Deep-layer corticothalamic and 6b
1	0	0	0	1	0	0	24	0	271	0	0	0	0	0	5592	0	0	0	1	0	0	0	0	0	0	3	3	MGE interneuron
0	0	1	4	0	0	1	3	265	0	0	0	0	0	0	0	0	0	0	1	2	0	0	0	0	0	0	0	Deep-layer intratelencephalic
0	0	0	4	0	0	0	0	224	1	0	0	0	0	0	0	0	2	0	33	0	0	0	0	0	0	0	0	Deep-layer intratelencephalic
0	0	0	2	0	0	0	5	157	1	1	0	0	0	0	1	0	0	0	48	0	0	0	1	0	1	1	0	Deep-layer intratelencephalic
241	141	0	2	2	0	0	2	0	0	0	0	1	3	0	0	0	0	0	168	0	0	0	0	0	0	1	1	Astrocyte
0	0	0	0	0	0	0	4	0	0	1	2	0	1	1396	0	0	0	0	0	0	170	0	0	0	4	0	1	MGE interneuron
0	0	0	0	0	0	1	44	45	0	0	1	0	0	0	0	0	0	0	2	0	0	0	1	0	0	0	0	Deep-layer intratelencephalic
0	0	0	1	0	0	0	0	1	0	0	1	0	588	0	0	0	1	0	0	0	0	0	0	0	0	0	0	Deep-layer intratelencephalic
1	0	0	1	0	0	1	117	308	0	0	0	0	0	0	0	0	0	1	1	0	0	0	0	0	1	2	1	Deep-layer intratelencephalic
0	0	0	1	0	0	0	4	0	0	0	0	0	292	0	0	0	0	0	4	9	0	0	0	0	2	0	0	Deep-layer intratelencephalic
0	0	0	1	0	0	0	2	365	1	0	1	0	0	0	0	0	0	0	1001	0	0	0	0	0	1	0	0	Deep-layer intratelencephalic
0	0	0	36	1016	2654	7	101	1	0	1	0	0	0	0	0	0	1	11	0	3475	1238	0	0	0	0	1	1	Committed oligodendrocyte precursor
0	1	0	0	0	0	3	1	0	0	126	0	0	0	0	0	0	0	0	2569	0	0	0	0	146	589	0	0	Upper-layer intratelencephalic
0	0	1	1	1	0	2	1	462	0	0	1	0	1	0	0	0	0	1	2620	0	0	0	0	0	96	0	1	Miscellaneous
0	0	0	0	0	0	0	312	0	1	0	0	0	0	0	0	0	0	0	1	0	0	0	0	7	0	0	0	Upper-layer intratelencephalic
0	0	0	29	0	0	1	2	35	0	0	315	61	0	306	0	0	0	2	0	0	0	0	0	0	415	0	1	MGE interneuron
0	2	1	4	2	1	1	97	0	0	0	1	0	177	0	0	0	1	89	3	0	0	0	0	639	690	3	0	Upper-layer intratelencephalic
0	0	2123	23700	0	0	0	0	0	0	1	0	0	254	0	293	0	2	20	0	0	0	0	0	0	1	0	0	CGE interneuron
0	0	1	0	0	0	92	1	73	2	0	0	0	0	0	0	0	0	175	3708	2	0	0	1	0	0	1	0	Miscellaneous
0	0	0	1	0	0	2	30	0	0	0	3	1	0	0	0	0	0	131	0	0	0	0	0	138	1132	19	0	Upper-layer intratelencephalic
0	0	0	1	0	0	0	1	1	0	0	0	0	0	0	0	0	0	0	1401	0	0	0	0	0	244	0	0	Upper-layer intratelencephalic
0	0	0	5	3	0	0	193	0	0	0	0	0	1	0	0	0	0	249	1227	2	0	0	0	0	1259	1	0	Upper-layer intratelencephalic
1	0	0	1	0	0	0	506	0	0	0	1	0	0	0	0	0	1	0	649	0	0	0	1	400	147	0	0	Upper-layer intratelencephalic
0	0	0	0	1	0	0	8	0	0	0	2	0	0	0	0	0	1	0	1992	0	0	0	0	0	209	0	0	Upper-layer intratelencephalic
0	0	0	4	0	0	0	2	720	0	0	0	0	1	973	0	0	1	0	1	0	0	0	2	1	1	0	0	MGE interneuron
1	0	0	0	1	0	0	132	189	527	0	0	0	0	0	0	0	0	0	89	0	0	0	0	0	0	0	0	Deep-layer intratelencephalic
0	0	0	1	0	0	0	0	228	895	0	0	0	0	0	0	0	0	0	17	0	0	0	0	1	0	2	2	Deep-layer intratelencephalic
0	0	0	349	0	0	0	1419	195	1152	0	11	0	0	0	0	0	0	0	668	0	0	0	1	0	0	0	0	Deep-layer intratelencephalic
0	0	0	4	0	0	0	2	7	0	0	0	0	0	0	0	0	0	0	2087	0	0	0	0	0	0	0	0	Miscellaneous
1	0	0	0	0	0	0	0	224	252	1	1	0	1	0	0	0	0	4	1271	0	0	0	0	0	0	0	0	Deep-layer intratelencephalic
0	0	0	0	0	0	0	0	108	0	0	0	0	1	0	47	0	1	215	2938	0	0	0	0	0	0	0	0	Upper-layer intratelencephalic
0	0	0	3	0	0	1055	2	434	1018	0	1	0	0	0	0	0	0	327	3254	0	0	0	0	0	0	0	43	Deep-layer intratelencephalic
0	0	1	1	0	0	924	0	216	639	925	143	0	0	0	0	0	2	0	5751	0	0	0	1	0	0	0	0	Deep-layer near-projecting
0	0	1	0	0	0	0	0	11	1	0	1	0	0	0	0	0	0	0	2810	0	0	0	0	0	0	1	0	Miscellaneous
0	0	0	5	1	0	0	0	304	366	0	0	0	0	0	0	0	0	0	1228	0	0	0	0	0	0	1	0	Deep-layer intratelencephalic
0	0	1	1	0	1	1	0	445	0	423	16	0	0	0	0	0	1	47	3549	0	0	0	0	1	0	0	1	Miscellaneous
0	0	1	0	0	0	1	6	490	505	0	0	0	0	0	0	0	0	0	366	1	0	0	0	0	1	0	1	Deep-layer intratelencephalic
0	0	0	1	0	0	0	41	190	0	0	0	0	1	0	0	0	0	31	4880	0	0	0	0	0	3	1	0	Miscellaneous
0	0	0	0	1110	155	0	1	0	0	0	0	0	0	0	0	0	0	0	1	5692	2632	0	1	0	99	0	1	Committed oligodendrocyte precursor
0	0	0	0	1	0	4	1	658	0	0	0	1	0	0	0	0	0	0	2610	0	0	0	0	0	0	0	0	Upper-layer intratelencephalic
0	468	0	699	0	0	95	6	0	0	0	0	0	1	0	0	0	0	0	1	795	0	0	0	0	0	0	0	CGE interneuron
1	0	0	1	0	0	235	1	472	0	0	0	0	0	0	29	0	0	0	3808	0	0	0	0	0	2	0	1	Miscellaneous
0	0	0	1	0	0	1	1	0	0	0	3	0	0	0	0	0	0	0	0	0	0	0	0	0	2	3	0	Deep-layer intratelencephalic
0	0	0	1	1	0	925	691	1	655	1014	582	0	0	0	0	0	0	0	3929	0	0	0	0	0	0	0	1	Deep-layer near-projecting
0	0	0	2	0	0	92	1	0	0	0	0	0	0	0	0	0	0	35	1694	1	0	0	0	0	0	0	1	Miscellaneous
0	0	0	2	0	0	256	457	17	2136	306	299	0	390	1	0	0	1	0	3752	0	0	0	0	1	1	0	0	Deep-layer near-projecting
0	0	0	0	1	0	0	2	0	0	0	0	0	0	0	0	2386	8875	1	2	0	0	0	0	0	1	0	0	Microglia
0	1	0	1	1	0	1883	2938	561	0	0	0	0	0	0	0	0	0	0	2	0	0	0	0	0	221	0	0	Deep-layer corticothalamic and 6b
0	0	1	0	0	0	0	20	0	780	0	0	0	1	0	0	0	1	0	131	0	0	0	0	0	0	0	0	Deep-layer intratelencephalic
0	0	0	1	0	0	0	2	242	157	1	0	0	0	0	0	0	0	0	1702	0	0	0	0	0	1	2	0	Deep-layer intratelencephalic
0	0	0	1	1	0	0	35	901	1	88	0	0	0	0	0	0	0	0	68	0	0	0	0	2	0	0	0	Deep-layer intratelencephalic
0	0	0	0	0	1	821	6037	890	49	0	0	0	0	0	17	0	0	0	3	0	0	0	0	1	0	0	1	Deep-layer corticothalamic and 6b
0	0	4603	7	0	0	17	1	1	0	0	0	143	904	0	0	0	0	0	3	3	0	0	251	0	2	0	1	CGE interneuron
0	0	0	5	0	0	0	1	260	0	0	0	1	0	0	0	0	0	10	11	2	0	0	0	37	0	0	0	Deep-layer intratelencephalic
0	0	0	0	0	0	134	1	398	643	0	0	0	0	0	0	0	1	0	711	0	0	0	0	0	1	0	0	Deep-layer intratelencephalic
0	0	0	0	0	0	0	0	416	201	0	0	0	2	0	0	0	0	0	1	0	0	0	0	0	0	0	0	Deep-layer intratelencephalic
0	0	0	2	0	0	0	0	447	0	0	0	0	160	0	0	0	0	0	646	0	0	0	0	0	0	1	2	Deep-layer intratelencephalic
0	0	0	2	0	0	410	2082	81	0	0	0	0	0	0	0	0	0	0	0	1	0	0	0	0	0	0	1	Deep-layer corticothalamic and 6b
1	0	0	0	1	0	0	1	110	0	0	0	0	0	0	0	0	1	179	3563	0	0	0	0	1	0	0	0	Miscellaneous
0	0	0	1	1	0	0	0	674	0	0	1	2	2	0	0	0	2	1	6	1	0	0	0	0	0	0	0	Deep-layer intratelencephalic
0	0	0	1	387	1024	2	0	0	1	0	1	619	0	0	0	0	0	0	0	21519	8	0	0	0	0	0	0	Committed oligodendrocyte precursor
1	0	0	0	0	0	1	2	953	359	0	1	0	0	0	0	0	1	2	1486	0	1	0	0	0	2	1	0	Deep-layer intratelencephalic
0	0	0	4	0	0	0	4	0	0	0	0	0	0	607	0	0	1	0	4	0	0	0	0	0	0	0	1	MGE interneuron
0	0	0	4	0	0	1	0	543	723	0	0	1	0	0	0	0	0	0	713	1	0	0	0	0	3	0	0	Deep-layer intratelencephalic
0	0	0	713	1	1	0	4	270	1	0	0	0	1	0	0	0	0	24	8	0	0	0	0	0	0	2	0	CGE interneuron
0	0	5028	3	0	0	0	4	26	0	0	0	0	0	0	0	0	0	2	112	0	0	0	1	0	0	0	0	CGE interneuron
0	1	0	1	1	0	0	2	51	0	0	0	0	0	0	1222	0	0	0	2	0	0	0	3	0	1	2	0	MGE interneuron
0	1	0	0	772	25	0	0	0	0	0	0	0	0	0	0	0	0	0	1	1599	298	0	0	0	0	0	0	Oligodendrocyte
489	0	0	521	1	0	0	1	0	0	0	0	0	0	0	0	0	0	0	40	0	0	0	1	0	0	0	1	CGE interneuron
0	0	0	2	0	0	553	1505	224	1	0	1	0	0	0	0	0	0	0	4	0	0	0	0	0	0	1	1	Deep-layer corticothalamic and 6b
0	0	0	1	0	0	0	2	109	0	0	1	0	1	0	0	0	0	0	1	0	0	0	0	0	0	1	0	Deep-layer intratelencephalic
1	1	0	1	0	0	1	5	725	30	0	2	0	1	0	0	0	0	0	1033	0	0	0	0	0	3	0	0	Deep-layer intratelencephalic
1	1	0	1	1	0	1612	356	0	401	92	409	0	568	0	0	0	0	1	6242	0	0	0	0	0	0	3	1	Deep-layer near-projecting
0	0	0	2	0	0	0	1	31	0	0	1	0	0	0	0	0	0	0	1	0	0	0	0	0	1	0	1	Deep-layer intratelencephalic
0	0	0	13	0	0	0	0	503	0	0	0	1	0	0	0	0	0	0	0	0	0	0	0	0	2	0	0	Deep-layer intratelencephalic
0	0	0	1	0	0	909	2245	502	0	0	0	1	0	0	0	0	0	0	0	0	0	0	0	0	0	0	0	Deep-layer corticothalamic and 6b
0	0	0	2	66	0	1	75	0	0	0	0	0	415	0	0	0	1	0	0	0	0	0	0	0	89	1	0	Upper-layer intratelencephalic
0	0	0	2	0	0	0	1	79	0	0	0	0	1	0	0	0	0	0	0	1	0	0	0	0	1	0	0	Deep-layer intratelencephalic
0	0	0	1	0	0	0	3	4	0	0	1	0	0	0	0	0	0	0	1	0	0	0	0	0	2	0	0	Deep-layer intratelencephalic
0	0	0	0	0	0	8	3	5	285	0	1	0	1	0	0	0	0	0	42	1	0	0	1	0	0	1	0	Deep-layer intratelencephalic
0	0	0	1	0	0	1439	1630	76	218	0	1	0	0	0	0	0	0	0	639	0	0	0	0	0	0	0	0	Deep-layer corticothalamic and 6b
0	5	0	0	116	133	898	2392	70	0	0	0	1	1	0	0	0	0	0	54	2030	475	0	0	0	0	0	0	Deep-layer corticothalamic and 6b
0	0	0	1	27	0	0	0	872	0	0	0	0	0	0	0	1	0	0	346	0	0	0	0	0	0	0	0	Deep-layer intratelencephalic
0	1	3034	3	0	260	1	2	2	1	0	1	0	0	0	0	0	1	0	2	1	1	0	17	0	5	0	0	CGE interneuron
0	0	0	1	0	0	946	2726	292	148	0	1	0	0	0	0	0	1	0	0	0	0	0	1	0	0	1	1	Deep-layer corticothalamic and 6b
0	0	0	1	0	0	1986	1936	784	0	0	0	0	0	0	0	0	0	0	203	0	0	0	1	0	0	0	0	Deep-layer corticothalamic and 6b
0	0	1	2	318	1693	1	8	0	0	0	1	0	92	0	0	0	0	0	2	6243	5	0	0	2	19	6	0	Committed oligodendrocyte precursor
0	1	3850	1	0	0	0	1	1	0	0	1	0	207	0	0	0	1	0	0	1	0	0	0	0	0	0	0	CGE interneuron
0	0	0	0	0	0	0	3	0	0	0	0	1	90	0	0	0	0	0	1	0	0	0	0	3	470	2	0	Upper-layer intratelencephalic
0	0	0	0	1	0	0	427	1	0	0	20	0	0	0	0	0	0	0	0	0	0	0	0	206	513	0	0	Upper-layer intratelencephalic
0	0	0	0	0	0	0	38	0	1	0	1	4	1	0	0	0	0	8	207	0	0	0	1	29	601	19	4	Upper-layer intratelencephalic
0	0	1	0	0	0	0	1383	1	1	0	0	0	0	0	1	0	0	0	0	0	0	0	0	100	405	1	0	Upper-layer intratelencephalic
0	0	0	0	328	575	0	2	0	0	0	0	0	11	0	0	0	0	0	2	9133	198	0	1	0	0	1	0	Committed oligodendrocyte precursor
0	0	1	0	0	0	0	537	0	48	0	0	0	0	0	0	0	1	179	0	1	3	0	0	11	589	1	0	Upper-layer intratelencephalic
0	0	0	4	1	0	0	6	288	0	0	0	18	0	0	0	0	1	0	3947	0	0	0	1	0	1	0	0	Upper-layer intratelencephalic
0	0	0	5	0	0	1	94	322	1	1	2	0	0	0	0	0	0	0	4040	19	0	0	0	0	15	1	0	Miscellaneous
0	0	0	0	0	0	0	947	0	0	105	0	0	0	0	0	0	0	0	181	0	0	0	0	36	755	0	0	Upper-layer intratelencephalic
0	0	1730	357	0	0	0	2	1	0	0	1	124	1	0	0	0	1	0	1627	0	0	0	0	0	1	0	0	CGE interneuron
0	0	2	49	0	0	0	5	0	1	2	0	0	1696	0	0	0	0	0	1203	1	0	0	0	0	212	0	0	Upper-layer intratelencephalic
0	1	0	0	0	1	0	2	22	0	0	0	2	0	0	0	0	5	20	1752	0	0	0	0	65	1	0	0	Upper-layer intratelencephalic
0	0	0	1	0	0	0	3	0	0	0	1	0	0	0	0	0	1	0	1	0	0	0	0	0	996	0	0	Upper-layer intratelencephalic
0	0	0	4	1	0	0	2	0	0	0	0	0	1	0	0	0	0	1	434	0	0	0	1	21	970	0	1	Upper-layer intratelencephalic
0	0	0	16	0	0	2	6	140	0	0	0	0	0	0	0	0	0	10	1940	0	0	0	0	0	0	1	84	Miscellaneous
0	0	0	1	0	0	0	1	0	1	0	0	0	97	0	0	0	0	0	104	0	0	0	0	19	209	0	0	Upper-layer intratelencephalic
0	0	0	18	0	0	1	2	189	300	0	0	0	1	0	0	0	0	0	7	0	0	0	0	1	0	0	0	Deep-layer intratelencephalic
0	0	0	0	0	0	1	1015	0	0	0	0	0	0	0	0	0	0	0	2	0	0	0	0	13	673	26	1	Upper-layer intratelencephalic
0	0	0	2	0	0	0	70	41	1065	54	0	0	0	0	0	0	0	0	0	2	1	0	0	1	0	0	0	Deep-layer intratelencephalic
0	0	0	0	0	0	0	2	36	1027	0	1	0	0	0	0	0	0	0	0	0	0	0	0	0	50	0	0	Deep-layer intratelencephalic
1	0	0	1	0	0	0	1	201	582	0	0	0	0	0	1	0	0	0	6	0	0	0	0	0	0	0	0	Deep-layer intratelencephalic
0	0	0	136	0	0	0	1920	480	1744	0	0	0	2	0	0	0	1	0	1147	0	0	0	0	0	0	1	0	Deep-layer intratelencephalic
0	0	0	1	0	0	2	0	4	0	0	0	0	0	0	0	0	0	1	2353	0	0	0	0	0	115	0	0	Miscellaneous
0	0	0	0	0	0	652	1	221	327	0	0	0	0	0	0	0	0	0	1355	0	0	0	0	0	0	1	0	Deep-layer intratelencephalic
0	0	0	1	1	0	0	1	590	0	0	0	1	0	0	0	0	0	0	0	0	0	0	1	0	0	0	0	Deep-layer intratelencephalic
0	0	0	2	2286	7	0	1	0	1	0	0	0	0	0	0	0	0	0	0	8259	7459	0	0	0	0	1	0	Oligodendrocyte
0	1	0	0	1	0	1574	721	1	560	696	396	0	104	0	0	0	0	1	3081	0	0	0	0	1	1	1	1	Deep-layer near-projecting
1	0	0	0	0	0	2	4	0	1	0	1	0	0	0	2042	0	0	0	2	0	0	0	1	0	14	1	0	MGE interneuron
0	1	0	2	0	0	1113	3	1069	274	1	1	0	0	0	0	0	1	0	1215	0	0	0	0	0	1	0	1	Deep-layer intratelencephalic
0	0	1	0	0	0	0	12	212	206	0	0	0	0	0	0	0	0	0	268	0	0	0	0	0	23	1	0	Deep-layer intratelencephalic
0	0	0	1	0	0	0	8	102	0	0	1	0	1	0	0	0	1	0	3756	1	0	0	0	0	0	1	0	Upper-layer intratelencephalic
0	0	0	0	0	0	0	143	99	676	0	0	0	0	0	0	0	0	0	518	0	0	0	0	1	0	1	0	Deep-layer intratelencephalic
0	0	0	8	1	0	1	215	0	0	0	0	0	0	1229	1065	0	0	0	1	0	0	0	0	0	1	2	0	MGE interneuron
0	0	0	2	6896	0	3	1	1	0	0	0	0	0	0	0	0	0	0	1	9853	510	0	1	0	0	0	1	Oligodendrocyte
[truncated: 45,372 more rows]

## Sheet: Fig. 2h
UMAP1	UMAP2	labels
4.2117	10.8258	CGE interneuron-294
11.736	16.3367	CGE interneuron-287
11.0414	15.4592	CGE interneuron-286
4.23715	12.2955	CGE interneuron-290
4.14819	12.5139	CGE interneuron-284
11.9481	18.0018	CGE interneuron-288
4.18265	0.153051	Upper-layer intratelencephalic-122
4.27191	-1.60081	Upper-layer intratelencephalic-121
7.37716	13.8993	CGE interneuron-283
9.53206	12.1476	CGE interneuron-278
10.7941	14.8327	CGE interneuron-286
11.284	14.5807	CGE interneuron-286
4.78099	-0.057536	Upper-layer intratelencephalic-122
10.2779	14.3945	CGE interneuron-286
5.44583	11.044	CGE interneuron-289
6.81716	7.03949	Committed oligodendrocyte precursor-43
4.57007	-2.36408	Upper-layer intratelencephalic-124
9.92666	12.0385	CGE interneuron-278
8.87076	14.7287	CGE interneuron-283
6.7888	11.0492	CGE interneuron-289
3.66877	-0.593647	Upper-layer intratelencephalic-122
4.87731	0.33299	Upper-layer intratelencephalic-124
18.8692	0.521957	Astrocyte-52
5.56105	10.3209	CGE interneuron-294
8.56353	19.141	LAMP5-LHX6 and Chandelier-269
13.5387	-8.36586	Deep-layer intratelencephalic-150
3.58022	10.8386	CGE interneuron-296
0.229959	15.17	Deep-layer near-projecting-91
-2.27384	-6.86294	Deep-layer intratelencephalic-139
-3.61375	-6.12327	Deep-layer intratelencephalic-144
13.0234	5.02031	MGE interneuron-252
13.913	-8.28037	Deep-layer intratelencephalic-150
-1.52902	-1.15062	Deep-layer intratelencephalic-148
0.262669	6.46727	Deep-layer corticothalamic and 6b-109
2.50623	-7.67317	Upper-layer intratelencephalic-138
22.2461	1.28944	Oligodendrocyte precursor-34
16.092	10.3855	MGE interneuron-257
-5.35224	6.13438	Deep-layer corticothalamic and 6b-106
1.92704	-7.73644	Miscellaneous-404
15.0294	10.8726	MGE interneuron-257
-3.60517	-1.51995	Deep-layer intratelencephalic-148
14.5974	10.7881	MGE interneuron-257
-3.40973	-6.70055	Deep-layer intratelencephalic-144
9.25865	17.7985	LAMP5-LHX6 and Chandelier-274
-0.0827384	15.2833	Deep-layer near-projecting-88
0.200084	14.9565	Deep-layer near-projecting-94
-3.90336	-4.8501	Deep-layer intratelencephalic-142
3.6205	10.7085	CGE interneuron-296
14.0678	4.9661	MGE interneuron-252
0.250794	15.3369	Deep-layer near-projecting-91
7.12325	-4.5938	Upper-layer intratelencephalic-134
8.65449	5.66725	Oligodendrocyte-46
4.4685	13.2595	CGE interneuron-284
3.80979	0.190931	Upper-layer intratelencephalic-122
8.35144	14.0306	CGE interneuron-283
9.7246	14.3065	CGE interneuron-286
8.66261	14.9538	CGE interneuron-282
6.14292	13.0249	CGE interneuron-291
3.98437	12.7833	CGE interneuron-284
4.09062	-0.413273	Upper-layer intratelencephalic-122
8.00863	15.0892	CGE interneuron-282
13.4985	8.18588	MGE interneuron-259
4.21265	0.600993	Upper-layer intratelencephalic-122
6.72456	10.7086	CGE interneuron-296
17.7572	-0.045688	Astrocyte-58
4.05944	-2.19631	Upper-layer intratelencephalic-121
3.85188	-2.02699	Upper-layer intratelencephalic-121
3.94253	0.107352	Upper-layer intratelencephalic-122
9.59074	12.5981	CGE interneuron-286
8.21667	12.7596	CGE interneuron-280
8.63846	14.9724	CGE interneuron-282
17.7082	0.170603	Astrocyte-58
8.35746	-5.54142	Upper-layer intratelencephalic-134
7.94103	14.9714	CGE interneuron-282
7.61949	12.6009	CGE interneuron-292
11.8809	16.7756	CGE interneuron-287
10.5798	14.6953	CGE interneuron-286
10.9257	14.5765	CGE interneuron-286
4.10964	-1.82152	Upper-layer intratelencephalic-124
4.19692	0.458427	Upper-layer intratelencephalic-122
8.4407	12.477	CGE interneuron-280
3.75689	-0.114544	Upper-layer intratelencephalic-122
6.47338	1.15997	Upper-layer intratelencephalic-122
0.290416	14.5592	Deep-layer near-projecting-94
2.00836	-8.85214	Upper-layer intratelencephalic-138
1.57948	6.44943	Deep-layer corticothalamic and 6b-109
14.7535	7.26064	MGE interneuron-253
-1.49395	-7.39484	Deep-layer intratelencephalic-139
1.82359	-8.60915	Miscellaneous-404
14.0209	3.85349	MGE interneuron-251
16.1486	10.3137	MGE interneuron-257
3.39992	11.145	CGE interneuron-289
3.59491	11.7607	CGE interneuron-289
9.29295	18.4706	LAMP5-LHX6 and Chandelier-274
19.6283	2.05146	Astrocyte-52
13.4396	-8.32835	Deep-layer intratelencephalic-150
14.9662	10.4075	MGE interneuron-258
3.17278	-7.65824	Miscellaneous-404
9.22663	18.2706	LAMP5-LHX6 and Chandelier-274
13.4335	11.3638	MGE interneuron-262
1.23766	-7.24295	Deep-layer intratelencephalic-137
0.217735	15.312	Deep-layer near-projecting-94
19.5223	1.14189	Astrocyte-52
-1.98128	-7.3747	Deep-layer intratelencephalic-139
9.12316	6.03155	Committed oligodendrocyte precursor-41
-2.02118	-6.60016	Deep-layer intratelencephalic-139
16.1047	10.252	MGE interneuron-257
13.7717	7.26874	MGE interneuron-254
-2.70931	-7.20226	Deep-layer intratelencephalic-139
9.96952	5.6704	Committed oligodendrocyte precursor-41
-4.68706	-5.50959	Deep-layer intratelencephalic-144
2.81721	-7.67332	Miscellaneous-404
2.68671	-7.10433	Upper-layer intratelencephalic-138
14.3546	5.13513	MGE interneuron-252
-3.31146	-1.50214	Deep-layer intratelencephalic-148
7.24772	5.34046	Committed oligodendrocyte precursor-43
-3.36851	-6.19526	Deep-layer intratelencephalic-144
12.9615	5.43725	MGE interneuron-254
12.4458	11.1585	MGE interneuron-257
0.253191	14.9153	Deep-layer near-projecting-88
9.10887	6.04136	Committed oligodendrocyte precursor-41
14.4616	6.15942	MGE interneuron-252
-1.99886	-2.14479	Deep-layer intratelencephalic-149
0.0420397	14.8563	Deep-layer near-projecting-94
-1.83122	-7.19293	Deep-layer intratelencephalic-139
-0.63783	-6.88696	Deep-layer intratelencephalic-139
19.2729	1.9935	Astrocyte-52
1.53933	6.92348	Deep-layer corticothalamic and 6b-109
3.02299	-5.1912	Miscellaneous-404
-3.04024	-6.38161	Deep-layer intratelencephalic-139
-3.27201	-4.90497	Deep-layer intratelencephalic-142
-3.42347	-6.42277	Deep-layer intratelencephalic-143
19.3541	-3.27442	Microglia-11
13.0868	5.62358	MGE interneuron-252
-0.670425	-5.9696	Deep-layer intratelencephalic-139
2.42897	-7.80899	Miscellaneous-132
13.7856	-7.64681	Deep-layer intratelencephalic-151
-3.0342	-0.328111	Deep-layer intratelencephalic-149
15.173	10.0902	MGE interneuron-258
-4.61718	-5.64777	Deep-layer intratelencephalic-143
-0.719304	14.5699	Deep-layer near-projecting-88
8.49967	-5.52974	Upper-layer intratelencephalic-134
-4.20334	-6.05867	Deep-layer intratelencephalic-143
-1.79996	0.256802	Deep-layer intratelencephalic-147
9.79585	5.84311	Committed oligodendrocyte precursor-38
18.7733	1.66696	Astrocyte-52
0.816854	-4.35521	Deep-layer intratelencephalic-137
0.302329	15.5427	Deep-layer near-projecting-92
-1.73097	-7.34775	Deep-layer intratelencephalic-139
9.62426	18.4235	LAMP5-LHX6 and Chandelier-271
-1.45679	0.525735	Deep-layer intratelencephalic-147
2.68639	-8.03613	Miscellaneous-132
-2.08338	-1.11283	Deep-layer intratelencephalic-148
-4.64212	-5.30785	Deep-layer intratelencephalic-143
-2.80028	-6.7242	Deep-layer intratelencephalic-144
0.104618	15.4226	Deep-layer near-projecting-91
12.4335	11.3949	MGE interneuron-257
8.59285	6.11217	Oligodendrocyte-45
14.0985	4.81294	MGE interneuron-252
7.77114	-2.36401	Upper-layer intratelencephalic-130
0.734202	6.28359	Deep-layer corticothalamic and 6b-109
-4.12143	7.0079	Deep-layer corticothalamic and 6b-106
2.31483	-7.52267	Miscellaneous-404
2.31203	-7.07644	Miscellaneous-132
-3.42672	-6.41094	Deep-layer intratelencephalic-142
-0.232726	-0.330139	Deep-layer intratelencephalic-141
1.38925	5.87485	Deep-layer corticothalamic and 6b-109
11.7625	17.1458	CGE interneuron-287
-4.59574	-6.19822	Deep-layer intratelencephalic-143
1.64275	-6.23061	Deep-layer intratelencephalic-137
0.325453	14.4103	Deep-layer near-projecting-94
-1.99961	-1.99508	Deep-layer intratelencephalic-149
-3.39695	-4.41143	Deep-layer intratelencephalic-142
22.4964	0.828656	Oligodendrocyte precursor-34
-3.74672	-4.13778	Deep-layer intratelencephalic-142
-1.43726	-7.03247	Deep-layer intratelencephalic-139
1.2653	-8.5132	Miscellaneous-404
-1.10089	-7.18984	Deep-layer intratelencephalic-139
9.0606	18.0473	LAMP5-LHX6 and Chandelier-275
9.98934	-9.42591	Miscellaneous-114
-3.08313	-2.11981	Deep-layer intratelencephalic-149
14.0277	-8.24928	Deep-layer intratelencephalic-150
-3.15226	-1.33487	Deep-layer intratelencephalic-148
1.84741	-7.04226	Miscellaneous-132
19.0181	0.590028	Oligodendrocyte precursor-34
-1.56227	-7.43687	Deep-layer intratelencephalic-139
1.40863	-5.10304	Deep-layer intratelencephalic-137
1.66096	-7.88735	Miscellaneous-404
-3.11985	-6.34984	Deep-layer intratelencephalic-144
19.4488	2.07744	Astrocyte-52
14.8097	6.10359	MGE interneuron-252
0.306865	14.6001	Deep-layer near-projecting-94
1.53515	-8.29478	Miscellaneous-404
-1.42656	-1.78918	Deep-layer intratelencephalic-149
9.30162	18.1959	LAMP5-LHX6 and Chandelier-274
0.57887	14.319	Deep-layer near-projecting-94
-1.54656	-7.34224	Deep-layer intratelencephalic-139
-3.67892	-4.40341	Deep-layer intratelencephalic-142
1.24695	-5.68525	Deep-layer intratelencephalic-137
-2.21675	-3.9872	Deep-layer intratelencephalic-142
-1.2348	-7.38406	Deep-layer intratelencephalic-139
-5.10795	6.24727	Deep-layer corticothalamic and 6b-106
-2.37161	0.415618	Deep-layer intratelencephalic-147
-2.70332	-1.27292	Deep-layer intratelencephalic-148
13.8499	-8.0061	Deep-layer intratelencephalic-150
1.36758	-6.65622	Deep-layer intratelencephalic-137
-0.873349	14.796	Deep-layer near-projecting-88
2.51324	-6.56072	Miscellaneous-177
9.8027	5.75047	Committed oligodendrocyte precursor-41
-1.85004	-6.92449	Deep-layer intratelencephalic-139
0.164839	14.6963	Deep-layer near-projecting-94
1.54576	-5.62739	Deep-layer intratelencephalic-137
-0.970941	-6.75222	Deep-layer intratelencephalic-139
1.57309	-8.39826	Miscellaneous-404
-2.04092	0.12579	Deep-layer intratelencephalic-147
-2.26828	0.722721	Deep-layer intratelencephalic-147
8.50381	5.48431	Committed oligodendrocyte precursor-41
14.195	5.15403	MGE interneuron-252
-0.802474	-1.24525	Deep-layer intratelencephalic-149
9.27135	18.5858	LAMP5-LHX6 and Chandelier-274
-2.77392	-1.14632	Deep-layer intratelencephalic-148
-2.37194	0.486423	Deep-layer intratelencephalic-148
-0.341586	15.0969	Deep-layer near-projecting-88
9.24073	5.95149	Oligodendrocyte-45
13.9151	-8.2029	Deep-layer intratelencephalic-150
14.3341	6.14138	MGE interneuron-252
13.1195	-7.90016	Deep-layer intratelencephalic-151
-4.55647	-5.97832	Deep-layer intratelencephalic-144
2.26356	-7.44311	Miscellaneous-132
-2.86306	0.264668	Deep-layer intratelencephalic-148
1.6064	-8.62578	Miscellaneous-177
-1.35995	-5.71711	Deep-layer intratelencephalic-142
-4.71018	7.3854	Deep-layer corticothalamic and 6b-106
-3.99534	-6.31444	Deep-layer intratelencephalic-143
19.09	0.734092	Astrocyte-52
-2.98542	6.15361	Deep-layer corticothalamic and 6b-98
-3.29159	-6.78989	Deep-layer intratelencephalic-144
1.97332	-7.97839	Miscellaneous-404
8.97071	18.0857	LAMP5-LHX6 and Chandelier-274
-2.49145	-0.721506	Deep-layer intratelencephalic-148
-3.67769	-4.464	Deep-layer intratelencephalic-142
9.72254	5.76968	Committed oligodendrocyte precursor-41
-1.29915	-7.50094	Deep-layer intratelencephalic-139
-1.45698	-7.29085	Deep-layer intratelencephalic-139
-4.83472	7.30273	Deep-layer corticothalamic and 6b-106
-3.34998	-3.81566	Deep-layer intratelencephalic-142
-4.60646	-5.80757	Deep-layer intratelencephalic-142
-4.21037	-6.44953	Deep-layer intratelencephalic-143
0.949452	-5.25618	Deep-layer intratelencephalic-137
-1.49571	-7.59423	Deep-layer intratelencephalic-139
-4.71545	7.31491	Deep-layer corticothalamic and 6b-106
1.40339	-6.00901	Deep-layer intratelencephalic-137
1.89806	6.63174	Deep-layer corticothalamic and 6b-109
-3.85062	-4.51482	Deep-layer intratelencephalic-142
-0.141462	-2.294	Deep-layer intratelencephalic-149
-1.68816	0.257295	Deep-layer intratelencephalic-147
7.99508	5.13176	Oligodendrocyte-49
-2.03964	-0.664761	Deep-layer intratelencephalic-149
-1.70002	-1.9933	Deep-layer intratelencephalic-149
1.34193	-6.73812	Deep-layer intratelencephalic-137
-0.488167	-6.59623	Deep-layer intratelencephalic-139
10.7386	12.3356	CGE interneuron-278
1.92722	-7.44073	Miscellaneous-404
0.713234	14.2704	Deep-layer near-projecting-94
-2.83372	-1.3374	Deep-layer intratelencephalic-149
-2.87824	-5.6345	Deep-layer intratelencephalic-142
9.11924	6.32399	Committed oligodendrocyte precursor-41
15.3091	5.48109	MGE interneuron-249
-1.93906	-2.24063	Deep-layer intratelencephalic-149
-3.40125	-4.54901	Deep-layer intratelencephalic-142
-3.73877	-6.729	Deep-layer intratelencephalic-144
18.554	-2.98401	Microglia-11
-3.13396	-6.18246	Deep-layer intratelencephalic-142
-3.38578	-5.35514	Deep-layer intratelencephalic-142
1.4873	-5.65113	Deep-layer intratelencephalic-137
1.29076	-8.71101	Upper-layer intratelencephalic-138
1.7765	-7.18451	Miscellaneous-404
18.9867	-3.20463	Microglia-7
-0.187277	15.0733	Deep-layer near-projecting-94
-3.8688	-6.30009	Deep-layer intratelencephalic-144
-0.561657	14.3243	Deep-layer near-projecting-86
-1.79704	-0.892952	Deep-layer intratelencephalic-148
-2.06159	-6.97538	Deep-layer intratelencephalic-139
9.09471	5.92543	Committed oligodendrocyte precursor-41
9.41332	17.8985	LAMP5-LHX6 and Chandelier-275
1.21282	-6.43017	Deep-layer intratelencephalic-137
-2.57785	-1.19842	Deep-layer intratelencephalic-148
1.84591	7.1348	Deep-layer corticothalamic and 6b-109
-4.61459	-6.15311	Deep-layer intratelencephalic-143
-1.70764	-1.34988	Deep-layer intratelencephalic-149
1.18499	-7.23488	Deep-layer intratelencephalic-137
0.970137	-4.62618	Deep-layer intratelencephalic-137
1.69038	6.97705	Deep-layer corticothalamic and 6b-109
1.50544	-5.95582	Deep-layer intratelencephalic-137
-2.43924	-2.23715	Deep-layer intratelencephalic-147
8.96578	6.51596	Committed oligodendrocyte precursor-41
-2.48465	-6.63752	Deep-layer intratelencephalic-139
1.52612	-6.03505	Deep-layer intratelencephalic-137
-3.05412	6.30165	Deep-layer corticothalamic and 6b-98
-3.85313	-4.69262	Deep-layer intratelencephalic-143
-1.39783	-3.07711	Deep-layer intratelencephalic-149
0.131416	7.98053	Deep-layer corticothalamic and 6b-108
7.89781	5.91763	Oligodendrocyte-44
-2.20617	-0.892166	Deep-layer intratelencephalic-148
6.66111	12.7119	CGE interneuron-292
-2.39211	0.357266	Deep-layer intratelencephalic-148
-2.64655	-5.41728	Deep-layer intratelencephalic-142
-3.12882	-4.76394	Deep-layer intratelencephalic-142
-2.70046	-1.07349	Deep-layer intratelencephalic-148
13.538	11.3515	MGE interneuron-262
-3.05427	-5.31678	Deep-layer intratelencephalic-142
3.01838	-6.56908	Upper-layer intratelencephalic-138
-3.24133	-4.9852	Deep-layer intratelencephalic-142
-1.43197	-1.41976	Deep-layer intratelencephalic-149
2.28945	-7.45136	Miscellaneous-404
8.19278	6.69869	Committed oligodendrocyte precursor-43
-2.2631	-0.242333	Deep-layer intratelencephalic-147
-2.30212	-1.98181	Deep-layer intratelencephalic-148
14.4364	-6.84049	Deep-layer intratelencephalic-151
-3.52262	-6.38819	Deep-layer intratelencephalic-144
-1.69402	0.890677	Deep-layer intratelencephalic-147
2.94527	-7.72535	Miscellaneous-404
-4.08854	-5.45558	Deep-layer intratelencephalic-142
0.398793	14.6281	Deep-layer near-projecting-94
-2.94632	-4.08251	Deep-layer intratelencephalic-142
-1.64942	-4.44392	Deep-layer intratelencephalic-141
3.83391	-6.46841	Miscellaneous-404
7.33557	5.11958	Committed oligodendrocyte precursor-41
-2.49433	-0.348482	Deep-layer intratelencephalic-142
-2.5174	-0.816119	Deep-layer intratelencephalic-148
-2.3892	-0.725967	Deep-layer intratelencephalic-148
13.5643	5.72081	MGE interneuron-252
-4.67022	-5.22639	Deep-layer intratelencephalic-143
1.65703	6.93577	Deep-layer corticothalamic and 6b-109
-3.65219	-6.72602	Deep-layer intratelencephalic-144
18.7803	-3.62479	Microglia-11
2.03038	-7.14412	Miscellaneous-404
-0.897697	14.4059	Deep-layer near-projecting-88
-1.38852	-0.91959	Deep-layer intratelencephalic-149
13.3924	6.60461	MGE interneuron-254
-2.71812	-0.226684	Deep-layer intratelencephalic-142
15.2107	9.3655	MGE interneuron-258
14.7161	10.9413	MGE interneuron-257
14.66	7.4851	MGE interneuron-253
-1.82035	-2.0877	Deep-layer intratelencephalic-148
-0.627079	14.8045	Deep-layer near-projecting-96
-1.87924	-7.06589	Deep-layer intratelencephalic-144
-2.47843	-0.60605	Deep-layer intratelencephalic-148
11.7569	18.6975	CGE interneuron-288
-3.09855	-4.33152	Deep-layer intratelencephalic-142
14.7749	10.0473	MGE interneuron-258
-5.11446	5.95301	Deep-layer corticothalamic and 6b-106
-2.50375	-0.81595	Deep-layer intratelencephalic-149
17.8105	0.0484677	Astrocyte-61
-3.59119	-3.9268	Deep-layer intratelencephalic-142
4.82979	13.8004	CGE interneuron-284
-1.66206	-2.14186	Deep-layer intratelencephalic-148
-3.39348	-3.82477	Deep-layer intratelencephalic-142
-1.87515	-1.72907	Deep-layer intratelencephalic-148
-2.03727	-7.13839	Deep-layer intratelencephalic-139
-1.97245	-0.522146	Deep-layer intratelencephalic-142
-3.41339	-1.17812	Deep-layer intratelencephalic-148
1.81815	-7.08173	Deep-layer intratelencephalic-137
1.62726	6.86502	Deep-layer corticothalamic and 6b-108
8.40236	7.77319	Oligodendrocyte precursor-36
-2.85517	-3.36878	Deep-layer intratelencephalic-142
3.89084	-0.355156	Upper-layer intratelencephalic-122
-2.99552	-1.79475	Deep-layer intratelencephalic-149
13.571	-8.68269	Deep-layer intratelencephalic-148
12.1924	18.3882	CGE interneuron-288
19.053	0.828208	Astrocyte-52
-3.05926	-0.162544	Deep-layer intratelencephalic-149
-3.85078	-5.40871	Deep-layer intratelencephalic-142
14.0595	-7.9681	Deep-layer intratelencephalic-150
-2.30451	-5.90146	Deep-layer intratelencephalic-139
-4.83498	7.21663	Deep-layer corticothalamic and 6b-106
-0.693212	15.5494	Deep-layer near-projecting-96
-3.04859	-6.98613	Deep-layer intratelencephalic-144
-5.04526	7.24772	Deep-layer corticothalamic and 6b-106
-1.77201	-2.68668	Deep-layer intratelencephalic-148
-3.61205	-4.28094	Deep-layer intratelencephalic-142
-1.59404	-2.8279	Deep-layer intratelencephalic-149
19.222	1.49819	Astrocyte-62
-4.07275	-6.28113	Deep-layer intratelencephalic-144
-0.737476	14.5169	Deep-layer near-projecting-86
10.1565	-9.61216	Miscellaneous-114
-0.474395	-7.37922	Deep-layer intratelencephalic-139
13.8776	-8.29156	Deep-layer intratelencephalic-150
9.31605	18.8087	LAMP5-LHX6 and Chandelier-271
-2.42229	0.517956	Deep-layer intratelencephalic-147
1.43977	-8.67799	Miscellaneous-404
-3.93166	-4.27037	Deep-layer intratelencephalic-142
-3.43291	-4.59044	Deep-layer intratelencephalic-142
-3.84419	-4.64506	Deep-layer intratelencephalic-142
-2.10847	-1.03471	Deep-layer intratelencephalic-149
-3.01443	-1.47571	Deep-layer intratelencephalic-149
2.05677	6.75332	Deep-layer corticothalamic and 6b-109
1.42742	-8.10289	Miscellaneous-404
-3.59014	-5.12764	Deep-layer intratelencephalic-142
14.8937	7.47716	MGE interneuron-253
-5.18704	7.17687	Deep-layer corticothalamic and 6b-106
-3.28744	-3.78707	Deep-layer intratelencephalic-142
2.08545	6.53124	Deep-layer corticothalamic and 6b-109
-0.447998	14.8759	Deep-layer near-projecting-88
-0.897307	-7.47985	Deep-layer intratelencephalic-139
-2.95942	-1.17382	Deep-layer intratelencephalic-148
14.5527	-7.26669	Deep-layer intratelencephalic-150
20.023	-3.22651	Microglia-11
-4.52243	-5.25834	Deep-layer intratelencephalic-143
0.25913	15.5905	Deep-layer near-projecting-91
2.27363	-7.19926	Miscellaneous-404
1.5784	6.78601	Deep-layer corticothalamic and 6b-109
-2.85825	-1.20376	Deep-layer intratelencephalic-149
-1.39748	-2.31292	Deep-layer intratelencephalic-149
8.34269	6.50987	Committed oligodendrocyte precursor-41
-2.36536	-1.6406	Deep-layer intratelencephalic-148
-4.2615	-5.42265	Deep-layer intratelencephalic-142
4.35853	0.759057	Upper-layer intratelencephalic-121
0.535599	14.6017	Deep-layer near-projecting-94
-3.85138	-6.3447	Deep-layer intratelencephalic-143
0.192634	15.7312	Deep-layer near-projecting-92
1.38307	-6.43641	Deep-layer intratelencephalic-137
9.46735	5.75883	Committed oligodendrocyte precursor-41
-4.04794	-6.49852	Deep-layer intratelencephalic-142
-2.96476	-0.748201	Deep-layer intratelencephalic-148
-3.10821	-1.44618	Deep-layer intratelencephalic-149
-3.77341	-4.41766	Deep-layer intratelencephalic-142
-4.08385	-5.99056	Deep-layer intratelencephalic-142
-4.33533	7.0558	Deep-layer corticothalamic and 6b-106
0.0588676	14.5471	Deep-layer near-projecting-94
-2.457	-2.11039	Deep-layer intratelencephalic-148
13.073	-8.01976	Deep-layer intratelencephalic-151
-2.95933	-3.46102	Deep-layer intratelencephalic-147
1.48813	-5.43816	Deep-layer intratelencephalic-137
-2.01601	0.641788	Deep-layer intratelencephalic-147
2.21608	6.96513	Deep-layer corticothalamic and 6b-109
-3.66679	-1.54609	Deep-layer intratelencephalic-148
1.63213	6.24442	Deep-layer corticothalamic and 6b-110
-0.521902	14.509	Deep-layer near-projecting-86
-3.34066	-3.86776	Deep-layer intratelencephalic-142
-1.74969	-1.03134	Deep-layer intratelencephalic-147
13.9029	-7.64998	Deep-layer intratelencephalic-151
-3.12049	-0.234638	Deep-layer intratelencephalic-148
-2.19594	-6.72922	Deep-layer intratelencephalic-140
1.20111	-4.8299	Deep-layer intratelencephalic-137
9.21395	6.21708	Committed oligodendrocyte precursor-41
-1.79416	-6.98916	Deep-layer intratelencephalic-139
-3.3088	-4.49799	Deep-layer intratelencephalic-142
-1.55713	-2.65436	Deep-layer intratelencephalic-149
-5.18465	6.21537	Deep-layer corticothalamic and 6b-106
-0.994687	14.9241	Deep-layer near-projecting-88
-3.16988	-0.436903	Deep-layer intratelencephalic-148
22.8875	1.15601	Oligodendrocyte precursor-35
-1.7454	-2.19686	Deep-layer intratelencephalic-149
-3.60493	-6.81908	Deep-layer intratelencephalic-144
-1.96115	-7.34315	Deep-layer intratelencephalic-139
-1.1349	-6.66972	Deep-layer intratelencephalic-139
1.00386	-4.55568	Deep-layer intratelencephalic-137
2.06458	6.61626	Deep-layer corticothalamic and 6b-109
18.7406	0.721618	Astrocyte-52
-3.62077	-4.20057	Deep-layer intratelencephalic-142
0.319946	14.5541	Deep-layer near-projecting-88
-2.95452	-0.0420129	Deep-layer intratelencephalic-148
-2.0941	-1.76743	Deep-layer intratelencephalic-148
-2.26572	-0.997271	Deep-layer intratelencephalic-149
-3.55738	-5.49596	Deep-layer intratelencephalic-142
-2.66459	-7.08873	Deep-layer intratelencephalic-139
-2.01789	-0.428081	Deep-layer intratelencephalic-148
15.212	8.00247	MGE interneuron-253
-2.48597	-7.29702	Deep-layer intratelencephalic-139
-2.73091	-5.66886	Deep-layer intratelencephalic-139
-4.4635	7.07581	Deep-layer corticothalamic and 6b-98
0.991327	-4.62093	Deep-layer intratelencephalic-137
9.75371	17.9415	LAMP5-LHX6 and Chandelier-275
1.51508	-8.72259	Upper-layer intratelencephalic-138
-1.45905	-1.50662	Deep-layer intratelencephalic-148
1.06893	-7.41019	Deep-layer intratelencephalic-137
13.6425	-8.34407	Deep-layer intratelencephalic-150
8.79282	6.19205	Oligodendrocyte-47
-3.45923	-3.78077	Deep-layer intratelencephalic-142
2.22963	-7.10734	Miscellaneous-404
-3.86537	-6.30579	Deep-layer intratelencephalic-144
-4.50697	-4.7423	Deep-layer intratelencephalic-142
-3.98811	-6.79771	Deep-layer intratelencephalic-144
-1.65989	-6.80662	Deep-layer intratelencephalic-139
-3.20211	-3.32472	Deep-layer intratelencephalic-142
19.2619	-3.07255	Microglia-11
0.0953212	-3.721	Deep-layer intratelencephalic-149
-1.65032	-0.638683	Deep-layer intratelencephalic-142
0.299358	14.7986	Deep-layer near-projecting-94
-1.12088	-7.35588	Deep-layer intratelencephalic-139
-2.69179	-1.47392	Deep-layer intratelencephalic-148
-4.81057	6.35374	Deep-layer corticothalamic and 6b-106
17.0882	1.69773	Deep-layer intratelencephalic-142
-3.42167	-6.65123	Deep-layer intratelencephalic-144
1.47379	-7.8943	Miscellaneous-404
11.6431	18.7369	CGE interneuron-288
-2.5657	-0.24291	Deep-layer intratelencephalic-148
-3.05605	-1.43918	Deep-layer intratelencephalic-148
-4.41391	-6.07488	Deep-layer intratelencephalic-143
-3.16437	-0.127972	Deep-layer intratelencephalic-148
0.0696827	14.4223	Deep-layer near-projecting-94
1.36983	7.1207	Deep-layer corticothalamic and 6b-100
-2.30343	-7.13717	Deep-layer intratelencephalic-139
-2.6366	-1.48007	Deep-layer intratelencephalic-148
-4.93929	6.27599	Deep-layer corticothalamic and 6b-106
0.129389	14.5929	Deep-layer near-projecting-88
0.584555	14.4082	Deep-layer near-projecting-94
-3.37669	-4.77185	Deep-layer intratelencephalic-142
9.06009	6.47172	Committed oligodendrocyte precursor-38
-1.63819	-6.87407	Deep-layer intratelencephalic-139
-3.48301	-3.69857	Deep-layer intratelencephalic-142
-4.3685	-5.21739	Deep-layer intratelencephalic-143
-1.65279	-1.53387	Deep-layer intratelencephalic-149
-3.94121	-5.10818	Deep-layer intratelencephalic-143
-3.15842	-6.39884	Deep-layer intratelencephalic-142
-3.71585	-4.73141	Deep-layer intratelencephalic-142
-2.14804	-6.92378	Deep-layer intratelencephalic-139
-2.59865	-1.8219	Deep-layer intratelencephalic-148
13.9105	5.21046	MGE interneuron-252
0.0236768	15.2133	Deep-layer near-projecting-94
1.49515	7.16037	Deep-layer corticothalamic and 6b-109
-3.45699	-0.276329	Deep-layer intratelencephalic-148
13.5441	6.01361	MGE interneuron-254
14.7023	7.16773	MGE interneuron-253
-3.46802	-4.55146	Deep-layer intratelencephalic-142
-4.78191	7.16368	Deep-layer corticothalamic and 6b-106
-2.19869	-6.45274	Deep-layer intratelencephalic-142
9.93681	-9.51268	Miscellaneous-114
7.66155	6.65682	Committed oligodendrocyte precursor-43
14.3763	5.53347	MGE interneuron-252
-2.63154	0.429955	Deep-layer intratelencephalic-147
-0.991212	14.8283	Deep-layer near-projecting-96
-2.44962	-6.53698	Deep-layer intratelencephalic-139
-1.32187	-2.71868	Deep-layer intratelencephalic-137
1.2755	-4.53249	Deep-layer intratelencephalic-137
22.751	1.58379	Oligodendrocyte precursor-34
-4.04011	-6.43563	Deep-layer intratelencephalic-144
-3.74775	-6.27099	Deep-layer intratelencephalic-144
-1.54886	-7.08183	Deep-layer intratelencephalic-139
-3.01006	-1.76854	Deep-layer intratelencephalic-148
1.70581	6.90364	Deep-layer corticothalamic and 6b-109
-3.23792	-3.84886	Deep-layer intratelencephalic-142
18.8868	-2.82489	Microglia-11
-0.668411	14.6107	Deep-layer near-projecting-88
-3.26307	-1.34332	Deep-layer intratelencephalic-148
1.34185	-6.67245	Deep-layer intratelencephalic-137
-2.4785	-1.26007	Deep-layer intratelencephalic-147
1.90597	-7.12247	Miscellaneous-404
1.7838	-7.55779	Miscellaneous-404
1.70038	6.36238	Deep-layer corticothalamic and 6b-109
-1.50961	-6.64611	Deep-layer intratelencephalic-142
-0.171257	15.037	Deep-layer near-projecting-88
-3.5742	-5.40781	Deep-layer intratelencephalic-142
-1.04411	-7.10006	Deep-layer intratelencephalic-139
-2.99131	-1.58346	Deep-layer intratelencephalic-148
22.6475	0.659863	Oligodendrocyte precursor-34
-3.37286	-5.20239	Deep-layer intratelencephalic-142
1.56091	-5.05463	Deep-layer intratelencephalic-137
1.67312	6.42233	Deep-layer corticothalamic and 6b-109
-2.31331	-1.23166	Deep-layer intratelencephalic-148
8.93054	18.7594	LAMP5-LHX6 and Chandelier-271
0.11499	14.8339	Deep-layer near-projecting-88
16.5819	5.58903	MGE interneuron-249
8.91046	6.15671	Oligodendrocyte-45
-2.02933	0.355847	Deep-layer intratelencephalic-147
-0.561688	-7.06113	Deep-layer intratelencephalic-139
-2.07913	-1.1547	Deep-layer intratelencephalic-149
0.77159	14.366	Deep-layer near-projecting-94
-3.48604	-4.79772	Deep-layer intratelencephalic-142
7.59703	5.2953	Oligodendrocyte-49
-2.69663	6.49959	Deep-layer corticothalamic and 6b-98
-3.54121	-6.16562	Deep-layer intratelencephalic-143
1.46646	-8.25732	Upper-layer intratelencephalic-138
14.1804	-7.5996	Deep-layer intratelencephalic-150
-2.46298	-0.711953	Deep-layer intratelencephalic-147
10.2887	18.0305	Astrocyte-52
22.5334	0.566104	Oligodendrocyte precursor-34
0.133544	7.42668	Deep-layer corticothalamic and 6b-100
-2.43558	0.437643	Deep-layer intratelencephalic-147
-3.12509	-6.58024	Deep-layer intratelencephalic-144
-1.67352	-6.80181	Deep-layer intratelencephalic-140
14.7002	6.23218	MGE interneuron-246
-1.20393	-2.64367	Deep-layer intratelencephalic-149
22.4647	0.885496	Oligodendrocyte precursor-34
-3.32587	-4.06442	Deep-layer intratelencephalic-142
-3.57844	-4.43348	Deep-layer intratelencephalic-142
-4.36141	7.08823	Deep-layer corticothalamic and 6b-98
1.8063	-6.54633	Deep-layer intratelencephalic-137
1.55156	-6.78904	Deep-layer intratelencephalic-137
0.48281	14.4341	Deep-layer near-projecting-94
-3.67326	-5.80514	Deep-layer intratelencephalic-142
6.998	5.92902	Oligodendrocyte-44
-5.26904	6.32774	Deep-layer corticothalamic and 6b-106
18.7473	5.82249	MGE interneuron-249
1.84486	-8.74673	Miscellaneous-404
-4.72886	-5.78303	Deep-layer intratelencephalic-143
9.08987	6.05192	Committed oligodendrocyte precursor-41
0.824116	14.4298	Deep-layer near-projecting-91
11.7183	18.5479	CGE interneuron-288
-2.00123	-0.628304	Deep-layer intratelencephalic-148
12.8506	4.21286	MGE interneuron-252
-4.22806	-5.31864	Deep-layer intratelencephalic-142
1.9671	-7.42002	Upper-layer intratelencephalic-138
8.41333	6.5033	Committed oligodendrocyte precursor-41
-2.39717	0.926914	Deep-layer intratelencephalic-147
-3.71057	-1.45189	Deep-layer intratelencephalic-148
1.22436	-4.76891	Deep-layer intratelencephalic-137
-2.71686	-2.19534	Deep-layer intratelencephalic-148
-2.21193	0.140906	Deep-layer intratelencephalic-148
-2.06716	-7.17161	Deep-layer intratelencephalic-142
-2.20281	-5.94583	Deep-layer intratelencephalic-139
-2.79981	0.385885	Deep-layer intratelencephalic-147
19.4202	1.11061	Astrocyte-52
13.1656	4.80513	MGE interneuron-252
9.28433	6.34723	Committed oligodendrocyte precursor-41
-1.81792	-6.78663	Deep-layer intratelencephalic-139
-4.33696	-5.73946	Deep-layer intratelencephalic-143
0.756224	6.8889	Deep-layer corticothalamic and 6b-100
12.1363	18.7107	CGE interneuron-288
1.52385	-7.29861	Miscellaneous-404
-1.85411	-7.2173	Deep-layer intratelencephalic-139
-0.810328	-7.5567	Deep-layer intratelencephalic-139
-4.86742	6.42229	Deep-layer corticothalamic and 6b-99
13.0171	4.14719	MGE interneuron-252
-2.15965	-6.57115	Deep-layer intratelencephalic-139
-4.37699	-5.71644	Deep-layer intratelencephalic-142
-0.195993	15.0033	Deep-layer near-projecting-88
-2.36873	0.484801	Deep-layer intratelencephalic-148
1.11151	-7.59556	Miscellaneous-404
1.69348	7.05321	Deep-layer corticothalamic and 6b-109
-3.58911	-4.95155	Deep-layer intratelencephalic-142
13.8407	-8.35597	Deep-layer intratelencephalic-150
-1.42393	-2.19433	Deep-layer intratelencephalic-149
17.2197	1.6656	Deep-layer intratelencephalic-139
-1.56453	-1.67728	Deep-layer intratelencephalic-149
8.96372	6.36941	Committed oligodendrocyte precursor-41
2.15079	-7.89151	Miscellaneous-404
-3.07689	-1.25503	Deep-layer intratelencephalic-148
-3.51288	-6.63814	Deep-layer intratelencephalic-143
10.1082	-9.45099	Miscellaneous-114
-1.82761	-1.83349	Deep-layer intratelencephalic-149
2.04917	-7.30965	Miscellaneous-404
22.4063	0.774093	Oligodendrocyte precursor-34
0.904455	-7.4766	Deep-layer intratelencephalic-139
-1.54864	-1.05632	Deep-layer intratelencephalic-149
1.98034	-8.73362	Miscellaneous-132
-2.67728	-6.07723	Deep-layer intratelencephalic-139
8.69059	7.24685	Vascular-19
-1.87363	0.690534	Deep-layer intratelencephalic-147
9.14357	17.7753	LAMP5-LHX6 and Chandelier-275
1.9739	-7.29869	Miscellaneous-132
-3.92296	-6.62627	Deep-layer intratelencephalic-144
-0.0253304	15.6456	Deep-layer near-projecting-96
-3.44879	-4.55525	Deep-layer intratelencephalic-142
-3.22577	-5.73136	Deep-layer intratelencephalic-143
8.91606	18.1345	LAMP5-LHX6 and Chandelier-274
13.1662	-7.98571	Deep-layer intratelencephalic-151
13.778	-8.38823	Deep-layer intratelencephalic-150
-1.6006	-6.99915	Deep-layer intratelencephalic-139
22.2724	1.00386	Oligodendrocyte precursor-34
-5.02634	6.27628	Deep-layer corticothalamic and 6b-106
-4.59362	-5.89474	Deep-layer intratelencephalic-143
-4.46067	-5.74805	Deep-layer intratelencephalic-144
-4.69222	-5.80177	Deep-layer intratelencephalic-143
-4.21119	-5.03909	Deep-layer intratelencephalic-142
-4.65797	-5.31509	Deep-layer intratelencephalic-142
5.41979	10.3197	CGE interneuron-294
-4.51832	-4.8899	Deep-layer intratelencephalic-143
1.02192	-4.42731	Deep-layer intratelencephalic-137
11.7598	18.5428	CGE interneuron-288
-3.62515	-4.00371	Deep-layer intratelencephalic-142
19.6696	1.81828	Astrocyte-52
-3.79701	-0.795654	Deep-layer intratelencephalic-148
-1.88376	-6.79342	Deep-layer intratelencephalic-139
-2.51573	-2.02572	Deep-layer intratelencephalic-148
-0.998935	-7.01834	Deep-layer intratelencephalic-139
0.589319	14.4517	Deep-layer near-projecting-94
-2.93439	-0.809792	Deep-layer intratelencephalic-149
-4.36858	-6.55865	Deep-layer intratelencephalic-144
-3.58082	-5.36963	Deep-layer intratelencephalic-139
-2.55069	-7.2448	Deep-layer intratelencephalic-140
-0.315747	14.8071	Deep-layer near-projecting-88
-1.78499	-7.23422	Deep-layer intratelencephalic-139
-4.54601	-5.8422	Deep-layer intratelencephalic-143
22.8532	1.65379	Oligodendrocyte precursor-34
-2.75049	-6.9111	Deep-layer intratelencephalic-144
-0.034192	15.1576	Deep-layer near-projecting-94
13.1446	7.22688	MGE interneuron-254
-2.18009	-2.15313	Deep-layer intratelencephalic-149
-2.72461	-0.00829877	Deep-layer intratelencephalic-148
-0.589992	15.361	Deep-layer near-projecting-96
8.66055	5.84592	Committed oligodendrocyte precursor-43
1.36705	-5.13522	Deep-layer intratelencephalic-137
-1.42387	-7.41923	Deep-layer intratelencephalic-139
-3.86233	-4.81962	Deep-layer intratelencephalic-142
-1.02205	-6.85775	Deep-layer intratelencephalic-139
-3.64372	-6.43704	Deep-layer intratelencephalic-144
13.4702	5.38751	MGE interneuron-252
-3.37253	-4.42193	Deep-layer intratelencephalic-142
19.7764	1.6593	Astrocyte-52
-1.83178	-4.79359	Deep-layer intratelencephalic-141
1.98564	-7.75451	Miscellaneous-177
-3.51262	-6.43696	Deep-layer intratelencephalic-144
0.346575	15.7504	Deep-layer near-projecting-92
12.719	6.37013	MGE interneuron-254
13.5279	10.3795	MGE interneuron-262
19.8284	-3.50646	Microglia-11
-3.09515	-6.72667	Deep-layer intratelencephalic-144
-3.19792	-5.4377	Deep-layer intratelencephalic-142
-2.61389	-6.47031	Deep-layer intratelencephalic-139
-1.69643	-2.19907	Deep-layer intratelencephalic-149
-4.26046	-6.56749	Deep-layer intratelencephalic-144
-3.33489	-4.49279	Deep-layer intratelencephalic-142
17.8288	1.61485	Miscellaneous-404
-4.23206	-5.19881	Deep-layer intratelencephalic-143
-0.227583	15.2288	Deep-layer near-projecting-88
-3.77967	-6.10182	Deep-layer intratelencephalic-144
0.664916	14.4355	Deep-layer near-projecting-94
-0.780651	-6.82132	Deep-layer intratelencephalic-139
-0.687644	15.4276	Deep-layer near-projecting-96
0.636316	14.388	Deep-layer near-projecting-94
22.7014	0.857107	Oligodendrocyte precursor-34
5.18952	-2.27726	Upper-layer intratelencephalic-124
4.68604	12.1887	CGE interneuron-290
4.65223	12.3533	CGE interneuron-290
17.5445	1.21198	Astrocyte-58
4.26024	-0.571158	Upper-layer intratelencephalic-122
11.2404	16.1425	CGE interneuron-287
22.7299	1.19902	Oligodendrocyte precursor-34
10.7942	14.9542	CGE interneuron-286
11.5974	17.3949	CGE interneuron-288
7.50589	15.3931	CGE interneuron-282
11.3788	14.8022	CGE interneuron-286
8.06838	12.0444	CGE interneuron-280
4.36296	11.1055	CGE interneuron-294
19.7283	-3.28382	Microglia-11
12.6284	17.8842	CGE interneuron-288
4.38235	-1.57706	Upper-layer intratelencephalic-124
5.34099	-0.74871	Upper-layer intratelencephalic-121
5.35823	12.5848	CGE interneuron-290
13.3139	9.14862	MGE interneuron-259
15.1751	4.68457	MGE interneuron-250
6.70212	-4.33876	Upper-layer intratelencephalic-129
6.85482	-3.71481	Upper-layer intratelencephalic-129
15.0956	4.60397	MGE interneuron-251
19.1987	1.62466	Astrocyte-52
2.63545	-7.35948	Miscellaneous-404
19.5947	1.68024	Astrocyte-52
-1.58756	-1.59554	Deep-layer intratelencephalic-147
-4.24422	-5.21433	Deep-layer intratelencephalic-142
-1.75569	-4.89172	Deep-layer intratelencephalic-141
-2.75834	-6.97499	Deep-layer intratelencephalic-144
22.2499	1.27268	Oligodendrocyte precursor-35
-3.20493	-6.96562	Deep-layer intratelencephalic-144
-3.11913	-6.35504	Deep-layer intratelencephalic-144
1.89229	-7.65275	Miscellaneous-404
1.68019	-8.22641	Miscellaneous-404
2.12477	-7.87753	Miscellaneous-404
-4.14208	-6.52583	Deep-layer intratelencephalic-144
2.40972	-7.34125	Miscellaneous-404
18.7282	1.39037	Astrocyte-52
2.62419	-7.86345	Miscellaneous-404
2.25844	-7.65541	Miscellaneous-404
18.106	1.60016	Miscellaneous-404
2.30429	-7.21561	Upper-layer intratelencephalic-138
-0.574501	-7.04251	Deep-layer intratelencephalic-139
1.72411	-7.57424	Miscellaneous-404
8.25985	7.66819	Committed oligodendrocyte precursor-38
2.80908	-7.57166	Miscellaneous-177
6.37424	4.10365	Deep-layer intratelencephalic-144
3.12339	-5.4358	Upper-layer intratelencephalic-135
1.62115	-8.34479	Upper-layer intratelencephalic-138
2.04455	-7.748	Miscellaneous-404
8.20039	6.37366	Vascular-19
12.694	17.5818	CGE interneuron-287
14.0069	-7.70652	Deep-layer intratelencephalic-150
13.0213	6.83329	MGE interneuron-254
1.52784	-6.81046	Deep-layer intratelencephalic-137
22.7482	1.58355	Oligodendrocyte precursor-35
1.54732	-7.37411	Deep-layer intratelencephalic-137
2.37532	-8.00241	Miscellaneous-404
1.47965	-6.63806	Deep-layer intratelencephalic-137
14.6471	-7.00097	Deep-layer intratelencephalic-150
0.914881	-7.36043	Deep-layer intratelencephalic-139
-2.12	-2.08005	Deep-layer intratelencephalic-148
1.0791	7.47662	Deep-layer corticothalamic and 6b-109
19.1073	0.916884	Astrocyte-52
-0.968457	-2.13652	Deep-layer intratelencephalic-149
-2.96702	-1.17609	Deep-layer intratelencephalic-149
-4.22093	-6.37686	Deep-layer intratelencephalic-144
6.47901	4.14392	Deep-layer intratelencephalic-142
12.8905	9.84835	MGE interneuron-257
-2.56776	-1.71928	Deep-layer intratelencephalic-149
18.2834	0.881786	Astrocyte-52
19.765	-3.83427	Microglia-7
12.0584	16.7455	CGE interneuron-287
8.29415	14.6949	CGE interneuron-282
4.54004	-0.170126	Upper-layer intratelencephalic-122
8.10176	12.8111	CGE interneuron-280
6.43866	1.16613	Upper-layer intratelencephalic-122
4.44134	-0.419509	Upper-layer intratelencephalic-124
6.28906	-1.48737	Upper-layer intratelencephalic-126
4.74492	-3.06256	Upper-layer intratelencephalic-126
9.68433	14.3329	CGE interneuron-286
17.9354	-0.0654286	Astrocyte-58
0.201162	14.7956	Deep-layer near-projecting-94
-2.44891	-0.516167	Deep-layer intratelencephalic-149
15.8896	10.1558	MGE interneuron-257
1.70364	-7.48265	Deep-layer intratelencephalic-137
-2.8742	-4.16456	Deep-layer intratelencephalic-142
-1.14797	-7.43124	Deep-layer intratelencephalic-139
-2.44348	-1.55346	Deep-layer intratelencephalic-149
8.81035	5.83152	Committed oligodendrocyte precursor-43
2.41396	-7.6686	Miscellaneous-177
8.40189	7.00738	Committed oligodendrocyte precursor-41
-2.53881	-1.79814	Deep-layer intratelencephalic-149
-2.58689	-7.14897	Deep-layer intratelencephalic-140
5.90685	4.59906	Deep-layer corticothalamic and 6b-109
14.0559	7.67357	MGE interneuron-254
-3.57558	-5.90798	Deep-layer intratelencephalic-142
19.5657	-3.41351	Microglia-11
13.5673	-8.46579	Deep-layer intratelencephalic-150
16.2906	10.4053	MGE interneuron-257
8.67044	7.22107	Vascular-19
-2.26092	-1.72195	Deep-layer intratelencephalic-149
1.70102	7.55994	Deep-layer corticothalamic and 6b-108
22.541	0.573756	Oligodendrocyte precursor-34
-3.53306	-0.048908	Deep-layer intratelencephalic-148
-5.05775	7.42116	Deep-layer corticothalamic and 6b-106
-3.55012	6.87243	Deep-layer corticothalamic and 6b-106
-2.61549	-1.88342	Deep-layer intratelencephalic-148
-5.11609	6.56698	Deep-layer corticothalamic and 6b-106
-2.84783	-1.09513	Deep-layer intratelencephalic-149
1.85123	6.35118	Deep-layer corticothalamic and 6b-109
-3.73972	-1.13531	Deep-layer intratelencephalic-148
0.0905208	6.43665	Deep-layer corticothalamic and 6b-110
-3.40415	-1.13451	Deep-layer intratelencephalic-148
-2.98656	-0.607851	Deep-layer intratelencephalic-148
-1.47395	-2.26295	Deep-layer intratelencephalic-149
-2.3502	-2.13637	Deep-layer intratelencephalic-149
2.22005	6.81829	Deep-layer corticothalamic and 6b-109
-4.83003	7.00629	Deep-layer corticothalamic and 6b-106
8.96399	5.49484	Committed oligodendrocyte precursor-41
-3.86556	-1.05992	Deep-layer intratelencephalic-148
-3.72274	-1.07413	Deep-layer intratelencephalic-149
0.414131	6.06879	Deep-layer corticothalamic and 6b-110
-2.27463	6.91095	Deep-layer corticothalamic and 6b-98
-4.12378	6.26851	Deep-layer corticothalamic and 6b-105
-0.051457	9.47359	Deep-layer near-projecting-83
-2.42292	-2.31764	Deep-layer intratelencephalic-149
-2.1304	-2.33035	Deep-layer intratelencephalic-148
16.3025	9.25861	MGE interneuron-258
-3.29373	-1.06226	Deep-layer intratelencephalic-148
-2.54277	0.814351	Deep-layer intratelencephalic-147
14.1974	7.5092	MGE interneuron-254
1.99376	6.43862	Deep-layer corticothalamic and 6b-109
-4.93958	7.28754	Deep-layer corticothalamic and 6b-106
-0.484441	6.98098	Deep-layer corticothalamic and 6b-110
22.8401	0.419389	Oligodendrocyte precursor-34
4.31655	5.57973	LAMP5-LHX6 and Chandelier-265
5.54202	0.663045	Upper-layer intratelencephalic-122
4.54682	-0.337372	Upper-layer intratelencephalic-122
11.0282	14.5996	CGE interneuron-286
4.14292	-1.38759	Upper-layer intratelencephalic-121
11.8831	16.274	CGE interneuron-287
5.29694	13.8935	CGE interneuron-284
19.5006	-3.76905	Microglia-8
1.32592	-8.48635	Upper-layer intratelencephalic-138
1.41723	-8.64583	Upper-layer intratelencephalic-138
13.5725	11.5475	MGE interneuron-262
15.7342	5.15156	MGE interneuron-250
2.65856	-7.15101	Miscellaneous-404
-2.01296	-4.48965	Deep-layer intratelencephalic-141
2.02663	-7.89053	Miscellaneous-404
2.59287	-7.4048	Upper-layer intratelencephalic-138
14.0248	4.12769	MGE interneuron-251
1.37368	-8.39531	Miscellaneous-404
3.35397	-7.60935	Miscellaneous-404
-1.87852	-4.66007	Deep-layer intratelencephalic-141
-2.03019	-4.76835	Deep-layer intratelencephalic-141
1.78298	-7.52519	Miscellaneous-177
2.2419	-7.18295	Miscellaneous-404
0.746114	14.3963	Deep-layer near-projecting-91
3.26154	12.0308	CGE interneuron-289
-2.63013	-3.85461	Deep-layer intratelencephalic-142
1.54419	-7.82528	Miscellaneous-404
-1.71259	-7.23944	Deep-layer intratelencephalic-139
-2.15482	-4.46331	Deep-layer intratelencephalic-141
22.2433	1.49262	Oligodendrocyte precursor-35
-1.06459	-7.14901	Deep-layer intratelencephalic-139
7.95846	6.47293	Vascular-19
-1.49533	-7.0632	Deep-layer intratelencephalic-140
-0.882122	-7.21125	Deep-layer intratelencephalic-139
1.75687	-8.00854	Upper-layer intratelencephalic-138
3.3964	-5.1796	Miscellaneous-404
0.557066	-4.20362	Deep-layer intratelencephalic-149
0.439243	14.3831	Deep-layer near-projecting-94
-1.8712	-7.14003	Deep-layer intratelencephalic-139
9.25694	18.1238	LAMP5-LHX6 and Chandelier-274
14.6907	10.7266	MGE interneuron-258
-3.60161	-4.95511	Deep-layer intratelencephalic-142
19.0004	0.962568	Astrocyte-52
-3.80452	-4.98588	Deep-layer intratelencephalic-142
0.792909	-4.48891	Deep-layer intratelencephalic-137
13.0177	4.23866	MGE interneuron-252
-2.34098	-2.17673	Deep-layer intratelencephalic-149
14.0831	-8.04691	Deep-layer intratelencephalic-150
-3.37253	-1.70703	Deep-layer intratelencephalic-148
8.41096	7.75776	Astrocyte-62
1.66987	6.95984	Deep-layer corticothalamic and 6b-109
2.05072	-7.01545	Miscellaneous-404
-3.42356	-0.569937	Deep-layer intratelencephalic-148
-1.85444	-5.44232	Deep-layer intratelencephalic-141
9.2518	18.9708	LAMP5-LHX6 and Chandelier-271
0.138919	15.3641	Deep-layer near-projecting-94
9.02323	18.7378	LAMP5-LHX6 and Chandelier-270
7.65589	6.93108	Committed oligodendrocyte precursor-41
-5.08571	6.9207	Deep-layer corticothalamic and 6b-106
-3.11197	-0.122596	Deep-layer intratelencephalic-148
-2.68007	-0.483858	Deep-layer intratelencephalic-149
15.0019	10.4526	MGE interneuron-258
-2.03031	-0.136291	Deep-layer intratelencephalic-149
-2.34239	-1.4277	Deep-layer intratelencephalic-149
6.96124	6.71055	Committed oligodendrocyte precursor-43
-2.92363	-0.643738	Deep-layer intratelencephalic-148
14.7465	10.419	MGE interneuron-258
-2.61719	-2.1164	Deep-layer intratelencephalic-149
-3.58091	-1.08667	Deep-layer intratelencephalic-148
-2.10603	0.393309	Deep-layer intratelencephalic-147
-0.0552444	-3.82161	Deep-layer intratelencephalic-149
19.1035	0.748898	Astrocyte-52
11.5058	18.1134	CGE interneuron-288
-2.25184	0.605647	Deep-layer intratelencephalic-147
-2.962	0.123361	Deep-layer intratelencephalic-148
-2.91003	-0.764479	Deep-layer intratelencephalic-149
-4.89097	7.18856	Deep-layer corticothalamic and 6b-106
10.5171	14.5697	CGE interneuron-286
7.61211	11.9588	CGE interneuron-280
7.09048	13.2322	CGE interneuron-283
11.0143	14.3552	CGE interneuron-286
3.90333	-0.230879	Upper-layer intratelencephalic-122
7.88947	15.1112	CGE interneuron-282
6.95561	14.0083	CGE interneuron-283
-1.29965	-7.31935	Deep-layer intratelencephalic-139
12.1409	18.521	CGE interneuron-288
-1.59218	-7.4077	Deep-layer intratelencephalic-139
-1.45926	-7.04907	Deep-layer intratelencephalic-142
2.55425	-8.06963	Miscellaneous-404
2.03805	-7.24445	Miscellaneous-404
19.4196	-2.70066	Microglia-11
-3.96676	-6.08175	Deep-layer intratelencephalic-144
5.67749	-5.43342	Upper-layer intratelencephalic-135
1.57038	-8.84189	Upper-layer intratelencephalic-138
8.38851	-2.49846	Upper-layer intratelencephalic-130
1.465	-7.03183	Deep-layer intratelencephalic-137
1.43713	-8.42739	Upper-layer intratelencephalic-138
8.58147	6.7661	Oligodendrocyte-47
2.22092	-7.54755	Miscellaneous-132
-4.02337	-6.54136	Deep-layer intratelencephalic-144
19.1561	1.44845	Astrocyte-52
3.25887	11.2188	CGE interneuron-296
-3.41993	-5.81847	Deep-layer intratelencephalic-144
4.13621	10.1611	CGE interneuron-296
1.77327	-7.6448	Miscellaneous-404
8.16325	5.95221	Committed oligodendrocyte precursor-41
3.0941	-7.96318	Miscellaneous-132
1.58219	-7.54036	Miscellaneous-404
3.1606	-7.85326	Miscellaneous-132
13.8192	10.7828	MGE interneuron-262
7.13476	-4.88057	Upper-layer intratelencephalic-134
3.22938	12.3575	CGE interneuron-289
-1.51664	-7.51028	Deep-layer intratelencephalic-139
19.3627	1.95108	Astrocyte-52
-3.32621	-6.19661	Deep-layer intratelencephalic-144
1.2135	-4.40619	Deep-layer intratelencephalic-137
13.1047	4.45967	MGE interneuron-252
-4.17594	-6.70524	Deep-layer intratelencephalic-143
-2.85023	-6.04442	Deep-layer intratelencephalic-142
16.2064	10.4369	MGE interneuron-257
14.458	-7.27628	Deep-layer intratelencephalic-150
8.7655	6.17199	Committed oligodendrocyte precursor-41
-3.77908	-6.74124	Deep-layer intratelencephalic-142
1.79031	-7.52946	Upper-layer intratelencephalic-138
1.38923	-4.9749	Deep-layer intratelencephalic-137
1.05279	-4.42764	Deep-layer intratelencephalic-137
14.6607	-6.99619	Deep-layer intratelencephalic-150
9.13906	18.1182	LAMP5-LHX6 and Chandelier-274
8.12634	5.73369	LAMP5-LHX6 and Chandelier-271
1.33281	-7.19224	Deep-layer intratelencephalic-137
-4.04574	-6.46632	Deep-layer intratelencephalic-144
13.8577	-8.34182	Deep-layer intratelencephalic-150
-4.18661	-6.07601	Deep-layer intratelencephalic-142
19.3283	1.32915	Astrocyte-52
-2.28118	-0.579078	Deep-layer intratelencephalic-148
1.1175	6.74208	Deep-layer corticothalamic and 6b-109
-2.74766	0.50014	Deep-layer intratelencephalic-147
-2.90892	0.194933	Deep-layer intratelencephalic-147
-3.27243	0.092647	Deep-layer intratelencephalic-148
-2.90438	-1.24806	Deep-layer intratelencephalic-149
9.00925	19.1338	LAMP5-LHX6 and Chandelier-269
8.54853	6.16709	Oligodendrocyte-45
-2.40205	-1.84445	Deep-layer intratelencephalic-148
-2.44241	-0.240001	Deep-layer intratelencephalic-148
-3.34541	-0.00127963	Deep-layer intratelencephalic-148
-2.87148	-0.923404	Deep-layer intratelencephalic-148
9.07134	17.9979	LAMP5-LHX6 and Chandelier-274
8.72406	5.20468	Oligodendrocyte-49
-2.63494	-1.18247	Deep-layer intratelencephalic-148
-5.07995	7.30299	Deep-layer corticothalamic and 6b-106
-3.4142	-0.0488433	Deep-layer intratelencephalic-149
-3.29392	-0.257021	Deep-layer intratelencephalic-148
0.223977	8.05191	Deep-layer corticothalamic and 6b-108
1.41155	6.47472	Deep-layer corticothalamic and 6b-109
22.6582	1.02349	Oligodendrocyte precursor-34
5.51792	9.78209	CGE interneuron-296
11.288	15.9307	CGE interneuron-287
7.72197	12.0784	CGE interneuron-280
9.91749	14.616	CGE interneuron-286
4.1368	0.921881	Upper-layer intratelencephalic-122
-3.00935	-6.87096	Deep-layer intratelencephalic-144
14.4473	3.48273	MGE interneuron-251
2.84893	-8.0878	Miscellaneous-132
-3.82418	-4.80834	Deep-layer intratelencephalic-143
1.7162	-7.87872	Miscellaneous-132
-4.01475	-5.25352	Deep-layer intratelencephalic-143
1.69913	-8.73324	Miscellaneous-404
14.6179	4.36972	MGE interneuron-251
-1.24599	-7.50587	Deep-layer intratelencephalic-139
2.28595	-7.60772	Miscellaneous-404
12.6419	18.3346	CGE interneuron-288
2.87386	-7.52192	Miscellaneous-404
-1.12209	-7.20949	Deep-layer intratelencephalic-139
14.179	11.0257	MGE interneuron-257
-0.779711	-2.42936	Deep-layer intratelencephalic-149
-4.08512	-6.08452	Deep-layer intratelencephalic-144
-1.43186	-6.96956	Deep-layer intratelencephalic-139
19.4129	-3.35482	Microglia-11
-3.82911	-4.83846	Deep-layer intratelencephalic-142
1.52236	-5.99877	Deep-layer intratelencephalic-137
14.7307	-7.1912	Deep-layer intratelencephalic-150
1.81221	7.16226	Deep-layer corticothalamic and 6b-109
-3.89408	-6.74382	Deep-layer intratelencephalic-144
4.928	10.6518	CGE interneuron-293
-3.98628	-4.292	Deep-layer intratelencephalic-142
12.5666	11.2808	MGE interneuron-257
-1.56109	-7.37439	Deep-layer intratelencephalic-139
1.22761	-4.79458	Deep-layer intratelencephalic-137
-3.28292	-1.21644	Deep-layer intratelencephalic-149
18.8964	1.56648	Astrocyte-52
12.5	4.56586	MGE interneuron-252
14.1146	-7.68064	Deep-layer intratelencephalic-151
-1.08576	-7.03929	Deep-layer intratelencephalic-139
15.4415	8.72795	MGE interneuron-258
3.66114	11.4517	CGE interneuron-296
7.93947	6.83283	Committed oligodendrocyte precursor-41
-4.96938	7.75335	Deep-layer corticothalamic and 6b-106
14.6657	-6.79582	Deep-layer intratelencephalic-150
-3.81416	-4.46089	Deep-layer intratelencephalic-142
3.32645	-8.12874	Deep-layer intratelencephalic-137
-2.20888	-0.999408	Deep-layer intratelencephalic-149
0.42039	15.3964	Deep-layer near-projecting-91
1.55452	6.02566	Deep-layer corticothalamic and 6b-110
-2.48544	-1.14686	Deep-layer intratelencephalic-149
1.86821	6.98818	Deep-layer corticothalamic and 6b-109
-4.87614	6.08122	Deep-layer corticothalamic and 6b-106
-3.2063	-1.29677	Deep-layer intratelencephalic-149
-3.01156	-1.20603	Deep-layer intratelencephalic-148
14.4615	10.3488	MGE interneuron-258
-3.1346	0.167996	Deep-layer intratelencephalic-148
1.66522	6.85876	Deep-layer corticothalamic and 6b-109
-3.52772	-1.16431	Deep-layer intratelencephalic-149
-2.13181	-2.19411	Deep-layer intratelencephalic-149
-2.48081	-1.66015	Deep-layer intratelencephalic-149
19.5555	-2.92528	Microglia-11
4.484	0.624209	Upper-layer intratelencephalic-123
9.85106	18.7127	LAMP5-LHX6 and Chandelier-270
12.4955	18.1403	CGE interneuron-288
3.15449	-5.53213	Upper-layer intratelencephalic-135
5.86806	-1.54196	Upper-layer intratelencephalic-130
16.5983	1.57146	Upper-layer intratelencephalic-129
1.7776	-7.47501	Miscellaneous-404
1.72309	-7.64622	Miscellaneous-404
-1.2857	-7.37252	Deep-layer intratelencephalic-139
13.9227	8.74486	MGE interneuron-239
1.74053	-7.7207	Upper-layer intratelencephalic-138
14.9344	4.6111	MGE interneuron-250
3.05302	-7.06592	Upper-layer intratelencephalic-135
12.7224	6.1835	MGE interneuron-254
-2.25482	-7.13675	Deep-layer intratelencephalic-140
7.62028	-4.10273	Upper-layer intratelencephalic-129
1.47921	-7.54606	Miscellaneous-132
-0.32146	-7.7623	Deep-layer intratelencephalic-139
2.16454	-7.67237	Upper-layer intratelencephalic-138
-3.51506	-6.17902	Deep-layer intratelencephalic-144
14.0748	-7.72071	Deep-layer intratelencephalic-150
13.3711	5.18893	MGE interneuron-252
-3.41848	-6.5823	Deep-layer intratelencephalic-142
-1.92907	-7.24318	Deep-layer intratelencephalic-139
-3.16803	-6.86778	Deep-layer intratelencephalic-142
8.41801	6.81996	Committed oligodendrocyte precursor-38
14.2775	-7.6873	Deep-layer intratelencephalic-150
-3.35315	-3.98568	Deep-layer intratelencephalic-142
18.7969	5.84527	MGE interneuron-249
-3.73607	-6.11502	Deep-layer intratelencephalic-144
16.3196	10.435	MGE interneuron-257
-4.59513	7.37052	Deep-layer corticothalamic and 6b-106
18.6525	1.42456	Astrocyte-52
-2.81016	-0.865475	Deep-layer intratelencephalic-148
-3.45791	-0.576403	Deep-layer intratelencephalic-148
-2.68696	0.198011	Deep-layer intratelencephalic-149
-2.74035	-0.330642	Deep-layer intratelencephalic-148
0.550394	14.3136	Deep-layer near-projecting-83
19.1495	-3.50905	Microglia-11
1.52219	7.52106	Deep-layer corticothalamic and 6b-109
9.32438	19.053	LAMP5-LHX6 and Chandelier-271
-1.86234	-1.72441	Deep-layer intratelencephalic-149
0.742139	14.4547	Deep-layer near-projecting-94
-2.75487	-1.98408	Deep-layer intratelencephalic-149
17.478	1.30614	Upper-layer intratelencephalic-124
3.26891	-0.949683	Upper-layer intratelencephalic-122
12.4632	16.9392	CGE interneuron-287
18.1705	0.656698	Miscellaneous-404
4.50181	-1.57236	Upper-layer intratelencephalic-122
11.2998	14.4187	CGE interneuron-286
8.13308	7.59	Oligodendrocyte precursor-36
2.05268	-7.10069	Upper-layer intratelencephalic-138
2.79996	-7.67244	Miscellaneous-132
-1.65024	-6.87381	Deep-layer intratelencephalic-139
-3.19099	-6.35683	Deep-layer intratelencephalic-144
-2.09605	-4.55794	Deep-layer intratelencephalic-141
-3.92988	-6.77168	Deep-layer intratelencephalic-144
-3.77835	-5.74835	Deep-layer intratelencephalic-144
22.8213	0.471488	Oligodendrocyte precursor-34
-2.37585	-1.60479	Deep-layer intratelencephalic-149
1.85512	6.50017	Deep-layer corticothalamic and 6b-109
14.031	8.96826	MGE interneuron-258
-4.73347	7.48431	Deep-layer corticothalamic and 6b-106
8.57899	6.54281	Committed oligodendrocyte precursor-41
-2.98674	-0.094242	Deep-layer intratelencephalic-148
-2.12255	-0.973296	Deep-layer intratelencephalic-149
-3.51092	0.151584	Deep-layer intratelencephalic-149
-3.20901	6.38054	Deep-layer corticothalamic and 6b-98
-3.00038	-0.497234	Deep-layer intratelencephalic-148
9.01783	6.11287	Oligodendrocyte-45
6.16015	-5.34859	Upper-layer intratelencephalic-134
6.65366	-4.91693	Upper-layer intratelencephalic-129
1.73343	-8.87171	Miscellaneous-404
4.94578	-1.1875	Upper-layer intratelencephalic-124
5.93068	-2.12814	Upper-layer intratelencephalic-129
8.81108	-2.85815	Upper-layer intratelencephalic-130
15.8603	6.08227	MGE interneuron-239
22.3669	0.870068	Oligodendrocyte precursor-34
8.37947	14.7177	CGE interneuron-282
10.539	14.4286	CGE interneuron-286
12.4605	17.3685	CGE interneuron-287
11.5653	14.5698	CGE interneuron-286
18.577	0.348523	Oligodendrocyte precursor-34
4.13767	0.589522	Upper-layer intratelencephalic-123
12.585	17.5836	CGE interneuron-288
10.9763	14.4256	CGE interneuron-286
9.73154	11.6737	CGE interneuron-278
4.46852	-1.86462	Upper-layer intratelencephalic-121
18.1955	-0.00804976	Astrocyte-58
9.38031	-2.88513	Upper-layer intratelencephalic-130
7.18005	-3.24444	Upper-layer intratelencephalic-129
6.3026	-3.68026	Upper-layer intratelencephalic-129
6.78707	-4.11907	Upper-layer intratelencephalic-129
1.75482	-7.59602	Miscellaneous-132
1.81135	-7.71531	Miscellaneous-404
6.47922	-3.79737	Upper-layer intratelencephalic-129
6.7147	-3.62941	Upper-layer intratelencephalic-129
3.44774	12.699	CGE interneuron-289
13.4815	9.62214	MGE interneuron-261
4.91377	13.7703	CGE interneuron-284
9.24812	-3.00786	Upper-layer intratelencephalic-130
12.0471	9.99071	MGE interneuron-257
3.1817	11.746	CGE interneuron-289
2.05864	-7.17627	Miscellaneous-404
-1.22889	-7.25557	Deep-layer intratelencephalic-139
-1.83799	-4.49314	Deep-layer intratelencephalic-141
10.8537	5.2694	MGE interneuron-251
1.7084	-6.64679	Deep-layer intratelencephalic-137
1.87349	-7.58975	Miscellaneous-404
7.07219	6.50711	Committed oligodendrocyte precursor-43
-1.56489	-5.79286	Deep-layer intratelencephalic-140
1.89857	-6.77914	Upper-layer intratelencephalic-138
2.92631	-6.64838	Miscellaneous-132
1.61726	-7.52494	Miscellaneous-404
-2.97195	-6.8562	Deep-layer intratelencephalic-144
8.81361	6.55268	Committed oligodendrocyte precursor-41
0.538265	14.4875	Deep-layer near-projecting-94
-3.59545	-6.53102	Deep-layer intratelencephalic-144
-1.04348	-6.74434	Deep-layer intratelencephalic-139
-2.43547	-4.69268	Deep-layer intratelencephalic-142
8.14315	11.926	CGE interneuron-279
1.76442	7.00243	Deep-layer corticothalamic and 6b-109
13.6699	5.17318	MGE interneuron-252
8.51248	6.1622	Oligodendrocyte-45
-2.37856	-1.47534	Deep-layer intratelencephalic-149
4.88747	10.5656	CGE interneuron-293
-1.82379	-6.70313	Deep-layer intratelencephalic-139
14.0599	-7.7627	Deep-layer intratelencephalic-150
-4.92674	7.04546	Deep-layer corticothalamic and 6b-106
-3.92853	-5.32046	Deep-layer intratelencephalic-143
-2.18524	-1.39817	Deep-layer intratelencephalic-149
9.10421	6.30528	Committed oligodendrocyte precursor-41
1.28282	6.48944	Deep-layer corticothalamic and 6b-108
-2.5169	0.0461193	Deep-layer intratelencephalic-147
-3.39246	-1.12956	Deep-layer intratelencephalic-149
-2.5513	-1.10195	Deep-layer intratelencephalic-149
1.97254	6.39311	Deep-layer corticothalamic and 6b-109
8.95186	18.0873	LAMP5-LHX6 and Chandelier-274
-3.2816	6.88096	Deep-layer corticothalamic and 6b-99
-2.40505	5.94724	Deep-layer corticothalamic and 6b-98
-2.83099	-0.588564	Deep-layer intratelencephalic-149
-2.98162	0.463508	Deep-layer intratelencephalic-148
-3.89052	7.08151	Deep-layer corticothalamic and 6b-106
-2.26478	6.46221	Deep-layer corticothalamic and 6b-98
5.06829	0.770831	Upper-layer intratelencephalic-123
5.3183	-0.509163	Upper-layer intratelencephalic-123
1.68373	-8.80177	Miscellaneous-404
16.6044	5.14064	MGE interneuron-250
7.04147	-2.86467	Upper-layer intratelencephalic-129
6.81499	-3.79167	Upper-layer intratelencephalic-129
19.7957	1.81146	Astrocyte-52
-1.47478	-4.33776	Deep-layer intratelencephalic-141
1.61491	-8.32522	Upper-layer intratelencephalic-138
2.43643	-8.17809	Miscellaneous-177
2.96466	-8.01134	Miscellaneous-132
0.142751	15.5861	Deep-layer near-projecting-93
2.07969	-7.46984	Upper-layer intratelencephalic-138
-0.33559	-7.70167	Deep-layer intratelencephalic-139
8.23477	6.71985	Committed oligodendrocyte precursor-41
-3.62195	-6.90145	Deep-layer intratelencephalic-144
2.03356	-7.36956	Miscellaneous-404
1.95129	-7.61764	Upper-layer intratelencephalic-138
1.39044	-8.96015	Upper-layer intratelencephalic-138
2.15478	-8.43717	Miscellaneous-132
-2.48333	-7.12336	Deep-layer intratelencephalic-139
22.5233	1.63605	Oligodendrocyte precursor-35
-2.55292	-6.95979	Deep-layer intratelencephalic-140
2.05296	-7.69964	Upper-layer intratelencephalic-138
1.18628	-8.62582	Miscellaneous-177
2.93655	-5.47888	Miscellaneous-404
-2.92135	-6.71713	Deep-layer intratelencephalic-144
6.26933	-4.99923	Upper-layer intratelencephalic-135
12.919	4.36892	MGE interneuron-252
1.71041	-8.754	Miscellaneous-404
-1.82527	-6.90862	Deep-layer intratelencephalic-140
3.66418	-5.53107	Upper-layer intratelencephalic-135
-1.43169	-6.6617	Deep-layer intratelencephalic-140
2.8626	-7.76385	Miscellaneous-404
12.6956	10.7959	MGE interneuron-261
2.04289	-7.5159	Miscellaneous-177
4.54392	6.06347	LAMP5-LHX6 and Chandelier-264
-3.44681	-6.19729	Deep-layer intratelencephalic-144
2.1366	-7.70439	Miscellaneous-404
-3.3698	-4.97525	Deep-layer intratelencephalic-142
-2.07601	-0.797934	Deep-layer intratelencephalic-149
12.5397	17.493	CGE interneuron-287
-2.68889	-7.20005	Deep-layer intratelencephalic-142
13.1995	-7.94879	Deep-layer intratelencephalic-151
14.6982	-7.02774	Deep-layer intratelencephalic-150
1.86504	6.51649	Deep-layer corticothalamic and 6b-109
-4.05419	-5.53154	Deep-layer intratelencephalic-144
1.05794	-4.62798	Deep-layer intratelencephalic-137
14.5131	-6.60496	Deep-layer intratelencephalic-150
-3.40663	-4.41253	Deep-layer intratelencephalic-142
15.1749	8.15632	MGE interneuron-253
-2.61837	-1.37399	Deep-layer intratelencephalic-149
-3.41795	-1.42504	Deep-layer intratelencephalic-149
-0.545194	15.5166	Deep-layer near-projecting-96
-3.19217	-7.07918	Deep-layer intratelencephalic-142
1.4995	-5.64456	Deep-layer intratelencephalic-137
2.43607	-7.27567	Miscellaneous-132
15.0103	6.01539	MGE interneuron-252
19.6639	3.97629	Vascular-22
-3.61041	-4.34805	Deep-layer intratelencephalic-142
-2.45139	-1.40789	Deep-layer intratelencephalic-149
13.373	7.09605	MGE interneuron-254
-3.13808	-6.90157	Deep-layer intratelencephalic-140
-3.67226	-5.07038	Deep-layer intratelencephalic-143
1.32981	6.19764	Deep-layer corticothalamic and 6b-109
6.8887	-4.07003	Upper-layer intratelencephalic-129
9.61228	18.4482	LAMP5-LHX6 and Chandelier-274
-2.88287	-0.418904	Deep-layer intratelencephalic-148
11.3536	18.0102	CGE interneuron-288
-2.91378	7.459	Deep-layer corticothalamic and 6b-98
-1.83685	-1.73865	Deep-layer intratelencephalic-149
3.1313	-5.37264	Miscellaneous-404
12.7379	18.1393	CGE interneuron-288
9.31079	-2.56089	Upper-layer intratelencephalic-130
6.64524	-3.57012	Upper-layer intratelencephalic-129
22.3719	1.16648	Oligodendrocyte precursor-34
8.80199	-5.6793	Upper-layer intratelencephalic-134
11.9337	9.96473	MGE interneuron-261
7.43774	11.9225	CGE interneuron-292
7.29216	-1.82356	Upper-layer intratelencephalic-130
22.7032	1.33043	Oligodendrocyte precursor-35
7.32282	-4.4805	Upper-layer intratelencephalic-129
4.69162	-2.13277	Upper-layer intratelencephalic-126
5.80777	-2.18746	Upper-layer intratelencephalic-129
8.37344	-2.31412	Upper-layer intratelencephalic-129
2.61703	-7.02952	Miscellaneous-404
5.51846	-4.51581	Miscellaneous-404
19.0325	0.848026	Astrocyte-52
9.5882	-2.49141	Upper-layer intratelencephalic-130
-0.908189	-7.27977	Deep-layer intratelencephalic-139
1.39474	-8.28862	Miscellaneous-404
1.86102	-8.37057	Miscellaneous-404
-3.21488	-6.70747	Deep-layer intratelencephalic-144
12.8826	10.784	MGE interneuron-261
13.9716	3.65661	MGE interneuron-251
3.13385	-6.79859	Upper-layer intratelencephalic-129
1.50488	-8.38329	Upper-layer intratelencephalic-138
13.2277	3.9823	MGE interneuron-252
2.28051	-7.71417	Upper-layer intratelencephalic-138
6.53284	11.5617	CGE interneuron-292
2.25031	-7.00854	Miscellaneous-132
2.44998	-7.67247	Upper-layer intratelencephalic-138
-0.773704	-4.01795	Deep-layer intratelencephalic-142
2.25532	-7.25178	Upper-layer intratelencephalic-138
1.66694	-7.92835	Miscellaneous-404
-1.02421	-4.02768	Deep-layer intratelencephalic-142
-2.78664	-6.99749	Deep-layer intratelencephalic-144
1.79836	-7.39249	Miscellaneous-404
1.46691	-8.72825	Upper-layer intratelencephalic-138
2.06557	-7.58957	Upper-layer intratelencephalic-138
2.52013	-7.47622	Upper-layer intratelencephalic-138
13.6427	4.70016	MGE interneuron-254
-3.15784	-6.9308	Deep-layer intratelencephalic-144
2.2803	-8.04988	Miscellaneous-132
1.67713	-8.5497	Upper-layer intratelencephalic-138
7.93004	6.26594	Committed oligodendrocyte precursor-43
2.65532	-7.50325	Miscellaneous-404
-0.931692	-7.54465	Deep-layer intratelencephalic-139
-4.12978	-5.8888	Deep-layer intratelencephalic-144
2.28763	-8.76327	Upper-layer intratelencephalic-138
-2.94493	-7.03444	Deep-layer intratelencephalic-144
22.4809	1.32029	Oligodendrocyte precursor-34
-1.86269	-4.36239	Deep-layer intratelencephalic-142
-2.30035	-6.43788	Deep-layer intratelencephalic-140
1.48541	-8.75117	Miscellaneous-404
1.99342	-7.96836	Miscellaneous-404
3.53733	10.9748	CGE interneuron-296
12.5767	5.91775	MGE interneuron-254
7.24845	6.55335	Vascular-19
14.0603	-7.93052	Deep-layer intratelencephalic-150
-3.0207	-0.374503	Deep-layer intratelencephalic-148
0.516647	14.3805	Deep-layer near-projecting-94
1.53289	6.77215	Deep-layer corticothalamic and 6b-109
22.7314	0.651121	Oligodendrocyte precursor-34
0.645359	14.3558	Deep-layer near-projecting-94
15.0791	7.88451	MGE interneuron-253
-4.54076	7.16592	Deep-layer corticothalamic and 6b-106
-2.77295	-1.60276	Deep-layer intratelencephalic-148
9.18063	17.9677	LAMP5-LHX6 and Chandelier-274
-3.09868	-0.515929	Deep-layer intratelencephalic-149
19.1879	0.647743	Astrocyte-52
3.29308	-5.47736	Upper-layer intratelencephalic-135
4.7929	0.787381	Upper-layer intratelencephalic-123
4.30343	-0.780462	Upper-layer intratelencephalic-121
3.10895	11.69	CGE interneuron-289
6.49264	-3.96901	Upper-layer intratelencephalic-129
9.03149	-2.76733	Upper-layer intratelencephalic-130
12.7077	18.0853	CGE interneuron-288
4.0825	0.466191	Upper-layer intratelencephalic-121
4.02682	13.1527	CGE interneuron-290
7.11514	-5.09073	Upper-layer intratelencephalic-134
5.62629	-2.80463	Upper-layer intratelencephalic-129
14.8682	3.93512	MGE interneuron-250
6.46174	-4.96554	Upper-layer intratelencephalic-134
2.48632	-7.71359	Upper-layer intratelencephalic-138
12.6633	10.8473	MGE interneuron-261
3.16831	12.2107	CGE interneuron-289
6.95225	-4.15941	Upper-layer intratelencephalic-129
7.10053	-4.21884	Upper-layer intratelencephalic-129
19.3192	-3.25664	Microglia-11
15.4909	3.96629	MGE interneuron-251
2.00808	-7.53601	Upper-layer intratelencephalic-135
2.31742	-6.92297	Miscellaneous-404
1.94699	-7.99991	Miscellaneous-404
-1.62479	-6.77572	Deep-layer intratelencephalic-139
14.9128	4.40219	MGE interneuron-250
1.71065	-8.14839	Upper-layer intratelencephalic-138
19.0936	-7.90293	Vascular-15
1.44331	-8.4577	Upper-layer intratelencephalic-138
14.721	5.41288	MGE interneuron-252
-3.02775	-6.67098	Deep-layer intratelencephalic-144
1.62007	-8.69733	Upper-layer intratelencephalic-134
2.5365	-7.40711	Miscellaneous-132
1.71818	-8.2139	Miscellaneous-404
6.82017	5.8909	Oligodendrocyte-44
-3.05034	-6.86937	Deep-layer intratelencephalic-140
12.373	9.42863	MGE interneuron-261
-1.25273	-7.69576	Deep-layer intratelencephalic-139
1.54033	-8.26557	Miscellaneous-404
12.5341	9.53472	MGE interneuron-262
-2.39906	-5.48251	Deep-layer intratelencephalic-144
14.1775	-7.73876	Deep-layer intratelencephalic-150
-3.5103	-5.79242	Deep-layer intratelencephalic-144
0.722285	-6.97887	Deep-layer intratelencephalic-139
-3.88638	-4.68553	Deep-layer intratelencephalic-142
-3.9499	7.25362	Deep-layer corticothalamic and 6b-106
-4.52304	-6.15166	Deep-layer intratelencephalic-144
1.08215	-4.41694	Deep-layer intratelencephalic-137
-3.39972	-6.94389	Deep-layer intratelencephalic-142
-5.15908	7.4253	Deep-layer corticothalamic and 6b-106
-2.16369	-1.75503	Deep-layer intratelencephalic-149
12.0467	18.7717	CGE interneuron-288
18.5771	0.980111	Deep-layer intratelencephalic-143
12.7051	18.4406	CGE interneuron-288
22.299	1.08257	Oligodendrocyte precursor-34
13.8594	-8.28423	Deep-layer intratelencephalic-150
-3.15667	-6.62868	Deep-layer intratelencephalic-144
5.27369	10.2986	CGE interneuron-294
-2.70496	-5.48377	Deep-layer intratelencephalic-142
13.422	11.638	MGE interneuron-262
19.0993	-7.89592	Vascular-15
-0.0184673	15.2432	Deep-layer near-projecting-88
12.9661	5.1214	MGE interneuron-254
-4.17011	-5.37619	Deep-layer intratelencephalic-142
14.9218	9.99881	MGE interneuron-258
-1.41647	-7.41736	Deep-layer intratelencephalic-139
13.6243	-8.57963	Deep-layer intratelencephalic-150
0.612047	14.4626	Deep-layer near-projecting-94
-2.15533	-2.11962	Deep-layer intratelencephalic-148
0.863768	6.76988	Deep-layer corticothalamic and 6b-109
-2.12314	6.59043	Deep-layer corticothalamic and 6b-98
-2.89889	-0.349264	Deep-layer intratelencephalic-148
14.9746	10.0144	MGE interneuron-258
8.97019	14.4333	CGE interneuron-286
3.74185	-0.34272	Upper-layer intratelencephalic-122
7.38315	15.4575	CGE interneuron-282
4.58963	-2.04783	Upper-layer intratelencephalic-124
11.6221	14.4879	CGE interneuron-286
19.1868	0.737455	Astrocyte-52
4.58587	-0.0829591	Upper-layer intratelencephalic-122
3.92576	0.657665	Upper-layer intratelencephalic-122
9.57595	12.0992	CGE interneuron-278
11.4306	14.3838	CGE interneuron-286
9.68584	11.6828	CGE interneuron-278
3.76486	-1.15039	Upper-layer intratelencephalic-122
17.3951	-0.292539	Astrocyte-58
4.60258	-2.13717	Upper-layer intratelencephalic-121
4.06974	-1.14897	Upper-layer intratelencephalic-122
4.01878	-1.33205	Upper-layer intratelencephalic-121
7.70594	15.4491	CGE interneuron-282
3.38458	-0.894636	Upper-layer intratelencephalic-121
6.3057	13.1941	CGE interneuron-291
19.1973	1.91324	Astrocyte-52
7.29764	15.5004	CGE interneuron-282
8.90644	14.127	CGE interneuron-284
9.19626	11.8262	CGE interneuron-278
12.0188	15.503	CGE interneuron-286
6.22391	13.0552	CGE interneuron-291
4.60712	-0.728969	Upper-layer intratelencephalic-124
19.8182	-2.84925	Microglia-11
1.6731	-8.33615	Miscellaneous-404
8.5234	-5.36091	Upper-layer intratelencephalic-134
6.48629	-4.21556	Upper-layer intratelencephalic-129
8.36214	-5.29141	Upper-layer intratelencephalic-134
15.8765	4.68104	MGE interneuron-250
2.12186	-7.33267	Miscellaneous-132
22.2302	0.825735	Oligodendrocyte precursor-34
2.21799	-6.75105	Upper-layer intratelencephalic-138
8.75166	6.95217	MGE interneuron-246
-2.95786	-5.63184	Deep-layer intratelencephalic-144
2.20453	-7.2253	Miscellaneous-404
2.23466	-6.96358	Miscellaneous-404
7.53773	-4.48049	Upper-layer intratelencephalic-134
6.7697	12.3115	CGE interneuron-292
7.27269	7.05205	Committed oligodendrocyte precursor-43
-1.6737	-1.81273	Deep-layer intratelencephalic-149
-3.26919	-5.84558	Deep-layer intratelencephalic-144
-3.75368	-5.08769	Deep-layer intratelencephalic-144
-3.21903	-4.61576	Deep-layer intratelencephalic-142
-2.58273	-6.08707	Deep-layer intratelencephalic-142
1.311	-8.29369	Upper-layer intratelencephalic-138
-3.17256	-6.40189	Deep-layer intratelencephalic-144
22.6911	0.519705	Oligodendrocyte precursor-34
-2.18525	-3.70107	Deep-layer intratelencephalic-142
2.24702	-7.29234	Upper-layer intratelencephalic-138
-4.00043	-6.38012	Deep-layer intratelencephalic-144
2.02056	-7.92861	Miscellaneous-404
-0.852698	-7.58318	Deep-layer intratelencephalic-139
-2.54049	-6.42784	Deep-layer intratelencephalic-140
9.56055	18.024	LAMP5-LHX6 and Chandelier-274
-2.54803	-1.41505	Deep-layer intratelencephalic-149
-2.10183	-1.23592	Deep-layer intratelencephalic-149
14.3032	-7.43921	Deep-layer intratelencephalic-150
-0.691852	-4.36228	Deep-layer intratelencephalic-142
0.518832	14.4017	Deep-layer near-projecting-94
-5.19951	7.32799	Deep-layer corticothalamic and 6b-106
-3.15386	-5.89597	Deep-layer intratelencephalic-144
0.912097	-4.51272	Deep-layer intratelencephalic-137
14.9091	10.3287	MGE interneuron-258
13.883	3.90319	MGE interneuron-252
1.96921	6.45465	Deep-layer corticothalamic and 6b-109
-0.54379	14.7524	Deep-layer near-projecting-86
22.5378	0.459055	Oligodendrocyte precursor-35
-2.67982	0.323721	Deep-layer intratelencephalic-149
12.9389	6.94441	MGE interneuron-254
-1.59375	-1.3857	Deep-layer intratelencephalic-149
0.342949	14.3731	Deep-layer near-projecting-94
-2.76769	-1.1849	Deep-layer intratelencephalic-149
14.4969	6.04299	MGE interneuron-252
7.37655	5.55221	Oligodendrocyte-49
11.6014	18.0079	CGE interneuron-288
5.84499	-2.55876	Upper-layer intratelencephalic-129
5.85256	-3.21231	Upper-layer intratelencephalic-129
8.85952	-2.24038	Upper-layer intratelencephalic-130
6.16641	13.1082	CGE interneuron-291
3.43104	11.6714	CGE interneuron-289
7.1201	-4.13142	Upper-layer intratelencephalic-129
8.45226	-2.20666	Upper-layer intratelencephalic-130
5.75064	10.6952	CGE interneuron-294
15.5923	5.22513	MGE interneuron-250
1.46642	-8.54798	Upper-layer intratelencephalic-138
8.25499	-2.4182	Upper-layer intratelencephalic-130
17.4162	1.87236	Upper-layer intratelencephalic-123
4.94351	-1.16998	Upper-layer intratelencephalic-124
11.0961	14.2925	CGE interneuron-286
11.5565	14.6903	CGE interneuron-286
5.04957	0.00443212	Upper-layer intratelencephalic-123
8.50729	14.401	CGE interneuron-282
22.011	1.38564	Oligodendrocyte precursor-34
9.31909	14.3472	CGE interneuron-286
17.3959	1.80234	Upper-layer intratelencephalic-120
9.53165	14.2723	CGE interneuron-286
6.10634	13.2023	CGE interneuron-291
11.8829	17.2818	Upper-layer intratelencephalic-123
5.68116	12.9917	CGE interneuron-291
18.5133	-2.99409	Microglia-11
12.45	17.7534	CGE interneuron-287
5.5774	-1.95095	Upper-layer intratelencephalic-121
7.3864	12.4804	CGE interneuron-292
-3.52433	-5.64698	Deep-layer intratelencephalic-144
4.4251	12.7044	CGE interneuron-290
13.7855	9.7047	MGE interneuron-261
7.88257	6.56045	Committed oligodendrocyte precursor-41
4.27358	13.3151	CGE interneuron-284
6.20403	-2.81432	Upper-layer intratelencephalic-126
7.18675	-2.93391	Upper-layer intratelencephalic-129
13.4793	9.51557	MGE interneuron-259
6.00494	-3.72572	Upper-layer intratelencephalic-129
9.07101	-2.80795	Upper-layer intratelencephalic-130
19.0973	2.07324	Astrocyte-52
1.79252	-8.64931	Upper-layer intratelencephalic-138
1.27364	-5.28682	Deep-layer intratelencephalic-137
1.92574	-7.32456	Miscellaneous-132
-3.70283	-6.37629	Deep-layer intratelencephalic-144
1.49967	-7.56746	Miscellaneous-404
15.709	5.06396	MGE interneuron-249
-2.71173	-4.74167	Deep-layer intratelencephalic-142
22.3094	1.08349	Oligodendrocyte precursor-35
12.6658	11.0788	MGE interneuron-262
1.59632	-7.13271	Deep-layer intratelencephalic-137
-3.03376	-6.43383	Deep-layer intratelencephalic-144
1.97418	-7.25262	Miscellaneous-132
-2.20601	-4.72005	Deep-layer intratelencephalic-141
6.01608	-5.14227	Upper-layer intratelencephalic-135
-1.95863	-4.5414	Deep-layer intratelencephalic-141
22.5013	0.777971	Oligodendrocyte precursor-34
-2.06573	-1.62799	Deep-layer intratelencephalic-149
-1.69171	-2.48454	Deep-layer intratelencephalic-148
-2.47695	-1.47554	Deep-layer intratelencephalic-148
-2.87741	-4.31587	Deep-layer intratelencephalic-142
14.5269	-6.59446	Deep-layer intratelencephalic-150
-2.26797	-5.83264	Deep-layer intratelencephalic-139
9.2878	6.47975	Committed oligodendrocyte precursor-41
-2.55246	-1.11466	Deep-layer intratelencephalic-149
-3.17836	-5.00205	Deep-layer intratelencephalic-142
14.8003	7.18335	MGE interneuron-253
-1.89404	-6.80407	Deep-layer intratelencephalic-139
0.0552225	15.1482	Deep-layer near-projecting-91
-2.65888	-1.43169	Deep-layer intratelencephalic-149
-3.57775	-4.68159	Deep-layer intratelencephalic-142
19.0701	-7.9685	Vascular-15
14.8413	10.2648	MGE interneuron-258
13.0149	7.04755	MGE interneuron-254
3.63941	10.6277	CGE interneuron-296
-2.12464	0.108851	Deep-layer intratelencephalic-147
-1.33054	-1.5395	Deep-layer intratelencephalic-149
-5.00184	7.54902	Deep-layer corticothalamic and 6b-106
7.0094	-2.05944	Upper-layer intratelencephalic-129
5.14874	-1.40008	Upper-layer intratelencephalic-121
5.33991	10.7244	CGE interneuron-293
6.88429	12.7226	CGE interneuron-292
9.12007	-2.83203	Upper-layer intratelencephalic-130
12.1961	11.0429	MGE interneuron-257
13.4133	8.93457	MGE interneuron-261
9.77987	11.7316	CGE interneuron-278
9.95065	14.2302	CGE interneuron-286
4.44505	-0.915779	Upper-layer intratelencephalic-122
3.49276	-1.00882	Upper-layer intratelencephalic-121
8.06601	15.2906	CGE interneuron-282
11.7404	14.4831	CGE interneuron-286
19.2725	0.584965	Astrocyte-52
4.82876	-0.664675	Upper-layer intratelencephalic-124
10.3498	14.2065	CGE interneuron-286
7.83801	13.9558	CGE interneuron-283
11.5118	14.5221	CGE interneuron-286
8.24169	14.6861	CGE interneuron-282
11.1734	14.4064	CGE interneuron-286
19.2627	-2.95304	Microglia-8
4.74359	-0.612824	Upper-layer intratelencephalic-124
7.75779	14.0999	CGE interneuron-283
4.45404	13.2909	CGE interneuron-291
6.98868	13.0468	CGE interneuron-283
1.2969	-6.86144	Deep-layer intratelencephalic-137
-1.46289	-7.20605	Deep-layer intratelencephalic-140
5.35551	10.173	CGE interneuron-294
2.56829	-7.49355	Miscellaneous-132
1.8088	-7.66737	Upper-layer intratelencephalic-138
-3.8029	-6.70346	Deep-layer intratelencephalic-144
2.35065	-7.6651	Upper-layer intratelencephalic-138
19.5833	1.89684	Astrocyte-52
-3.39279	-4.90858	Deep-layer intratelencephalic-143
-0.928986	-7.5124	Deep-layer intratelencephalic-139
3.32753	-5.52631	Miscellaneous-177
-0.737123	-7.45594	Deep-layer intratelencephalic-149
-3.53343	-4.7735	Deep-layer intratelencephalic-142
-2.96879	-5.77151	Deep-layer intratelencephalic-144
2.58408	-7.02838	Miscellaneous-404
-3.28034	-0.930595	Deep-layer intratelencephalic-149
-2.30733	-1.03588	Deep-layer intratelencephalic-148
14.0751	-7.99834	Deep-layer intratelencephalic-150
1.06207	-6.99276	Deep-layer intratelencephalic-137
-3.22399	-4.86426	Deep-layer intratelencephalic-142
1.90155	6.46882	Deep-layer corticothalamic and 6b-109
12.9259	5.37468	MGE interneuron-252
18.5406	-4.15269	Microglia-11
13.9042	11.3007	MGE interneuron-257
14.2499	-7.68671	Deep-layer intratelencephalic-150
0.641438	14.3745	Deep-layer near-projecting-94
0.428067	-3.31367	Deep-layer intratelencephalic-149
13.2692	-7.73779	Deep-layer intratelencephalic-151
16.189	9.21174	MGE interneuron-258
1.13677	-4.51134	Deep-layer intratelencephalic-137
8.2061	5.60216	Oligodendrocyte-44
1.58644	-6.20416	Deep-layer intratelencephalic-137
2.02778	6.84723	Deep-layer corticothalamic and 6b-109
-3.41335	-4.98554	Deep-layer intratelencephalic-142
0.415969	7.88769	Deep-layer corticothalamic and 6b-108
-3.81321	-4.37276	Deep-layer intratelencephalic-142
-4.81758	7.46024	Deep-layer corticothalamic and 6b-106
14.8694	10.6643	MGE interneuron-258
-2.69641	-1.40038	Deep-layer intratelencephalic-149
-1.14414	-2.21312	Deep-layer intratelencephalic-148
-5.14102	7.35297	Deep-layer corticothalamic and 6b-106
-3.846	6.77431	Deep-layer corticothalamic and 6b-99
8.26714	6.10296	Oligodendrocyte-45
-2.89322	0.706886	Deep-layer intratelencephalic-147
-3.5829	-1.04765	Deep-layer intratelencephalic-148
-3.33894	-0.603936	Deep-layer intratelencephalic-149
-2.81117	-1.03655	Deep-layer intratelencephalic-148
13.277	5.23167	MGE interneuron-254
-2.91218	-0.490961	Deep-layer intratelencephalic-148
6.41664	-4.03901	Upper-layer intratelencephalic-129
7.43522	6.14483	LAMP5-LHX6 and Chandelier-275
13.7168	8.61453	MGE interneuron-259
9.55899	-2.54238	Upper-layer intratelencephalic-130
3.15682	11.8322	CGE interneuron-289
6.92804	11.7969	CGE interneuron-292
19.1858	0.108689	Astrocyte-52
[truncated: 45,704 more rows]
