# Supplementary material for: A brain cell atlas integrating single-cell transcriptomes across human brain regions
Source: Nat Med. 2024 Aug 2;30(9):2679–91. doi: 10.1038/s41591-024-03150-z (PMC11405287; doi:10.1038/s41591-024-03150-z)
Supplement: Supplementary file 6 — Statistical source data. [file 41591_2024_3150_MOESM6_ESM.xlsx]

## Sheet: Fig. 3b
Study	Cell number
Hochgerner et al.	24185
Zhong et al.	33128
Zhou et al.	69873
Tran et al.	10268
Ayhan et al.	122032
Franjic et al.	191611

## Sheet: Fig. 3f
avg_log2FC	p_val_adj	gene
1.17588	7.17383e-218	UBE2C
1.00808	3.61341e-211	BIRC5
1.14787	6.28006e-204	TOP2A
0.907147	5.31555e-200	PBK
1.61461	1.53142e-186	HMGB2
1.06637	7.97451e-186	EOMES
0.905169	2.42255e-185	CCNB2
0.997942	4.23506e-181	NUSAP1
0.940438	7.43695e-179	MKI67
0.851445	9.2099e-176	PRC1
0.80226	7.03444e-174	RRM2
1.14297	1.16697e-172	CENPF
0.80959	7.77284e-169	CDK1
0.747461	4.66842e-168	CENPM
0.812635	1.47582e-165	TPX2
1.11796	4.43489e-161	CKS2
0.800613	3.25757e-160	CDC20
0.957728	4.76249e-142	CKS1B
0.662325	7.20981e-137	CDCA3
0.581096	1.62335e-135	AURKB
0.75994	7.54942e-135	MAD2L1
0.691771	9.48995e-133	CDCA8
0.713993	9.12556e-130	CCNA2
0.68425	1.38998e-127	CDKN2C
0.84804	1.39757e-127	CCNB1
1.00047	1.87793e-126	SMC4
0.610193	7.60459e-126	ASPM
0.823738	2.44621e-123	CENPA
0.667147	4.75097e-123	NUF2
0.730916	1.32837e-122	TYMS
0.561027	1.14957e-121	CKAP2L
0.61378	3.76386e-121	TACC3
0.702166	5.15088e-121	MFAP4
0.691385	1.74661e-118	RACGAP1
0.476342	1.12327e-117	NCAPG
0.673648	2.48626e-113	CENPE
0.515205	1.35694e-112	SPC24
0.936221	8.84887e-111	LMNB1
1.12551	1.27697e-109	MDK
0.460794	1.7868e-108	HJURP
0.448127	1.64083e-107	HMMR
0.543003	3.04259e-106	FBXO5
0.716258	3.54612e-104	CENPW
0.73609	7.62226e-103	UBE2T
0.465009	3.50782e-101	KIF2C
0.478063	4.28745e-101	KIF11
0.417493	7.39508e-101	TK1
0.73357	9.25092e-97	SPC25
0.471074	1.05886e-96	NDC80
0.372814	2.38538e-95	TROAP
0.672628	3.37067e-94	KNSTRN
0.677616	4.41664e-94	NEUROG2
0.407069	1.85758e-93	TTK
0.435836	6.21332e-91	KIF23
0.415053	2.93495e-90	DLGAP5
0.838827	5.52502e-90	EZH2
0.956731	1.14249e-89	ANP32B
0.841587	2.62964e-89	SMC2
0.456768	3.06299e-89	CENPU
0.525419	8.65242e-89	TEX30
1.04717	9.06836e-89	HES6
0.578349	1.18115e-88	INSM1
0.632457	2.62275e-88	CLIC1
0.380592	3.8836e-88	MELK
0.4938	4.72709e-88	MXD3
0.388941	2.45533e-87	CDT1
0.500487	2.53579e-87	TRIM59
1.11897	4.39809e-87	UBE2S
0.882108	4.51553e-86	CSRP2
0.407544	1.90844e-85	GTSE1
1.03965	4.89311e-85	RAN
1.02012	2.20842e-83	RANBP1
0.946751	2.91182e-83	HNRNPAB
0.835569	5.38491e-83	ODC1
0.868281	2.31815e-82	SNRPB
0.494714	3.14159e-82	CENPH
0.406384	1.58157e-81	RAD51AP1
0.478383	3.76505e-81	AURKA
0.394399	6.77237e-81	ESCO2
0.416601	1.04886e-80	NEUROD4
0.711456	1.15358e-80	MCM7
0.752629	3.93639e-80	LSM2
0.981901	5.04033e-80	DEK
0.351009	8.45953e-80	FOXM1
0.358499	8.67784e-80	CDCA5
0.356975	3.82861e-79	CDCA2
0.905407	9.35075e-79	CDK4
0.355449	2.95064e-78	CENPN
0.82028	1.06255e-77	ANP32E
0.332679	1.08791e-75	BUB1B
0.321005	4.30958e-75	DEPDC1
0.483909	5.02311e-75	PLK1
0.851263	7.322e-75	LSM5
0.584393	1.30887e-73	ACTL6A
0.609858	3.3345e-73	TAC3
0.336294	4.65013e-73	BUB1
0.918822	5.58148e-73	DUT
0.318814	1.38915e-72	SKA1
0.594252	1.74841e-72	NSMCE4A
0.547017	3.36436e-72	RNASEH2A
0.473201	1.23167e-71	CDKN3
0.659953	1.36734e-71	ASCL1
0.484469	7.93114e-71	MFAP2
0.352081	1.71933e-70	DTL
0.472626	1.93254e-70	GMNN
0.422443	9.40122e-70	TFAP2C
0.818352	9.8096e-70	LSM4
0.321251	7.83186e-69	TIMELESS
0.318396	1.3612e-68	SKA3
0.319203	1.49306e-68	ASF1B
0.697594	4.51482e-68	DTYMK
0.498899	5.08261e-68	RFC4
1.08148	1.35058e-67	TUBA1B
0.763381	7.82671e-67	CCDC34
0.365921	1.94965e-66	E2F1
0.907101	4.035e-65	ERH
0.383958	1.3995e-64	CENPK
0.264053	1.14387e-63	CEP55
0.347192	4.3792e-63	NEK2
0.831067	1.27781e-62	SNRPE
0.311763	1.93032e-62	CDC25C
0.413707	2.84788e-62	NCAPD2
0.792126	5.71924e-62	SNRPD1
0.413383	7.50109e-62	ECT2
0.748726	1.34157e-61	ELAVL2
0.31563	1.3853e-61	CDK2
0.414763	2.66776e-61	RAB13
0.375724	3.41979e-61	MCM5
0.546026	3.45702e-61	NT5DC2
0.859554	9.76976e-61	IGFBPL1
0.254551	3.33665e-60	NCAPH
0.336784	1.71923e-59	FAM83D
0.645406	2.54608e-59	PCNA
0.712052	3.34452e-59	VIM
0.744591	3.34471e-59	LSM3
0.436034	6.76191e-59	TEAD2
0.439633	7.71903e-59	CKLF
0.636945	9.15289e-59	CKAP2
0.624617	1.21331e-58	USP1
0.801449	1.38969e-58	LGALS1
0.866453	3.66351e-58	SUMO2
0.812223	7.52815e-58	SNRPG
0.634175	8.98384e-58	TSEN34
0.888996	9.38732e-58	YBX1
0.849733	1.29039e-57	MARCKS
0.896786	1.45914e-57	HMGN1
0.813864	2.52457e-57	NDUFC2
0.240621	3.55141e-57	CDC45
0.79798	3.67454e-57	SNRPF
0.732584	3.89215e-57	BUB3
-0.968168	7.06664e-57	NRXN1
0.304168	1.08627e-56	SAPCD2
0.857192	1.99043e-56	PRDX1
0.650355	2.59829e-56	PPP1R14B
0.741298	7.22854e-56	PSMB6
0.69686	2.18671e-55	HDGF
0.741631	2.57568e-55	BANF1
0.716494	2.71885e-55	GTF2A2
0.540687	5.28235e-55	RRM1
0.707503	5.54782e-55	GADD45G
0.28213	9.93809e-55	TRIP13
0.267211	1.45927e-54	MCM10
0.301602	1.45927e-54	PIF1
0.344749	4.62063e-54	MCM2
0.309987	5.389e-54	MFNG
0.315307	9.95353e-54	CENPL
0.383398	1.35692e-53	MCM3
0.654153	1.57392e-53	SRSF1
0.949913	3.0213e-53	TUBB
0.816694	3.3366e-53	HINT1
0.549405	5.04987e-53	PAX6
0.820582	1.05074e-52	SRSF3
0.264858	1.38698e-52	OIP5
0.60744	1.40485e-52	MEX3A
0.410889	2.20962e-52	TUBG1
0.518014	2.74749e-52	KIF22
0.789645	8.71931e-52	DDAH2
0.817129	1.10124e-51	CCND2
0.610765	2.07485e-51	SNRPC
0.822041	3.57376e-51	RPS20
0.474396	1.28917e-50	RFC2
0.607837	1.41052e-50	NUDCD2
0.346662	1.94949e-50	KIF15
0.720272	1.95775e-50	ILF2
0.85914	2.06134e-50	SOX11
0.53403	2.24652e-50	EMX1
0.705921	2.26363e-50	HNRNPF
0.918002	3.7942e-50	STMN1
0.711299	5.20812e-50	PSMA4
0.50006	6.28176e-50	DBF4
0.34205	1.31744e-49	PPP1R17
0.333519	2.58944e-49	CENPQ
0.506886	2.90317e-49	POLE3
0.891333	3.10923e-49	ARL6IP1
0.671106	3.34893e-49	PSMB3
0.845388	1.7287e-48	RPS26
0.69076	2.6293e-48	LSM6
0.317502	6.50361e-48	CDCA7
0.747512	6.94734e-48	GPX4
0.714031	8.91502e-48	NDUFA2
0.74502	1.03077e-47	TXN
0.619136	1.10928e-47	RALY
0.751513	1.10975e-47	EEF1B2
0.706511	1.19368e-47	ANAPC11
0.625956	1.27174e-47	PA2G4
0.234507	1.36044e-47	NRM
0.887438	1.69601e-47	HNRNPA1
0.435989	2.33742e-47	NCAPH2
0.697017	5.41893e-47	NEDD8
0.247388	9.38859e-47	CHEK1
0.218015	9.44006e-47	NEIL3
0.564228	9.69182e-47	DCTPP1
0.749075	1.01736e-46	SEC61G
0.731697	1.02723e-46	TUBB4B
0.741622	1.36014e-46	SNRPD2
0.651442	1.59125e-46	MAPRE1
0.468656	1.89346e-46	KIF20B
0.700052	2.09432e-46	COX5A
0.713759	2.22384e-46	LHX2
0.688741	3.10752e-46	U2AF1
0.415521	3.52469e-46	NUDT1
0.554027	4.48906e-46	KRTCAP2
0.798565	7.11269e-46	RPS9
0.309204	7.24972e-46	C4orf46
-1.16572	7.27163e-46	CADM2
0.280193	7.49809e-46	TCF19
0.80901	7.70561e-46	RPLP2
0.695158	1.04028e-45	HSPE1
0.665506	1.15783e-45	PDAP1
0.616646	1.20246e-45	MRPL52
0.316215	1.26305e-45	PRR11
0.668346	1.46721e-45	CCT7
0.666581	2.7246e-45	PPP1CA
0.666208	3.54545e-45	ENY2
0.421983	3.70483e-45	ORC6
0.720507	4.01196e-45	PTGES3
0.33527	4.01523e-45	PSMC3IP
0.795695	6.53506e-45	RPS11
0.339864	1.20276e-44	CDCA4
0.802005	1.33423e-44	RPS16
0.227484	1.76162e-44	RAD51
0.641422	2.48307e-44	PPP1CC
0.602786	3.87305e-44	SSRP1
0.769619	5.51866e-44	RPL28
0.787101	6.7383e-44	RPL8
0.690435	6.93395e-44	UBE2I
0.215492	7.67981e-44	MYBL2
0.564794	1.00633e-43	BUD31
0.769428	1.19136e-43	RPLP1
0.296166	1.27095e-43	TGIF2
0.534962	1.71628e-43	EIF3G
0.459255	1.76785e-43	GGH
0.799626	1.97379e-43	RPL7A
0.606234	3.08484e-43	MRPL51
0.660705	4.73365e-43	NDUFA11
0.363894	5.16984e-43	DMRTA2
0.861115	6.87195e-43	SOX4
0.684656	6.98652e-43	CBX1
0.702564	7.06216e-43	CNBP
0.49977	7.63119e-43	RPA3
0.626054	1.2048e-42	CACYBP
0.493415	1.36651e-42	SMARCE1
0.634698	1.54866e-42	DBI
0.748178	2.06617e-42	OAZ1
0.399659	2.13354e-42	TMEM98
0.500593	2.20194e-42	MAGOH
0.575517	2.21141e-42	DNAJC9
0.696329	2.26834e-42	HNRNPA3
0.803007	2.52181e-42	RPS5
0.571686	2.63437e-42	IER2
0.248928	2.89728e-42	MND1
0.51384	3.14051e-42	SSNA1
0.560199	3.22062e-42	PTP4A1
0.781189	4.31662e-42	RPL23
-0.957496	7.1849e-42	GRIA2
0.781774	8.17684e-42	RPL10A
0.503508	1.05347e-41	MAF1
-1.13253	1.19622e-41	NTM
0.82184	1.24387e-41	RPS15A
0.510953	1.26636e-41	ZWINT
0.313649	1.74702e-41	GINS2
0.574071	1.8195e-41	TPM4
0.376403	1.90686e-41	HIRIP3
0.729252	2.17953e-41	COX8A
-1.02712	3.31082e-41	LSAMP
0.297177	3.95747e-41	FAM111A
0.694123	4.76391e-41	SRSF7
0.260093	6.61128e-41	IGSF9
0.699608	7.06479e-41	PFN1
0.781607	7.24481e-41	RPS6
0.555838	8.18562e-41	MZT1
0.581721	9.1305e-41	CFL2
0.404749	1.17178e-40	CLSPN
0.801923	1.46014e-40	RPL18A
0.229816	1.99046e-40	HAUS4
0.761053	2.55724e-40	RPL12
0.778953	3.01032e-40	RPS2
0.483715	3.28516e-40	ASF1A
0.599987	3.43501e-40	NOP10
0.675962	5.20835e-40	LAPTM4A
0.661141	5.9145e-40	MIF
0.398339	6.71452e-40	MIS18A
0.34716	7.22188e-40	NXT1
0.773915	1.27076e-39	RPS7
0.451802	1.32974e-39	EXOSC8
0.496269	1.84418e-39	FBL
0.448981	2.16981e-39	EIF4A3
0.36466	2.3546e-39	GAS2L3
0.466769	2.38768e-39	HELLS
0.514385	2.43532e-39	IMPDH2
0.66788	2.89578e-39	FXYD6
0.505249	2.91608e-39	CCDC124
0.55839	2.95803e-39	TRMT112
0.3842	3.05572e-39	SYCE2
0.458984	3.1983e-39	POLR2C
0.362362	3.4415e-39	HMG20B
0.66287	3.74677e-39	FKBP3
0.748636	4.59446e-39	RPL14
0.34165	5.64589e-39	PIM1
0.182327	5.83638e-39	PKMYT1
0.768644	7.02952e-39	RPS8
0.619943	1.10838e-38	NDUFB7
0.369322	1.33956e-38	CDKN2AIPNL
0.653167	1.49283e-38	HNRNPA2B1
0.520401	1.76254e-38	SIVA1
0.558175	2.25255e-38	UBALD2
0.559992	2.7529e-38	ROMO1
0.707116	2.98261e-38	FABP7
0.755838	3.43301e-38	RPL23A
0.414483	3.46291e-38	LYAR
0.506869	3.47311e-38	SKA2
0.748763	3.94578e-38	RPS15
0.732741	4.43576e-38	RPS21
0.58476	5.4148e-38	NDUFA6
0.608245	7.99828e-38	TMED2
0.521328	8.25994e-38	CSNK2B
0.739768	8.47683e-38	RPL19
0.558462	9.90444e-38	ANAPC13
0.741628	1.00199e-37	CALM2
0.580205	1.08636e-37	SYNE2
0.611618	1.11204e-37	NME1
0.717449	1.13478e-37	RPL27
0.671427	1.37309e-37	SERBP1
0.651077	1.398e-37	LDHA
0.704886	1.70246e-37	EIF4A1
0.677006	2.00336e-37	RAD21
0.442634	2.15698e-37	MED30
0.63959	2.42019e-37	NCL
0.537675	2.6178e-37	IVNS1ABP
0.626819	3.11306e-37	VDAC2
0.531739	3.25853e-37	ATF4
0.739032	3.58491e-37	RPL36
0.537161	3.90075e-37	POLR2I
0.550213	4.45071e-37	SNRPD3
0.624361	4.49991e-37	ELAVL4
0.778547	4.53698e-37	RPS19
0.622053	4.55531e-37	TCP1
0.509359	4.76774e-37	MANF
0.358394	7.02242e-37	MAGOHB
0.537159	7.48793e-37	AURKAIP1
0.757089	7.55272e-37	RPS12
0.709486	7.55971e-37	FABP5
0.435966	7.73829e-37	SEPHS1
0.510197	7.97229e-37	MRPL18
-1.0777	8.34262e-37	DLGAP1
0.550036	9.30175e-37	MIS18BP1
0.405526	1.01194e-36	RCOR2
0.714146	1.12176e-36	BTF3
-1.20917	1.13825e-36	NRG3
0.63086	1.32721e-36	TMEM258
0.500724	1.86718e-36	ZNF22
0.497131	1.98613e-36	CHCHD1
0.670086	2.4398e-36	CBX3
0.420487	2.82477e-36	MRPL11
0.763054	2.87558e-36	RPS13
0.422685	3.43948e-36	PTBP1
0.233527	6.85234e-36	WEE1
0.587647	7.24077e-36	TSN
0.402487	1.1223e-35	TCF3
0.335444	1.19352e-35	PTX3
-0.908441	1.40304e-35	PPP3CA
-1.15905	1.46567e-35	RBFOX1
0.661868	1.65548e-35	PARK7
0.659952	1.77129e-35	PSMA7
0.709457	1.89808e-35	HSPA8
0.466749	2.0875e-35	RPA2
0.525999	2.22939e-35	POLR2K
0.610524	2.28819e-35	EEF1D
0.737102	2.62668e-35	RPS25
0.587595	2.64057e-35	NDUFAB1
0.632002	2.74289e-35	PCBP2
0.574929	2.90544e-35	PRMT1
0.181389	2.91445e-35	EXO1
0.520502	3.38995e-35	SF3B5
0.432356	3.42225e-35	POLE4
0.387572	3.62112e-35	MRPS15
0.596667	3.85541e-35	GNB2
0.230561	4.11993e-35	PLK4
0.497037	4.36216e-35	IER5
0.55798	4.75923e-35	CARHSP1
0.752261	5.1935e-35	RPS14
0.567418	5.45358e-35	NUDT21
-1.03889	5.53165e-35	CNTN1
0.632526	5.7307e-35	NASP
0.534851	5.7653e-35	CWC15
0.737484	6.56188e-35	FAU
0.478199	6.69523e-35	CNPY2
0.41526	6.94646e-35	TXNDC17
0.550967	7.30394e-35	DPY30
0.719092	7.97509e-35	RPL22
0.719735	9.64674e-35	RPL13
0.587562	1.02012e-34	NDUFS6
0.599352	1.20086e-34	CHD7
0.533191	1.38194e-34	SRSF9
0.425475	1.54801e-34	NME4
0.417718	1.94931e-34	RUVBL2
0.660227	2.03714e-34	EIF4G2
0.74102	2.06512e-34	RPL32
0.693151	2.8714e-34	CHCHD2
0.642206	3.67237e-34	UBL5
0.428704	3.85615e-34	SLC25A11
0.760158	4.15546e-34	RPL13A
-1.04853	4.35856e-34	DLG2
0.243413	4.51845e-34	GJC1
0.456121	4.95199e-34	MRPL28
0.485792	5.62187e-34	SNRPA1
0.646418	5.94467e-34	HDAC2
0.69535	6.31976e-34	NACA
0.448671	6.8473e-34	MRPL14
0.608931	7.00795e-34	NAP1L1
0.235488	7.68417e-34	CHEK2
0.448404	8.51759e-34	NSMCE1
0.666713	9.94421e-34	COX6B1
0.647416	1.10423e-33	HNRNPK
0.540077	1.43068e-33	FBLN1
0.593853	1.44788e-33	TBCB
0.251727	1.79581e-33	RTKN2
0.668995	1.96186e-33	CFL1
0.713589	2.02187e-33	RPL4
0.625283	2.09814e-33	KIF5B
0.523103	2.12718e-33	ZCRB1
-1.07703	2.2255e-33	LRP1B
0.374381	3.23368e-33	KCNG1
0.608226	4.13935e-33	PSMB1
0.469591	5.27614e-33	WDR83OS
0.420331	6.66127e-33	CYB5A
-0.944721	8.18364e-33	ANKS1B
0.517694	9.08776e-33	EZR
0.34874	9.63858e-33	C17orf49
0.476535	1.03631e-32	POLR2G
0.532224	1.18724e-32	OST4
0.540052	1.31443e-32	CUEDC2
0.640342	1.35952e-32	PPDPF
0.340139	1.54178e-32	UBE2L6
0.170869	1.63544e-32	REEP4
0.699998	1.67492e-32	RPL30
0.564406	1.77563e-32	PAFAH1B3
0.209959	1.77638e-32	LRR1
0.277656	1.78826e-32	UCP2
0.579902	1.8449e-32	NDUFB9
0.428379	1.9107e-32	TARDBP
0.412195	1.97542e-32	MRPL43
0.563563	2.00615e-32	SEC61B
0.565997	2.03485e-32	BTF3L4
0.641168	2.46056e-32	UQCRQ
0.564926	2.62203e-32	EIF2S2
-1.0641	2.62822e-32	DTNA
0.18746	2.97238e-32	KIF14
0.380748	3.3346e-32	LIG1
0.582986	4.01296e-32	CD63
0.618723	4.50427e-32	COX6A1
0.578087	5.08344e-32	PFDN2
0.438342	5.26146e-32	PHGDH
0.66261	5.42075e-32	ACTG1
-1.02525	6.12466e-32	PCDH9
0.529545	7.54286e-32	SYNCRIP
0.76146	7.64655e-32	RPS3A
0.623093	8.18919e-32	EIF3F
0.733754	9.36214e-32	TUBA1A
0.439386	1.04834e-31	PHF5A
0.644842	1.11595e-31	COX6C
0.434688	1.25629e-31	MAD2L2
0.466755	1.41423e-31	RNF5
-0.999145	1.6e-31	KCNMA1
0.734222	1.82762e-31	RPL11
0.344677	1.99666e-31	MCM6
0.671857	2.09324e-31	UBB
-1.05454	2.32732e-31	NAV3
-0.991649	2.3932e-31	CTNND2
0.643471	2.9616e-31	RPL22L1
0.535733	3.21201e-31	IDH2
0.462135	3.32011e-31	ADH5
0.551552	3.36406e-31	PDCD5
0.455601	3.46726e-31	OSTC
0.559092	3.52845e-31	NUDC
0.579058	3.68044e-31	PPIB
0.405723	3.90709e-31	PSME1
0.660067	5.50411e-31	UBA52
0.19205	6.34597e-31	CYP39A1
0.625481	7.07356e-31	TMA7
0.706168	7.3453e-31	RPL37A
0.677727	7.63838e-31	EEF2
0.504771	7.93901e-31	PSMC3
0.22159	8.12945e-31	CHAF1B
0.426489	8.44767e-31	ELOF1
0.320946	8.5347e-31	EFS
-0.945321	8.76802e-31	SYNE1
0.434456	8.92724e-31	TMEM147
0.488281	8.99178e-31	EMX2
0.49289	9.12356e-31	BZW1
0.32856	1.28683e-30	VKORC1
0.5022	1.3026e-30	EIF3I
0.562341	1.54528e-30	PSMB2
0.473889	1.61578e-30	JTB
0.310559	1.90864e-30	RFC5
0.428604	1.91108e-30	RNASEH2C
0.365514	2.07836e-30	HAUS1
0.616017	2.32574e-30	HNRNPH3
0.374383	2.45104e-30	POLR3K
0.533087	2.47485e-30	DAZAP1
0.406929	2.92182e-30	GTF3C6
0.643866	2.93982e-30	NDUFA4
0.564151	2.9837e-30	PSMB5
0.655132	3.15979e-30	COX4I1
0.37615	3.90248e-30	DCK
0.568858	4.11517e-30	CCT4
-1.03268	4.17085e-30	CTNNA2
0.59376	4.22197e-30	RBX1
0.506128	4.72177e-30	RWDD1
0.501654	4.82186e-30	POLR2L
0.504998	5.16276e-30	UBXN1
0.617679	5.38671e-30	DNAJA1
0.736422	5.47603e-30	RPL7
0.538652	5.51921e-30	GABARAP
0.341097	6.0769e-30	RBM42
0.433575	6.35758e-30	ARL4C
0.639254	6.43109e-30	COX7A2
0.618108	6.47366e-30	NDUFS5
0.644395	6.85324e-30	HNRNPA0
0.510537	7.14537e-30	FKBP4
0.425626	8.24259e-30	PFDN6
-1.03564	9.15895e-30	DAB1
0.206457	9.94486e-30	THOC6
0.400205	1.04033e-29	COPS3
0.419954	1.05348e-29	MRPL21
0.546677	1.07874e-29	NDUFA12
-1.00973	1.14627e-29	NCAM2
0.422973	1.2302e-29	PSMC4
0.429576	1.42633e-29	MRPL23
0.564802	1.78335e-29	HSP90AA1
0.728628	1.83928e-29	MARCKSL1
-0.997853	1.95789e-29	TENM2
0.160025	2.02792e-29	CDC25A
0.371724	2.15844e-29	SNRNP25
0.46034	2.21827e-29	LAMTOR2
0.729712	2.22704e-29	RPL3
0.684497	2.46586e-29	RPL27A
0.560344	2.50562e-29	NDUFA3
0.408006	2.65064e-29	FIBP
0.609017	2.87863e-29	CDK6
0.523785	2.93176e-29	G3BP1
0.515646	3.16013e-29	EGR1
0.602153	3.25638e-29	SUMO1
0.6044	3.5744e-29	YWHAQ
0.24451	3.67814e-29	MTHFD2
0.510228	4.01576e-29	TALDO1
-1.05924	5.15668e-29	TRPM3
0.381038	5.21234e-29	CCDC167
0.424167	5.34775e-29	TOMM22
0.526868	5.45564e-29	C19orf53
0.711342	5.6272e-29	RPL6
0.277795	6.45844e-29	CHAF1A
0.477494	6.58673e-29	RNF7
-0.51564	6.59608e-29	CELF2
0.385928	6.84439e-29	NELFE
0.666684	7.15785e-29	RPS17
0.298575	7.24105e-29	TGIF1
0.497222	8.88417e-29	TIPIN
0.275835	8.98298e-29	NOL12
0.425882	9.6899e-29	STIP1
0.362461	9.70107e-29	PIH1D1
0.535128	1.54106e-28	SSR2
0.71875	1.66602e-28	RPS29
-0.848758	1.67417e-28	NTRK3
0.522455	1.72208e-28	SF3B2
0.490735	1.74706e-28	ESD
0.478457	2.02954e-28	MRPL20
0.546729	2.0745e-28	SMDT1
0.492828	2.28934e-28	SUMO3
0.576687	2.49696e-28	NDUFA13
-0.523123	2.52319e-28	GPM6A
-0.885188	2.85865e-28	GABRB1
0.408794	3.04214e-28	THRSP
0.432584	3.0506e-28	BAX
0.224565	3.37472e-28	HAUS8
0.439008	3.47245e-28	PSMC5
0.238917	3.70851e-28	TUBB6
0.340454	3.71287e-28	MED22
0.319397	4.34626e-28	ARL2
-0.929044	4.95703e-28	NEBL
0.4531	5.04694e-28	TIA1
0.458591	5.94467e-28	GADD45GIP1
0.66709	6.64106e-28	RPL15
0.587368	7.35087e-28	PSIP1
0.43443	8.93373e-28	CDC26
0.402265	9.42229e-28	CISD2
0.24014	9.66255e-28	SHCBP1
-0.791155	9.9586e-28	ANK2
0.697729	1.01681e-27	RPS28
-1.05619	1.10872e-27	RYR2
-0.912376	1.20347e-27	KALRN
0.293785	1.289e-27	SFRP1
0.405922	1.32771e-27	TRIM28
0.402458	1.37347e-27	YEATS4
0.28937	1.65282e-27	DAXX
0.548994	1.65993e-27	GDI2
-0.944046	1.74712e-27	DOCK4
-0.942799	1.76329e-27	GRIA1
0.501426	1.98734e-27	AP2S1
0.577929	2.12054e-27	HNRNPR
0.376403	2.2287e-27	DAP
0.41512	2.33602e-27	PSMA6
0.376376	2.41928e-27	CD164
0.42273	2.52916e-27	PRELID1
-0.914704	2.70678e-27	GRIN2B
0.528241	2.70877e-27	MDH2
0.427743	2.7282e-27	CYTH2
0.308921	3.1293e-27	TP53
0.326909	3.44319e-27	EEF1E1
0.41169	3.50997e-27	PAICS
0.501152	3.5878e-27	AKR1A1
0.481164	4.61362e-27	PSMD8
0.370873	4.72004e-27	STOML2
0.456248	5.14931e-27	PHB2
0.519567	5.51518e-27	CCT5
0.370456	5.69584e-27	C9orf40
0.440642	5.78848e-27	PPP4C
0.385089	6.61328e-27	EIF6
0.201177	8.06329e-27	POLA2
0.564193	8.30621e-27	C4orf48
0.303826	9.86502e-27	TMEM97
0.384469	1.08095e-26	MAZ
0.367076	1.11237e-26	NDUFAF3
0.455761	1.13969e-26	CYC1
0.485021	1.1788e-26	SCAND1
0.561043	1.30476e-26	EEF1G
0.541179	1.40034e-26	ARPP19
0.263299	1.49799e-26	GPANK1
0.388985	1.6975e-26	EBNA1BP2
0.520222	1.88643e-26	PCBP1
0.618353	1.93208e-26	COX7C
0.343253	1.97716e-26	MEA1
-1.00369	1.98347e-26	STXBP5L
-0.924682	2.14046e-26	FRMD4A
0.337212	2.17318e-26	ADRM1
0.445317	2.72732e-26	SLBP
0.516137	3.0777e-26	CCT8
0.53253	3.3216e-26	VDAC3
0.531943	3.40366e-26	PTOV1
0.272325	3.53503e-26	PSMG3
0.335028	4.35375e-26	GCSH
0.282982	4.57172e-26	ZIC5
0.201957	4.92154e-26	PDLIM1
0.575221	5.14629e-26	COX5B
-0.914537	5.66645e-26	RGS7
0.268351	5.82962e-26	SOX1
0.513861	5.96121e-26	SSB
0.263606	6.90317e-26	SHMT2
0.416652	7.00546e-26	PHLDA1
0.368815	7.02361e-26	POLR2H
0.317478	7.14622e-26	PDLIM4
0.468929	8.27612e-26	SAE1
0.577913	8.73364e-26	UQCRB
0.541274	9.11191e-26	CBX5
0.447764	1.16732e-25	ARL2BP
0.452105	1.22108e-25	CCNG2
0.556822	1.29028e-25	HNRNPM
0.314982	1.36908e-25	MRPL50
0.344958	1.557e-25	RPP30
0.502472	1.5613e-25	PSMA3
0.270373	1.65826e-25	RAD1
0.44741	1.66115e-25	C1QBP
0.678288	1.69465e-25	RPL38
0.295068	1.8438e-25	GNG4
0.562838	1.87144e-25	C12orf57
0.282614	1.88232e-25	NDE1
0.341693	1.99224e-25	MRPL36
-0.970681	2.0595e-25	PPFIA2
-0.888968	2.16133e-25	ANK3
0.542837	2.29219e-25	HNRNPD
0.498618	2.35248e-25	ARF5
0.276925	2.54715e-25	CCNA1
0.270217	2.76706e-25	SLC35B2
0.318349	3.15111e-25	TIMM50
0.263418	3.8334e-25	BARD1
-0.868772	4.43135e-25	CAMK1D
0.501783	4.55267e-25	CCT3
0.601017	4.76932e-25	FTL
0.442261	5.17833e-25	TMEM256
0.186347	5.22807e-25	KIF18A
0.365529	5.25425e-25	THYN1
0.54039	6.16929e-25	GABARAPL2
0.260909	6.3733e-25	DNPH1
-0.890073	7.29313e-25	MAGI2
0.496585	8.6615e-25	METTL9
0.461724	1.02941e-24	HNRNPUL1
0.452192	1.11102e-24	CHD4
-0.759418	1.14834e-24	CADM1
-1.00056	1.21002e-24	CSMD1
0.394392	1.35906e-24	NFIB
0.471106	1.40751e-24	NHP2
0.415814	1.58765e-24	GLRX5
0.339548	1.63528e-24	TRAPPC1
0.138493	1.63709e-24	CBX2
0.57956	1.76812e-24	NFIX
0.54902	1.77867e-24	CENPV
-0.825369	1.78596e-24	GALNT18
0.455813	1.7979e-24	CSNK1E
-0.848617	1.86902e-24	LIMCH1
0.4918	2.12498e-24	STRAP
0.456749	2.12703e-24	UQCRFS1
-0.833527	2.14632e-24	PRKCE
-0.98352	2.15574e-24	ST6GALNAC5
-0.845126	2.22062e-24	DGKG
0.295591	2.46166e-24	C14orf119
0.286941	2.65989e-24	PIK3R3
-0.832523	2.93084e-24	CACNA2D1
0.463898	2.95666e-24	UQCRC1
0.312972	2.99703e-24	TMEM237
0.479801	3.23894e-24	APEX1
0.305212	3.46017e-24	ANXA5
-0.853938	3.48553e-24	PCLO
-0.873019	3.98768e-24	GRM5
0.300344	3.99954e-24	MRPL17
0.430625	4.12008e-24	PFDN4
-0.863403	4.53411e-24	RFX3
0.382972	5.15064e-24	BAZ1A
0.427053	5.2621e-24	CRIPT
0.543882	5.29973e-24	HSP90AB1
0.460574	5.54682e-24	BAG1
0.504796	5.60496e-24	MRPS33
-0.865833	5.95886e-24	LRRC4C
0.245915	6.12073e-24	GINS4
0.35532	6.56436e-24	PSMD6
0.222472	6.7622e-24	MIS12
0.490922	6.80598e-24	RNPS1
0.326013	6.87853e-24	NPM3
-0.752749	7.59775e-24	DST
0.305275	7.77599e-24	PARL
0.40793	7.8401e-24	PSRC1
0.337552	7.90773e-24	LLPH
0.39726	8.22254e-24	CDKN1B
0.350338	9.57214e-24	COPS5
0.331292	1.01749e-23	SFR1
0.367794	1.04796e-23	CNIH4
0.479009	1.13366e-23	DNAJC8
-0.791113	1.24713e-23	NR3C2
-0.844405	1.33122e-23	GPHN
0.297864	1.41286e-23	SAC3D1
0.551919	1.44327e-23	TPI1
0.362124	1.45752e-23	SAP30
0.444971	1.45905e-23	CMPK1
0.358894	1.46449e-23	TMEM14C
0.186906	1.46822e-23	BRCA2
0.510101	1.48812e-23	EIF3K
0.273939	1.50096e-23	ZMAT5
-0.855869	1.50553e-23	MYT1L
0.470425	1.54177e-23	B2M
-0.800976	1.6752e-23	TRIM9
0.435433	1.76522e-23	BRD3
-0.917353	1.80297e-23	AGBL4
0.466868	1.81787e-23	THOC7
0.370118	1.89656e-23	PRPF38A
0.539526	1.90577e-23	KHDRBS1
-0.918341	1.94476e-23	GRIN2A
0.430252	1.96432e-23	CHTOP
0.346483	1.96477e-23	DCXR
0.438004	1.9744e-23	SEC11A
0.518976	2.17035e-23	NDUFB4
0.398549	2.32737e-23	MBD3
0.485461	2.38087e-23	SNRPB2
0.341142	2.64561e-23	MRPL22
0.449929	2.80733e-23	STUB1
0.36559	2.88315e-23	DPM3
0.534035	3.16096e-23	TRA2B
0.268715	3.25141e-23	BCKDK
0.316051	3.54963e-23	BOLA1
-0.753098	3.96332e-23	CAMK2B
0.518893	3.99717e-23	HSPD1
-0.808071	4.1243e-23	MACROD2
0.291506	5.15923e-23	SNAPIN
-0.9066	5.2548e-23	NKAIN2
0.22704	5.33228e-23	B9D2
0.436228	5.59277e-23	CETN3
0.366724	5.75295e-23	SNRPA
-0.834907	7.05352e-23	SIPA1L1
0.659306	7.41769e-23	RPL34
0.316715	7.98194e-23	PDCL3
0.288046	8.10719e-23	MPDU1
-0.770828	8.12387e-23	SLC4A4
0.430767	8.14069e-23	DRAP1
0.373899	8.23397e-23	TMEM183A
0.518121	8.24771e-23	GNAS
0.470374	8.37553e-23	NDUFB6
-0.934825	8.895e-23	NRXN3
0.462642	8.91114e-23	SPCS1
0.414179	9.85365e-23	TXN2
-0.805177	1.06452e-22	FMN2
0.34343	1.09143e-22	OARD1
0.415335	1.10196e-22	PPP2CA
0.436082	1.22884e-22	BCAS2
0.479809	1.45457e-22	LSM7
0.439898	1.46746e-22	NDUFS7
0.163613	1.49381e-22	RAD54L
0.467491	1.54023e-22	ARF4
0.519044	1.55436e-22	SLC25A3
0.444384	1.62542e-22	CSTB
0.484019	1.69724e-22	NDUFC1
-0.832015	1.96021e-22	DOCK3
-0.725193	2.05651e-22	AHCYL2
-0.776051	2.12959e-22	MAPK10
0.392094	2.30364e-22	ECHS1
0.492062	2.67062e-22	POMP
0.302192	2.9104e-22	MEX3B
-0.824968	2.9621e-22	NBEA
-0.881994	2.99626e-22	LRRC7
0.424705	3.38271e-22	C4orf3
0.471036	3.50917e-22	MRPS21
0.519087	4.39791e-22	NDUFB2
0.493877	4.90909e-22	SMC3
0.326859	4.9773e-22	NRAS
-0.8156	5.00037e-22	INPP4B
-0.841824	5.13383e-22	BTBD9
0.340431	5.19288e-22	TMEM106C
0.195587	5.46943e-22	PRIM1
0.486704	5.76068e-22	SOX2
0.4105	6.2203e-22	SSR3
0.176891	6.31709e-22	LEF1
0.4115	6.36532e-22	PSMA2
-0.750627	6.50181e-22	TMEM132B
0.538694	6.61837e-22	EDF1
0.326567	6.75963e-22	COX16
-0.849409	7.14855e-22	CACNB2
0.34668	7.99563e-22	METTL5
0.336715	8.05077e-22	MED19
0.40614	8.66205e-22	NDUFA8
0.460594	8.99475e-22	NDUFB10
0.502244	9.5143e-22	DYNLRB1
0.453194	9.54907e-22	TIMM13
0.459991	1.18249e-21	DDX5
0.290621	1.20699e-21	DPH3
0.538288	1.208e-21	YWHAE
0.309415	1.239e-21	MRPL15
0.379891	1.45402e-21	COMMD3
0.555392	1.47346e-21	ACTB
0.247017	1.47959e-21	THAP11
0.264206	1.67689e-21	HINT2
0.322718	1.70541e-21	MRPS12
0.359369	1.74452e-21	PLEKHJ1
0.481474	1.75063e-21	DCTN3
-0.850385	1.80735e-21	EPHA6
0.368289	1.81976e-21	EMC4
-0.823017	1.93803e-21	SMYD3
0.221936	2.12271e-21	GFER
0.45288	2.15257e-21	SAP18
0.266955	2.18458e-21	SDHD
-0.837524	2.31643e-21	OPCML
0.287361	2.60439e-21	LRRC59
0.332977	2.92113e-21	RPS19BP1
-0.877944	3.04467e-21	LRRTM4
0.310825	3.19033e-21	PPIL1
0.516924	3.2352e-21	HNRNPDL
-0.886215	3.32571e-21	PPM1E
0.448479	3.49109e-21	GTF2H5
0.407072	3.58005e-21	ACTR1A
-0.785218	3.79981e-21	KCND2
-0.894713	3.87818e-21	SLIT3
0.258313	3.96202e-21	MRPL9
0.432561	4.06948e-21	DCTN2
-0.784388	4.74994e-21	DPP6
0.433611	4.94217e-21	LAMTOR5
0.388272	5.31127e-21	DUSP1
0.279448	5.78474e-21	SF3A2
0.241184	5.99694e-21	RBBP8
0.250724	6.00503e-21	DNAAF2
0.491748	6.26801e-21	TOMM7
0.500254	6.35049e-21	UQCR10
-0.820532	6.51722e-21	CACNA1E
0.41185	6.60295e-21	TMEM167A
-0.781754	6.91669e-21	PTK2
0.408161	7.11328e-21	TMEM160
0.620183	7.14487e-21	TUBB2B
-0.909699	7.54722e-21	ERC2
0.248792	7.78605e-21	GADD45A
0.501069	7.8018e-21	FUS
-0.886907	7.97309e-21	SEMA5A
0.518396	8.11629e-21	SRP9
-0.858724	8.99234e-21	FGF14
0.302094	1.11618e-20	WBP1
0.150212	1.1163e-20	BLM
0.514697	1.12826e-20	PKM
-0.759226	1.17736e-20	PHACTR1
-0.762769	1.23062e-20	CAMK2A
0.414309	1.2472e-20	NDUFS8
0.492258	1.34898e-20	RHEB
0.383835	1.35655e-20	PRPF19
0.314071	1.43676e-20	CXCR4
-0.742202	1.48246e-20	NTRK2
0.329073	1.50178e-20	CLIC4
0.32245	1.53556e-20	MRPL13
0.273374	1.85113e-20	RPP21
0.349613	1.94175e-20	PNRC2
0.463317	1.96625e-20	RHOA
-0.831345	2.05906e-20	PRKG1
0.467929	2.06251e-20	RBBP4
0.445738	2.29551e-20	UQCC2
0.153696	2.40028e-20	XRCC2
0.302315	2.55225e-20	BCL7C
0.328878	2.61035e-20	MCRS1
0.411028	2.6169e-20	NOP56
0.437066	2.63977e-20	TIMM8B
0.272275	2.67152e-20	TSSC4
0.270614	2.74013e-20	NTMT1
0.401484	2.89017e-20	RSL1D1
0.488455	2.95965e-20	NR2F1
0.236131	2.97663e-20	INCENP
0.32528	3.15876e-20	MRPS7
0.28137	3.34572e-20	MRPL2
-0.744518	3.5297e-20	NCOA1
-0.763234	3.66792e-20	MBD5
-0.913397	3.95481e-20	DPP10
0.467107	4.23182e-20	HNRNPU
0.518989	4.60751e-20	CIRBP
0.383247	4.70511e-20	GNAI2
0.222538	4.8533e-20	LMNB2
0.505152	5.07652e-20	FOS
0.33522	5.3213e-20	MMADHC
0.352882	5.5103e-20	DDA1
0.267597	5.68258e-20	MRPL47
0.413097	6.10136e-20	RAB11B
-0.847603	6.2048e-20	RORA
-0.728954	6.25387e-20	CALN1
0.408192	6.56256e-20	COPS6
0.482859	6.76949e-20	BSG
0.248686	7.00956e-20	ISYNA1
-0.741389	7.41644e-20	CACNA1B
-0.726815	7.42257e-20	PRKCA
0.442015	7.78246e-20	ATP6V1F
0.250217	7.92164e-20	RND3
0.269654	8.93239e-20	NHLH1
0.392343	9.14437e-20	PSMA5
0.263033	9.96075e-20	ELP5
0.327464	1.0221e-19	ATRAID
0.309035	1.07913e-19	MRPL24
0.387731	1.22351e-19	TMED9
0.173214	1.28189e-19	CCNE2
0.374997	1.28778e-19	COX14
-0.702321	1.33136e-19	FBXL17
0.349799	1.33308e-19	TIMM17A
0.45543	1.33745e-19	CNN3
0.549835	1.3926e-19	SRP14
-0.666901	1.43479e-19	PPP2R2B
-0.723367	1.45058e-19	TNR
-0.764287	1.47523e-19	SLC4A10
0.39985	1.50181e-19	NOL7
-0.760289	1.53742e-19	NEGR1
0.369848	1.59273e-19	LAMTOR1
0.455295	1.60616e-19	EIF1B
0.29604	1.69297e-19	HRAS
0.268713	1.7131e-19	UGDH
0.228352	1.83073e-19	REC8
0.291129	1.85789e-19	NFYB
0.33017	1.89181e-19	SEC13
0.375645	1.96868e-19	ARHGDIA
-0.714249	2.00086e-19	TNIK
0.322334	2.02161e-19	AK2
-0.683794	2.10099e-19	ABLIM1
0.279727	2.21516e-19	ARPC4
0.341801	2.26699e-19	SARNP
0.403573	2.28564e-19	SUPT16H
0.491039	2.32069e-19	TBCA
-0.688734	2.36924e-19	FMNL2
0.370811	2.48684e-19	SSU72
-0.76195	2.48933e-19	SPHKAP
-0.809363	2.49165e-19	NELL2
0.456085	2.60225e-19	SRSF6
-0.674397	2.62352e-19	ARHGAP26
0.48372	2.71098e-19	UBE2N
-0.707681	3.20422e-19	PDE4B
0.415667	3.38874e-19	EIF4H
0.46752	3.53768e-19	EWSR1
0.277932	3.75274e-19	NFKBIA
0.236125	4.03978e-19	XRCC1
0.416438	4.21934e-19	TECR
0.214934	4.51614e-19	FUZ
0.214697	4.58639e-19	PPIF
-0.703787	4.73989e-19	KCNJ3
0.330501	5.03237e-19	MRPL27
0.272447	5.05135e-19	SF3B4
0.324138	5.23694e-19	NABP2
-0.756261	5.51632e-19	RIMS1
0.305252	5.58428e-19	MRPL54
-0.593361	5.61654e-19	AUTS2
0.492182	5.75599e-19	EIF3H
0.320433	5.90702e-19	HAT1
-0.678207	6.19917e-19	ATP8A1
0.388309	6.3027e-19	PSMD7
-0.656712	6.35146e-19	SGIP1
-0.654945	6.37107e-19	BRINP1
-0.862943	6.74391e-19	CSMD3
0.357754	6.78896e-19	SNRNP40
0.276134	6.84392e-19	PDIA4
-0.679977	7.22398e-19	SYT1
0.287838	7.62265e-19	GRPEL1
-0.506769	7.7174e-19	NCAM1
0.35655	7.99471e-19	ERP29
0.349772	8.10642e-19	ZNHIT1
0.349989	8.22963e-19	COX17
-0.758532	8.99328e-19	LRFN5
-0.741302	9.57809e-19	AGAP1
-0.652209	9.99078e-19	PTK2B
-0.744748	1.08152e-18	TMEM108
-0.701844	1.11677e-18	RABGAP1L
0.22078	1.12529e-18	MCM4
-0.661003	1.13536e-18	DCLK1
0.184076	1.17536e-18	INO80C
-0.641895	1.22791e-18	SORL1
0.474041	1.26085e-18	C11orf58
0.341429	1.30766e-18	FRG1
-0.73861	1.37465e-18	SHISA6
-0.746227	1.44207e-18	ADRA1A
0.38012	1.47707e-18	UFC1
0.452546	1.61172e-18	ST13
0.396808	1.65271e-18	NDUFB5
0.342806	2.06679e-18	FEZF2
0.391021	2.29305e-18	IMMP1L
-0.691278	2.30411e-18	RPS6KA2
0.289783	2.31772e-18	NUTF2
-0.812646	2.63018e-18	DGKB
0.429994	2.68175e-18	SSBP1
0.451717	2.72937e-18	RDX
0.332204	2.75147e-18	TUBA1C
-0.80036	3.09584e-18	PARD3
0.276652	3.11669e-18	AIP
0.390119	3.22797e-18	NDUFS2
-0.831897	3.31305e-18	KCTD16
0.339018	3.40991e-18	MRPS18C
0.137371	3.58149e-18	RDM1
0.34657	3.66196e-18	EIF2S1
0.178772	3.73969e-18	DSN1
-0.785916	3.96626e-18	GRM1
0.339147	4.05554e-18	VRK1
-0.786851	4.38183e-18	PLXNA4
0.422005	4.47047e-18	PPA1
-0.684502	4.67069e-18	MAP7
0.428702	4.99176e-18	MRPL42
0.132654	5.16194e-18	FZD2
-0.777702	5.44666e-18	TIAM1
0.309674	5.68286e-18	SRRT
0.429469	5.83763e-18	COPE
0.137685	6.07976e-18	CHTF18
-0.802042	6.58043e-18	EDIL3
0.39115	7.05596e-18	POLR2E
0.277765	7.17149e-18	DNAJB11
0.458799	7.29554e-18	DBN1
0.203137	7.42022e-18	ORMDL2
0.237828	8.30771e-18	ADPRH
0.227036	8.47679e-18	TRAF7
0.450039	9.33976e-18	SNX3
0.35649	1.00927e-17	NPC2
-0.642357	1.02064e-17	SNAP91
-0.637944	1.04649e-17	PGBD5
0.458592	1.06605e-17	ATP6V1G1
0.253983	1.09395e-17	RAB8A
0.271075	1.16243e-17	NMRAL1
0.442586	1.25703e-17	CALR
-0.711801	1.37257e-17	SLC24A3
0.298624	1.49e-17	BAD
0.36771	1.58697e-17	BTG2
-0.768298	1.59315e-17	SHISA9
-0.748988	1.6981e-17	MAML2
0.274944	1.78133e-17	CEBPG
0.213181	1.78877e-17	IMP4
0.329899	1.79542e-17	ACLY
0.384246	1.81842e-17	LAMTOR4
0.238465	1.98827e-17	RAD50
0.35171	2.00955e-17	MRPL34
-0.7319	2.0243e-17	NRCAM
0.186985	2.03898e-17	ADSL
-0.664301	2.29413e-17	ARPP21
-0.727737	2.32714e-17	PLCB1
0.414851	2.37737e-17	PDIA3
0.249847	2.43639e-17	ZNF664
0.333138	2.52687e-17	PPP1R11
-0.649186	2.57514e-17	SPTBN4
-0.763798	2.58818e-17	HS6ST3
0.262548	2.68789e-17	GAR1
0.238223	2.86319e-17	NUP37
0.388518	3.05618e-17	ACP1
-0.66033	3.17106e-17	SIK3
0.413767	3.23785e-17	CALD1
-0.652448	3.24861e-17	DIP2C
0.22397	3.38118e-17	DCPS
-0.585147	3.55177e-17	STXBP5
0.361068	3.59247e-17	NDUFB3
0.239166	3.88853e-17	COMMD7
-0.642183	4.08014e-17	MBNL2
0.412	4.25085e-17	PSMD4
0.307304	4.51072e-17	CSE1L
0.298353	4.629e-17	TRIM27
-0.714281	4.65039e-17	DPYD
0.51926	4.85936e-17	PTMS
0.191813	4.95834e-17	ZNF219
0.172474	5.02373e-17	HYAL2
0.337785	5.03458e-17	DNAJC19
0.15539	5.05262e-17	RMI2
0.322867	5.06626e-17	VPS72
0.452166	5.06949e-17	UBE2D2
0.370678	5.1126e-17	ARL6IP6
0.251026	5.66338e-17	TOR1A
0.18618	5.67755e-17	ZWILCH
-0.639832	5.90554e-17	ZSWIM6
0.167289	5.94002e-17	WDR76
0.321112	6.0035e-17	AHSA1
0.19351	6.63635e-17	ISY1
0.254233	6.96389e-17	ACD
0.389951	7.20054e-17	MEST
0.418447	7.47531e-17	CCT2
-0.79478	7.56103e-17	GRM7
0.385562	7.74298e-17	FKBP8
0.417841	8.00414e-17	SRSF10
-0.696453	8.52176e-17	ADAM22
0.294833	8.957e-17	EMC8
0.304866	9.24083e-17	MIEN1
0.262112	9.84041e-17	BRIX1
-0.700924	1.00228e-16	CACNA1C
-0.701862	1.02454e-16	SPOCK3
0.403669	1.06385e-16	DAD1
-0.682024	1.12675e-16	KAZN
-0.623243	1.17496e-16	CLASP2
0.321692	1.18801e-16	TMX1
-0.635454	1.21322e-16	RAPGEF4
0.394861	1.21497e-16	NDUFV2
0.501364	1.21713e-16	PFDN5
0.157587	1.23112e-16	OTX1
-0.610353	1.23544e-16	UNC80
0.279802	1.26462e-16	SNX17
0.281852	1.2877e-16	TBR1
0.437787	1.30593e-16	RSRC2
0.27569	1.33368e-16	NDUFAF4
-0.676121	1.338e-16	TANC2
0.324248	1.35051e-16	RRAGA
0.289825	1.40979e-16	PRPF31
0.264266	1.48045e-16	POP7
-0.56486	1.528e-16	OSBPL6
-0.743371	1.54082e-16	LINGO2
0.338239	1.6714e-16	PSMD13
0.342404	1.6783e-16	DNMT1
0.220317	1.81918e-16	F2R
0.267071	1.82111e-16	CITED2
0.424494	2.05536e-16	MYL12B
0.36992	2.07561e-16	TUFM
0.413205	2.13145e-16	TPR
-0.70961	2.14434e-16	SORBS1
0.381712	2.16471e-16	ZMAT2
-0.626157	2.23219e-16	JAKMIP2
0.433872	2.24186e-16	AP2M1
0.299737	2.2771e-16	MRPS34
0.353673	2.30374e-16	ARPC5L
-0.594831	2.42024e-16	MAPT
-0.783937	2.44044e-16	ZFPM2
-0.624094	2.45245e-16	MED13L
0.430722	2.45923e-16	PSMD14
-0.694171	2.47406e-16	C8orf34
0.346176	2.48688e-16	TPRKB
0.264878	2.52053e-16	MPST
-0.780205	2.52641e-16	CCSER1
0.28289	2.55097e-16	POLD2
-0.61269	2.5676e-16	CHL1
0.306303	2.6099e-16	POLDIP2
0.240439	2.84794e-16	DERL2
-0.656052	2.9468e-16	AKAP6
-0.590671	3.52724e-16	LMO3
-0.552943	3.59753e-16	GARNL3
0.406272	3.77097e-16	VPS37B
0.330742	4.13323e-16	BCL7A
0.388211	4.17626e-16	RBM17
0.482779	4.25213e-16	NUCKS1
0.251656	4.26377e-16	BOK
0.382381	4.42864e-16	PPM1G
0.154742	4.59247e-16	POLD1
0.387069	4.65509e-16	KLHDC2
0.33987	4.75316e-16	TRAPPC4
0.436956	4.87201e-16	SFPQ
-0.609109	4.87334e-16	GABBR2
-0.568181	4.93013e-16	PRICKLE2
0.224201	5.36678e-16	MVB12A
0.251	5.45147e-16	CTPS1
0.310201	5.47935e-16	ARL6IP4
0.37036	5.80168e-16	PUF60
0.316158	5.81707e-16	GTF3A
-0.819394	6.67453e-16	CLSTN2
0.199717	6.71845e-16	GET4
0.229315	6.83007e-16	PEX19
-0.590941	6.91721e-16	RIMBP2
-0.682713	7.43024e-16	SNAP25
0.373556	8.1475e-16	GLRX3
0.542	8.35626e-16	LDHB
0.440376	8.45089e-16	NDUFB8
0.319997	8.64973e-16	SUPT4H1
0.231426	8.67191e-16	ITGAE
-0.566033	9.22716e-16	SPTBN1
-0.587711	9.32705e-16	NALCN
0.24018	9.47924e-16	UBL7
0.186385	9.60686e-16	RNASEH1
0.381625	9.82998e-16	ETFA
0.42207	9.98419e-16	ARPC5
-0.595548	1.01118e-15	NAALADL2
0.273774	1.05635e-15	TMEM126A
0.288903	1.10689e-15	CLPP
0.391536	1.17521e-15	EIF3M
0.170532	1.27885e-15	MMP14
0.208591	1.34383e-15	GPN1
0.283884	1.40346e-15	U2AF2
0.354528	1.44438e-15	PTP4A2
0.420161	1.47476e-15	PAIP2
-0.56154	1.49589e-15	VPS13B
0.21806	1.49833e-15	NKIRAS2
0.14377	1.52646e-15	CDCA7L
-0.667907	1.52968e-15	SAMD12
-0.556233	1.53712e-15	CPEB3
0.319939	1.54006e-15	GPS1
-0.747928	1.54326e-15	KIRREL3
0.138061	1.64663e-15	SHD
0.400305	1.6642e-15	BRK1
0.325986	1.73248e-15	P4HB
-0.722699	1.75973e-15	CNTN5
0.266467	1.8372e-15	GGCT
0.306857	1.84951e-15	AKR1B1
-0.644672	1.92514e-15	ARID1B
0.392666	1.92814e-15	SWI5
0.275428	1.98194e-15	LSM1
-0.58892	2.01215e-15	UPP2
0.374846	2.02639e-15	NFIC
0.240966	2.03073e-15	ARF6
-0.686787	2.17359e-15	PEX5L
-0.606612	2.23193e-15	CDK14
-0.7267	2.44599e-15	MCTP1
0.371583	2.58178e-15	ATP6V0E1
0.173509	2.60016e-15	FANCF
-0.613026	2.66902e-15	KSR2
0.392788	2.69865e-15	PARP1
-0.645672	2.805e-15	CACNA2D3
0.333129	2.98295e-15	CTCF
0.437508	3.05001e-15	EIF5
-0.605749	3.24556e-15	HIVEP3
0.196354	3.32364e-15	AHCY
0.245961	3.42169e-15	TMEM60
0.438768	3.72452e-15	PSMB7
-0.60405	3.80706e-15	JMJD1C
0.358148	3.84444e-15	ELAVL1
0.157195	3.9692e-15	FANCG
-0.609843	4.02944e-15	GRAMD1B
-0.529395	4.30649e-15	PCSK5
0.306979	4.47463e-15	DDX21
-0.581737	4.65312e-15	MAP3K5
0.256226	4.66435e-15	PDRG1
0.399089	4.67045e-15	POLR2F
-0.586757	4.70498e-15	ARNT2
-0.526313	4.72769e-15	PPP2R2C
0.191483	4.79579e-15	C21orf58
0.146925	4.82952e-15	GPX7
0.382869	4.96329e-15	MTCH2
-0.739912	4.9784e-15	NLGN1
0.34753	5.23033e-15	SMARCD3
0.300309	5.2426e-15	SPAG7
-0.620092	5.30111e-15	TNRC6A
0.257969	5.87833e-15	PCIF1
0.202018	6.21771e-15	RBM15B
0.338228	6.35424e-15	PSMC1
-0.614634	6.46004e-15	AK5
-0.552711	6.49477e-15	RGL1
-0.575382	6.82332e-15	TMEM232
-0.580848	7.20328e-15	UBR3
-0.658327	7.44261e-15	FGF12
-0.511153	7.62426e-15	SLC9A9
0.33602	7.66624e-15	PSMD2
-0.549175	7.89792e-15	BCL11B
-0.521562	7.93414e-15	VPS13C
-0.551567	7.99722e-15	TTC7B
-0.702484	8.04327e-15	GABRB3
-0.693009	8.24495e-15	PDE4D
0.294859	8.30443e-15	KDELR1
0.30219	8.48024e-15	MRPL55
0.226156	8.75291e-15	HEG1
0.259171	8.92451e-15	COMMD2
0.270564	8.9441e-15	TMEM128
-0.752859	9.18921e-15	DLGAP2
0.361908	1.00308e-14	PHPT1
-0.736991	1.01434e-14	NPAS3
0.163671	1.05651e-14	BORA
0.313611	1.05664e-14	EI24
0.401366	1.13896e-14	ARPC3
-0.662322	1.19666e-14	DSCAM
-0.635027	1.22167e-14	CCDC85A
0.201868	1.25032e-14	TAX1BP3
0.332231	1.26609e-14	DHPS
0.245891	1.31509e-14	CDK2AP2
0.416443	1.31554e-14	ILF3
0.255638	1.33199e-14	HDHD2
-0.883862	1.35321e-14	KCNIP4
0.369253	1.4129e-14	NOP58
-0.646319	1.46698e-14	SLC24A2
0.211697	1.47134e-14	EIF1AD
0.205642	1.57151e-14	TRIAP1
0.314289	1.57859e-14	BRD2
-0.56479	1.59311e-14	BCAS3
0.340845	1.76053e-14	MRPS14
-0.613886	1.77982e-14	LDLRAD4
0.376716	1.94385e-14	WTAP
0.386594	2.01224e-14	MRPL33
0.243626	2.17253e-14	EIF4EBP1
0.317048	2.18305e-14	SERF1A
-0.641275	2.23188e-14	EPHA7
-0.532618	2.23415e-14	SNED1
0.314572	2.24739e-14	AIMP1
0.344416	2.24796e-14	CCDC12
-0.583878	2.27815e-14	ARHGAP32
0.271018	2.49881e-14	LRRCC1
0.268486	2.52137e-14	TM2D2
0.366757	2.55677e-14	MED28
-0.546556	2.64359e-14	SLIT1
0.206764	2.76341e-14	ECI1
0.430005	2.8935e-14	DNAJB6
0.219001	2.94177e-14	NFKBIL1
-0.572255	3.04722e-14	MAST4
0.207549	3.12667e-14	TAF6
-0.501526	3.17315e-14	FAM135B
0.197824	3.21769e-14	CHCHD5
-0.611874	3.31811e-14	DOCK10
0.254114	3.6074e-14	TIMM22
-0.549795	3.63286e-14	ANO3
0.158898	3.65101e-14	CTDNEP1
0.200482	3.72394e-14	C5orf34
0.258128	3.85371e-14	SLC35B1
0.260848	3.91511e-14	RPRM
0.133367	4.18603e-14	C1QTNF2
0.291135	4.25484e-14	UBE2J2
0.349576	4.33374e-14	GLO1
0.446876	4.37835e-14	AP3S1
0.350762	4.4598e-14	CAPRIN1
0.303498	4.47499e-14	NOTCH1
0.399196	4.56221e-14	UBE2E3
0.222543	4.59157e-14	WDR77
-0.505637	4.593e-14	OSBP2
0.183938	4.63652e-14	ST3GAL3
-0.609927	4.84965e-14	FHIT
-0.511111	4.95813e-14	GRID1
0.384858	4.97963e-14	ZC3H15
0.356503	4.98681e-14	FIS1
-0.595766	4.98728e-14	SUSD4
-0.572038	5.03536e-14	CDC42BPA
0.248948	5.14857e-14	TIMM10
0.307358	5.17161e-14	PSAT1
0.295247	5.19076e-14	MRPS11
-0.510169	5.23488e-14	GRIN1
0.442335	5.26516e-14	COMMD6
-0.58918	5.34503e-14	RAPGEF2
0.26331	5.41623e-14	RAC3
0.229742	5.66113e-14	CNOT3
0.363245	5.68742e-14	EMC10
0.318606	5.81066e-14	PSMB4
-0.587885	6.0277e-14	SYN3
0.415012	6.0374e-14	TOMM20
0.33553	6.15503e-14	DNAJC15
0.415866	6.26556e-14	SLC25A4
0.322248	6.28403e-14	EIF3D
0.432438	6.35431e-14	MORF4L1
0.226549	6.92172e-14	MMS22L
0.209899	7.77988e-14	TTC32
-0.527443	7.79835e-14	GNA14
-0.61298	7.99103e-14	SPOCK1
-0.530999	8.07384e-14	CDHR3
0.126193	8.18542e-14	ZIK1
0.269393	8.44777e-14	SF3A3
0.225436	8.75784e-14	C12orf75
-0.524193	8.97486e-14	ABR
0.230475	9.03036e-14	MIDN
-0.503349	9.36296e-14	LGI1
0.188381	9.56005e-14	CBS
-0.660314	1.0758e-13	GALNT13
-0.6602	1.07658e-13	TLL1
0.23538	1.0976e-13	NANS
0.364852	1.15098e-13	TCEA1
0.381899	1.20717e-13	CXXC5
-0.501248	1.21341e-13	HIVEP2
0.129004	1.23146e-13	SOWAHC
0.301232	1.25281e-13	SQLE
-0.588213	1.3198e-13	PCSK2
-0.521935	1.34384e-13	ZBTB16
0.191635	1.34535e-13	LHX9
0.361681	1.37821e-13	TMED10
-0.605647	1.39503e-13	TRIO
0.190798	1.42433e-13	MED7
0.329036	1.43425e-13	SRP19
-0.546195	1.50933e-13	GNAL
-0.578541	1.53475e-13	EXOC6B
0.319007	1.54549e-13	CNIH1
0.180953	1.5461e-13	AAAS
-0.531212	1.6322e-13	DNM1
0.305454	1.6395e-13	COPZ1
0.283634	1.65737e-13	ECH1
0.253295	1.71559e-13	DNTTIP2
-0.578407	1.71885e-13	RAPGEF5
0.24254	1.73059e-13	BTBD17
0.168174	1.76964e-13	LITAF
-0.563064	1.77223e-13	PSD3
0.360706	1.77395e-13	SDHB
0.369898	1.83576e-13	SMARCC1
-0.548617	1.84161e-13	KCNK1
0.264179	1.88736e-13	ZNHIT3
-0.545439	1.94314e-13	PPP1R9A
0.256505	1.96807e-13	COQ7
0.242942	1.97572e-13	NIFK
0.209188	2.08468e-13	RRS1
-0.628062	2.11207e-13	CDH8
0.237329	2.12659e-13	RWDD4
-0.619768	2.14052e-13	TSHZ2
0.185614	2.15459e-13	FAM110A
0.308937	2.16562e-13	CTNNBIP1
0.275763	2.20043e-13	HADH
0.388126	2.2183e-13	CTBP1
0.187123	2.25765e-13	DEPDC1B
0.431167	2.33252e-13	ZNF428
0.318856	2.34313e-13	FAM32A
-0.627951	2.37693e-13	PLCL1
-0.584491	2.41509e-13	XKR6
-0.478336	2.41812e-13	EML6
-0.563867	2.47041e-13	CSRNP3
-0.560301	2.48298e-13	MACF1
-0.590386	2.51565e-13	GABRB2
-0.474338	2.57436e-13	SH3RF3
-0.520604	2.75795e-13	HSPA12A
-0.583501	2.84446e-13	NAV2
0.301943	2.84847e-13	PCBP4
0.343164	2.87014e-13	PSMA1
0.179259	2.87455e-13	RHOC
-0.625599	2.88925e-13	CHSY3
0.138883	2.92771e-13	POC1A
0.317632	3.04878e-13	CMC1
-0.516138	3.18039e-13	DPF3
-0.611682	3.21674e-13	SLC8A1
-0.476638	3.25293e-13	CACNG3
-0.461653	3.42835e-13	ADCY9
-0.545986	3.44369e-13	NIN
0.117995	3.56207e-13	RCN3
0.244234	3.62804e-13	CDC25B
0.177782	3.65532e-13	TAF10
0.335018	3.6721e-13	C1orf43
-0.55731	3.67282e-13	ERC1
0.124067	3.68141e-13	MTAP
-0.531454	3.73197e-13	DENND1A
-0.531677	3.84332e-13	HYDIN
0.387677	4.33165e-13	NDUFA5
-0.472598	4.37056e-13	GRIK4
-0.531904	4.40764e-13	OTUD7A
-0.653376	4.45761e-13	KCNQ3
0.379022	4.46834e-13	TXNL4A
-0.587256	5.06439e-13	TBC1D5
-0.568521	5.08049e-13	ARHGAP44
-0.558742	5.2208e-13	SCN8A
0.224537	5.24435e-13	TMEM11
0.339906	5.57606e-13	ARMC1
0.293237	5.80889e-13	AAMP
-0.503787	5.89103e-13	GABRG2
-0.677204	6.27968e-13	GRIK2
0.365796	6.29096e-13	COX20
-0.628655	6.30067e-13	PLEKHA5
0.218142	6.32292e-13	YRDC
-0.537977	6.55182e-13	ADCY1
0.252769	6.57101e-13	RUVBL1
0.29294	6.65312e-13	NDUFS3
0.341557	6.66246e-13	LBR
-0.479827	6.85671e-13	KIF13A
-0.61678	6.93502e-13	CDH18
-0.522037	7.06099e-13	PPFIBP1
0.215635	7.344e-13	DCAF13
0.196211	7.46122e-13	EMC9
-0.493559	7.48472e-13	COL19A1
0.452029	7.71453e-13	CCNI
-0.591472	8.10019e-13	CELF4
-0.582815	8.10541e-13	PTPRD
0.205688	8.48881e-13	ID1
-0.585252	8.5402e-13	CHN1
0.22939	8.78547e-13	NT5C
-0.586785	8.80805e-13	CDH9
-0.532905	8.83349e-13	ATXN1
-0.564486	8.97423e-13	ADCY2
0.33357	9.04811e-13	PSMC6
0.333646	9.39349e-13	ILKAP
0.194839	9.48576e-13	PDCD2
0.179916	9.63582e-13	TMEM203
0.234831	1.02901e-12	UNG
-0.467578	1.03045e-12	RAP1GAP2
0.261659	1.11188e-12	EHMT2
-0.465288	1.12847e-12	DENND4A
0.173088	1.15776e-12	NR1H2
-0.468491	1.15908e-12	ATXN7L1
0.374242	1.16391e-12	SPCS2
-0.47648	1.18253e-12	TANC1
0.14548	1.31461e-12	SASS6
0.27629	1.32588e-12	RTCB
-0.534929	1.33356e-12	MICAL3
0.403231	1.39541e-12	TAGLN3
0.335026	1.39749e-12	BTG3
0.234879	1.44701e-12	COMMD4
0.396892	1.4987e-12	DSTN
-0.541897	1.52162e-12	UNC13C
-0.555409	1.59743e-12	GDAP1
-0.438639	1.6783e-12	KCNB1
0.250643	1.69164e-12	CHGA
-0.512834	1.77246e-12	FOCAD
0.170199	1.79976e-12	MPV17L2
0.290565	1.81101e-12	NXF1
-0.500366	1.8538e-12	ATP2B2
0.307382	1.87228e-12	DRG1
0.418383	2.0134e-12	RCN2
-0.506051	2.05804e-12	PPP1R12B
-0.488627	2.08649e-12	MYO9A
0.235899	2.09795e-12	NUBP2
0.391267	2.13469e-12	MDH1
0.335171	2.14997e-12	RABAC1
0.232927	2.1622e-12	MAT2B
0.320406	2.23065e-12	NCBP2
-0.594143	2.24182e-12	DCLK2
0.370474	2.24294e-12	PRPF40A
0.164064	2.35676e-12	GSTZ1
0.187203	2.40035e-12	RBM14
0.340764	2.4413e-12	PFDN1
-0.631247	2.50476e-12	RYR3
-0.640848	2.52424e-12	SNTG1
-0.444447	2.56598e-12	IQCA1
0.297919	2.57898e-12	ZNF32
-0.545117	2.67254e-12	EPHA5
-0.480988	2.7655e-12	FOXO1
0.140758	2.78162e-12	RPP40
0.342315	2.82865e-12	TAF7
0.407937	2.82887e-12	BTG1
-0.5675	3.02878e-12	PTPRO
0.356228	3.07656e-12	MLF2
0.3646	3.24819e-12	CFDP1
0.205431	3.28991e-12	MRPS28
-0.640881	3.34233e-12	WWOX
0.364165	3.34947e-12	PRDX5
0.241819	3.47935e-12	RPA1
-0.515115	3.76272e-12	SOBP
0.387953	3.77922e-12	PFN2
0.233698	3.78925e-12	MSI1
0.380299	3.80474e-12	TSPAN3
0.21859	3.84265e-12	PRMT5
0.141746	3.88118e-12	FANCD2
0.222045	3.99201e-12	TFAM
0.223456	4.02424e-12	INO80E
0.321199	4.115e-12	PNKD
0.186656	4.18287e-12	NES
-0.628249	4.47081e-12	PDE4DIP
-0.577729	4.61463e-12	NRP1
-0.522588	4.68843e-12	NEK10
0.264314	4.84277e-12	COPRS
0.394012	4.86342e-12	FUBP1
0.13946	5.12451e-12	CCDC86
0.227008	5.19906e-12	CNOT8
-0.503021	5.24009e-12	SLCO3A1
0.370403	5.26265e-12	PCNP
0.331364	5.34128e-12	PSMD11
-0.490006	5.45846e-12	APBA1
0.278168	5.54233e-12	MRPS36
-0.456064	5.75011e-12	FRY
0.247369	5.91082e-12	MRPL32
0.259043	5.93519e-12	HAX1
0.167902	5.94732e-12	AIF1L
-0.475152	5.95966e-12	JAZF1
-0.564771	6.07768e-12	PCDH7
0.263636	6.29863e-12	LMAN2
0.173364	6.42798e-12	GPN3
0.292074	6.5647e-12	NUDT5
0.277234	6.56881e-12	TMEM158
0.2168	7.09712e-12	RCN1
0.345107	7.28286e-12	RSL24D1
-0.615801	7.48834e-12	PCDH15
0.182901	7.61915e-12	CDKN2AIP
-0.577111	7.77028e-12	SPIDR
-0.538245	7.83608e-12	IMMP2L
0.409953	7.85194e-12	SUB1
0.22846	7.99624e-12	PLEKHF2
0.218415	8.0306e-12	ASPSCR1
-0.453863	8.2133e-12	WDR17
0.182128	8.30884e-12	SLC35A4
0.142229	8.63694e-12	ZNF410
-0.556833	8.86381e-12	DAPK1
-0.48138	8.89721e-12	GAS7
0.243939	8.91432e-12	MCL1
-0.529321	9.22887e-12	EIF4G3
0.181709	9.38452e-12	RANGRF
-0.485425	9.71679e-12	CACNA1D
0.408272	9.87655e-12	HSP90B1
-0.475854	1.00014e-11	WDR7
0.245864	1.01908e-11	APOLD1
-0.604289	1.05221e-11	DGKI
-0.538792	1.08604e-11	ZMAT4
0.312765	1.20878e-11	TBPL1
0.230123	1.21926e-11	RDH11
-0.440813	1.2242e-11	JPH4
0.23544	1.23825e-11	IFT27
0.177213	1.24206e-11	SERPING1
-0.426269	1.27347e-11	WDFY2
0.268103	1.30193e-11	GNL3
0.131816	1.30679e-11	TAF5
0.349407	1.31131e-11	EIF3A
0.35299	1.34652e-11	NDUFS4
-0.484069	1.35522e-11	NBAS
0.243601	1.39056e-11	RPF1
0.218367	1.47913e-11	MORN2
0.275394	1.48357e-11	RNASEH2B
-0.468097	1.50418e-11	KCND3
0.239858	1.52842e-11	DRAXIN
0.219008	1.54513e-11	MRPS10
-0.518968	1.58752e-11	DYNC1I1
0.275088	1.58906e-11	KLHDC3
0.153631	1.62338e-11	CORO1B
-0.460033	1.63994e-11	SLC7A14
-0.547513	1.66827e-11	KLHL2
-0.530375	1.67837e-11	ASIC2
0.317566	1.6925e-11	RANGAP1
0.31572	1.69612e-11	C3orf14
0.313328	1.69823e-11	FSCN1
0.325773	1.70787e-11	ATOX1
0.403849	1.72752e-11	XRCC6
0.356159	1.76567e-11	VCP
-0.506383	1.78484e-11	ENOX1
0.232109	1.80251e-11	TIMMDC1
0.186137	1.82729e-11	MAPK7
0.222779	1.8771e-11	GPC2
-0.442837	1.91102e-11	CHST11
0.33003	1.93223e-11	TPGS2
0.196221	2.00296e-11	NEDD1
-0.639511	2.02553e-11	CNTNAP2
0.172977	2.05119e-11	PYCARD
0.29329	2.05606e-11	POLR2M
0.222682	2.08838e-11	PPIE
0.261724	2.10099e-11	NAA20
-0.43628	2.19164e-11	TBC1D32
-0.476848	2.24309e-11	RASGRF2
0.195844	2.31106e-11	SUV39H2
0.230062	2.33481e-11	ALKBH7
0.237474	2.38143e-11	TOX3
0.217593	2.40892e-11	GPAA1
0.207626	2.41182e-11	HTRA2
0.284336	2.41626e-11	SYF2
-0.463584	2.45464e-11	TMEM117
-0.492498	2.48882e-11	ESRRG
0.220654	2.53354e-11	TCF4
-0.46545	2.56041e-11	SHANK2
-0.47416	2.56104e-11	LYST
-0.395884	2.66215e-11	ZFYVE28
-0.420269	2.71603e-11	PTPRJ
-0.489632	2.79234e-11	RGS6
-0.478341	2.80858e-11	NCOA2
0.316808	2.91668e-11	SH3BGRL3
-0.401093	2.93346e-11	NRG2
-0.513965	2.94333e-11	GLS
0.367219	3.07519e-11	CLTA
0.352929	3.07604e-11	METAP2
0.257153	3.31438e-11	BOLA3
0.190019	3.33709e-11	TARBP2
0.212925	3.41768e-11	RPIA
0.17831	3.5259e-11	ZFPL1
0.276673	3.52622e-11	SNF8
0.29023	3.58975e-11	DAZAP2
0.28873	3.60025e-11	EFHD2
0.286823	3.74007e-11	JKAMP
0.13861	3.77887e-11	MGME1
0.265791	4.03257e-11	TDP2
-0.436206	4.10933e-11	TMTC1
0.182603	4.12773e-11	ACAA2
0.206416	4.14181e-11	PTRHD1
-0.450341	4.15438e-11	MAP4K3
0.304382	4.22959e-11	GSTM3
0.207997	4.37557e-11	TSFM
-0.533742	4.37959e-11	FRMD5
-0.540812	4.47519e-11	MKLN1
-0.537376	4.52019e-11	EXOC4
0.322599	4.55445e-11	RBM4B
0.146878	4.70363e-11	ZNF511
0.182693	4.74132e-11	DONSON
-0.431684	4.75462e-11	CNTN3
0.388667	4.8416e-11	TOP1
0.164546	4.91215e-11	ANAPC15
0.285206	4.99679e-11	CBY1
-0.580306	5.0105e-11	ATP8A2
0.189194	5.08689e-11	PLIN2
-0.456256	5.15343e-11	SYT16
0.192119	5.24336e-11	BMI1
0.276092	5.35293e-11	KRT10
0.192355	5.55853e-11	MRPL37
0.132315	5.66956e-11	PHF19
0.220758	5.73218e-11	CKAP4
-0.532137	5.84761e-11	ADD3
0.223855	5.89115e-11	CHURC1
0.244604	6.21524e-11	NRBP1
0.221688	6.33757e-11	VTI1B
-0.532098	6.67358e-11	FAT3
0.288205	6.82649e-11	SNN
0.298738	6.85203e-11	TMEM234
0.183065	6.93447e-11	ZFP91
0.264617	6.99063e-11	GHITM
0.372877	7.16744e-11	EIF3E
0.162525	7.18249e-11	GINS1
0.196077	7.1932e-11	C1orf174
0.197436	7.33861e-11	PEF1
0.146321	7.48827e-11	GEMIN6
0.200836	7.48827e-11	MRPL40
-0.549514	7.56573e-11	KCNQ5
0.250799	7.74315e-11	DDOST
-0.486964	7.7553e-11	PHACTR3
-0.401658	7.76552e-11	PPP1R13B
-0.421831	7.79085e-11	SNX29
-0.459494	7.93324e-11	SLC17A7
0.1591	8.52018e-11	MTX1
-0.42578	8.83962e-11	ELMOD1
-0.441959	9.11324e-11	KIAA0930
0.352902	9.13829e-11	EIF5B
0.211904	9.15442e-11	RCBTB2
0.247247	9.43899e-11	RER1
0.209498	9.46561e-11	UBR7
-0.411466	9.7336e-11	PACRG
-0.504766	9.73759e-11	SCN3A
0.296007	9.77756e-11	PAIP1
-0.419593	9.93927e-11	TOM1L2
0.288268	1.02607e-10	PRDX3
-0.58795	1.0302e-10	RASAL2
0.300637	1.03636e-10	PIGX
-0.520619	1.04292e-10	SIPA1L3
0.234952	1.04949e-10	UTP3
0.252614	1.06818e-10	NT5C3B
-0.573514	1.07236e-10	CA10
-0.486773	1.08086e-10	NPTXR
-0.503448	1.09556e-10	UNC79
0.231661	1.12006e-10	TMEM123
-0.632856	1.12734e-10	ERBB4
-0.565671	1.12935e-10	UNC5D
0.272405	1.15542e-10	GOLGA7
0.332635	1.17251e-10	FAM133B
0.225791	1.17749e-10	KANSL2
-0.551198	1.21954e-10	LDB2
0.323983	1.23268e-10	FDPS
-0.388669	1.23436e-10	CTIF
0.126705	1.2843e-10	ZIC2
0.356696	1.29178e-10	CSDE1
0.247159	1.35148e-10	APH1A
0.121214	1.36035e-10	ATF7
0.316393	1.43081e-10	DGUOK
-0.440736	1.43243e-10	RPS6KC1
-0.521685	1.44022e-10	RIMS2
0.120449	1.47787e-10	TRPT1
-0.444351	1.49618e-10	MTUS2
-0.524748	1.51641e-10	NSF
0.202541	1.52665e-10	WDR18
0.194301	1.54541e-10	SMIM15
0.351332	1.57402e-10	SMARCB1
0.314246	1.58212e-10	DCUN1D5
0.202463	1.62138e-10	TRMT10C
0.228039	1.63941e-10	POLR2D
-0.507571	1.67188e-10	RALYL
0.219751	1.67529e-10	ERI1
0.189107	1.68461e-10	DHRS7
0.339872	1.69233e-10	DENR
0.196861	1.75169e-10	HILPDA
-0.485038	1.84753e-10	ST6GALNAC3
0.302313	1.85933e-10	RBP1
0.163834	1.88562e-10	ISOC1
0.251102	1.91705e-10	RNH1
0.328598	1.92713e-10	TSG101
-0.432279	1.96822e-10	KLHL29
0.356368	2.17188e-10	SRRM1
0.237435	2.17656e-10	TPGS1
-0.434596	2.1813e-10	CAMK4
-0.538383	2.19286e-10	ZNF804A
0.331853	2.2546e-10	PDIA6
0.249102	2.29363e-10	TXNDC9
0.1561	2.31607e-10	LLGL1
-0.488008	2.32285e-10	HECW2
0.176667	2.37521e-10	TMEM18
0.155145	2.38949e-10	POP4
-0.468251	2.41625e-10	DNAJC6
-0.428403	2.43026e-10	CHST9
0.189175	2.44737e-10	MCUR1
-0.392031	2.4504e-10	ZSWIM5
-0.437258	2.4892e-10	FIGN
-0.435483	2.49862e-10	SCN3B
0.363399	2.50748e-10	SRI
0.119816	2.5189e-10	WRAP53
-0.452364	2.68949e-10	BRAF
-0.416035	2.78395e-10	LONRF2
0.310918	2.81254e-10	CUTA
-0.511063	2.8506e-10	ASTN1
-0.370209	2.85278e-10	MFAP3L
-0.54322	2.8741e-10	MDGA2
0.270866	2.9213e-10	SDHC
0.20477	2.96041e-10	ITPA
0.156022	2.99874e-10	SFRP2
-0.368371	3.01938e-10	PITPNM2
0.259459	3.02535e-10	MANBAL
0.18615	3.03685e-10	TMEM219
0.234658	3.05834e-10	C1orf53
0.168878	3.08773e-10	ANLN
0.168343	3.11694e-10	SPA17
-0.581042	3.16996e-10	TRPS1
-0.518784	3.21378e-10	CAMK2N1
-0.487903	3.24574e-10	GUCY1A2
-0.511504	3.25504e-10	CEP112
-0.364787	3.33876e-10	KNDC1
-0.445301	3.34396e-10	RIT2
0.205471	3.36027e-10	SLC17A6
0.287471	3.36129e-10	POLR1D
-0.475917	3.40942e-10	SLC2A13
0.256093	3.52774e-10	TP53I11
-0.437603	3.53671e-10	NMNAT2
0.201853	3.54699e-10	SCNM1
0.304598	3.72818e-10	C5orf24
0.293497	4.0096e-10	NDN
-0.60328	4.14665e-10	DCC
0.324627	4.15526e-10	TXNL1
0.199689	4.15596e-10	R3HCC1
0.154988	4.16424e-10	TINF2
0.294286	4.1687e-10	C18orf32
0.23639	4.18584e-10	LSM12
-0.433771	4.21178e-10	PRICKLE1
-0.416033	4.25126e-10	CACNG8
0.3124	4.36335e-10	COTL1
0.250004	4.38261e-10	ATG3
0.199575	4.55031e-10	CD2BP2
0.258256	4.55778e-10	KIAA1191
-0.44859	4.65207e-10	GFOD1
0.355424	4.65747e-10	YWHAH
-0.432035	4.81756e-10	VTI1A
0.201771	5.02129e-10	DOHH
0.171388	5.07691e-10	MRPL46
0.336959	5.10641e-10	EIF4E
-0.385688	5.38026e-10	FRS2
-0.629604	5.41779e-10	SLC35F3
-0.489991	5.62243e-10	MEF2C
-0.405334	5.68072e-10	KDM4C
-0.43944	5.92047e-10	TENM3
0.194596	5.96826e-10	MRPL35
-0.435111	6.00536e-10	SGCD
0.205793	6.25014e-10	TUSC2
0.241666	6.26219e-10	CAPNS1
-0.482503	6.27135e-10	DNM3
-0.398576	6.51659e-10	CCDC3
0.124592	6.93499e-10	DDX19B
0.305694	7.09163e-10	WBP4
0.22347	7.29934e-10	BPGM
-0.382922	7.31568e-10	ANKRD33B
0.26248	7.82073e-10	SPG21
0.223115	7.83723e-10	CCDC18
0.179243	7.90377e-10	PCGF2
-0.396739	7.96444e-10	SLC8A2
-0.430654	8.12525e-10	IGSF11
-0.574646	8.34957e-10	PTPRN2
-0.510255	8.6344e-10	TMEFF2
-0.416522	8.7331e-10	BDNF
-0.45842	9.5603e-10	FUT8
0.217204	9.70581e-10	PSME3
0.185633	9.72146e-10	EID2B
-0.452992	9.73083e-10	COL25A1
-0.447152	9.74699e-10	LINGO1
0.20316	9.75637e-10	TWF1
-0.423302	9.7795e-10	FNDC3B
-0.564674	1.0025e-09	MGAT4C
-0.466347	1.06894e-09	MNAT1
0.231029	1.07051e-09	RNF126
-0.480174	1.0801e-09	TCF12
0.18447	1.08669e-09	TSR3
-0.477685	1.14148e-09	MED12L
-0.468662	1.18949e-09	SRGAP3
0.364421	1.1895e-09	ARPC2
-0.487334	1.19409e-09	SBF2
0.281451	1.19692e-09	ITGB3BP
0.55177	1.19975e-09	TMSB10
0.146069	1.22088e-09	FIZ1
-0.387122	1.234e-09	SYT14
0.297484	1.241e-09	TKT
0.176356	1.24345e-09	BLOC1S4
0.359368	1.26645e-09	HMGN3
0.182259	1.27153e-09	CHTF8
-0.400405	1.27532e-09	EPB41L1
-0.690932	1.28657e-09	GPC5
0.34222	1.30846e-09	MAP2K2
-0.359567	1.32152e-09	ARHGEF28
-0.409427	1.34663e-09	BTRC
-0.471103	1.37459e-09	NFAT5
-0.447581	1.37956e-09	HCN1
-0.451929	1.4163e-09	ARHGEF12
0.378039	1.43765e-09	RAC1
0.125873	1.43821e-09	PYCR1
0.312881	1.44761e-09	CORO1C
0.145401	1.49143e-09	CHAC2
0.261654	1.51801e-09	RCC2
-0.465261	1.5393e-09	TNRC6C
0.139787	1.64617e-09	TWF2
0.200468	1.64633e-09	IMP3
0.351517	1.66257e-09	COX7A2L
-0.570374	1.67292e-09	SYNPR
0.261699	1.6926e-09	CHMP2A
0.206175	1.70091e-09	OSER1
-0.430506	1.70732e-09	KCNH1
0.247222	1.75442e-09	RBM18
0.34123	1.75638e-09	ANAPC5
0.147008	1.76498e-09	CNTROB
0.338898	1.81304e-09	SMARCA5
0.155124	1.82794e-09	MRPS2
-0.412479	1.83549e-09	HLCS
0.174723	1.84875e-09	CERS2
-0.356372	1.86133e-09	TMEM135
0.212108	1.8631e-09	SLC25A39
-0.408611	1.91835e-09	MYRIP
-0.387903	1.95714e-09	CHD5
0.18273	1.97559e-09	JAGN1
-0.334993	2.00715e-09	ME1
-0.421327	2.03621e-09	SUMF1
0.217277	2.04739e-09	PPP1R35
0.248758	2.09435e-09	SBK1
0.238291	2.21306e-09	MRPS26
-0.498399	2.23151e-09	AEBP2
0.115953	2.25776e-09	FADD
-0.450626	2.27447e-09	LRBA
0.207477	2.31643e-09	C8orf76
-0.49543	2.35071e-09	CERS6
-0.389376	2.35203e-09	CLEC16A
-0.477694	2.3623e-09	GABRA2
0.169028	2.3736e-09	GAS1
-0.553267	2.38272e-09	PDE1A
-0.405592	2.40911e-09	UNC5C
-0.483359	2.45531e-09	CACNA1A
0.256744	2.48786e-09	TRAPPC3
0.225925	2.53236e-09	EXOSC1
-0.361812	2.54254e-09	VWA8
-0.431574	2.55394e-09	INPP4A
0.309609	2.59368e-09	BRD8
0.255709	2.72369e-09	SNX6
0.181476	2.7595e-09	GEMIN7
-0.421725	2.99267e-09	TNKS
-0.469179	3.00598e-09	ZNF609
-0.392406	3.07754e-09	PTPRM
-0.424253	3.14915e-09	MICAL2
-0.438389	3.20969e-09	ST7
-0.345648	3.21781e-09	RAPGEFL1
-0.471656	3.22601e-09	PHLPP1
-0.374023	3.25289e-09	RIN2
0.175961	3.30528e-09	CCDC115
-0.367519	3.3387e-09	SLC20A2
0.116984	3.36015e-09	SGSM3
-0.444764	3.36398e-09	SAMD3
-0.417095	3.39306e-09	ATG7
-0.373172	3.42704e-09	INVS
0.217257	3.48172e-09	TXNDC12
-0.359388	3.58699e-09	VPS13D
0.209578	3.83412e-09	MRPL4
-0.38815	3.98231e-09	SORCS2
0.151518	4.03163e-09	PRRT2
-0.359236	4.03745e-09	SLC16A7
-0.344738	4.07221e-09	ADARB1
-0.372848	4.08603e-09	ELL2
0.321559	4.10518e-09	RPL36AL
-0.415883	4.11719e-09	FLRT2
0.27919	4.13703e-09	STK11
0.199156	4.13782e-09	NUDT16L1
0.308223	4.15005e-09	VDAC1
0.185141	4.20758e-09	RIOK1
0.222005	4.21808e-09	TIMM21
0.132397	4.23848e-09	C9orf64
0.175467	4.25483e-09	TFAP4
-0.432911	4.26957e-09	ACAP2
0.207592	4.27535e-09	GTF2F1
0.166495	4.29858e-09	ERAL1
0.27058	4.31376e-09	NAA38
-0.343341	4.368e-09	NPAS2
-0.394208	4.38117e-09	TBC1D22A
-0.386468	4.38425e-09	MEF2A
-0.470233	4.46055e-09	PLXDC2
-0.452248	4.46935e-09	FER
0.230698	4.48232e-09	FAM136A
0.193009	4.68845e-09	MNS1
-0.453273	4.71118e-09	LIFR
0.160948	4.8034e-09	TGFBR1
-0.317796	4.81811e-09	ARFGEF2
-0.365492	5.04336e-09	TMEM241
0.227837	5.05432e-09	TOPORS
[truncated: 3,120 more rows]

## Sheet: Fig. 3g
exp0	exp1	total	perc	gene	celltype
292	356	648	0.549383	TOP2A	Neural progenitor
26965	142	27107	0.0052385	TOP2A	Neuroblast
21518	146	21664	0.00673929	TOP2A	Immature Glutamatergic
49942	116	50058	0.00231731	TOP2A	Glutamatergic
20373	74	20447	0.00361911	TOP2A	CA neurons
22487	52	22539	0.00230711	TOP2A	GABAergic
48839	890	49729	0.017897	TOP2A	Astrocyte
6239	75	6314	0.0118784	TOP2A	Endothelial
31832	361	32193	0.0112136	TOP2A	Oligodendrocyte precursor
1464	3	1467	0.00204499	TOP2A	Newly formed oligodendrocyte
139607	78	139685	0.000558399	TOP2A	Oligodendrocyte
122	526	648	0.811728	HMGB2	Neural progenitor
25284	1823	27107	0.067252	HMGB2	Neuroblast
19786	1878	21664	0.0866876	HMGB2	Immature Glutamatergic
49205	853	50058	0.0170402	HMGB2	Glutamatergic
20055	392	20447	0.0191715	HMGB2	CA neurons
21486	1053	22539	0.046719	HMGB2	GABAergic
46023	3706	49729	0.0745239	HMGB2	Astrocyte
5383	931	6314	0.14745	HMGB2	Endothelial
31359	834	32193	0.0259063	HMGB2	Oligodendrocyte precursor
1400	67	1467	0.0456714	HMGB2	Newly formed oligodendrocyte
137480	2205	139685	0.0157855	HMGB2	Oligodendrocyte
311	337	648	0.520062	PBK	Neural progenitor
27001	106	27107	0.00391043	PBK	Neuroblast
21565	99	21664	0.00456979	PBK	Immature Glutamatergic
49978	80	50058	0.00159815	PBK	Glutamatergic
20372	75	20447	0.00366802	PBK	CA neurons
22493	46	22539	0.00204091	PBK	GABAergic
48924	805	49729	0.0161877	PBK	Astrocyte
6281	33	6314	0.00522648	PBK	Endothelial
31928	265	32193	0.0082316	PBK	Oligodendrocyte precursor
1464	3	1467	0.00204499	PBK	Newly formed oligodendrocyte
139636	49	139685	0.000350789	PBK	Oligodendrocyte
285	363	648	0.560185	UBE2C	Neural progenitor
26941	166	27107	0.00612388	UBE2C	Neuroblast
21531	133	21664	0.00613922	UBE2C	Immature Glutamatergic
50012	46	50058	0.000918934	UBE2C	Glutamatergic
20427	20	20447	0.000978139	UBE2C	CA neurons
22482	57	22539	0.00252895	UBE2C	GABAergic
48976	753	49729	0.0151421	UBE2C	Astrocyte
6261	53	6314	0.00839404	UBE2C	Endothelial
31970	223	32193	0.00692697	UBE2C	Oligodendrocyte precursor
1465	2	1467	0.00136333	UBE2C	Newly formed oligodendrocyte
139663	22	139685	0.000157497	UBE2C	Oligodendrocyte
335	313	648	0.483025	RRM2	Neural progenitor
26991	116	27107	0.00427934	RRM2	Neuroblast
21561	103	21664	0.00475443	RRM2	Immature Glutamatergic
49729	329	50058	0.00657238	RRM2	Glutamatergic
20289	158	20447	0.00772729	RRM2	CA neurons
22384	155	22539	0.00687697	RRM2	GABAergic
49040	689	49729	0.0138551	RRM2	Astrocyte
6265	49	6314	0.00776053	RRM2	Endothelial
31945	248	32193	0.00770354	RRM2	Oligodendrocyte precursor
1463	4	1467	0.00272665	RRM2	Newly formed oligodendrocyte
139531	154	139685	0.00110248	RRM2	Oligodendrocyte
354	294	648	0.453704	CDCA3	Neural progenitor
26987	120	27107	0.0044269	CDCA3	Neuroblast
21547	117	21664	0.00540066	CDCA3	Immature Glutamatergic
49823	235	50058	0.00469455	CDCA3	Glutamatergic
20263	184	20447	0.00899888	CDCA3	CA neurons
22385	154	22539	0.0068326	CDCA3	GABAergic
49067	662	49729	0.0133122	CDCA3	Astrocyte
6270	44	6314	0.00696864	CDCA3	Endothelial
32026	167	32193	0.00518746	CDCA3	Oligodendrocyte precursor
1463	4	1467	0.00272665	CDCA3	Newly formed oligodendrocyte
139551	134	139685	0.000959301	CDCA3	Oligodendrocyte
368	280	648	0.432099	CCNA2	Neural progenitor
27024	83	27107	0.00306194	CCNA2	Neuroblast
21545	119	21664	0.00549298	CCNA2	Immature Glutamatergic
49108	950	50058	0.018978	CCNA2	Glutamatergic
19931	516	20447	0.025236	CCNA2	CA neurons
22106	433	22539	0.0192111	CCNA2	GABAergic
48970	759	49729	0.0152627	CCNA2	Astrocyte
6251	63	6314	0.00997783	CCNA2	Endothelial
31818	375	32193	0.0116485	CCNA2	Oligodendrocyte precursor
1466	1	1467	0.000681663	CCNA2	Newly formed oligodendrocyte
138622	1063	139685	0.00760998	CCNA2	Oligodendrocyte
361	287	648	0.442901	TPX2	Neural progenitor
26971	136	27107	0.00501715	TPX2	Neuroblast
21444	220	21664	0.0101551	TPX2	Immature Glutamatergic
49304	754	50058	0.0150625	TPX2	Glutamatergic
19723	724	20447	0.0354086	TPX2	CA neurons
22325	214	22539	0.00949465	TPX2	GABAergic
49007	722	49729	0.0145187	TPX2	Astrocyte
6235	79	6314	0.0125119	TPX2	Endothelial
31891	302	32193	0.00938092	TPX2	Oligodendrocyte precursor
1460	7	1467	0.00477164	TPX2	Newly formed oligodendrocyte
139448	237	139685	0.00169667	TPX2	Oligodendrocyte

## Sheet: Fig. 3h
TOP2A	HMGB2	PBK	UBE2C	RRM2	CDCA3	CCNA2	TPX2	stage
0	0	0	0	0	0	0	0	Adult
0	0	0	0	0	0	0	0	Adult
0	0	0	0	0	0	0	0	Adult
0	0	0	0	0	0	0	0	Adult
0	0	0	0	0	0	0	0	Adult
0	0	0	0	0	0	0	0	Adult
0	0	0	0	0	0	0	0	Adult
0	0	0	0	0	0	0	0	Adult
0	0	0	0	0	0	0	0	Adult
0	0	0	0	0	0	0	0	Adult
0	0	0	0	0	0	0	0	Adult
0	0	0	0	0	0	0	0	Adult
0	0	0	0	0	0	0	0	Adult
0	0	0	0	0	0	0	0	Adult
0	0	0	0	0	0	0	0	Adult
0	0	0	0	0	0	0	0	Adult
0	0	0	0	0	0	0	0	Adult
0	0	0	0	0	0	0	0	Adult
0	0	0	0	0	0	0	0	Adult
0	0	0	0	0	0	0	0	Adult
0	0	0	0	0	0	0	0	Adult
0	0	0	0	0	0	0	0	Adult
0	0	0	0	0	0	0	0	Adult
0	0	0	0	0	0	0	0	Adult
0	0	0	0	0	0	0	0	Adult
0	0	0	0	0	0	0	0	Adult
0	0	0	0	0	0	0	0	Adult
0	0	0	0	0	0	0	0	Adult
0	0	0	0	0	0	0	0	Adult
2.48525	2.48525	1.32203	0	0	1.87212	0	1.32203	Adult
0	0	0	0	0	0	0	0	Adult
0	0	0	0	0	0	0	0	Adult
0	0	0	0	0	0	0	0	Adult
1.92896	3.59166	0	2.22303	1.51059	0	1.51059	1.51059	Fetal
1.48905	3.34861	0	0	2.89947	0	0	0	Fetal
2.18503	3.51722	0.754839	1.47746	2.50738	0	1.47746	0	Fetal
0	4.49904	1.062	2.1481	0	0	1.89859	1.56534	Fetal
1.00248	3.41199	1.00248	2.69464	0	0	0	0	Fetal
3.73272	4.51444	0	4.08219	0	1.3645	1.3645	2.74527	Fetal
2.15196	3.89475	0	2.41014	2.41014	0.818433	1.2624	1.56879	Fetal
3.29654	4.12247	2.26934	2.90941	1.67457	1.67457	1.67457	2.26934	Fetal
3.52157	4.44436	1.63016	3.85392	1.11591	1.11591	1.40573	2.10208	Fetal
2.67655	3.64338	1.18044	2.75129	1.4779	0	0.755138	2.04994	Fetal
1.49412	4.22509	1.00346	2.43065	0	0	0	1.00346	Fetal
0	1.46788	0	0	0	0	0	0	Fetal
1.80172	2.78379	1.80172	0	1.56759	0.817585	1.26131	1.26131	Fetal
3.17819	3.95351	1.57565	3.85028	0	1.57565	1.57565	1.57565	Fetal
2.19281	3.17791	0.633655	2.52559	2.37298	1.01848	1.01848	0.633655	Fetal
2.08677	3.59166	1.20984	0	2.34294	0	0	0	Fetal
0.771587	4.09971	1.91927	2.21292	0.771587	0.771587	0	1.91927	Fetal
2.24653	3.38558	0.72118	1.42805	1.83805	0	0	1.65392	Fetal
2.50916	3.73631	0.880386	2.38719	2.08681	0	0.880386	2.50916	Fetal
3.76354	4.65586	2.61229	4.07565	0.719069	2.12437	2.24285	2.53193	Fetal
3.29216	4.12622	2.06129	3.26343	2.06129	1.57048	1.71753	2.06129	Fetal
0	1.57666	0	0	0	0	0	0	Fetal
1.39089	3.33811	0.919966	1.70976	2.14547	0.919966	0	0	Fetal
1.69787	3.14895	0	1.9387	0	0	0	0	Fetal
1.50885	3.14859	1.20827	1.50885	1.50885	0	1.20827	0	Fetal
1.45667	0.972981	0	1.78128	0	0	0	0.972981	Fetal
3.31085	4.01778	1.50876	2.28267	1.50876	1.01543	1.50876	1.83764	Fetal
1.21357	2.99191	1.21357	1.21357	2.09142	0	0.780577	0.780577	Fetal
2.24577	0	0	1.65324	0	0	0	0	Fetal
3.61221	4.14392	2.22713	3.20428	0	1.6364	1.93289	2.28891	Fetal
2.7252	3.88919	0.702373	3.45177	0	1.11089	1.80709	1.80709	Fetal
0	2.66222	0	0	0.847069	0	0	0	Fetal
0.967284	4.14266	2.37813	2.94121	0.967284	0	0	1.44964	Fetal
2.07369	3.83302	2.43634	2.70191	2.07369	1.49896	2.07369	0	Fetal
2.35235	3.31885	1.56947	1.90302	2.51869	0	0.668354	0.668354	Fetal
0.922972	4.67445	1.39464	2.6845	1.39464	0.922972	0.922972	2.57521	Fetal
0	4.49011	1.59269	2.81348	1.92796	1.08468	1.59269	2.5456	Fetal
0	2.53576	0	0	0	0	0	0	Fetal
0	2.18523	0	0	0	0	0	0	Fetal
3.17746	4.29846	1.95287	3.17746	1.53241	2.3682	0.792891	1.76458	Fetal
0	3.06455	0.859363	0	1.31461	0	0	0	Fetal
0	0	0	0	0	0	0	0	Fetal
1.52241	3.15254	1.70094	1.52241	1.98385	1.30494	1.52241	1.02663	Fetal
2.22692	2.53209	0	1.46059	0	0	0	0	Fetal
1.37082	3.50629	0	2.54587	1.92821	1.37082	0	0	Fetal
3.47894	4.1911	1.88884	3.28891	1.17701	0.752517	1.88884	2.18113	Fetal
2.38124	4.59697	1.77651	0	1.77651	0	0	2.38124	Fetal
3.40053	4.30967	2.16653	3.4928	0	2.04924	2.2715	2.04924	Fetal
0	1.6627	0	0	0	0	0	0	Fetal
3.22177	4.52514	1.24997	3.68923	1.91848	1.91848	1.7885	2.2301	Fetal
2.11914	3.4697	0	2.22349	2.22349	0	1.71874	0.649978	Fetal
3.497	3.76509	0.57711	3.81794	0.57711	0	1.73788	1.86659	Fetal
2.3309	4.11687	1.20051	2.84796	1.50023	0.770525	1.20051	1.20051	Fetal
2.12029	1.9267	0	1.9267	0	0	0	0	Fetal
0	1.87165	0	0	0	0	0	0	Fetal
3.59306	4.00766	1.46659	3.7459	0.510959	1.09883	2.03717	2.03717	Fetal
0	0	0	0	0	0	0	0	Fetal
0	2.84077	0	0	0	0	0	0	Fetal
0	2.02967	0	2.02967	0	0	0	0	Fetal
1.04965	3.73401	1.55039	2.87413	0	0	0	1.04965	Fetal
0	1.38682	0	0	0	0	0	0	Fetal
1.14816	2.00918	0	2.26276	0	0	0	0	Fetal
3.33649	4.21314	1.54718	3.3794	0	0	1.78019	1.54718	Fetal
1.52628	3.45343	1.52628	1.0298	2.10438	0	1.0298	1.52628	Fetal
2.93887	4.15309	2.29729	1.94087	1.38189	0	0	2.55952	Fetal
0.765324	2.76921	0.765324	0.765324	0.765324	0	0	0	Fetal
3.45124	4.41206	0	3.45124	2.0524	2.0524	1.48008	2.41411	Fetal
2.76303	3.7628	0	3.03481	0	1.24549	0	1.24549	Fetal
3.11822	3.50883	1.52628	1.52628	2.56521	0.78861	1.22397	1.75809	Fetal
2.41907	3.53413	1.26944	1.26944	1.26944	0	0	1.81119	Fetal
2.44367	3.58493	1.50521	1.01252	1.50521	1.01252	0	0	Fetal
0	0	0	0	0	0	0	0	Fetal
0	0	0	0	0	0	0	0	Fetal
0	1.84358	0	0	0	0	0	0	Fetal
1.32914	2.49412	1.32914	0	0	0	0	0	Fetal
1.83912	4.08094	0	2.65518	0	1.29349	0	1.29349	Fetal
4.31174	4.47101	1.87453	3.99523	1.04354	1.87453	2.86524	3.13858	Fetal
2.10977	4.62937	2.10977	0	0	0	0	3.12409	Fetal
2.41646	4.53104	1.11226	1.11226	1.11226	2.41646	0	1.96343	Fetal
3.17373	3.49817	0	2.19875	1.19078	0	0	0.763056	Fetal
0.8061	3.38441	0	0.8061	2.13238	0	0	0	Fetal
2.00142	3.60652	1.26971	1.81151	2.00142	0.824139	0.824139	1.26971	Fetal
1.83579	3.48494	0.840499	1.59991	1.29062	0	1.29062	0.840499	Fetal
3.01528	3.68361	1.58494	2.37	0	1.07824	0	1.07824	Fetal
2.92324	4.31222	2.00155	3.31062	0.955561	1.43515	2.00155	2.00155	Fetal
3.46942	3.86445	2.03708	2.93288	2.03708	1.17022	1.17022	2.93288	Fetal
1.91231	4.33064	1.91231	1.91231	0	0	0	1.91231	Fetal
1.99936	4.40511	1.99936	2.89175	0	1.14043	1.99936	2.4545	Fetal
2.2801	3.89746	2.65088	1.16141	0	1.16141	0	1.68433	Fetal
0	2.40943	0	1.61959	0	0	0	0	Fetal
2.61356	3.85808	0	1.99113	0	1.13396	0	0	Fetal
0	1.16216	0	0	0	0	0	0	Fetal
0	1.67952	0	0	0	0	0	0	Fetal
0	3.13296	1.31982	0	0	0	1.31982	0	Fetal
3.50319	4.11553	1.12454	3.36949	1.97912	1.97912	1.41541	1.97912	Fetal
4.2393	3.69044	0	0	0	0	0	3.02195	Infant
0	0	0	0	0	0	0	0	Infant
0	0	0	0	0	0	0	0	Infant
0	0	0	0	0	0	0	0	Infant
0	0	0	0	0	0	0	0	Infant
0	3.32023	0	0	0	0	0	0	Infant
0	0	3.28989	0	0	0	0	0	Infant
0	0	3.37039	0	0	0	0	0	Infant
0	0	0	0	0	0	0	0	Infant
0	0	0	0	0	0	0	0	Infant
0	0	0	0	0	0	0	0	Infant
0	0	0	0	0	0	0	0	Infant
0	0	0	0	0	0	0	0	Infant
4.22118	0	0	0	0	0	0	0	Infant
4.25711	3.18643	0	0	0	0	0	3.18643	Infant
0	0	0	0	0	0	0	0	Infant
0	0	0	0	0	0	0	0	Infant
0	0	0	0	0	0	0	0	Infant
0	3.89811	0	3.22504	0	0	0	3.22504	Infant
0	0	0	0	0	0	0	0	Infant
0	0	0	0	0	0	0	0	Infant
0	0	0	0	0	0	0	0	Infant
0	0	0	0	0	0	0	0	Infant

## Sheet: Fig. 3j
name	score	precentage	Stage	Study
Adult_Ayhan et al.	1	99.3369	Adult	Ayhan et al.
Adult_Franjic et al.	1	95.4243	Adult	Franjic et al.
Adult_Hochgerner et al.	1	67.1554	Adult	Hochgerner et al.
Adult_Tran et al.	1	95.3748	Adult	Tran et al.
Adult_Zhou et al.	1	91.8182	Adult	Zhou et al.
Child_Hochgerner et al.	1	76.6839	Child	Hochgerner et al.
Child_Zhou et al.	1	93.8719	Child	Zhou et al.
Fetal_Hochgerner et al.	1	39.313	Fetal	Hochgerner et al.
Fetal_Zhong et al.	1	83.409	Fetal	Zhong et al.
Infant_Hochgerner et al.	1	58.0557	Infant	Hochgerner et al.
Infant_Zhou et al.	1	91.446	Infant	Zhou et al.
Adult_Ayhan et al.	2	0.530504	Adult	Ayhan et al.
Adult_Franjic et al.	2	4.2426	Adult	Franjic et al.
Adult_Hochgerner et al.	2	6.74487	Adult	Hochgerner et al.
Adult_Tran et al.	2	4.6252	Adult	Tran et al.
Adult_Zhou et al.	2	5.09091	Adult	Zhou et al.
Child_Hochgerner et al.	2	5.35406	Child	Hochgerner et al.
Child_Zhou et al.	2	4.73538	Child	Zhou et al.
Fetal_Hochgerner et al.	2	13.5496	Fetal	Hochgerner et al.
Fetal_Zhong et al.	2	7.11969	Fetal	Zhong et al.
Infant_Hochgerner et al.	2	11.5472	Infant	Hochgerner et al.
Infant_Zhou et al.	2	4.88798	Infant	Zhou et al.
Adult_Ayhan et al.	3	0.132626	Adult	Ayhan et al.
Adult_Franjic et al.	3	0.215559	Adult	Franjic et al.
Adult_Hochgerner et al.	3	4.69208	Adult	Hochgerner et al.
Adult_Tran et al.	3	0	Adult	Tran et al.
Adult_Zhou et al.	3	2	Adult	Zhou et al.
Child_Hochgerner et al.	3	2.76339	Child	Hochgerner et al.
Child_Zhou et al.	3	1.11421	Child	Zhou et al.
Fetal_Hochgerner et al.	3	5.34351	Fetal	Hochgerner et al.
Fetal_Zhong et al.	3	1.63801	Fetal	Zhong et al.
Infant_Hochgerner et al.	3	5.15746	Infant	Hochgerner et al.
Infant_Zhou et al.	3	2.64766	Infant	Zhou et al.
Adult_Ayhan et al.	4	0	Adult	Ayhan et al.
Adult_Franjic et al.	4	0.0293945	Adult	Franjic et al.
Adult_Hochgerner et al.	4	3.81232	Adult	Hochgerner et al.
Adult_Tran et al.	4	0	Adult	Tran et al.
Adult_Zhou et al.	4	0.727273	Adult	Zhou et al.
Child_Hochgerner et al.	4	2.76339	Child	Hochgerner et al.
Child_Zhou et al.	4	0.278552	Child	Zhou et al.
Fetal_Hochgerner et al.	4	5.53435	Fetal	Hochgerner et al.
Fetal_Zhong et al.	4	1.265	Fetal	Zhong et al.
Infant_Hochgerner et al.	4	4.29028	Infant	Hochgerner et al.
Infant_Zhou et al.	4	0.814664	Infant	Zhou et al.
Adult_Ayhan et al.	5	0	Adult	Ayhan et al.
Adult_Franjic et al.	5	0.0685871	Adult	Franjic et al.
Adult_Hochgerner et al.	5	4.39883	Adult	Hochgerner et al.
Adult_Tran et al.	5	0	Adult	Tran et al.
Adult_Zhou et al.	5	0.181818	Adult	Zhou et al.
Child_Hochgerner et al.	5	2.9361	Child	Hochgerner et al.
Child_Zhou et al.	5	0	Child	Zhou et al.
Fetal_Hochgerner et al.	5	5.15267	Fetal	Hochgerner et al.
Fetal_Zhong et al.	5	1.10282	Fetal	Zhong et al.
Infant_Hochgerner et al.	5	4.47284	Infant	Hochgerner et al.
Infant_Zhou et al.	5	0.203666	Infant	Zhou et al.
Adult_Ayhan et al.	6	0	Adult	Ayhan et al.
Adult_Franjic et al.	6	0.00979816	Adult	Franjic et al.
Adult_Hochgerner et al.	6	5.57185	Adult	Hochgerner et al.
Adult_Tran et al.	6	0	Adult	Tran et al.
Adult_Zhou et al.	6	0.181818	Adult	Zhou et al.
Child_Hochgerner et al.	6	2.9361	Child	Hochgerner et al.
Child_Zhou et al.	6	0	Child	Zhou et al.
Fetal_Hochgerner et al.	6	7.82443	Fetal	Hochgerner et al.
Fetal_Zhong et al.	6	1.49205	Fetal	Zhong et al.
Infant_Hochgerner et al.	6	4.51848	Infant	Hochgerner et al.
Infant_Zhou et al.	6	0	Infant	Zhou et al.
Adult_Ayhan et al.	7	0	Adult	Ayhan et al.
Adult_Franjic et al.	7	0	Adult	Franjic et al.
Adult_Hochgerner et al.	7	3.81232	Adult	Hochgerner et al.
Adult_Tran et al.	7	0	Adult	Tran et al.
Adult_Zhou et al.	7	0	Adult	Zhou et al.
Child_Hochgerner et al.	7	3.10881	Child	Hochgerner et al.
Child_Zhou et al.	7	0	Child	Zhou et al.
Fetal_Hochgerner et al.	7	13.3588	Fetal	Hochgerner et al.
Fetal_Zhong et al.	7	1.84885	Fetal	Zhong et al.
Infant_Hochgerner et al.	7	6.89183	Infant	Hochgerner et al.
Infant_Zhou et al.	7	0	Infant	Zhou et al.
Adult_Ayhan et al.	8	0	Adult	Ayhan et al.
Adult_Franjic et al.	8	0.00979816	Adult	Franjic et al.
Adult_Hochgerner et al.	8	3.81232	Adult	Hochgerner et al.
Adult_Tran et al.	8	0	Adult	Tran et al.
Adult_Zhou et al.	8	0	Adult	Zhou et al.
Child_Hochgerner et al.	8	3.45423	Child	Hochgerner et al.
Child_Zhou et al.	8	0	Child	Zhou et al.
Fetal_Hochgerner et al.	8	9.92366	Fetal	Hochgerner et al.
Fetal_Zhong et al.	8	2.12455	Fetal	Zhong et al.
Infant_Hochgerner et al.	8	5.06618	Infant	Hochgerner et al.
Infant_Zhou et al.	8	0	Infant	Zhou et al.
