# Supplementary material for: A brain cell atlas integrating single-cell transcriptomes across human brain regions
Source: Nat Med. 2024 Aug 2;30(9):2679–91. doi: 10.1038/s41591-024-03150-z (PMC11405287; doi:10.1038/s41591-024-03150-z)
Supplement: Supplementary file 7 — Statistical source data. [file 41591_2024_3150_MOESM7_ESM.xlsx]

## Sheet: Fig.4c
Gene	Celltype	Mean Expression	Expression Percentage (%)
CSF1R	Microglia	1.25296	51.8665
MERTK	Microglia	1.08191	43.9395
CD74	Microglia	1.37947	53.0427
CYFIP1	Microglia	1.24012	50.7317
C3	Microglia	1.07754	44.2487
APOE	Microglia	1.02088	40.5876
APBB1IP	Microglia	2.0445	71.6881
TBXAS1	Microglia	1.93849	71.5363
SPP1	Microglia	2.16396	66.2875
LPCAT2	Microglia	1.33258	53.9317
P2RY12	Microglia	1.139	44.9749
SLCO2B1	Microglia	1.45295	57.2754
PCDH9	Microglia	1.57414	52.8246
SPTLC2	Microglia	1.3872	53.2967
CTTNBP2	Microglia	1.32807	52.1453
PEAK1	Microglia	1.0344	42.0343
APP	Microglia	0.544388	23.8583
CSF1R	Microglia(PCDH9high)	0.60559	31.9747
MERTK	Microglia(PCDH9high)	0.852016	41.366
CD74	Microglia(PCDH9high)	0.615652	31.2311
CYFIP1	Microglia(PCDH9high)	0.803102	40.0716
C3	Microglia(PCDH9high)	0.43722	22.8587
APOE	Microglia(PCDH9high)	0.432929	22.9413
APBB1IP	Microglia(PCDH9high)	1.35345	59.6254
TBXAS1	Microglia(PCDH9high)	1.54241	66.3454
SPP1	Microglia(PCDH9high)	1.69958	67.6673
LPCAT2	Microglia(PCDH9high)	1.1512	53.1259
P2RY12	Microglia(PCDH9high)	0.780231	37.8684
SLCO2B1	Microglia(PCDH9high)	0.863339	41.6965
PCDH9	Microglia(PCDH9high)	4.54675	99.2013
SPTLC2	Microglia(PCDH9high)	2.0371	78.9039
CTTNBP2	Microglia(PCDH9high)	1.92377	76.921
PEAK1	Microglia(PCDH9high)	1.52463	66.0975
APP	Microglia(PCDH9high)	1.31834	61.2228

## Sheet: Fig.4d
term	p-value	q-value	rank	zscore	combined_score	cluster	overlap_genes
Synapse Pruning (GO:0098883)	5.04e-07	0.0010639	1	65.6465	951.953	Microglia	['C1QB', 'C3', 'CX3CR1', 'ITGAM', 'C1QC']
Regulation Of Dopamine Metabolic Process (GO:0042053)	1.27e-05	0.00895751	3	52.4113	590.782	Microglia	['PRKN', 'ITGAM', 'ITGB2', 'HPRT1']
Positive Regulation Of Tumor Necrosis Factor-Mediated Signaling Pathway (GO:1903265)	2.49e-05	0.0131704	4	39.3065	416.604	Microglia	['PRKN', 'LAPTM5', 'HSPA1B', 'HSPA1A']
Positive Regulation Of Cytokine Production (GO:0001819)	6.09e-05	0.0257128	5	2.81538	27.3281	Microglia	['CD74', 'CSF1R', 'FCER1G', 'DDX3X', 'SYK', 'LAPTM5', 'XIAP', 'CGAS', 'CYBA', 'POU2F2', 'SORL1', 'RUNX1', 'C3', 'PTPRC', 'IRAK1', 'IFI16', 'PLCG2', 'TLR7', 'CD14', 'HSPA1B', 'HSPA1A']
Immunoglobulin Production Involved In Immunoglobulin-Mediated Immune Response (GO:0002381)	8.33e-05	0.0259914	6	14.0592	132.066	Microglia	['HLA-DRB5', 'SHLD2', 'SHLD1', 'HLA-DRA', 'HLA-DRB1']
Axon Guidance (GO:0007411)	1.49967e-10	3.27679e-07	1	6.63511	150.09	Microglia(PCDH9high)	['ROBO2', 'SEMA6A', 'SEMA4D', 'NRXN1', 'SEMA3B', 'NRXN3', 'UNC5C', 'PTK2', 'KIAA1755', 'KLF7', 'NFASC', 'ALCAM', 'DPYSL5', 'KIF5C', 'NFIB', 'FEZ1', 'CNTN2', 'FYN', 'NCAM1', 'NEO1', 'DSCAML1']
Axonogenesis (GO:0007409)	3.62755e-10	3.9631e-07	2	5.65028	122.822	Microglia(PCDH9high)	['ROBO2', 'APP', 'SEMA6A', 'AUTS2', 'SEMA4D', 'NRXN1', 'SEMA3B', 'NRXN3', 'UNC5C', 'ANK3', 'PTK2', 'SHTN1', 'KIAA1755', 'KLF7', 'NFASC', 'DPYSL5', 'KIF5C', 'FEZ1', 'CNTN2', 'FYN', 'NEO1', 'DSCAML1', 'FGFR2']
Nervous System Development (GO:0007399)	1.20389e-09	8.76834e-07	3	3.61252	74.193	Microglia(PCDH9high)	['ROBO2', 'APP', 'SH3GL3', 'NLGN1', 'PLPPR1', 'NRXN1', 'LPAR1', 'PTN', 'ROBO1', 'UGT8', 'ATXN1', 'MOBP', 'DPYSL5', 'ERBB4', 'BTBD3', 'SPOCK1', 'SPTBN1', 'KIRREL3', 'RBFOX1', 'SEMA6A', 'MOG', 'ZBTB16', 'LSAMP', 'NAV1', 'DNM3', 'ZEB2', 'NFASC', 'FEZ1', 'MAL', 'WDPCP', 'SERPINI1', 'RAPGEF5', 'MDGA2', 'DSCAML1', 'ADGRL3']
Neuron Projection Guidance (GO:0097485)	1.90992e-09	1.04329e-06	4	6.83262	137.173	Microglia(PCDH9high)	['ROBO2', 'SEMA6A', 'SEMA4D', 'NRXN1', 'SEMA3B', 'NRXN3', 'UNC5C', 'PTK2', 'KIAA1755', 'KLF7', 'NFASC', 'DPYSL5', 'KIF5C', 'FEZ1', 'CNTN2', 'FYN', 'NEO1', 'DSCAML1']
Regulation Of Neuron Projection Development (GO:0010975)	1.51667e-08	6.62783e-06	5	5.23431	94.2393	Microglia(PCDH9high)	['KANK1', 'NTRK2', 'NLGN1', 'MAGI2', 'LPAR1', 'PSEN1', 'PTN', 'SRCIN1', 'CCDC88A', 'MAG', 'FUT9', 'LRRC7', 'KIF13B', 'SPOCK1', 'ROR1', 'SERPINI1', 'CSMD3', 'LRRC4C', 'PPFIA2', 'ZNF365']

## Sheet: Fig.4e
ID	Description	setSize	enrichmentScore	NES	pvalue	p.adjust	qvalue	rank	leading_edge	cluster	core_enrichment
hsa04144	Endocytosis	12	0.297501	0.967994	0.49656	0.883283	0.883283	133	tags=42%,list=29%,signal=30%	Microglia(PCDH9high)	FGFR2/DNAJC6/SH3GL3/AGAP1/DNM3
hsa04360	Axon guidance	13	-0.142857	-0.632717	0.943089	0.943089	0.943089	398	tags=69%,list=86%,signal=10%	Microglia(PCDH9high)	NEO1/GNAI1/FYN/ROBO1/PTK2/PTPN11/LRRC4C/SEMA4D/ROBO2
