# Supplementary material for: A brain cell atlas integrating single-cell transcriptomes across human brain regions
Source: Nat Med. 2024 Aug 2;30(9):2679–91. doi: 10.1038/s41591-024-03150-z (PMC11405287; doi:10.1038/s41591-024-03150-z)
Supplement: Supplementary file 8 — Statistical source data. [file 41591_2024_3150_MOESM8_ESM.xlsx]

## Sheet: Fig.5a
	UMAP_1	UMAP_2
ACGTAGTCACACAGAG-1-0-0-0-0-0	-4.90119	7.38367
CATGCGGCATAGACTC-1-0-0-0-0-0	-4.25225	7.07952
GGGTATTAGCTCCGAC-1-0-0-0-0-0	-5.30763	7.24418
TATCTGTTCGTGCAGC-1-0-0-0-0-0	-3.94228	7.12192
TGAGCATCATCTAGAC-1-1-0-0-0-0	-5.24378	7.22892
AACTTCTTCTCGGCTT-1-2-0-0-0-0	-4.61857	7.7092
ATCACTTAGTTCCGGC-1-2-0-0-0-0	-4.08669	7.5244
ATCCCTGAGTTCATGC-1-2-0-0-0-0	-5.18752	6.88649
CCATCACCATGGAACG-1-2-0-0-0-0	-5.10471	7.06172
CCGATCTAGCGGATCA-1-2-0-0-0-0	-4.91396	6.67477
CTGTACCCAACTCGAT-1-2-0-0-0-0	-4.8781	6.65568
GCATCTCCAGGCTCTG-1-2-0-0-0-0	-4.9578	6.95275
GCGATCGTCACTCGAA-1-2-0-0-0-0	-4.88896	7.37352
GGATGTTCACACGTGC-1-2-0-0-0-0	-4.50119	6.67435
GTGACGCCAGCGCGTT-1-2-0-0-0-0	-5.01191	8.06157
GTTACCCCACTGTCCT-1-2-0-0-0-0	-5.2909	7.28915
TCATGTTCAGGCAATG-1-2-0-0-0-0	-5.3529	7.42139
TCATTGTAGGCAATGC-1-2-0-0-0-0	-5.09777	6.92873
TCCCAGTTCAGCATTG-1-2-0-0-0-0	-4.67947	7.64324
TGGGCGTAGAGCCGAT-1-2-0-0-0-0	-4.97191	6.69457
TTTACGTCAATCGTCA-1-2-0-0-0-0	-4.79867	6.47405
CTGAATGAGTAGAGTT-1-3-0-0-0-0	-5.16255	7.80228
GGGTGAACACGGTAGA-1-3-0-0-0-0	-5.26175	7.6694
AGAGCCCCAATCGTCA-1-4-0-0-0-0	-3.54026	6.41275
AGTGTTGCAGGGACTA-1-4-0-0-0-0	-3.2837	6.42078
CACAACAAGTTGTACC-1-4-0-0-0-0	-3.02778	6.41551
CACTTCGGTCATTCCC-1-4-0-0-0-0	-4.94118	6.72368
CAGATACCAAAGCGTG-1-4-0-0-0-0	-3.23861	6.6196
TACTTACGTTATTCTC-1-4-0-0-0-0	-3.38626	6.40342
TCGGGCATCTGATTCT-1-4-0-0-0-0	-3.66956	6.48337
ACACGCGAGCTTTGTG-1-5-0-0-0-0	-4.94115	6.89867
GACTTCCCAGCAGTTT-1-5-0-0-0-0	-3.49333	6.64743
ACTATCTCACTTGAAC-1-6-0-0-0-0	-3.9145	8.10389
GTTTGGATCAGGGATG-1-6-0-0-0-0	-4.74694	7.80155
TCATGTTGTTCCGGTG-1-6-0-0-0-0	-4.83716	7.83666
GGGCGTTAGCACAAAT-1-7-0-0-0-0	-5.10651	7.10359
ACCTACCCAAGTCCCG-1-8-0-0-0-0	-3.61005	6.5232
CCCTCAAAGTGTTCCA-1-8-0-0-0-0	-4.95688	7.50471
TATTCCATCCATACTT-1-8-0-0-0-0	-4.64315	6.95595
CTATCTACAGCTGCCA-1-9-0-0-0-0	-4.84314	7.51946
GTAATCGTCCTGGCTT-1-9-0-0-0-0	-4.93671	7.82538
CCTGTTGGTGCAACAG-1-11-0-0-0-0	-5.13843	7.7929
CCTTTGGAGCCGGAAT-1-11-0-0-0-0	-4.9336	7.62392
CTGAGGCAGGTTGCCC-1-11-0-0-0-0	-4.17428	7.95275
GAGATGGCAAACTAGA-1-11-0-0-0-0	-4.99988	6.90463
GTGTAACCATAGGTAA-1-11-0-0-0-0	-4.95993	7.83944
TATACCTGTAGGTACG-1-11-0-0-0-0	-5.17349	7.44241
TCGACGGCACCCTAGG-1-11-0-0-0-0	-4.9099	7.24593
TGTTCCGCAGCAGAAC-1-11-0-0-0-0	-5.00894	7.35063
TTGCATTGTTGGTAGG-1-11-0-0-0-0	-5.08936	7.12322
ACCCTCATCCAAGAGG-1-12-0-0-0-0	-4.60829	7.02854
AGAAATGCACTGCGAC-1-12-0-0-0-0	-4.05479	7.83062
AGGCCACTCCTCAGAA-1-12-0-0-0-0	-4.79753	7.65156
AGGTAGGTCTAGTGTG-1-12-0-0-0-0	-5.12292	7.50224
ATTCCATGTCGCAGTC-1-12-0-0-0-0	-5.21482	7.21207
ATTTACCCAAGTGGCA-1-12-0-0-0-0	-4.28137	7.59023
CACCGTTAGAACTCCT-1-12-0-0-0-0	-4.26588	7.60812
CTCTCGATCGGACTGC-1-12-0-0-0-0	-4.76755	7.02219
CTGCCATTCGTCACCT-1-12-0-0-0-0	-4.62737	7.26818
CTTAGGACATAGATCC-1-12-0-0-0-0	-4.9798	7.43286
GAGTCTACACCGCTAG-1-12-0-0-0-0	-3.83414	7.81963
GAGTCTAGTATCGCTA-1-12-0-0-0-0	-5.1285	7.28683
GGGATCCGTACCGCGT-1-12-0-0-0-0	-3.91124	7.84352
GTGAGGAAGTCCGTCG-1-12-0-0-0-0	-5.27449	7.11249
TCATCCGTCCTCTAAT-1-12-0-0-0-0	-3.91145	7.71847
TCCAGAACAGAGATTA-1-12-0-0-0-0	-4.16464	7.35628
TCTACCGAGCTACTAC-1-12-0-0-0-0	-4.44649	7.21019
TCTACCGCAGTGGCTC-1-12-0-0-0-0	-4.62727	7.64301
TGTACAGAGATGAATC-1-12-0-0-0-0	-4.86872	7.16419
TTCCACGCAAATGATG-1-12-0-0-0-0	-5.01059	7.58003
TTGCTGCGTTAGGAGC-1-12-0-0-0-0	-4.09896	7.46192
TTGGGATGTTCAGCTA-1-12-0-0-0-0	-4.54035	7.55281
TTTACGTCAAATCAAG-1-12-0-0-0-0	-4.88324	7.37067
TTTCCTCCATGGCGCT-1-12-0-0-0-0	-3.35734	6.72939
ATCCACCGTCTACATG-1-13-0-0-0-0	-4.32978	7.59127
ATTCGTTCATGGACAG-1-13-0-0-0-0	-5.02473	7.05
ACGTAGTTCGAGGCAA-1-15-0-0-0-0	-4.45476	7.20851
ATCGTGAGTGTAAACA-1-15-0-0-0-0	-4.60955	7.71474
CAACAGTCATCCCACT-1-15-0-0-0-0	-5.21885	7.08072
CAGCAGCTCCTACTGC-1-15-0-0-0-0	-5.1171	7.91459
CGAGAAGGTTAACCTG-1-15-0-0-0-0	-4.11502	7.41935
CTCAAGACACCACTGG-1-15-0-0-0-0	-4.43786	7.70437
GCACATATCCTGGGTG-1-15-0-0-0-0	-4.40531	7.46308
GTCTGTCGTCTGTAAC-1-15-0-0-0-0	-5.00535	7.26704
TACCCACCAGGTTTAC-1-15-0-0-0-0	-3.88456	7.38887
TGAGTCAAGCTGGAGT-1-15-0-0-0-0	-3.92967	7.85921
TTACGCCCATGCGGTC-1-15-0-0-0-0	-3.87145	7.43977
TGGCGTGGTGTTTGCA-1-16-0-0-0-0	-4.9591	6.67527
CATGCAAAGGTGATAT-1-17-0-0-0-0	-4.98942	7.32763
TAACTTCGTGAATGTA-1-17-0-0-0-0	-4.49706	6.70762
ACAGGGAAGCTGACTT-1-18-0-0-0-0	-4.28785	7.28195
GACGTTATCCAGTTCC-1-18-0-0-0-0	-4.6928	7.05781
TAACCAGAGTAACGAT-1-18-0-0-0-0	-4.75375	7.45159
TACCCGTCACGCGTCA-1-18-0-0-0-0	-3.66607	7.31625
TCCTCTTCACTCCTTG-1-18-0-0-0-0	-4.8948	6.98717
S2_GACCGTGTCCTGATAG-1-0-0-0	-5.0184	7.21923
S8_CGCCAGAAGGTCGTCC-1-0-0-0	-3.80952	7.93289
S8_GGGTCACTCCTCTTTC-1-0-0-0	-3.76505	7.7555
S8_GTTGAACGTATGCTTG-1-0-0-0	-3.99587	8.02561
S10_AACACACCAACTCATG-1-0-0-0	-3.94536	8.15639
S10_CCTTCAGGTCCACAGC-1-0-0-0	-4.86661	8.03652
S10_GGGAGATTCTTTCCAA-1-0-0-0	-4.11454	8.10825
S10_TCACGGGGTCGATTAC-1-0-0-0	-4.43426	8.10197
S10_TCTATACGTCGTTGCG-1-0-0-0	-4.01648	8.10007
S10_TGAGGGACAACAGCTT-1-0-0-0	-4.18517	8.2007
S10_TTCCTAATCTACTCAT-1-0-0-0	-4.99567	7.94041
S5_TTTGTTGGTAGCTTGT-1-0-0-0	-2.98488	6.50651
S1_AAAGGATGTTTCGATG-1-0-0-0	-4.69826	7.78541
S1_ATTACTCAGGAACGTC-1-0-0-0	-4.5035	7.93856
S1_ATTCTTGTCAAACGTC-1-0-0-0	-5.11416	7.66849
S1_CGTTCTGTCATCGCCT-1-0-0-0	-5.14981	7.70395
S1_CTGTACCAGACGACGT-1-0-0-0	-4.04924	8.07717
S1_GTCGTTCAGGGACACT-1-0-0-0	-4.00499	7.98041
S1_TCTGTCGCATCATTGG-1-0-0-0	-5.21736	7.65276
S1_TTACGTTTCCTGTAAG-1-0-0-0	-5.19893	7.91622
S4_AACCCAACAGTGAGCA-1-0-0-0	-4.26463	8.09485
S4_TGAGGGATCCGATAAC-1-0-0-0	-4.36439	8.10083
P57_CGAGAAGCACAGACTT-0-1-0	15.6844	5.59697
P57_GCGCAGTTCTGATACG-0-1-0	15.6664	5.7552
P57_GCTGCTTGTCGGCTCA-0-1-0	15.577	6.28008
P57_GTCTCGTCACCCATTC-0-1-0	15.1427	5.45772
P57_TCATTTGGTCGGGTCT-0-1-0	15.5847	5.85182
P57_AACCGCGCACCACGTG-0-1-0	14.8191	2.80217
P57_AACTCAGCAGTTCCCT-0-1-0	19.6807	12.314
P57_ACACCCTCAAGCGAGT-0-1-0	16.4687	5.91429
P57_ACCAGTATCTTGTATC-0-1-0	14.8836	6.50731
P57_ACCCACTCAACGATGG-0-1-0	19.0266	9.05062
P57_AGCATACTCAAGCCTA-0-1-0	19.8373	12.0572
P57_ATCATGGGTATCTGCA-0-1-0	15.7513	6.36968
P57_CACTCCAAGTCTCGGC-0-1-0	18.5303	10.2064
P57_CAGTCCTCATCGGTTA-0-1-0	15.7624	5.29178
P57_CCACTACAGGACTGGT-0-1-0	15.6857	6.50589
P57_CCCATACGTACCCAAT-0-1-0	19.3581	7.94335
P57_CCGTGGACACCCATTC-0-1-0	14.9586	6.06804
P57_CCTCAGTAGCGCTCCA-0-1-0	15.5397	7.63284
P57_CGTCAGGTCTTTACAC-0-1-0	15.9826	7.65666
P57_CTCGTACGTCTACCTC-0-1-0	18.7021	9.3197
P57_CTGTTTAAGGATATAC-0-1-0	17.0422	8.41409
P57_CTTAGGAGTCCGAACC-0-1-0	15.6847	8.21075
P57_GACCTGGGTTCGTGAT-0-1-0	18.5646	9.42633
P57_GACGGCTCAAACCTAC-0-1-0	15.5625	6.56338
P57_GAGCAGAAGCCACGCT-0-1-0	15.2082	5.60597
P57_GGACATTCAACTTGAC-0-1-0	16.8401	7.1348
P57_GGATGTTGTCTCACCT-0-1-0	15.8385	7.3386
P57_GGGAGATCAAGCTGTT-0-1-0	18.9458	9.63226
P57_GTATTCTGTTCGCTAA-0-1-0	15.756	6.77146
P57_GTATTCTTCGGCATCG-0-1-0	19.1564	7.8897
P57_TAGCCGGAGCTAAGAT-0-1-0	14.9237	7.03897
P57_TCAGGATTCTGCCAGG-0-1-0	18.5353	9.80388
P57_TCATTACAGAAAGTGG-0-1-0	15.9728	7.03619
P57_TGACTAGGTAGCGTCC-0-1-0	19.332	9.41152
P57_TGCACCTGTACATCCA-0-1-0	16.0582	6.64449
P57_TGCACCTGTCAACTGT-0-1-0	15.432	7.71717
P57_TGCCAAAAGAACTGTA-0-1-0	15.2377	6.06219
P57_AGCAGCCGTCTCAACA-0-1-0	15.4692	6.70924
P57_AGCTCTCGTTCTGAAC-0-1-0	15.9575	6.51741
P57_CACAGTAAGGGTTCCC-0-1-0	14.9057	9.76629
P57_CACCAGGTCACGACTA-0-1-0	15.7535	6.3472
P57_CACCTTGTCGTCTGAA-0-1-0	16.3634	7.15645
P57_CAGCAGCCAGCTCGAC-0-1-0	16.8141	7.70801
P57_CATCAAGCAATTCCTT-0-1-0	15.8729	7.35246
P57_CTAAGACAGGGCATGT-0-1-0	15.9243	6.70383
P57_CTCAGAATCGGTTCGG-0-1-0	15.8765	8.22522
P57_GTACGTACAAGACGTG-0-1-0	16.26	6.88765
P57_GTTTCTATCAGTTTGG-0-1-0	16.7465	6.06608
P57_TGACAACCACACATGT-0-1-0	15.4093	9.19301
P57_TGACTAGGTAGGACAC-0-1-0	14.9016	6.56564
A57_AACGTTGTCTCCTATA-0-1-0	16.972	10.1073
A57_ACCCACTAGTTAGCGG-0-1-0	17.1998	5.87157
A57_CACCACTAGACTCGGA-0-1-0	17.0457	6.54007
A57_CGGACACAGCTAACTC-0-1-0	15.4361	5.38918
A57_TGAAAGAAGTGTACGG-0-1-0	15.7212	7.32408
A57_AAAGATGCAGGACCCT-0-1-0	16.0754	5.87911
A57_AAAGATGGTAGTACCT-0-1-0	15.4212	8.3257
A57_AAAGCAAAGGTTCCTA-0-1-0	15.9991	8.21192
A57_AAAGTAGTCGTTTGCC-0-1-0	14.7911	3.71248
A57_AACCGCGCATAACCTG-0-1-0	20.0294	11.3387
A57_AACTCAGGTCCAGTGC-0-1-0	14.4261	6.92552
A57_AACTCAGGTGTTTGGT-0-1-0	14.5319	7.38836
A57_AACTCCCTCTTGAGAC-0-1-0	16.3394	3.02422
A57_AACTCTTGTCGATTGT-0-1-0	15.4633	8.67155
A57_AACTCTTTCTTAACCT-0-1-0	14.6528	7.93269
A57_AAGACCTCACTGTGTA-0-1-0	15.1143	7.37448
A57_ACACCAAGTTACAGAA-0-1-0	14.2925	6.7219
A57_ACAGCTATCCCATTTA-0-1-0	14.5399	6.63983
A57_ACATACGAGTGGGTTG-0-1-0	15.1012	7.52602
A57_ACCTTTAGTAAGGATT-0-1-0	14.2609	6.91327
A57_ACGAGCCCATTGGGCC-0-1-0	14.2257	7.98064
A57_ACGCCAGGTCTAGTGT-0-1-0	14.1189	7.01328
A57_ACGGGCTCATTGGGCC-0-1-0	14.1096	6.96989
A57_ACTATCTAGAGCAATT-0-1-0	15.3373	8.22874
A57_ACTGTCCTCCTAAGTG-0-1-0	14.7798	7.86831
A57_ACTTACTAGTCGAGTG-0-1-0	14.608	7.62966
A57_ACTTGTTCATCATCCC-0-1-0	15.0435	7.26377
A57_AGACGTTTCTGCGACG-0-1-0	14.8093	6.96296
A57_AGATTGCAGGATCGCA-0-1-0	14.2053	7.4842
A57_AGCGGTCTCGCCTGAG-0-1-0	14.448	6.44243
A57_AGCTTGACATCCTTGC-0-1-0	15.4503	5.2673
A57_AGGCCGTGTCTTCAAG-0-1-0	14.1559	7.73882
A57_AGGGTGAAGCAGCGTA-0-1-0	14.351	6.75868
A57_AGGGTGATCAAGGTAA-0-1-0	14.6884	7.10441
A57_AGGTCCGCATGGTAGG-0-1-0	16.0783	7.55976
A57_AGTCTTTAGATCTGCT-0-1-0	14.2172	7.27841
A57_AGTCTTTAGCTGAAAT-0-1-0	15.1499	7.436
A57_AGTCTTTAGGGAACGG-0-1-0	15.0927	7.17814
A57_AGTGAGGTCTGCTGTC-0-1-0	14.2679	7.2521
A57_AGTGGGAAGGTGCTTT-0-1-0	14.6561	6.30152
A57_AGTTGGTGTTATCCGA-0-1-0	14.2203	7.06433
A57_ATCACGACAAGCGTAG-0-1-0	14.297	7.15639
A57_ATCTGCCCACGGTGTC-0-1-0	14.5823	5.7925
A57_ATCTGCCCAGCCTTTC-0-1-0	14.2961	7.69606
A57_ATCTGCCTCTGCGTAA-0-1-0	14.7085	7.41982
A57_ATGCGATCAGTGGAGT-0-1-0	14.736	7.86869
A57_ATTACTCTCACGACTA-0-1-0	13.9355	7.50435
A57_CAACTAGGTATAGGTA-0-1-0	14.5682	8.20846
A57_CAAGATCTCGAATGGG-0-1-0	14.6402	6.62499
A57_CACAAACTCGGCGGTT-0-1-0	14.3681	7.60201
A57_CACACAACATATACCG-0-1-0	14.639	6.8404
A57_CACAGGCGTGATGTCT-0-1-0	14.4085	7.32365
A57_CACAGGCTCCAACCAA-0-1-0	15.58	8.04784
A57_CACAGTAAGTTCGCAT-0-1-0	15.3939	7.02464
A57_CACATAGCAATCACAC-0-1-0	15.432	7.54872
A57_CACATTTTCAACTCTT-0-1-0	15.852	7.67384
A57_CACCACTAGAAGAAGC-0-1-0	15.8238	7.48819
A57_CACCACTCAGAGCCAA-0-1-0	15.9489	8.47825
A57_CACCAGGAGCGTTTAC-0-1-0	15.0977	7.16535
A57_CACCAGGCAAACTGTC-0-1-0	15.547	9.89218
A57_CAGAATCGTTAAGAAC-0-1-0	16.0029	6.09798
A57_CAGATCAGTGATGATA-0-1-0	19.78	11.2163
A57_CAGGTGCGTGCAACGA-0-1-0	14.1819	7.64296
A57_CAGTAACGTTACCGAT-0-1-0	14.7029	7.17934
A57_CATATGGGTAATAGCA-0-1-0	14.3093	7.26105
A57_CATATGGGTAGTACCT-0-1-0	14.4778	7.20649
A57_CATCAAGTCTGCTGTC-0-1-0	14.4361	7.03205
A57_CATCAGAAGCGATCCC-0-1-0	14.7787	6.83131
A57_CATCGAAAGATGAGAG-0-1-0	14.4364	7.65942
A57_CATGACAGTAGGCTGA-0-1-0	15.8163	8.07572
A57_CATTATCGTTGCTCCT-0-1-0	14.4628	7.25562
A57_CATTCGCAGGACATTA-0-1-0	14.7882	7.55433
A57_CATTCGCAGGTGGGTT-0-1-0	14.1926	6.70239
A57_CCACCTAGTTAAGGGC-0-1-0	15.2039	7.31081
A57_CCAGCGAAGACGCAAC-0-1-0	14.8557	6.09026
A57_CCATGTCCATGCTGGC-0-1-0	14.8965	7.95009
A57_CCATTCGAGAATCTCC-0-1-0	18.29	10.4851
A57_CCATTCGTCCCTAATT-0-1-0	14.927	7.6414
A57_CCCAGTTGTCAAACTC-0-1-0	14.6801	7.5224
A57_CCCATACGTTCGGGCT-0-1-0	15.7692	7.76963
A57_CCGGGATAGAGTCGGT-0-1-0	14.9792	6.87131
A57_CCTCTGATCACTGGGC-0-1-0	14.978	7.46958
A57_CCTTCCCAGGACATTA-0-1-0	18.1972	11.1663
A57_CCTTCCCTCAACACAC-0-1-0	15.4493	7.1772
A57_CGAACATTCTGCAGTA-0-1-0	15.0229	7.93537
A57_CGAGAAGCATCTGGTA-0-1-0	14.0681	7.35179
A57_CGAGCACCATATGAGA-0-1-0	14.3824	6.94015
A57_CGATGTAGTTCGCGAC-0-1-0	14.841	6.47206
A57_CGGACACTCGTCACGG-0-1-0	14.4835	6.82425
A57_CGGACGTTCTCTAGGA-0-1-0	14.9441	7.51089
A57_CGGACTGCACTTAACG-0-1-0	14.9364	7.07793
A57_CGGACTGCATAAGACA-0-1-0	15.1143	6.99176
A57_CGGAGCTGTTTGCATG-0-1-0	14.892	7.15035
A57_CGGAGCTTCTTAGCCC-0-1-0	15.1103	8.03343
A57_CGGTTAAGTTTCGCTC-0-1-0	14.307	7.19703
A57_CGTCCATGTTAGAACA-0-1-0	14.6785	7.00809
A57_CGTGAGCCATAAAGGT-0-1-0	14.7685	6.69312
A57_CTAAGACTCGCACTCT-0-1-0	14.1782	8.09794
A57_CTAATGGTCCATGCTC-0-1-0	18.469	8.79688
A57_CTACACCAGATGTGTA-0-1-0	19.9024	11.4014
A57_CTACACCAGCATGGCA-0-1-0	14.8775	6.76746
A57_CTACCCACACAGAGGT-0-1-0	14.7832	7.3845
A57_CTAGTGATCTGCGTAA-0-1-0	15.1798	7.71533
A57_CTCAGAAGTTGATTCG-0-1-0	14.8223	8.10122
A57_CTCGGAGAGCCAACAG-0-1-0	14.8611	7.32508
A57_CTCGGGAGTAGGCTGA-0-1-0	14.5856	6.95059
A57_CTCGTACGTAAATGAC-0-1-0	14.4639	6.61864
A57_CTCTACGCAATGTAAG-0-1-0	18.7389	10.7022
A57_CTCTGGTGTCATCCCT-0-1-0	15.4733	9.35891
A57_CTGAAACTCCACGCAG-0-1-0	14.7307	8.37851
A57_CTGAAGTTCTTTAGGG-0-1-0	14.8287	7.70854
A57_CTGATAGGTACTCAAC-0-1-0	15.0407	6.9943
A57_CTGATCCCAGGGCATA-0-1-0	14.8883	5.90006
A57_CTGTGCTCATGTCGAT-0-1-0	15.8401	12.3607
A57_CTGTTTAAGGACCACA-0-1-0	14.979	7.28769
A57_CTTAGGAGTAAAGTCA-0-1-0	14.6827	7.25333
A57_CTTTGCGTCCCTCTTT-0-1-0	14.405	7.10302
A57_GAACATCCACTCTGTC-0-1-0	16.7197	6.20055
A57_GAACCTACATATGCTG-0-1-0	14.5721	6.41917
A57_GAACGGAGTCTAGTGT-0-1-0	15.3189	7.89267
A57_GAACGGATCCCACTTG-0-1-0	14.1555	6.8778
A57_GAAGCAGTCAGTGTTG-0-1-0	14.8249	7.59077
A57_GAATAAGAGCTAGCCC-0-1-0	14.7046	7.64975
A57_GACCAATAGGTGACCA-0-1-0	14.7514	7.54202
A57_GACCAATTCTTATCTG-0-1-0	14.304	7.29866
A57_GACGTTACACAACTGT-0-1-0	14.6383	7.19885
A57_GATCAGTCAGATCGGA-0-1-0	15.375	7.52331
A57_GATCTAGGTTCTGTTT-0-1-0	14.7882	8.01899
A57_GATGAAACAAACCTAC-0-1-0	14.88	7.4633
A57_GATGAGGTCGGGAGTA-0-1-0	15.0796	7.5328
A57_GATGCTAGTTCCAACA-0-1-0	15.0323	6.60628
A57_GCAAACTGTTCACCTC-0-1-0	17.7784	6.83377
A57_GCAATCACAAAGTCAA-0-1-0	14.9899	7.34567
A57_GCAGCCAGTACCATCA-0-1-0	17.961	9.20019
A57_GCAGTTATCCTATTCA-0-1-0	19.9055	11.2399
A57_GCATGATGTTCCCTTG-0-1-0	14.9147	6.71487
A57_GCATGCGTCGCCAAAT-0-1-0	15.1049	7.23491
A57_GCCAAATTCTAGAGTC-0-1-0	14.8124	7.78724
A57_GCGCAACGTCTACCTC-0-1-0	18.4578	11.0363
A57_GCTTGAAAGCAAATCA-0-1-0	14.1401	6.90079
A57_GCTTGAATCATGGTCA-0-1-0	19.914	10.7527
A57_GGAAAGCGTGGTCCGT-0-1-0	14.5608	7.28
A57_GGAACTTCACAGACAG-0-1-0	14.3665	7.91597
A57_GGATTACTCGCCAGCA-0-1-0	15.2093	7.71922
A57_GGCCGATGTGGAAAGA-0-1-0	14.627	6.12005
A57_GGCGTGTCATCAGTCA-0-1-0	14.452	7.37644
A57_GGGAATGTCTATCCTA-0-1-0	15.2558	8.10667
A57_GGGACCTGTAACGACG-0-1-0	19.2179	11.0011
A57_GGGACCTGTCTAGTCA-0-1-0	14.4588	7.05138
A57_GGGATGAAGTCCGGTC-0-1-0	14.8624	8.51765
A57_GGTGTTAGTTACGTCA-0-1-0	14.8696	6.30907
A57_GTAGGCCCAATGGAGC-0-1-0	14.3803	7.70471
A57_GTATCTTCAAGCCCAC-0-1-0	15.5447	8.95331
A57_GTCAAGTCACACCGAC-0-1-0	15.0837	7.3454
A57_GTCACGGCATTAGCCA-0-1-0	18.8018	8.85408
A57_GTCATTTAGCTGGAAC-0-1-0	14.6733	7.61122
A57_GTCCTCACACTGTCGG-0-1-0	15.7508	6.28784
A57_GTCTCGTGTTCGAATC-0-1-0	15.6605	7.83218
A57_GTCTTCGGTGTTTGGT-0-1-0	15.1415	6.29918
A57_GTGCAGCGTGCACGAA-0-1-0	17.015	6.28556
A57_GTTAAGCAGTTACGGG-0-1-0	14.5839	6.69834
A57_GTTACAGAGCACAGGT-0-1-0	14.1876	6.52883
A57_GTTCGGGAGGGCTTCC-0-1-0	14.664	6.81888
A57_GTTTCTATCCTAGAAC-0-1-0	14.8891	6.34261
A57_TAAGCGTTCCAAACTG-0-1-0	15.1095	6.97244
A57_TACACGAAGTCTTGCA-0-1-0	16.6667	3.98898
A57_TACACGATCAAGGTAA-0-1-0	15.6039	7.73115
A57_TACGGGCAGGGTTCCC-0-1-0	14.5233	6.55405
A57_TACGGTAGTTACCGAT-0-1-0	15.7762	7.56502
A57_TACTCATAGTCTCCTC-0-1-0	14.7599	7.43663
A57_TACTTACCAGTATCTG-0-1-0	14.6005	7.24844
A57_TAGACCAGTATTACCG-0-1-0	14.3676	6.60525
A57_TATCTCACAATAGCGG-0-1-0	14.4115	6.29845
A57_TATGCCCCAAGTACCT-0-1-0	14.4089	7.50318
A57_TATGCCCTCGGTGTTA-0-1-0	15.5515	7.3627
A57_TCACGAAAGCTGCCCA-0-1-0	15.016	7.00954
A57_TCATTACGTTAAGTAG-0-1-0	15.1034	7.4816
A57_TCGAGGCTCAACCATG-0-1-0	14.3164	7.50626
A57_TCGCGAGGTAGGGACT-0-1-0	15.6322	7.46631
A57_TCGTACCCATGAGCGA-0-1-0	14.1032	6.68064
A57_TCGTACCTCGGTTCGG-0-1-0	14.4935	7.07339
A57_TCGTAGACAAAGCGGT-0-1-0	14.767	7.50265
A57_TCTGAGACAACAACCT-0-1-0	15.4729	6.88901
A57_TCTGGAAGTCCTCCAT-0-1-0	18.7519	11.0171
A57_TCTTTCCCACCTATCC-0-1-0	15.6955	7.47215
A57_TGACAACCACAAGACG-0-1-0	15.9115	6.82939
A57_TGACTAGCATTCTCAT-0-1-0	15.8097	8.90052
A57_TGACTTTCATCGGGTC-0-1-0	17.5399	11.4039
A57_TGAGCATGTCCGTTAA-0-1-0	14.7222	7.56864
A57_TGAGGGACACCAGGTC-0-1-0	14.8011	7.44232
A57_TGCACCTCACCTGGTG-0-1-0	15.6131	8.24973
A57_TGCGCAGTCGTCCGTT-0-1-0	14.6363	6.8347
A57_TGGCGCACAAGCCTAT-0-1-0	14.4664	7.49682
A57_TGGGCGTAGCTGTCTA-0-1-0	18.6626	8.84173
A57_TGGTTAGGTACTTAGC-0-1-0	14.8379	6.55089
A57_TGTGTTTAGTGGCACA-0-1-0	15.3875	7.71564
A57_TGTTCCGAGCCGCCTA-0-1-0	14.9598	6.59577
A57_TTAGGCACATCGACGC-0-1-0	15.278	8.1054
A57_TTATGCTTCTCCCTGA-0-1-0	14.4089	7.3653
A57_TTCCCAGAGATGTGGC-0-1-0	14.8231	5.6894
A57_TTGCCGTAGATTACCC-0-1-0	17.575	6.5088
A57_TTGCCGTTCATTCACT-0-1-0	14.8457	7.97027
A57_TTGGAACTCTAGAGTC-0-1-0	14.4111	7.63615
A57_TTTATGCCAAGAAGAG-0-1-0	14.5833	6.90214
A57_TTTGTCAAGTCGTTTG-0-1-0	14.304	7.72808
A57_AAACCTGCACGGTGTC-0-1-0	14.487	6.97935
A57_AAAGTAGAGGTAGCCA-0-1-0	15.6381	6.16664
A57_AGCCTAAAGCTAAACA-0-1-0	14.8773	6.51831
A57_AGGGATGAGCTACCTA-0-1-0	14.1495	7.68447
A57_CAACTAGCATAACCTG-0-1-0	14.2396	8.43264
A57_CCTCTGAAGCAATCTC-0-1-0	15.8983	6.8649
A57_CCTTCCCTCCTGCAGG-0-1-0	16.4019	9.07301
A57_CCTTTCTTCAGGTTCA-0-1-0	15.2573	7.11299
A57_CTCGGAGCAGCCACCA-0-1-0	15.9682	7.5626
A57_CTCGTACCACTTCTGC-0-1-0	14.3463	6.88909
A57_GCGAGAATCAGCAACT-0-1-0	15.9757	7.57696
A57_GGATGTTCACCTATCC-0-1-0	16.1628	7.03827
A57_GTACTCCTCCGGCACA-0-1-0	14.7229	7.28334
A57_GTGCATACACTCTGTC-0-1-0	16.1975	6.34052
A57_TAGGCATCAATAGAGT-0-1-0	14.8383	6.25693
A57_TGTTCCGGTAAGCACG-0-1-0	15.502	6.99825
A57_TTTGGTTTCAGAAATG-0-1-0	14.7182	7.10838
P67_AAACGGGGTAGGACAC-0-1-0	14.415	5.48627
P67_CAACTAGCACCAACCG-0-1-0	14.2568	5.20016
P67_CCCTCCTCAATCACAC-0-1-0	14.8832	5.34017
P67_TATCAGGTCGCAAACT-0-1-0	15.1156	4.19734
P67_TCTATTGAGACTAGGC-0-1-0	14.5172	5.33824
P67_TGAGCATAGTTCGATC-0-1-0	14.3158	4.89665
P67_TGAGCCGCAGAGTGTG-0-1-0	15.1122	3.59706
P67_TGGCTGGCAATCACAC-0-1-0	14.8164	5.22987
P67_TTAGGCACATATGGTC-0-1-0	14.6372	5.28489
P67_TTCTCCTCATCGTCGG-0-1-0	14.3636	5.24774
P67_ACGATGTCAATGAAAC-0-1-0	14.2488	5.64397
P67_CTTAACTGTGTAAGTA-0-1-0	14.3407	5.28122
P67_TGCTACCTCGGGAGTA-0-1-0	14.2592	5.1946
P67_CACAGTACAAGGACAC-0-1-0	14.4722	5.46928
P67_CGCTTCAGTTTGTTTC-0-1-0	14.3589	5.32791
P67_GACCTGGTCTCCCTGA-0-1-0	14.5477	5.55836
P67_TCAACGAGTGACGCCT-0-1-0	14.5913	5.25909
P67_CGTTCTGTCAGAGGTG-0-1-0	14.5838	5.06408
P67_GATCGTATCAAGATCC-0-1-0	14.3867	5.13706
P67_TATGCCCTCTTCGAGA-0-1-0	14.6737	5.3962
P67_TGGGAAGCATGGGAAC-0-1-0	14.9959	4.71039
A67_AAGTCTGAGCCACGCT-0-1-0	14.5623	5.7785
A67_ACCAGTATCTTCGGTC-0-1-0	14.3957	5.04501
A67_ACTGATGTCCGAATGT-0-1-0	15.1563	4.34939
A67_CAGATCATCTCCAGGG-0-1-0	15.0529	5.40461
A67_CCCAATCAGATCCCGC-0-1-0	14.4819	4.07205
A67_CCTTCGAGTCATGCCG-0-1-0	14.516	4.43237
A67_CGATGTATCCCAAGTA-0-1-0	14.8751	4.99308
A67_CTGAAGTCAGGAATCG-0-1-0	14.8539	4.76639
A67_GACCTGGGTTTGTTGG-0-1-0	14.8755	4.95225
A67_GAGCAGAGTTTAAGCC-0-1-0	14.5508	4.96847
A67_GGCCGATGTCAGAGGT-0-1-0	15.1729	3.71426
A67_GGCCGATTCACAGGCC-0-1-0	14.9526	4.09173
A67_GTACGTAGTCGAGTTT-0-1-0	14.3776	4.92656
A67_TAGTTGGTCGTGACAT-0-1-0	14.9797	3.77435
A67_TGTCCCACAGCTGCTG-0-1-0	14.6051	4.6449
A67_TTTGCGCAGGAGTCTG-0-1-0	14.3766	4.9448
A67_CACACTCTCAGCTTAG-0-1-0	14.3074	4.87169
A67_CATTATCTCCTGTACC-0-1-0	16.2368	3.05413
A67_CCTTTCTGTACATGTC-0-1-0	14.858	4.09307
A67_CTGATCCAGAGACTAT-0-1-0	14.3319	5.00384
A67_GACGTGCGTTATCCGA-0-1-0	14.4916	3.86337
A67_TCAGATGCAGGACGTA-0-1-0	14.5319	6.11541
A67_TGCTGCTGTTGCGTTA-0-1-0	15.3891	3.6481
A67_ACCCACTTCAAAGACA-0-1-0	14.4192	4.22952
A67_ACGAGCCCAAGCGTAG-0-1-0	14.727	4.67871
A67_ACTGCTCAGTGGGCTA-0-1-0	14.1142	3.70096
A67_ACTTTCACAGTATCTG-0-1-0	14.6747	3.70646
A67_AGCAGCCGTCTAGAGG-0-1-0	14.3953	5.0044
A67_CACCACTTCTAACCGA-0-1-0	14.2236	4.22424
A67_CAGCTAACACTGCCAG-0-1-0	14.1136	3.68848
A67_CCCAGTTGTTACCGAT-0-1-0	15.3428	3.62027
A67_CCTCAGTCATGAAGTA-0-1-0	14.1689	3.44769
A67_CTAATGGCAGCGTCCA-0-1-0	14.1552	4.5716
A67_CTCAGAATCTAACTCT-0-1-0	14.2756	4.49947
A67_GACCTGGGTACATGTC-0-1-0	14.7319	4.65582
A67_GATGAAACAATAGAGT-0-1-0	15.2424	3.26342
A67_GCACTCTCATTAGCCA-0-1-0	14.124	3.81364
A67_GGGATGATCCTATGTT-0-1-0	18.527	8.80099
A67_GTGCTTCGTGGTTTCA-0-1-0	14.2639	4.54554
A67_TACGGTACAATCCAAC-0-1-0	14.2708	4.32521
A67_TCACGAAGTTAAGTAG-0-1-0	14.8558	3.80233
A67_TCAGCAACAAGAAGAG-0-1-0	14.2416	4.5497
A67_TGACAACCAGACAAGC-0-1-0	14.2362	4.78905
A67_TGACTAGGTCGACTAT-0-1-0	15.6189	4.69573
A67_TGAGGGAAGGGTCGAT-0-1-0	14.9382	5.07564
P56_CCATGTCAGAAACGAG-0-1-0	14.579	4.23817
P56_AACTCCCTCACAATGC-0-1-0	18.8531	10.9512
P56_CACCAGGGTAGCGCTC-0-1-0	15.1889	5.80232
P56_CCGTGGAAGGTCGGAT-0-1-0	15.1904	5.02375
P56_GACGTTAGTAGGGTAC-0-1-0	14.9289	6.24035
P56_GTCATTTTCCTTTCTC-0-1-0	15.187	6.6416
P56_TGGCGCATCAGTCCCT-0-1-0	15.5616	4.53482
P56_ATCTACTGTCTCTCGT-0-1-0	15.3318	6.44022
P56_CATCAAGCACCTATCC-0-1-0	14.8196	6.84806
P56_ACTATCTCAGCCTTGG-0-1-0	15.7763	7.22727
P56_ACTTGTTTCGCGGATC-0-1-0	14.4514	5.75259
P56_CTGCTGTAGTCATCCA-0-1-0	15.198	3.75679
P56_TGACTTTTCTACTATC-0-1-0	14.4286	6.0499
A56_AATCCAGGTTTACTCT-0-1-0	15.8209	3.1901
A56_CACCACTTCTCTGAGA-0-1-0	15.9086	3.39249
A56_CGATGTAGTCTGGTCG-0-1-0	16.2724	2.41149
A56_CTCCTAGTCGAACTGT-0-1-0	15.3778	2.20029
A56_GACGTTAGTTCACGGC-0-1-0	16.0055	2.56469
A56_GATCTAGAGAATCTCC-0-1-0	15.946	3.4204
A56_GGAACTTAGCGAGAAA-0-1-0	15.3322	2.79055
A56_GTAACTGTCGGCTACG-0-1-0	15.8133	2.08263
A56_GTTCATTCACTCTGTC-0-1-0	15.5863	1.8369
A56_TAGCCGGGTTCAGACT-0-1-0	14.7887	4.55785
A56_TCACGAAGTTCCTCCA-0-1-0	15.8501	2.93547
A56_TCAGGATCAAACTGTC-0-1-0	16.2073	3.07585
A56_TCGTAGACATCCTTGC-0-1-0	15.8362	3.39457
A56_TGACGGCCACAGTCGC-0-1-0	15.8001	2.31918
A56_TGGTTCCTCAAGAAGT-0-1-0	16.0807	3.33452
A56_TTAACTCAGAGGGATA-0-1-0	15.5714	2.63141
A56_GGTGCGTAGGCACATG-0-1-0	15.6465	1.9079
A56_TACAGTGCACGGTAGA-0-1-0	15.5957	1.86432
A56_AAAGCAATCCTCGCAT-0-1-0	15.6498	2.64128
A56_ACACCAAAGCCTATGT-0-1-0	15.372	3.353
A56_ACACCGGGTTTGGCGC-0-1-0	15.4879	2.86499
A56_ACATGGTCACCAGGTC-0-1-0	15.5883	4.58047
A56_ACCCACTTCCTTGACC-0-1-0	15.893	2.38132
A56_ACCTTTACAGCTCCGA-0-1-0	15.9079	2.56204
A56_ACCTTTACATGATCCA-0-1-0	15.2436	2.44903
A56_ACTGAGTGTAAAGGAG-0-1-0	15.4681	1.71481
A56_ACTTACTAGTGATCGG-0-1-0	15.3166	3.76807
A56_AGAGTGGGTAGCACGA-0-1-0	15.8073	3.35976
A56_AGCAGCCGTGCTAGCC-0-1-0	15.0729	3.94942
A56_AGCATACGTGATGTCT-0-1-0	15.2461	3.87301
A56_AGCGTATGTAAAGTCA-0-1-0	14.8764	3.58096
A56_AGCTTGACATTGGTAC-0-1-0	15.0255	2.49749
A56_AGTGGGAGTCAGAGGT-0-1-0	14.7438	2.89258
A56_ATCCACCCAGAAGCAC-0-1-0	15.1427	3.28471
A56_ATTGGACGTTCATGGT-0-1-0	15.8313	3.00721
A56_CAAGAAACACTGTCGG-0-1-0	15.8076	2.57846
A56_CAAGATCCAAATACAG-0-1-0	16.0178	2.97434
A56_CAAGGCCAGGTTACCT-0-1-0	15.1845	1.97042
A56_CACATAGGTACGAAAT-0-1-0	15.4911	4.39062
A56_CACCACTTCCGTTGCT-0-1-0	16.2705	3.41331
A56_CAGATCAGTGATAAGT-0-1-0	16.1025	3.19429
A56_CAGCCGATCCGAACGC-0-1-0	15.3391	5.3476
A56_CATGACATCCGCATAA-0-1-0	14.7845	3.47163
A56_CATGCCTCATTGAGCT-0-1-0	15.909	2.38196
A56_CCATGTCTCTAACGGT-0-1-0	15.2005	5.02316
A56_CCTCTGAGTTACAGAA-0-1-0	14.9402	5.10863
A56_CGATCGGCATATGAGA-0-1-0	16.0163	2.56307
A56_CGCTTCACACATTAGC-0-1-0	15.6555	2.31416
A56_CGTAGGCAGCGTAGTG-0-1-0	16.1419	3.98633
A56_CGTGTAAAGTATCTCG-0-1-0	15.3402	4.35514
A56_CTCGTCAAGTATCTCG-0-1-0	15.4405	5.21986
A56_CTCTGGTCAGATCCAT-0-1-0	15.2139	4.51707
A56_GACAGAGTCGACCAGC-0-1-0	15.7722	3.02975
A56_GACCAATTCATGTCTT-0-1-0	15.6734	3.61489
A56_GATCGATAGTCCAGGA-0-1-0	15.0386	5.34658
A56_GCGAGAACATGTCTCC-0-1-0	15.2901	2.00088
A56_GCTCCTAGTCTGATTG-0-1-0	15.2329	2.59976
A56_GCTGGGTTCACAGTAC-0-1-0	15.3085	2.6914
A56_GGAATAAGTTTGCATG-0-1-0	15.4351	4.03239
A56_GGACAGAGTTCCACAA-0-1-0	15.6374	2.36612
A56_GGACATTGTAAATGTG-0-1-0	16.1316	2.50085
A56_GGCAATTCATTACGAC-0-1-0	15.9107	3.58384
A56_GGCTGGTAGAAAGTGG-0-1-0	15.6429	3.60009
A56_GGGATGACATTAGGCT-0-1-0	15.282	4.9382
A56_GGGATGATCCTCAATT-0-1-0	14.8691	5.00795
A56_GGTGTTACATGGGAAC-0-1-0	15.8166	2.32653
A56_GTAACGTCACGAGAGT-0-1-0	15.0731	5.33762
A56_GTATTCTAGACTAGAT-0-1-0	14.6658	5.52352
A56_GTCACGGCATCCTTGC-0-1-0	15.9363	2.36225
A56_GTCCTCATCCTTGGTC-0-1-0	15.4704	1.69479
A56_GTGAAGGAGAACAATC-0-1-0	15.3266	2.81094
A56_GTGCGGTAGTCGATAA-0-1-0	15.5896	2.91458
A56_TAAGTGCCAGTCGATT-0-1-0	15.7829	3.80895
A56_TACCTATGTCAATGTC-0-1-0	14.8819	3.32838
A56_TACTCATCAACACCCG-0-1-0	15.0013	3.44758
A56_TACTTACTCTGGCGAC-0-1-0	15.0963	2.87935
A56_TACTTGTGTGGGTCAA-0-1-0	16.204	2.87698
A56_TATGCCCGTGAACCTT-0-1-0	15.2566	4.71378
A56_TCAACGAAGAGTAATC-0-1-0	15.4676	1.83374
A56_TCAGGTAAGGCTCAGA-0-1-0	15.2846	2.96429
A56_TCATTTGGTCGGGTCT-0-1-0	15.3775	4.10448
A56_TCGGTAAGTTCGGGCT-0-1-0	16.2527	2.96813
A56_TCTGAGACAAACGTGG-0-1-0	15.7481	3.93125
A56_TCTTTCCGTCCAAGTT-0-1-0	16.3824	3.14223
A56_TGACTAGAGAGGTAGA-0-1-0	15.6126	2.66984
A56_TGACTAGGTCCATCCT-0-1-0	15.1854	3.18493
A56_TGCCCATCACAGGAGT-0-1-0	15.971	3.54921
A56_TGCGCAGGTAGCAAAT-0-1-0	15.6482	3.48182
A56_TGGCCAGAGTATGACA-0-1-0	15.4654	3.46915
A56_TGGCCAGCATATGCTG-0-1-0	15.1397	3.52237
A56_TGGTTAGCATGTCGAT-0-1-0	16.1213	3.32684
A56_TTAGGACGTGCAACGA-0-1-0	14.6386	3.60915
A56_TTAGTTCAGGTCGGAT-0-1-0	15.8226	2.59519
A56_TTATGCTGTCGTGGCT-0-1-0	16.1594	3.46418
A56_TTCTCAAGTAAATGAC-0-1-0	16.075	2.51745
A56_TTCTCAATCCGTTGCT-0-1-0	15.2278	2.87172
A56_TTGAACGCACAAGTAA-0-1-0	16.0622	2.8969
A56_TTGAACGGTGCACCAC-0-1-0	16.0943	2.32353
A56_TTTCCTCTCGCATGGC-0-1-0	15.7126	3.15112
A56_TTTCCTCTCTAAGCCA-0-1-0	14.8966	5.3833
A56_TTTATGCAGTGTCCAT-0-1-0	15.8491	2.71352
A56_AAAGTAGGTCACCCAG-0-1-0	15.4016	4.60359
A56_AACTCCCTCTGGTATG-0-1-0	15.3355	4.71195
A56_AACTTTCAGGGAGTAA-0-1-0	15.4388	4.21738
A56_ACATCAGCACAGGTTT-0-1-0	16.0824	4.63098
A56_ACGAGGAAGTTTGCGT-0-1-0	14.3177	4.02391
A56_AGCCTAATCTGTCAAG-0-1-0	14.9941	4.65352
A56_AGTCTTTAGAGACGAA-0-1-0	15.1132	3.68879
A56_ATCCACCCAATGGTCT-0-1-0	16.2827	2.98613
A56_CAAGAAATCACCCTCA-0-1-0	14.8364	4.99228
A56_CACAGGCCATGGTCTA-0-1-0	16.0915	3.94423
A56_CATTCGCGTGGTGTAG-0-1-0	16.05	3.94617
A56_CCAGCGAGTCAGGACA-0-1-0	15.2061	3.72613
A56_CCTATTATCTGTTTGT-0-1-0	15.2322	4.68362
A56_CGAGAAGGTAAATACG-0-1-0	16.178	2.65503
A56_CGCGGTAAGAGCTGCA-0-1-0	14.2238	4.65936
A56_CGTGTCTCACACTGCG-0-1-0	15.592	3.20353
A56_CTAATGGTCACGCATA-0-1-0	14.5739	4.81483
A56_CTACACCGTCATACTG-0-1-0	16.2228	3.40664
A56_CTACATTCACGAAATA-0-1-0	14.8553	5.4935
A56_CTACATTCATTGGCGC-0-1-0	14.63	4.07806
A56_CTACATTGTCATCCCT-0-1-0	16.227	3.19124
A56_CTCGAGGCATCCGGGT-0-1-0	15.058	5.13994
A56_CTCTAATGTCACCCAG-0-1-0	15.1718	5.02713
A56_CTTAACTGTATTACCG-0-1-0	15.5731	5.45236
A56_CTTGGCTGTGACAAAT-0-1-0	14.6151	3.61769
A56_GATCGATCAAAGAATC-0-1-0	14.8477	3.67435
A56_GATGAAACAACTTGAC-0-1-0	14.8342	3.69376
A56_GATGCTAGTTTAAGCC-0-1-0	16.1051	5.01601
A56_GCTCCTACAGCTGGCT-0-1-0	14.7934	4.49879
A56_GGCAATTAGCGTCTAT-0-1-0	15.5487	4.39262
A56_GGCAATTGTCCGAAGA-0-1-0	15.3155	5.41247
A56_GTAGGCCTCTCCGGTT-0-1-0	15.3548	4.999
A56_GTTAAGCGTCTAGCGC-0-1-0	14.8444	3.58555
A56_GTTCATTGTTAGTGGG-0-1-0	15.6486	4.17181
A56_TACAGTGTCAGTCCCT-0-1-0	14.7272	4.05972
A56_TACGGATCACGACGAA-0-1-0	15.9093	4.13966
A56_TATCAGGAGATGCGAC-0-1-0	16.0478	3.77073
A56_TCAGCAATCCAGAGGA-0-1-0	16.5543	5.05124
A56_TCGCGAGGTGAGTGAC-0-1-0	15.2358	4.19107
A56_TCTATTGTCCGAATGT-0-1-0	15.7727	4.22885
A56_TGCCCATGTTTGACTG-0-1-0	15.5395	4.79132
A56_TTAGGACCATCACCCT-0-1-0	15.2121	4.63453
A56_CCATGTCGTTCAACCA-0-1-0	15.7884	2.47054
A56_CTCGGGACATGCAATC-0-1-0	16.9256	5.61335
A56_TACAGTGGTCCGTTAA-0-1-0	15.9568	3.77149
A56_ATCTGCCTCTTCGGTC-0-1-0	16.4542	3.34373
A56_CTGCTGTAGCCAGGAT-0-1-0	15.5377	3.47552
A56_GTTAAGCGTAAACACA-0-1-0	15.5418	3.72181
A56_AACGTTGAGGAGCGTT-0-1-0	15.3968	3.6596
A56_ACAGCTATCACCAGGC-0-1-0	15.7324	2.62116
A56_ACTTACTTCGTCCAGG-0-1-0	15.7884	3.93278
A56_AGCTCCTGTACAGTGG-0-1-0	16.3618	2.82453
A56_CAAGGCCGTGGTAACG-0-1-0	15.5567	3.47882
A56_CACAGGCTCAGCGATT-0-1-0	15.6004	2.1752
A56_CACCTTGAGCCGGTAA-0-1-0	16.1751	3.84195
A56_CAGATCACAAGTAATG-0-1-0	15.6246	5.01461
A56_CATCAAGCACAAGTAA-0-1-0	15.7923	3.30267
A56_CCATGTCCAAGAAAGG-0-1-0	15.682	2.34317
A56_CCATGTCTCAGGCAAG-0-1-0	16.378	3.13683
A56_CGTAGCGCACATGACT-0-1-0	15.284	3.35152
A56_CGTAGGCCACGAAACG-0-1-0	19.1092	8.59289
A56_CTACACCCAGACAGGT-0-1-0	14.9124	4.17872
A56_CTCTGGTGTTGGAGGT-0-1-0	15.0959	3.37427
A56_CTGAAACAGTGCGATG-0-1-0	16.0599	3.16175
A56_CTGATCCTCTGCGTAA-0-1-0	16.0979	3.82298
A56_GACCTGGGTCAAAGAT-0-1-0	14.8137	2.98037
A56_GACGCGTAGCCAGTTT-0-1-0	16.1096	3.67049
A56_GAGGTGACACACTGCG-0-1-0	15.344	4.71304
A56_GCAAACTCACCTTGTC-0-1-0	15.8631	3.22404
A56_GCTCTGTGTGTTAAGA-0-1-0	15.5695	3.26623
A56_GGGATGAGTACCATCA-0-1-0	15.7154	4.28606
A56_TAAGCGTGTGAGTGAC-0-1-0	15.3157	3.12194
A56_TCACAAGAGTCCGGTC-0-1-0	16.1535	2.26516
A56_TCGTAGAAGATCCCGC-0-1-0	15.8244	3.29129
A56_TGACGGCCATGTTCCC-0-1-0	15.3159	4.41176
A56_TGACTTTGTCTGGAGA-0-1-0	15.9385	2.14516
A56_TGGCCAGCAAGGCTCC-0-1-0	15.2975	4.07441
A56_TTGCCGTTCAGGCAAG-0-1-0	15.7472	4.02593
A56_TTTACTGGTACTCGCG-0-1-0	15.2866	3.33594
A56_TTTGCGCTCTAGAGTC-0-1-0	15.5849	2.86439
A56_AAACGGGTCAATCACG-0-1-0	15.0507	3.25984
A56_AAACGGGTCCAGAAGG-0-1-0	15.7091	3.89424
A56_AAATGCCGTTGGACCC-0-1-0	15.1761	3.1869
A56_AACCATGCAGCTGCAC-0-1-0	14.7823	2.34977
A56_AACGTTGGTCGCGTGT-0-1-0	15.513	2.061
A56_AACTCAGTCTAACTGG-0-1-0	15.1861	3.7666
A56_AACTCCCGTGACGCCT-0-1-0	16.7657	4.07744
A56_AACTGGTAGGCTCAGA-0-1-0	15.5181	4.2072
A56_AACTGGTGTATAGGGC-0-1-0	16.1672	2.75838
A56_AACTGGTTCGTTTGCC-0-1-0	15.0129	3.65497
A56_AAGACCTCAATGTAAG-0-1-0	15.6346	2.53335
A56_AAGGCAGAGGTGTGGT-0-1-0	15.3964	2.96818
A56_AAGTCTGAGAGGTTGC-0-1-0	15.8618	4.30106
A56_AATCGGTTCTCTGTCG-0-1-0	14.8368	3.24945
A56_ACACCCTAGCAATCTC-0-1-0	15.7717	3.74507
A56_ACACCCTGTCTCTCTG-0-1-0	15.4935	2.86007
A56_ACAGCTAGTTGAGGTG-0-1-0	16.1522	2.13042
A56_ACCAGTACATCGACGC-0-1-0	15.3284	2.66445
A56_ACCTTTAGTATCTGCA-0-1-0	15.7764	3.76592
A56_ACGCCAGAGACAAGCC-0-1-0	14.7311	3.01259
A56_ACGGCCATCACAAACC-0-1-0	15.3275	1.75801
A56_ACTATCTAGAGCAATT-0-1-0	16.2314	3.16941
A56_ACTGTCCCAGATTGCT-0-1-0	16.2294	2.552
A56_ACTTACTAGGGTTCCC-0-1-0	16.2861	4.69915
A56_AGAATAGCATTGGGCC-0-1-0	15.5235	2.85884
A56_AGAATAGGTAGATTAG-0-1-0	15.5166	4.81212
A56_AGACGTTTCAGGCCCA-0-1-0	19.7637	9.56364
A56_AGATCTGCATGCAACT-0-1-0	15.3541	4.16992
A56_AGCGTATTCTAACTGG-0-1-0	15.8472	2.76529
A56_AGCTCCTCATCCGGGT-0-1-0	15.6542	4.22996
A56_AGGCCACCATAGTAAG-0-1-0	14.7661	2.77525
A56_AGGCCACGTTCCACGG-0-1-0	14.8218	3.369
A56_AGGGTGATCCCACTTG-0-1-0	15.699	3.23442
A56_AGGTCCGCATGGAATA-0-1-0	15.942	3.61521
A56_AGGTCCGTCAGCATGT-0-1-0	15.4341	2.85249
A56_AGTAGTCGTGTGACCC-0-1-0	15.1207	4.24291
A56_AGTGAGGGTCTGATCA-0-1-0	15.3838	3.82177
A56_ATAACGCTCGACAGCC-0-1-0	15.008	4.68116
A56_ATAAGAGCAATAACGA-0-1-0	15.0296	1.80681
A56_ATCACGATCTGGTTCC-0-1-0	15.229	2.92806
A56_ATCATCTTCGGACAAG-0-1-0	14.2023	4.03853
A56_ATCATGGTCTCTTGAT-0-1-0	15.1401	3.52579
A56_ATCTACTTCCAGTAGT-0-1-0	15.0595	2.30133
A56_ATGAGGGCACCGAAAG-0-1-0	15.5241	3.91844
A56_ATGAGGGGTCTTCGTC-0-1-0	15.3746	3.56814
A56_ATGGGAGAGTCCATAC-0-1-0	15.8591	4.42209
A56_ATGGGAGGTCAGAGGT-0-1-0	14.7	4.51925
A56_ATGGGAGGTCCTGCTT-0-1-0	15.7782	3.28496
A56_ATGTGTGAGAGCAATT-0-1-0	15.5447	4.87636
A56_ATTACTCAGTGGTAAT-0-1-0	15.9375	3.17307
A56_ATTACTCCATCGTCGG-0-1-0	14.9852	3.2224
A56_ATTCTACCACATGGGA-0-1-0	15.8521	3.19073
A56_ATTGGTGAGAGGTACC-0-1-0	14.2599	4.05693
A56_CAACCAATCGGAATCT-0-1-0	14.4634	3.42303
A56_CAACCTCTCACTTCAT-0-1-0	16.1342	2.09546
A56_CAACTAGAGCCGGTAA-0-1-0	15.8821	3.39288
A56_CAAGTTGTCGGATGTT-0-1-0	14.9388	4.78264
A56_CACACAACAAGTACCT-0-1-0	14.9695	3.08155
A56_CACACAACACTGAAGG-0-1-0	15.3432	3.22792
A56_CACACCTTCATCGCTC-0-1-0	16.1938	3.08433
A56_CACAGGCAGGCAATTA-0-1-0	15.4598	1.75284
A56_CACATTTAGTCCCACG-0-1-0	16.0966	3.61888
A56_CAGCATATCAGCAACT-0-1-0	14.5931	2.76105
A56_CAGCTGGAGGCTATCT-0-1-0	15.4338	3.97492
A56_CAGGTGCGTATAGTAG-0-1-0	14.2785	3.35089
A56_CAGTAACAGTGGGATC-0-1-0	14.4349	3.52278
A56_CAGTCCTAGTGCGATG-0-1-0	15.3311	1.69374
A56_CATCAAGCACCGTTGG-0-1-0	16.1498	3.58051
A56_CATGGCGGTGCACGAA-0-1-0	15.674	3.73479
A56_CATTCGCCAGGGCATA-0-1-0	14.9116	1.83564
A56_CCCATACTCATCTGTT-0-1-0	15.7145	3.87389
A56_CCGGGATAGTGAATTG-0-1-0	14.7121	2.35458
A56_CCGGTAGCATGGAATA-0-1-0	14.5786	2.28136
A56_CCGTGGAAGTGTTAGA-0-1-0	14.9968	3.90453
A56_CCGTTCACATCGGTTA-0-1-0	14.1197	3.13022
A56_CCTACCACATTTCACT-0-1-0	15.1436	2.54704
A56_CCTACCATCCGCGCAA-0-1-0	15.5138	2.23957
A56_CCTAGCTTCATTGCGA-0-1-0	15.8721	4.06157
A56_CCTCTGATCCAAGTAC-0-1-0	16.01	4.13998
A56_CCTTACGTCAACCAAC-0-1-0	16.1931	3.55238
A56_CCTTTCTGTTCACCTC-0-1-0	15.9739	2.72735
A56_CGAACATGTCCAACTA-0-1-0	15.3935	4.13693
A56_CGACCTTGTACCGTAT-0-1-0	15.6433	2.0914
A56_CGAGAAGGTCCAACTA-0-1-0	14.8633	4.22602
A56_CGAGAAGTCCAAACAC-0-1-0	15.6511	2.15739
A56_CGAGCCAAGATGAGAG-0-1-0	15.7913	3.96293
A56_CGATGGCCAAGCCATT-0-1-0	15.0376	2.4534
A56_CGATGGCTCGGACAAG-0-1-0	15.7049	3.71801
A56_CGCCAAGCAGCGAACA-0-1-0	15.2526	4.53749
A56_CGCTATCCATGTCCTC-0-1-0	15.9282	2.05158
A56_CGCTTCAAGGCGTACA-0-1-0	15.5395	5.28909
A56_CGCTTCATCGGCCGAT-0-1-0	15.2388	2.50837
A56_CGGACGTGTTAAGATG-0-1-0	15.3928	2.49037
A56_CGGAGCTAGGTAGCTG-0-1-0	14.6094	3.29761
A56_CGGCTAGCAGATCTGT-0-1-0	14.9494	3.58166
A56_CGTCTACAGATGCCTT-0-1-0	15.4876	3.71212
A56_CGTTAGACACTTGGAT-0-1-0	14.8777	3.10129
A56_CGTTCTGTCAGTTAGC-0-1-0	15.6055	3.33666
A56_CTAACTTCAATCTGCA-0-1-0	16.6727	3.19563
A56_CTAAGACGTACCAGTT-0-1-0	14.2888	2.68194
A56_CTACCCAAGGACCACA-0-1-0	14.9659	2.22041
A56_CTACGTCTCCCTTGTG-0-1-0	15.3858	2.01535
A56_CTCAGAAGTCTACCTC-0-1-0	16.0254	3.52131
A56_CTCAGAATCCTTCAAT-0-1-0	15.0095	2.05781
A56_CTCCTAGAGGCTCAGA-0-1-0	15.1068	2.93326
A56_CTCGAGGCAATAACGA-0-1-0	16.1736	2.85984
A56_CTCTAATAGTAATCCC-0-1-0	15.1963	2.7901
A56_CTCTGGTAGGACACCA-0-1-0	15.8396	3.67315
A56_CTCTGGTGTTAAGTAG-0-1-0	15.1371	5.22031
A56_CTGGTCTTCGGAAATA-0-1-0	14.5798	3.89239
A56_CTGTGCTGTGGTGTAG-0-1-0	15.8774	3.1369
A56_CTTAACTTCACCAGGC-0-1-0	14.8207	2.00313
A56_CTTAGGAAGATCCTGT-0-1-0	15.2058	2.87076
A56_CTTCTCTGTGGCGAAT-0-1-0	15.2136	2.86058
A56_CTTTGCGCAGTCAGCC-0-1-0	15.5539	1.85396
A56_GAAATGATCAGGCCCA-0-1-0	14.8506	2.61383
A56_GAACCTAAGTCAATAG-0-1-0	15.3937	3.1335
A56_GAACGGATCCTTTACA-0-1-0	15.0397	2.98238
A56_GAAGCAGCACAACGCC-0-1-0	15.0293	3.48841
A56_GAATAAGCACGTTGGC-0-1-0	15.995	3.73206
A56_GAATGAACACGACGAA-0-1-0	15.8112	3.8858
A56_GACACGCAGAAGCCCA-0-1-0	15.4624	1.74714
A56_GACAGAGAGTTACCCA-0-1-0	15.973	2.39449
A56_GACGTTAAGTGTTAGA-0-1-0	15.8918	4.16632
A56_GACTGCGGTAGCACGA-0-1-0	15.5977	2.70767
A56_GAGTCCGCAATACGCT-0-1-0	14.9821	2.87768
A56_GATCGCGGTCAGGACA-0-1-0	15.478	3.42421
A56_GATCGCGGTTCAACCA-0-1-0	14.8938	2.55203
A56_GATCGTAAGATATACG-0-1-0	14.6729	3.37148
A56_GATCTAGGTCGCATCG-0-1-0	16.2917	5.19073
A56_GCATACACACAGACTT-0-1-0	14.8047	3.23888
A56_GCATGATTCATAACCG-0-1-0	16.1886	3.15099
A56_GCATGATTCTTGTATC-0-1-0	16.3788	2.79603
A56_GCCTCTACACTGCCAG-0-1-0	15.5046	2.62581
A56_GCTCCTAGTAGCTCCG-0-1-0	15.1361	1.91827
A56_GCTCTGTTCTTAGCCC-0-1-0	15.6353	2.28317
A56_GCTGCGAAGCGTGAGT-0-1-0	14.9657	3.35259
A56_GCTGCGATCAGTCCCT-0-1-0	15.4637	3.0322
A56_GCTGGGTAGCCCAATT-0-1-0	15.9968	4.19746
A56_GCTGGGTAGTTGTCGT-0-1-0	15.8231	2.97388
A56_GCTTCCATCGAATGGG-0-1-0	14.9261	2.24133
A56_GCTTGAAGTCTGATCA-0-1-0	15.5934	3.76638
A56_GGACAAGGTTTAGGAA-0-1-0	14.7065	2.54765
A56_GGAGCAATCTGATTCT-0-1-0	15.9088	4.2908
A56_GGCAATTTCTTTACGT-0-1-0	16.3178	3.12722
A56_GGTATTGAGGCTATCT-0-1-0	15.0248	2.27897
A56_GTAACGTGTAAACACA-0-1-0	15.9374	2.63618
A56_GTACGTACATGCATGT-0-1-0	16.0122	3.11627
A56_GTCAAGTAGAACTGTA-0-1-0	16.1848	2.65741
A56_GTCCTCAAGTGCCATT-0-1-0	14.9745	2.60269
A56_GTGCAGCGTCTCATCC-0-1-0	15.5098	3.11316
A56_GTGCTTCCACTACAGT-0-1-0	16.1089	2.70172
A56_GTGGGTCGTGGTAACG-0-1-0	15.4971	2.1942
A56_GTGTTAGAGGGATCTG-0-1-0	15.4655	3.24806
A56_GTTACAGTCTTAGCCC-0-1-0	15.4033	3.60394
A56_GTTTCTATCACGACTA-0-1-0	15.0875	2.24093
A56_TAAACCGTCGAGAACG-0-1-0	15.0664	2.93874
A56_TAAGAGACAAAGGTGC-0-1-0	14.9572	3.96913
A56_TAAGTGCTCACATGCA-0-1-0	16.3066	4.01932
A56_TACACGAGTATAATGG-0-1-0	15.306	4.12113
A56_TACCTTACAAACCTAC-0-1-0	15.4589	3.30353
A56_TACTTACGTACTTAGC-0-1-0	15.2252	3.59428
A56_TAGACCAAGGCGTACA-0-1-0	15.417	2.53633
A56_TAGAGCTAGCGATCCC-0-1-0	15.5901	4.32619
A56_TAGTTGGTCCATGAAC-0-1-0	17.3978	9.72237
A56_TATGCCCAGCAATCTC-0-1-0	16.1808	5.18538
A56_TATGCCCTCAGTCAGT-0-1-0	15.229	3.06824
A56_TATTACCTCAGGTAAA-0-1-0	16.0531	2.32213
A56_TCAACGATCGCCATAA-0-1-0	14.4233	2.8726
A56_TCACAAGTCTCAACTT-0-1-0	15.3206	2.5811
A56_TCAGGTAAGACTAGAT-0-1-0	16.1842	3.57532
A56_TCATTTGGTGCCTTGG-0-1-0	15.4732	3.08723
A56_TCCACACGTATGGTTC-0-1-0	15.3238	2.67865
A56_TCGCGTTGTCAAGCGA-0-1-0	15.2092	2.29345
A56_TCGGTAACAAGCCATT-0-1-0	15.9061	3.89721
A56_TCTATTGGTCTGATTG-0-1-0	15.8333	2.44729
A56_TCTCATAAGAAGGGTA-0-1-0	15.3396	5.01796
A56_TGAAAGAAGTCGTACT-0-1-0	15.6055	4.09878
A56_TGAAAGAAGTGAATTG-0-1-0	15.6643	4.09406
A56_TGACTAGAGTAGCGGT-0-1-0	14.5886	4.67318
A56_TGAGCATCAGTATCTG-0-1-0	15.107	2.70002
A56_TGCGCAGAGCATGGCA-0-1-0	15.6329	4.24381
A56_TGCGCAGTCTCTTATG-0-1-0	15.6619	2.14517
A56_TGCGGGTCATATACCG-0-1-0	15.7824	4.32508
A56_TGCGGGTCATCACCCT-0-1-0	14.6373	2.48668
A56_TGCTACCCAATGAATG-0-1-0	15.3967	3.27027
A56_TGGCGCATCTTGGGTA-0-1-0	14.3207	3.06857
A56_TGGGCGTTCCTAGTGA-0-1-0	15.0382	2.00294
A56_TGTGGTACATCTCCCA-0-1-0	14.5177	2.76185
A56_TGTGTTTTCGCGCCAA-0-1-0	15.5961	2.26923
A56_TGTTCCGCAGCTGTAT-0-1-0	15.3773	2.04708
A56_TTAACTCCAAGACACG-0-1-0	15.6619	3.76426
A56_TTAACTCCATGAACCT-0-1-0	16.0595	2.53974
A56_TTCCCAGCAGCGATCC-0-1-0	18.4445	8.97955
A56_TTCGAAGTCCGAGCCA-0-1-0	14.8725	2.15
A56_TTCGGTCTCCAAACAC-0-1-0	14.8578	2.47294
A56_TTCTTAGCAACCGCCA-0-1-0	15.2054	3.94655
A56_TTCTTAGGTTACGTCA-0-1-0	15.0554	2.88417
A56_TTGACTTAGTTGTAGA-0-1-0	16.249	3.57498
A56_TTGCCGTTCCCTCAGT-0-1-0	15.7194	2.48629
A56_TTGGAACGTAGCTGCC-0-1-0	14.5762	3.6065
A56_TTTATGCTCCCTCTTT-0-1-0	15.8704	2.82828
A56_TTTGCGCTCCAGATCA-0-1-0	15.5517	2.17632
A56_TTTGGTTTCAGTTTGG-0-1-0	15.9426	2.69702
A56_TTTGTCACAAATCCGT-0-1-0	15.0724	1.86739
A56_AAAGATGCAACAACCT-0-1-0	15.2129	1.8878
A56_AACTCAGCAATTGCTG-0-1-0	14.1139	3.22845
A56_AACTCTTCAATGACCT-0-1-0	17.1944	8.28458
A56_ACACCCTGTTGGACCC-0-1-0	15.9652	2.86026
A56_ACAGCCGAGTTGCAGG-0-1-0	15.1818	3.53692
A56_ACGATACAGGTGATAT-0-1-0	16.2316	4.43318
A56_ACGCAGCTCACTCCTG-0-1-0	14.2298	2.87681
A56_ACGGGCTGTTACCGAT-0-1-0	14.8305	2.10121
A56_ACTGATGTCTGGTTCC-0-1-0	14.523	3.06703
A56_AGACGTTTCATGCATG-0-1-0	16.3163	7.28806
A56_AGAGTGGCACTTGGAT-0-1-0	15.338	3.81261
A56_AGCAGCCTCCTCATTA-0-1-0	14.5208	2.88507
A56_AGGCCACCACTTGGAT-0-1-0	14.425	3.13726
A56_AGGTCCGCACCGGAAA-0-1-0	14.3654	3.35913
A56_AGTTGGTGTGCGCTTG-0-1-0	14.2948	3.66907
A56_ATAGACCCAGCCAGAA-0-1-0	15.8685	3.15647
A56_ATAGACCGTGAGTATA-0-1-0	14.8989	3.8273
A56_ATCACGACACGGTAAG-0-1-0	15.1494	3.49714
A56_ATCGAGTGTACAGACG-0-1-0	14.3993	3.46836
A56_ATCTACTAGCGTGTCC-0-1-0	15.0834	4.60478
A56_ATTATCCAGCTGGAAC-0-1-0	14.7525	4.83557
A56_ATTTCTGAGTTAACGA-0-1-0	14.824	3.93981
A56_CACAAACGTATAAACG-0-1-0	14.1141	3.48564
A56_CATGACAGTGAAAGAG-0-1-0	14.6489	2.50739
A56_CCTCAGTCATGTAAGA-0-1-0	14.8151	4.92546
A56_CCTTCGAGTGAAATCA-0-1-0	14.5427	4.37406
A56_CGAACATTCCTTGACC-0-1-0	14.9953	3.29771
A56_CGCCAAGTCCAGATCA-0-1-0	14.2497	3.60651
A56_CGGAGCTAGGGCTTGA-0-1-0	14.0751	3.98798
A56_CGGAGTCAGTTGTAGA-0-1-0	14.5184	2.83914
A56_CGTCAGGAGATATACG-0-1-0	14.7073	4.42872
A56_CGTGAGCTCTGAGTGT-0-1-0	14.7193	3.86945
A56_CGTGTCTGTGGACGAT-0-1-0	14.3815	4.13421
A56_CTAATGGTCACGATGT-0-1-0	14.4834	3.54262
A56_CTAGTGATCTGTCTCG-0-1-0	14.1479	3.30388
A56_CTCTGGTTCATGCATG-0-1-0	14.2788	3.17016
A56_CTGGTCTAGAGGTTAT-0-1-0	14.4317	4.17664
A56_CTTACCGCAATGAAAC-0-1-0	14.2238	2.76622
A56_GAATGAAGTGCACGAA-0-1-0	14.8383	3.54464
A56_GACTAACGTCCGCTGA-0-1-0	14.5333	2.99485
A56_GATCAGTAGCGCCTTG-0-1-0	14.4899	3.38465
A56_GATCTAGCAGCTCGAC-0-1-0	14.8551	4.49657
A56_GATGAAATCTCTTATG-0-1-0	14.6858	3.56221
A56_GCAGCCAAGAATTCCC-0-1-0	14.3028	3.32111
A56_GCGCCAAAGGTTCCTA-0-1-0	15.532	2.96638
A56_GGCGACTCAATCGGTT-0-1-0	14.3247	2.90452
A56_GGCTCGAAGGGTTCCC-0-1-0	14.3718	3.36121
A56_GGGACCTCAAACAACA-0-1-0	14.788	2.5863
A56_GGGCATCAGAGTGACC-0-1-0	14.7119	3.05543
A56_GTGCATAGTCGAACAG-0-1-0	14.0057	3.1832
A56_GTGCGGTAGCTGAAAT-0-1-0	15.0211	2.4493
A56_TACACGAAGCGTTCCG-0-1-0	14.5054	3.93881
A56_TACTCATTCCATGCTC-0-1-0	15.1238	3.39274
A56_TCAACGAGTTTAGGAA-0-1-0	14.4032	3.05338
A56_TCATTACCATTCTCAT-0-1-0	14.3903	4.30539
A56_TCGCGAGTCTCTGTCG-0-1-0	17.5003	10.6644
A56_TCGGGACGTCGAGTTT-0-1-0	14.5829	3.65779
A56_TGAGAGGCATGGTCAT-0-1-0	15.5563	2.08848
A56_TGAGGGAGTGCAGACA-0-1-0	14.6654	3.16101
A56_TGAGGGAGTTATCACG-0-1-0	15.3305	3.05017
A56_TGCGTGGAGGCTAGAC-0-1-0	14.7802	3.75921
P76_CTGCTCAGTTGCTCAA-0-1-0	15.6854	13.5217
P76_AAGATAGTCGTTCAGA-0-1-0	15.7536	10.0283
P76_AGACCATAGATTAGAC-0-1-0	14.8879	11.9443
P76_GTATTGGTCTCCTGCA-0-1-0	14.5884	11.492
P76_TTCGCTGGTCAAAGCG-0-1-0	14.7019	10.9677
P76_AAGATAGCAGCTTCGG-0-1-0	14.2316	10.7694
P76_AAGCATCCAAATCGGG-0-1-0	14.7092	11.4083
P76_ACTCCCAAGTTGTCGT-0-1-0	13.7998	11.1597
P76_AGCATCAAGAAGTCAT-0-1-0	14.025	11.2084
P76_AGGATCTTCGGCTTGG-0-1-0	14.1741	12.1436
P76_ATCGGCGCAACGGCCT-0-1-0	14.0123	10.8545
P76_ATCTCTACACGGCACT-0-1-0	14.5215	10.8793
P76_ATGAGGGTCATAGACC-0-1-0	13.8804	11.5865
P76_ATGCCTCAGTTTGTCG-0-1-0	14.0503	11.4624
P76_ATGGATCTCTACAGGT-0-1-0	15.8104	9.03036
P76_CAGATCAAGCCAGACA-0-1-0	14.6145	11.9072
P76_CCGCAAGGTCCAGGTC-0-1-0	14.5775	11.0794
P76_CTATAGGAGGAAACGA-0-1-0	14.5299	10.1493
P76_CTCCTCCAGTTCTACG-0-1-0	15.7065	9.7716
P76_CTGAGCGGTCACCCTT-0-1-0	14.3389	10.7998
P76_GAACGTTTCGGTCGGT-0-1-0	13.984	11.1333
P76_GAGTCTACACAATGAA-0-1-0	14.1001	10.4248
P76_GATCAGTGTGCTGCAC-0-1-0	14.0496	11.2726
P76_GCTTTCGTCTGCATGA-0-1-0	14.2374	10.9884
P76_GGACGTCAGTCACTGT-0-1-0	14.3219	12.7724
P76_GGACGTCTCTGCCTCA-0-1-0	14.1662	11.7292
P76_GGTGGCTCAAGGTACG-0-1-0	16.2047	8.26629
P76_TAACTTCGTCTGTGAT-0-1-0	14.2423	10.6877
P76_TAAGCGTCAGCTGTTA-0-1-0	17.2272	7.0496
P76_TACAACGTCTAGCATG-0-1-0	14.8116	11.347
P76_TACCTCGCACTGAGTT-0-1-0	15.7263	9.47428
P76_TATTGCTGTGCTTATG-0-1-0	14.2663	12.1107
P76_TCCTAATAGATCCCGC-0-1-0	13.9165	11.6665
P76_TCGTCCATCCAACCAA-0-1-0	14.6571	11.0049
P76_TCTACCGTCGAGCCTG-0-1-0	14.9843	9.69157
P76_TGCAGGCCACGCACCA-0-1-0	14.1242	10.2911
P76_TGCAGGCCAGTCAGTT-0-1-0	15.1217	9.47222
P76_TGCATGAAGAGCCGAT-0-1-0	15.7439	6.67382
P76_TGCTCCAAGGGATCGT-0-1-0	14.1889	10.7509
P76_TGTAAGCAGGCATCTT-0-1-0	14.342	10.4951
P76_TGTCAGAGTCGGAACA-0-1-0	14.1899	10.4514
P76_TTTACTGAGAATGTTG-0-1-0	14.0532	11.1699
P76_AAACCCATCCTCAGGG-0-1-0	14.8951	11.9925
P76_AAACGAATCACCCTCA-0-1-0	15.4507	13.0775
P76_AAACGCTAGTTTGTCG-0-1-0	16.7968	13.2817
P76_AAACGCTGTACAAGCG-0-1-0	17.5162	13.1262
P76_AAAGAACCAGGCGAAT-0-1-0	16.7508	12.8344
P76_AAAGAACTCTGCCTGT-0-1-0	17.819	9.97246
P76_AAAGGATCATATTCGG-0-1-0	16.5699	12.336
P76_AAAGGGCCACACTGGC-0-1-0	15.8296	13.4456
P76_AAATGGACAGTGTGCC-0-1-0	15.7621	12.5832
P76_AACAAAGCATTCAGCA-0-1-0	15.1606	13.2194
P76_AACAAGATCTTCTAAC-0-1-0	14.4432	12.4654
P76_AACCACACAGTTAGAA-0-1-0	15.5428	13.5127
P76_AACCACAGTGTACAGG-0-1-0	14.4076	12.438
P76_AACCATGCAAGGTCTT-0-1-0	15.3706	12.0811
P76_AACGAAAGTGACGCCT-0-1-0	15.731	11.8876
P76_AACGTCAAGCCTATCA-0-1-0	15.3394	12.0883
P76_AACGTCAGTACTCCCT-0-1-0	17.0224	13.3621
P76_AAGAACAAGGATTCCT-0-1-0	14.6202	11.8805
P76_AAGATAGAGTGAACAT-0-1-0	14.6117	12.6271
P76_AAGCCATCAGTATGAA-0-1-0	15.3108	13.3069
P76_AAGCGAGCAAACGGCA-0-1-0	17.0467	12.8503
P76_AAGGTAAAGCAAGGAA-0-1-0	15.6507	11.4323
P76_AAGTCGTAGAGCCATG-0-1-0	14.1669	11.1614
P76_AATCGACTCTCGACGG-0-1-0	14.5412	12.3342
P76_AATGAAGCATTCTGTT-0-1-0	15.7139	12.9255
P76_ACAAAGATCCAGTACA-0-1-0	14.4494	12.9371
P76_ACAAGCTAGTAAACGT-0-1-0	16.6874	13.2797
P76_ACAAGCTTCGTAGCCG-0-1-0	15.7314	12.9636
P76_ACACGCGGTGGCCACT-0-1-0	14.2468	12.0495
P76_ACAGGGAAGCTCATAC-0-1-0	15.5246	12.341
P76_ACAGGGACATATGCGT-0-1-0	14.9377	13.047
P76_ACATGCAAGATTACCC-0-1-0	13.9511	11.375
P76_ACATGCAGTCGAATGG-0-1-0	13.9954	12.2535
P76_ACATTTCAGAGGGTCT-0-1-0	14.175	11.4594
P76_ACCATTTAGGACTTCT-0-1-0	14.3399	12.4798
P76_ACCCTCAGTGAGATTA-0-1-0	14.5997	12.1001
P76_ACCCTTGAGACTTCGT-0-1-0	14.2632	12.1848
P76_ACCCTTGAGAGTCCGA-0-1-0	16.1512	13.5017
P76_ACCCTTGAGTCATCGT-0-1-0	15.3733	11.7394
P76_ACCGTTCTCACCCTGT-0-1-0	16.5196	10.1162
P76_ACCTGAAGTCCTGTTC-0-1-0	16.6847	13.8
P76_ACGCACGAGTTGGACG-0-1-0	15.1307	12.7662
P76_ACGGGTCCAAGGTACG-0-1-0	14.9455	13.0727
P76_ACGGTCGAGGAAACGA-0-1-0	17.4452	13.4917
P76_ACGGTTAAGTTCTACG-0-1-0	14.4158	11.146
P76_ACGTAACCAAGTAGTA-0-1-0	18.5745	12.5644
P76_ACGTAACTCCAAATGC-0-1-0	17.6	11.9937
P76_ACGTACACAACCCGCA-0-1-0	15.8347	12.6816
P76_ACGTAGTAGTAAGAGG-0-1-0	14.4777	10.8399
P76_ACTACGATCCGTTGGG-0-1-0	15.353	9.58123
P76_ACTATTCGTCGAAACG-0-1-0	16.0466	9.47131
P76_ACTCCCAAGTCTAGCT-0-1-0	14.0525	10.9494
P76_ACTCTCGAGCACCAGA-0-1-0	16.1311	13.6338
P76_ACTCTCGGTAGGCAGT-0-1-0	13.9471	11.5159
P76_ACTTAGGCATGACTTG-0-1-0	16.5617	13.833
P76_ACTTTGTAGTGCTACT-0-1-0	16.4359	13.0363
P76_AGAAATGAGTATAGAC-0-1-0	16.325	12.0415
P76_AGAACAAAGATTAGCA-0-1-0	18.3494	13.1346
P76_AGAAGTACATCCGTGG-0-1-0	15.4557	13.1132
P76_AGACCCGGTCTTGAAC-0-1-0	16.0263	12.433
P76_AGACTCACAACTGTGT-0-1-0	15.5775	12.4277
P76_AGACTCACAGACCGCT-0-1-0	16.5013	13.7324
P76_AGAGAATTCCTGGTCT-0-1-0	14.3785	12.0196
P76_AGAGCAGCATGTGCCG-0-1-0	17.2738	13.5538
P76_AGAGCAGGTCGAAACG-0-1-0	13.9396	10.7247
P76_AGAGCCCTCGGCTGGT-0-1-0	16.2137	13.5057
P76_AGATAGAAGTTACGTC-0-1-0	14.9146	12.4244
P76_AGATAGACATTGGATC-0-1-0	17.1303	12.1598
P76_AGATCGTCAACGTATC-0-1-0	14.7032	11.0926
P76_AGATGAATCCGTGACG-0-1-0	15.1255	11.049
P76_AGCATCAGTTAATGAG-0-1-0	15.6187	12.6043
P76_AGCATCAGTTTGTGGT-0-1-0	16.215	11.4407
P76_AGCCAGCAGCCGATCC-0-1-0	16.7951	13.5511
P76_AGCGCCACAAATGAAC-0-1-0	15.4534	12.63
P76_AGCGTATAGGACCCAA-0-1-0	15.8991	12.6747
P76_AGCTTCCGTGCTCGTG-0-1-0	15.6558	9.36293
P76_AGGTAGGTCGGTAACT-0-1-0	15.1464	13.1516
P76_AGGTTACAGTGGTTAA-0-1-0	15.7978	12.1019
P76_AGGTTACGTGCCCTTT-0-1-0	14.7484	12.671
P76_AGTACTGAGCGTTAGG-0-1-0	14.6451	13.4038
P76_AGTCACAGTCGAATGG-0-1-0	15.5902	13.1895
P76_AGTCATGTCCTCGATC-0-1-0	17.4389	13.404
P76_AGTGCCGCAAAGACGC-0-1-0	15.3087	12.6266
P76_AGTGTTGAGGCTCCCA-0-1-0	15.5852	11.2721
P76_AGTGTTGAGTTCAACC-0-1-0	14.1632	11.1686
P76_AGTTAGCAGGATTTAG-0-1-0	14.434	11.7678
P76_ATAGAGATCATTCTTG-0-1-0	14.5951	11.5198
P76_ATCACAGTCGCTGTCT-0-1-0	15.7145	13.2811
P76_ATCACGAGTTCAGGTT-0-1-0	16.188	12.2295
P76_ATCACTTAGATCCAAA-0-1-0	16.2883	8.80621
P76_ATCACTTGTAGGCTGA-0-1-0	16.7617	9.83312
P76_ATCAGGTGTGTCATCA-0-1-0	13.7821	11.6148
P76_ATCATTCAGCTATCTG-0-1-0	14.2827	11.5606
P76_ATCCATTCATAGCTGT-0-1-0	18.6208	12.2804
P76_ATCGCCTGTATGAGAT-0-1-0	14.6267	13.2829
P76_ATCGCCTTCCTACACC-0-1-0	16.1504	13.0588
P76_ATCGGCGGTGTGTTTG-0-1-0	17.0369	13.5149
P76_ATCGTCCCAGAACATA-0-1-0	14.6846	11.76
P76_ATCGTCCGTTCGGCTG-0-1-0	15.8735	11.9834
P76_ATGACCAGTATGCGTT-0-1-0	14.2097	11.2398
P76_ATGAGGGAGATACAGT-0-1-0	14.4188	11.6224
P76_ATGCATGTCTGAATCG-0-1-0	14.6433	11.9166
P76_ATGCCTCTCGTGTGAT-0-1-0	16.7664	13.5268
P76_ATGCGATCATGACTAC-0-1-0	14.16	11.8468
P76_ATGGAGGAGGGCAATC-0-1-0	14.811	11.0908
P76_ATGGATCGTCTTGGTA-0-1-0	15.4797	12.5079
P76_ATTACCTAGCATAGGC-0-1-0	14.1347	11.2638
P76_ATTACCTGTATTGGCT-0-1-0	13.8863	11.8478
P76_ATTACCTGTTGCATGT-0-1-0	18.2571	12.1664
P76_ATTATCCTCGCCGAGT-0-1-0	15.8597	13.1596
P76_ATTCCCGTCGGATAAA-0-1-0	18.4597	12.9588
P76_ATTCTACAGACATGCG-0-1-0	15.0831	12.2675
P76_ATTCTACAGTTGTAGA-0-1-0	15.3438	10.097
P76_ATTCTACCAACCCGCA-0-1-0	14.7315	11.5662
P76_ATTCTTGAGCAAATGT-0-1-0	15.7783	11.9068
P76_ATTGTTCTCCTGCCAT-0-1-0	15.3285	12.7653
P76_ATTGTTCTCGTCAAAC-0-1-0	16.3929	11.6346
P76_CAACAGTCAGTCTACA-0-1-0	15.7344	13.3561
P76_CAACCTCGTGCCTGCA-0-1-0	15.6297	11.3587
P76_CAAGACTGTGTCTAAC-0-1-0	15.4318	13.2746
P76_CAATTTCGTTCTCCTG-0-1-0	16.1198	12.934
P76_CACACAATCTGTCGTC-0-1-0	15.2319	12.6225
P76_CACAGATGTGTGTCGC-0-1-0	15.2933	12.1005
P76_CACCAAACACCGCTAG-0-1-0	14.6768	12.6694
P76_CACCGTTCAGCGTTGC-0-1-0	16.0867	12.3334
P76_CACGGGTCAGCCGGTT-0-1-0	14.5405	10.3212
P76_CACTAAGCAAGGCTTT-0-1-0	15.9794	10.4479
P76_CACTAAGTCCGCAACG-0-1-0	15.1983	13.2814
P76_CACTGGGCAGCGCTTG-0-1-0	16.0653	13.2121
P76_CACTTCGCAGAGACTG-0-1-0	14.7726	11.7863
P76_CAGAGCCTCAAGTTGC-0-1-0	13.8121	11.9081
P76_CAGATACCAACACTAC-0-1-0	15.2921	12.6165
P76_CAGATACGTCACGCTG-0-1-0	16.0843	13.4549
P76_CAGCAATCACCTCTAC-0-1-0	14.6631	11.6574
P76_CAGCACGGTGCCCGTA-0-1-0	15.3119	13.1403
P76_CAGCAGCGTGGACCAA-0-1-0	14.5323	12.2315
P76_CAGCGTGAGCCATTGT-0-1-0	14.7585	13.1566
P76_CAGCGTGCAGGATCTT-0-1-0	15.0848	12.0927
P76_CAGGCCAAGTCATTGC-0-1-0	14.332	11.3143
P76_CAGGCCACAAGGATGC-0-1-0	16.781	9.63742
P76_CAGGGCTAGATTCGAA-0-1-0	14.3686	12.2373
P76_CAGTGCGAGGCTAACG-0-1-0	14.108	12.1315
P76_CAGTTCCAGTCAAGCG-0-1-0	16.8091	13.2848
P76_CATAAGCCATTCAGCA-0-1-0	15.1303	13.2921
P76_CATACAGTCTGTGTGA-0-1-0	13.8093	11.745
P76_CATACCCAGGCGAACT-0-1-0	17.1443	13.5931
P76_CATACCCGTACTGTTG-0-1-0	14.9867	12.459
P76_CATACTTGTACGCGTC-0-1-0	14.6606	11.2035
P76_CATAGACTCCGTGCGA-0-1-0	14.9359	12.955
P76_CATCCCAAGGATTCCT-0-1-0	14.5032	12.4743
P76_CATCCCATCCACAAGT-0-1-0	17.0051	13.2684
P76_CATCCGTAGAGTCAAT-0-1-0	15.4481	11.7714
P76_CATCCGTAGTCACACT-0-1-0	14.8609	12.2114
P76_CATCCGTTCCGCAGTG-0-1-0	18.9504	13.0985
P76_CATCGCTAGGCAATGC-0-1-0	16.3284	11.8082
P76_CATCGGGGTACGTTCA-0-1-0	16.0494	12.5039
P76_CATGCGGGTGAGAACC-0-1-0	14.1557	11.2495
P76_CATGCTCTCACACCCT-0-1-0	14.8644	12.1954
P76_CATTCATGTTGGTAGG-0-1-0	14.6812	11.8177
P76_CATTCCGAGAATCGTA-0-1-0	14.0443	12.44
P76_CATTCCGGTGAACTAA-0-1-0	14.3114	11.9899
P76_CATTCTAAGTTGGCTT-0-1-0	14.7084	11.8665
P76_CATTGAGTCAAATGCC-0-1-0	15.6598	13.4896
P76_CATTGTTGTAAGGCTG-0-1-0	14.9492	11.0701
P76_CATTGTTTCCTATTGT-0-1-0	16.9038	12.8872
P76_CCAAGCGTCCCATTTA-0-1-0	14.3349	12.3072
P76_CCACAAACATCGCTGG-0-1-0	14.6183	12.9054
P76_CCACACTCAACTGCCG-0-1-0	15.3981	11.9154
P76_CCACCATAGTTAACAG-0-1-0	15.5428	12.5198
P76_CCACGTTGTTGCAAGG-0-1-0	17.6853	10.8074
P76_CCACTTGCACCACATA-0-1-0	15.9901	12.383
P76_CCACTTGCATCCAACA-0-1-0	16.1556	12.5205
P76_CCACTTGGTCTAATCG-0-1-0	15.4835	12.4904
P76_CCCTCTCAGCGTGTCC-0-1-0	18.9451	12.5523
P76_CCCTCTCAGGGTATAT-0-1-0	14.3241	10.7416
P76_CCCTGATAGCCATTGT-0-1-0	15.7237	12.2195
P76_CCCTTAGTCTAACACG-0-1-0	14.4287	11.8479
P76_CCGATCTCACGTACAT-0-1-0	15.6889	13.0656
P76_CCGATCTGTGTCATGT-0-1-0	15.3957	10.7604
P76_CCGATCTTCGATAACC-0-1-0	16.8026	13.0009
P76_CCGATGGGTACCGGCT-0-1-0	15.5987	12.1999
P76_CCGCAAGGTTACGCCG-0-1-0	16.9212	13.3697
P76_CCGTAGGAGCGCAATG-0-1-0	14.8788	12.9612
P76_CCGTGAGCATGTCAGT-0-1-0	18.119	13.3077
P76_CCTAACCGTAACATCC-0-1-0	15.0785	10.899
P76_CCTCCTCGTGTATTGC-0-1-0	16.9682	13.1021
P76_CCTCTAGAGATGGGCT-0-1-0	14.5134	11.5568
P76_CCTCTAGAGTAGCAAT-0-1-0	15.9456	12.4528
P76_CCTCTAGTCTCGACGG-0-1-0	14.1598	11.7522
P76_CCTGTTGCAAGTACCT-0-1-0	15.4576	13.4374
P76_CCTTCAGGTCGATTAC-0-1-0	15.7763	10.6547
P76_CCTTCAGTCGACCATA-0-1-0	14.4528	11.1774
P76_CCTTTGGAGGTGCCAA-0-1-0	15.1433	12.7138
P76_CCTTTGGGTATGGAAT-0-1-0	15.7172	13.4752
P76_CCTTTGGTCAGCAGAG-0-1-0	16.5042	11.7966
P76_CGAAGTTAGCATCCCG-0-1-0	16.3118	12.6892
P76_CGAAGTTAGTGGAAAG-0-1-0	13.9932	11.9872
P76_CGAAGTTGTGAAGCTG-0-1-0	16.3294	12.7324
P76_CGAAGTTTCATGTCAG-0-1-0	15.5757	11.6317
P76_CGAATTGCATTCTTCA-0-1-0	15.3962	12.4928
P76_CGACAGCCATTGTCGA-0-1-0	16.0252	13.6423
P76_CGACAGCTCTCTGCTG-0-1-0	17.9977	11.916
P76_CGAGGAACAAAGGCGT-0-1-0	15.3413	13.7855
P76_CGAGTGCGTGGTAACG-0-1-0	13.9306	10.9908
P76_CGATGCGGTTAACCTG-0-1-0	17.2303	13.6544
P76_CGATGGCAGCTCCGAC-0-1-0	14.5307	12.9887
P76_CGCATAAGTAGTGTGG-0-1-0	15.3207	13.6231
P76_CGCATAATCCTTATGT-0-1-0	16.4427	12.3984
P76_CGCATAATCGCAGAGA-0-1-0	14.2108	11.8846
P76_CGGAACCAGTGTAGAT-0-1-0	14.6991	11.712
P76_CGGAATTTCCGCCTAT-0-1-0	14.3837	12.7152
P76_CGGAGAACAATCCTAG-0-1-0	14.9405	12.6739
P76_CGGCAGTGTTCGTTCC-0-1-0	14.9565	12.7242
P76_CGGGACTGTGATTCAC-0-1-0	15.625	12.8178
P76_CGGGCATCAGAACTCT-0-1-0	19.2119	11.2592
P76_CGGGCATTCATAGGCT-0-1-0	15.5921	10.7933
P76_CGGTCAGGTTCGAGCC-0-1-0	18.9949	12.9165
P76_CGTAAGTAGTCCCGGT-0-1-0	14.4753	12.6763
P76_CGTAATGAGTCTTCCC-0-1-0	15.7941	13.1564
P76_CGTCCATAGGCATGGT-0-1-0	16.3889	12.312
P76_CGTGATAAGCTATCCA-0-1-0	14.9521	13.0782
P76_CGTGTCTTCTAGGCAT-0-1-0	15.3364	11.5908
P76_CTAAGTGCAAATGGAT-0-1-0	14.1458	11.5439
P76_CTACAGATCGTGTTCC-0-1-0	15.025	12.4799
P76_CTACATTAGTCAACAA-0-1-0	15.2539	12.0924
P76_CTACGGGGTACAATAG-0-1-0	16.3035	12.9363
P76_CTACGGGGTACTGCCG-0-1-0	16.9932	12.7572
P76_CTAGGTAAGATCACCT-0-1-0	14.4612	11.6861
P76_CTAGGTATCCGATGCG-0-1-0	15.3169	11.9206
P76_CTATAGGGTATAGGAT-0-1-0	15.0165	12.2721
P76_CTATCCGAGGTCGTGA-0-1-0	14.4098	11.679
P76_CTATCCGTCGTAACTG-0-1-0	16.4655	11.8768
P76_CTCACTGCACTACCGG-0-1-0	16.402	12.8524
P76_CTCAGAATCCGTGTCT-0-1-0	15.6058	13.2579
P76_CTCAGGGCAGTCTCTC-0-1-0	14.4734	10.1701
P76_CTCAGGGTCATTACGG-0-1-0	14.4017	11.8744
P76_CTCAGTCGTAGCTAAA-0-1-0	16.9589	13.3322
P76_CTCCATGAGAGAAGGT-0-1-0	16.3788	13.7074
P76_CTCCATGGTGCATACT-0-1-0	16.5977	13.5008
P76_CTCCTTTGTCCCTCAT-0-1-0	17.1643	12.2826
P76_CTCTCAGGTTCGATTG-0-1-0	14.7157	12.8866
P76_CTGAATGCATGCACTA-0-1-0	15.1694	12.5828
P76_CTGCATCGTAACCCGC-0-1-0	18.3783	12.983
P76_CTGCTCACACGCGTCA-0-1-0	17.2736	13.2697
P76_CTGCTCATCAGCATTG-0-1-0	16.4629	13.1298
P76_CTGGCAGAGTGGCAGT-0-1-0	14.7182	7.93046
P76_CTGGTCTTCATCGACA-0-1-0	15.2965	11.3907
P76_CTGTAGATCAGTCTTT-0-1-0	16.3847	13.803
P76_CTGTAGATCCGTTTCG-0-1-0	15.3691	11.5046
P76_CTGTATTAGAGCAGCT-0-1-0	16.3661	11.8914
P76_CTGTCGTTCCTTATCA-0-1-0	16.574	13.3393
P76_CTGTGAAAGTGGAATT-0-1-0	14.3026	11.8433
P76_CTGTGAATCTCTGCCA-0-1-0	14.6974	12.634
P76_CTGTGGGCAAAGGCGT-0-1-0	14.3879	10.814
P76_CTTACCGTCATCACTT-0-1-0	16.5175	13.445
P76_CTTAGGAAGTTCAACC-0-1-0	18.9078	5.89626
P76_CTTCTAATCTTACCAT-0-1-0	18.7522	13.1389
P76_CTTGAGATCTAGCCTC-0-1-0	15.536	12.2132
P76_CTTGATTTCCCAAGCG-0-1-0	14.9755	12.5383
P76_CTTTCAAAGTCTCTGA-0-1-0	18.0902	10.4946
P76_GAAGCCCCACGACGTC-0-1-0	15.1626	11.1964
P76_GAAGCCCTCATTGGTG-0-1-0	16.1731	12.0706
P76_GAAGGGTAGTTCGCAT-0-1-0	18.3963	7.72324
P76_GAATCGTCAACAACAA-0-1-0	15.351	13.5759
P76_GAATCGTGTGTTGACT-0-1-0	14.8701	12.3115
P76_GACACGCAGTAGTCTC-0-1-0	16.2774	12.8127
P76_GACATCATCATGGATC-0-1-0	15.4372	12.3376
P76_GACCCTTAGTCGAAGC-0-1-0	14.8387	11.9328
P76_GACCGTGGTACCCGCA-0-1-0	16.6893	11.3056
P76_GACGCTGTCAACTTTC-0-1-0	14.8823	11.1551
P76_GACGTTAAGTCACGCC-0-1-0	15.0952	11.5138
P76_GACGTTAGTATCGTGT-0-1-0	14.6988	11.517
P76_GACTATGTCCTCTGCA-0-1-0	16.7525	12.3177
P76_GACTCAATCTGGGCCA-0-1-0	16.7905	13.2416
P76_GAGAAATGTCTGTGTA-0-1-0	14.9395	11.6179
P76_GAGAAATGTGGATGAC-0-1-0	16.286	13.1097
P76_GAGACCCTCTAACGCA-0-1-0	14.7198	12.5948
P76_GAGAGGTCATAAGCAA-0-1-0	16.9851	12.9304
P76_GAGGCAAGTCGCAGTC-0-1-0	16.67	12.2066
P76_GAGGGATAGTAAAGCT-0-1-0	15.7467	12.2723
P76_GAGGGATCAAGCAATA-0-1-0	16.1681	13.0343
P76_GAGTCTACAGCTCATA-0-1-0	15.9727	11.9486
P76_GAGTTGTAGCCATTCA-0-1-0	15.5991	12.0532
P76_GATCACAGTTAAGGGC-0-1-0	15.5087	11.4804
P76_GATCAGTTCGTGTGAT-0-1-0	16.4686	13.5196
P76_GATCATGGTTGATGTC-0-1-0	18.2515	10.5729
P76_GATCCCTGTAGACGTG-0-1-0	14.9708	12.3111
P76_GATCGTACAGTTTGGT-0-1-0	15.7736	11.6322
P76_GATGACTCAAGAATGT-0-1-0	16.0463	12.8536
P76_GATGGAGAGGGATCTG-0-1-0	15.8992	13.1418
P76_GCACGGTTCACTGATG-0-1-0	14.8869	11.0362
P76_GCACTAAAGCTCGACC-0-1-0	15.6056	11.8161
P76_GCATGATAGACCTCCG-0-1-0	17.6615	13.1414
P76_GCATGATTCACCATAG-0-1-0	16.2006	12.1765
P76_GCATTAGCATCGCCTT-0-1-0	16.0992	11.6551
P76_GCCAGCACATAGGTAA-0-1-0	15.1075	12.9568
P76_GCCAGTGGTGTGTGTT-0-1-0	14.2059	10.7927
P76_GCCATTCGTCGTCATA-0-1-0	14.9973	12.3114
P76_GCCCAGAGTAGATCCT-0-1-0	14.7107	11.8514
P76_GCCGATGAGTCCTGCG-0-1-0	18.862	12.7682
P76_GCCGATGCAACCAACT-0-1-0	15.0066	12.6824
P76_GCCGTGACACAGTCAT-0-1-0	15.7674	13.5998
P76_GCGAGAATCCCGAACG-0-1-0	14.0221	12.0099
P76_GCGGAAATCCTTCACG-0-1-0	15.2505	11.4704
P76_GCTCAAATCGGCTGAC-0-1-0	15.8592	12.2803
P76_GCTTCACGTGAGAACC-0-1-0	14.8833	13.2841
P76_GGAAGTGGTCGCCTAG-0-1-0	14.9736	10.9262
P76_GGAATGGTCGAGAAAT-0-1-0	16.3916	13.5812
P76_GGAGATGTCATCGCTC-0-1-0	13.9858	12.1582
P76_GGAGATGTCTTACACT-0-1-0	15.7842	11.8907
P76_GGAGGTAAGCCATTTG-0-1-0	15.6914	12.9851
P76_GGAGGTACACAGTATC-0-1-0	15.0794	13.231
P76_GGATCTAAGCTTAGTC-0-1-0	14.4488	11.0904
P76_GGCAGTCGTACAAGTA-0-1-0	15.9306	13.4344
P76_GGCGTCACAGGTTCGC-0-1-0	15.2067	13.2065
P76_GGCGTCAGTGCATGTT-0-1-0	16.3523	13.656
P76_GGCTGTGGTAGGCAGT-0-1-0	15.1878	10.921
P76_GGCTTGGAGGAGTCTG-0-1-0	16.2198	9.89071
P76_GGCTTTCTCATCTATC-0-1-0	15.4978	13.3389
P76_GGGACCTAGTAAACTG-0-1-0	14.4274	11.8091
P76_GGGACCTGTACTGTTG-0-1-0	15.808	11.5183
P76_GGGACTCGTAATCAAG-0-1-0	14.4438	11.6493
P76_GGGACTCGTCCGGATC-0-1-0	14.8763	11.3629
P76_GGGACTCGTTCGGGTC-0-1-0	16.2832	9.70779
P76_GGGATGACACGGATCC-0-1-0	16.3599	13.347
P76_GGGATGAGTTCCTACC-0-1-0	16.0374	11.8686
P76_GGGCCATTCCGTATGA-0-1-0	15.4242	13.1463
P76_GGGCGTTTCCATTTAC-0-1-0	15.4188	12.1983
P76_GGGCTACGTCCTGGTG-0-1-0	14.444	10.5811
P76_GGGCTCACACGACAGA-0-1-0	16.096	13.2875
P76_GGGCTCAGTTTAAGGA-0-1-0	16.0687	12.5952
P76_GGGTAGAGTTGAATCC-0-1-0	15.0468	9.9639
P76_GGGTATTTCCTTTGAT-0-1-0	17.1711	13.2807
P76_GGGTCTGGTTGCTAGT-0-1-0	15.3294	13.5273
P76_GGGTGAATCGTTCATT-0-1-0	14.817	12.473
P76_GGTAATCAGTGAACAT-0-1-0	14.9068	12.1984
P76_GGTAATCGTTTGTGGT-0-1-0	15.1293	12.677
P76_GGTAGAGGTTTCGTTT-0-1-0	14.0821	10.9527
P76_GGTAGAGTCTTGAACG-0-1-0	14.935	12.8152
P76_GGTCTGGTCTCATAGG-0-1-0	17.2192	12.6513
P76_GGTGATTGTAACAGTA-0-1-0	14.5187	11.7834
P76_GGTGTTAGTCGCTGCA-0-1-0	18.8303	6.00709
P76_GGTTCTCTCTGCGAGC-0-1-0	15.896	12.4669
P76_GTACAGTAGCTGGCTC-0-1-0	15.5126	12.8727
P76_GTATTGGCAGCTGCCA-0-1-0	16.6394	12.3765
P76_GTCAAACAGAATGTTG-0-1-0	14.291	12.8622
P76_GTCAAGTTCTAAGGAA-0-1-0	16.4545	13.141
P76_GTCACGGAGGGATCAC-0-1-0	15.8946	13.6572
P76_GTCACGGGTCTGTCAA-0-1-0	15.1778	12.1738
P76_GTCACTCCAGCGGTCT-0-1-0	16.3045	13.5795
P76_GTCAGCGGTGAATGAT-0-1-0	15.9685	12.5497
P76_GTCATCCCAACCGCTG-0-1-0	17.6577	11.6732
P76_GTCATCCCAGGGTCTC-0-1-0	14.4756	12.7492
P76_GTCATGATCATACGAC-0-1-0	16.5471	12.4644
P76_GTCCACTTCCTTATAC-0-1-0	14.4615	11.7798
P76_GTCGCGAGTAGCCAGA-0-1-0	15.4357	11.3592
P76_GTCTGTCGTACAGCGA-0-1-0	14.5449	11.994
P76_GTCTTTAAGCGACAGT-0-1-0	15.0667	13.4864
P76_GTCTTTAGTTCGTTCC-0-1-0	17.2534	13.4094
P76_GTGACGCCACACGGAA-0-1-0	17.3001	11.6183
P76_GTGAGCCTCATAGGCT-0-1-0	15.6513	12.2076
P76_GTGAGTTGTGTCTTAG-0-1-0	20.162	6.4534
P76_GTGATGTCACATAGCT-0-1-0	18.5653	11.6846
P76_GTGCAGCCAAACTCGT-0-1-0	15.5854	11.1632
P76_GTGCGTGCATCGTCCT-0-1-0	15.1257	11.8181
P76_GTGGCGTGTTTAAGGA-0-1-0	14.0542	11.15
P76_GTGGGAAAGATGCTGG-0-1-0	15.5131	12.2378
P76_GTGGGAAAGGACACTG-0-1-0	14.9776	12.9618
P76_GTGGTTAGTAAGCGGT-0-1-0	15.7192	12.8211
P76_GTGTTAGTCCTTCTGG-0-1-0	16.0321	12.0478
P76_GTGTTCCTCTGACCCT-0-1-0	16.3765	12.0946
P76_GTTACAGAGATCCCGC-0-1-0	16.5991	10.5107
P76_GTTACAGCACCAGCGT-0-1-0	15.9049	12.8481
P76_GTTACCCGTCCATCTC-0-1-0	14.5992	11.8626
P76_GTTACCCTCAGCGCAC-0-1-0	16.278	13.277
P76_GTTACCCTCGAATGCT-0-1-0	14.7644	11.3363
P76_GTTAGACAGATTAGTG-0-1-0	15.1067	12.6219
P76_GTTAGACTCACAACCA-0-1-0	15.8852	13.5473
P76_GTTAGTGCAACGACAG-0-1-0	14.6134	12.8506
P76_GTTCATTTCACTCCGT-0-1-0	15.543	12.055
P76_GTTGCTCCATCCTTGC-0-1-0	15.4538	13.2502
P76_GTTGCTCTCGTGCGAC-0-1-0	15.0867	12.8598
P76_GTTGTAGAGAGGGTGG-0-1-0	15.024	12.4802
P76_GTTGTGATCACTGAAC-0-1-0	14.3617	12.642
P76_TAACACGTCAGGAACG-0-1-0	16.5626	13.4322
P76_TAACCAGGTCGATGCC-0-1-0	16.3026	12.7446
P76_TAACGACGTGGTCTAT-0-1-0	16.0528	13.0482
P76_TAACGACTCCGTAATG-0-1-0	14.1315	11.7899
P76_TAAGCCAAGAGTCACG-0-1-0	15.6854	13.2717
P76_TAAGCGTCATTGCCGG-0-1-0	16.3496	10.0767
P76_TAAGTCGCAAGGGTCA-0-1-0	18.789	12.855
P76_TAAGTCGCACTGGACC-0-1-0	14.7128	11.0182
P76_TAATTCCGTAGTGCGA-0-1-0	16.3092	13.278
P76_TACAACGAGCTCATAC-0-1-0	15.6212	13.3072
P76_TACAGGTAGGAGATAG-0-1-0	15.0264	12.2742
P76_TACAGGTTCATGAGGG-0-1-0	15.9893	9.87123
P76_TACATTCGTGATACCT-0-1-0	15.4663	12.1497
P76_TACCGGGGTACAGCGA-0-1-0	17.0053	9.5549
P76_TACCGGGTCTATCGTT-0-1-0	14.263	11.6756
P76_TACCTCGGTACTCCCT-0-1-0	15.3566	13.3001
P76_TACGCTCCAGGGTTGA-0-1-0	14.3085	10.8394
P76_TACGGTATCGAGTCCG-0-1-0	16.3788	13.6367
P76_TACTGCCAGTGGCGAT-0-1-0	15.73	12.6481
P76_TACTTACAGTGCTCAT-0-1-0	14.4481	11.1752
P76_TACTTACCATAACTCG-0-1-0	17.7981	13.3029
P76_TACTTGTCATTGCCGG-0-1-0	16.0174	11.4726
P76_TACTTGTGTTAGGCCC-0-1-0	15.0167	13.0636
P76_TAGACTGCAGGATCTT-0-1-0	18.0109	12.4421
P76_TAGACTGGTGAGATAT-0-1-0	14.9145	12.5972
P76_TAGACTGGTTTCAGAC-0-1-0	15.9957	13.2733
P76_TAGATCGGTCTCGACG-0-1-0	15.321	11.8931
P76_TAGCACAAGGGATCTG-0-1-0	14.2492	11.959
P76_TAGGTACTCACCTTAT-0-1-0	14.8995	10.9358
P76_TAGGTTGGTTGGCTAT-0-1-0	16.9103	12.7286
P76_TATCGCCGTATGAGCG-0-1-0	14.2175	12.6064
P76_TATGTTCGTGTCCACG-0-1-0	14.7332	12.1617
P76_TATTTCGGTATAGGGC-0-1-0	14.4282	11.443
P76_TCAAGACAGAGTTCGG-0-1-0	14.9611	12.959
P76_TCAAGACCAATATCCG-0-1-0	14.5829	12.5443
P76_TCACACCCAAGGTCAG-0-1-0	18.4599	10.3074
P76_TCACATTTCGTAGCTA-0-1-0	14.984	11.1426
P76_TCACGGGCAAGACCGA-0-1-0	15.3474	11.1856
P76_TCACTCGGTGCCTGCA-0-1-0	15.2607	11.3981
P76_TCAGCCTAGGACGCAT-0-1-0	15.0883	11.2858
P76_TCAGCCTGTTACGGAG-0-1-0	14.1392	11.991
P76_TCAGGTACACGACAGA-0-1-0	15.3516	12.5718
P76_TCATCATAGTGATAAC-0-1-0	15.3558	12.1822
P76_TCATGAGCACGATAGG-0-1-0	17.1148	12.2094
P76_TCATGAGCATGTGGTT-0-1-0	14.3877	10.4037
P76_TCATGCCAGTGCACAG-0-1-0	18.0525	13.1057
P76_TCATGCCCAATGCTCA-0-1-0	15.0671	11.5666
P76_TCATTTGTCTGCATAG-0-1-0	16.446	13.2963
P76_TCCACGTAGCCAGTAG-0-1-0	15.5572	12.9421
P76_TCCAGAAAGCCATGCC-0-1-0	16.0266	13.2754
P76_TCCAGAACAAATACGA-0-1-0	16.1979	12.326
P76_TCCCACAGTAAGTAGT-0-1-0	14.3996	11.8085
P76_TCCCATGTCGTTGTTT-0-1-0	14.6063	11.6433
P76_TCCGGGAGTGCCTTCT-0-1-0	15.8755	10.7942
P76_TCCTAATAGATCGGTG-0-1-0	16.8002	12.7444
P76_TCCTCGATCATGAGGG-0-1-0	14.4684	12.4259
P76_TCCTCGATCCACCTGT-0-1-0	16.3137	13.2674
P76_TCCTCGATCTGCATAG-0-1-0	15.4134	12.7249
P76_TCCTGCATCGCTCTCA-0-1-0	15.4038	12.6704
P76_TCGACGGCAAGATCCT-0-1-0	14.4371	12.1726
P76_TCGCACTTCGCTAAAC-0-1-0	14.7883	11.4739
P76_TCGCAGGCAGGCATGA-0-1-0	14.9778	11.8095
P76_TCGCAGGGTGTATTCG-0-1-0	15.1719	12.0105
P76_TCGCTTGCAATCGCGC-0-1-0	15.8231	13.0134
P76_TCGCTTGCAATGAACA-0-1-0	14.5343	12.0779
P76_TCGGGTGAGCCGAATG-0-1-0	18.5919	5.95122
P76_TCGGTCTGTATCGTAC-0-1-0	14.5456	12.0127
P76_TCTACATCAGGCAATG-0-1-0	15.9939	12.7942
P76_TCTACATGTGATACCT-0-1-0	14.3646	12.6824
P76_TCTACCGAGGGAGGTG-0-1-0	14.7308	12.8366
P76_TCTACCGGTGGTTTGT-0-1-0	14.938	12.5535
P76_TCTATCATCGCGGACT-0-1-0	14.5675	11.7451
P76_TCTCACGTCCTGGCTT-0-1-0	15.4005	12.4998
P76_TCTCCGACACACACGC-0-1-0	14.2951	11.4511
P76_TCTCTGGAGTAACCTC-0-1-0	16.0528	13.2773
P76_TCTGGCTGTTAGGCCC-0-1-0	15.9918	12.4438
P76_TCTTTGACACCTCGTT-0-1-0	15.6135	11.2707
P76_TCTTTGAGTACGATTC-0-1-0	16.4014	13.4824
P76_TCTTTGAGTTCTGAGT-0-1-0	14.8875	12.4434
P76_TGAGACTCAACTCGTA-0-1-0	14.5496	11.878
P76_TGAGACTGTGACGCCT-0-1-0	15.2996	12.4091
P76_TGAGCATTCTGTTGGA-0-1-0	15.6097	10.9738
P76_TGAGCGCAGTGCACTT-0-1-0	16.4096	8.99365
P76_TGAGGAGAGTGCCGAA-0-1-0	14.85	13.2777
P76_TGAGGGAAGGGTTTCT-0-1-0	16.8092	13.3283
P76_TGAGGTTAGTGCTAGG-0-1-0	14.9039	12.1734
P76_TGAGTCACATGGAATA-0-1-0	16.7723	13.0122
P76_TGATCAGAGTTCCGGC-0-1-0	14.61	13.1468
P76_TGATCAGGTGGTACAG-0-1-0	14.5272	11.0466
P76_TGATCTTAGGAGCTGT-0-1-0	14.3119	10.7661
P76_TGATCTTTCCCTCATG-0-1-0	15.1456	13.5482
P76_TGCACGGCAGCAGGAT-0-1-0	15.696	12.0431
P76_TGCATGACAACTAGAA-0-1-0	16.3995	12.0323
P76_TGCGATAGTCGACGCT-0-1-0	15.6403	13.2886
P76_TGCTCGTTCCAGCACG-0-1-0	15.1977	11.9909
P76_TGCTGAACAGAGATTA-0-1-0	14.5649	13.0534
P76_TGCTTGCGTACGCTTA-0-1-0	16.2906	13.2306
P76_TGGGAAGCATATCTGG-0-1-0	14.3745	12.4584
P76_TGGGAAGCATCTCCCA-0-1-0	14.6286	12.6633
P76_TGGGCGTGTTCCTACC-0-1-0	14.9707	11.1994
P76_TGGGCTGCATGACAAA-0-1-0	16.3637	13.5651
P76_TGGTACACAATTGCCA-0-1-0	16.3458	12.4991
P76_TGGTGATGTATGAAAC-0-1-0	15.0065	13.1418
P76_TGTCCACCACCCTATC-0-1-0	15.3241	9.58428
P76_TGTCCCATCCTACGAA-0-1-0	14.2802	11.8976
P76_TGTGAGTCATGCAGCC-0-1-0	16.3178	13.1935
P76_TGTGATGGTCGCCACA-0-1-0	16.1585	12.2074
P76_TGTGATGTCCACTTCG-0-1-0	15.9855	13.2443
P76_TGTGGCGGTCGTCGGT-0-1-0	14.0943	11.907
P76_TGTGTGATCATGGAGG-0-1-0	14.7568	12.6106
P76_TGTTCCGAGTCATAGA-0-1-0	15.2944	11.839
P76_TGTTCTACAGTTAGGG-0-1-0	14.3024	12.0557
P76_TGTTCTAGTAGTCGGA-0-1-0	15.1938	11.4596
P76_TGTTTGTTCTCCAATT-0-1-0	14.8813	12.8824
P76_TTACTGTCAGCTGCCA-0-1-0	15.9016	13.1979
P76_TTAGGCAAGGCTTAAA-0-1-0	16.2869	13.094
P76_TTCACGCAGTCACGCC-0-1-0	15.9004	12.6392
P76_TTCATGTGTGGGATTG-0-1-0	14.4478	12.78
P76_TTCATTGAGCTACTAC-0-1-0	17.3605	13.5354
P76_TTCCACGGTAGCTTAC-0-1-0	15.0958	12.4934
P76_TTCCTCTCAGATCATC-0-1-0	15.0372	12.774
P76_TTCCTTCCAAACTAGA-0-1-0	16.5422	13.6011
P76_TTCGATTTCGCGCTGA-0-1-0	14.9812	11.7509
P76_TTCTAGTGTCAGACGA-0-1-0	15.237	12.7716
P76_TTCTTGATCTGCGTCT-0-1-0	15.6365	12.3504
P76_TTGACCCAGCAGGGAG-0-1-0	14.7491	12.0393
P76_TTGAGTGCATTAGGCT-0-1-0	15.2403	11.9635
P76_TTGCGTCTCCGTAATG-0-1-0	15.9317	12.9951
P76_TTGCTGCGTGCCTAAT-0-1-0	14.876	13.3797
P76_TTGGATGGTTCGTAAC-0-1-0	14.2746	12.2012
P76_TTGGGATTCCGCAACG-0-1-0	15.9428	13.0889
P76_TTGGGCGCATATCTCT-0-1-0	15.0702	11.2448
P76_TTGTGGAAGGACGCAT-0-1-0	17.2002	12.3305
P76_TTGTGTTCAGAGCCCT-0-1-0	14.7326	12.3125
P76_TTGTGTTGTGGATGAC-0-1-0	17.8139	12.6846
P76_TTGTTCAAGTTCCTGA-0-1-0	15.2155	13.0087
P76_TTTACTGGTTTCGACA-0-1-0	14.3034	11.5543
P76_TTTCAGTCAAAGGATT-0-1-0	15.5728	12.7955
P76_TTTCAGTTCTTACACT-0-1-0	14.9957	12.0071
P76_TTTCCTCAGTATTCCG-0-1-0	15.3151	12.7198
P76_TTTGACTAGCGATGCA-0-1-0	16.6008	13.4385
P76_TTTGATCAGCACGGAT-0-1-0	15.2529	13.356
P76_TTTGATCAGCGAATGC-0-1-0	14.3248	11.4284
P76_TTTGATCGTAACATGA-0-1-0	14.7255	11.1928
P76_TTTGATCTCAGCCTCT-0-1-0	16.5555	13.5238
P76_TTTGTTGTCATTGCTT-0-1-0	13.9965	11.1193
P76_AACAAGATCATGCCCT-0-1-0	14.0381	11.167
P76_AAGGTAAAGCGGACAT-0-1-0	14.6396	10.2631
P76_ACTACGATCTAGCATG-0-1-0	13.8071	11.7316
P76_AGAAATGGTCTGCCTT-0-1-0	15.1055	11.3169
P76_AGTCTCCCAGAGGCAT-0-1-0	14.0633	11.4636
P76_ATGCCTCAGTTGAAGT-0-1-0	14.6292	10.6281
P76_ATGGGAGGTAGACAAT-0-1-0	13.9825	11.0173
P76_ATGGGTTTCTGAGGTT-0-1-0	14.8218	11.9292
P76_ATGTCTTAGCGGCTCT-0-1-0	14.3527	12.1376
P76_ATTCGTTTCGACCTAA-0-1-0	14.2603	11.7434
P76_CACACAAAGAGAGTTT-0-1-0	14.5079	12.5722
P76_CCACTTGCACGAGGTA-0-1-0	14.8373	12.159
P76_CCGCAAGCAAAGGGTC-0-1-0	16.537	10.1692
P76_CGAGGAAAGCCGGAAT-0-1-0	14.5107	11.3599
P76_CGATCGGGTCGCATGC-0-1-0	14.3145	10.4917
P76_CGGGACTAGCGAAACC-0-1-0	14.6715	11.7152
P76_CTAACCCAGGACAAGA-0-1-0	15.4302	11.5006
P76_CTAACCCAGGCACGAT-0-1-0	14.1013	11.0823
P76_CTACCCAGTAATCAGA-0-1-0	15.4492	12.9906
P76_CTCACTGGTACAGAGC-0-1-0	14.6032	12.114
P76_GAACACTCATAAGCAA-0-1-0	16.1611	12.3436
P76_GAATAGAAGTCAGCGA-0-1-0	14.6441	12.4399
P76_GACAGCCGTGAAAGTT-0-1-0	14.1648	11.647
P76_GCTGCAGGTGGTTTGT-0-1-0	15.6981	13.4887
P76_GGTCTGGCAACTGAAA-0-1-0	15.0215	11.6357
P76_GTAGGTTTCTCCCAAC-0-1-0	15.6094	11.876
P76_GTGGAAGTCGGTCACG-0-1-0	14.194	11.3957
P76_GTTACGAAGTGAGGTC-0-1-0	13.9047	11.3201
P76_TAACACGTCAAACGAA-0-1-0	15.0043	10.066
P76_TAGAGTCAGTAATCCC-0-1-0	14.8554	10.5207
P76_TCCTCTTTCAAATAGG-0-1-0	14.0152	11.3557
P76_TGGGAAGAGACGAAGA-0-1-0	14.6088	12.6432
P76_TGTCCCAGTACTCGCG-0-1-0	14.0957	11.2281
P76_TGTCCTGTCCCAGCGA-0-1-0	14.3926	10.5161
P76_TTCTTCCTCCTACCGT-0-1-0	14.218	11.1771
P76_TTGTGGATCATCGCAA-0-1-0	15.4027	11.1606
P76_TTTCATGAGAAGTCAT-0-1-0	14.7905	10.4785
A76_AGGAGGTGTATGCGGA-0-1-0	16.0951	10.1096
A76_ATGGGTTCAGCAGACA-0-1-0	16.2138	9.03013
A76_CATTGCCGTTGTGTAC-0-1-0	17.5627	10.4835
A76_CATTGTTAGAATGTTG-0-1-0	16.0679	9.65138
A76_CCATCACAGCAGGCAT-0-1-0	16.3855	10.948
A76_CCCGGAATCAATCAGC-0-1-0	16.4195	9.42936
A76_CCGCAAGCAGTCAGAG-0-1-0	16.2617	10.0516
A76_CCTCAACGTGTTAAAG-0-1-0	15.8405	9.03832
A76_CCTTCAGCATATGAAG-0-1-0	15.8952	9.16506
A76_CGAGGAAAGATGTTGA-0-1-0	15.841	9.50672
A76_GAAGCCCGTTTCTTAC-0-1-0	16.0159	10.3068
A76_GAATAGAGTGCATTAC-0-1-0	16.3332	9.14487
A76_GAGACCCCACGCCAGT-0-1-0	16.3136	10.7986
A76_GAGATGGGTCTGATCA-0-1-0	17.1698	10.0387
A76_GTAACACAGCTCGTGC-0-1-0	15.8162	8.87106
A76_GTAATGCCATGACTTG-0-1-0	15.6804	10.4019
A76_GTCCACTCAGTGGTGA-0-1-0	16.1296	9.89434
A76_GTGGAAGTCATTGTTC-0-1-0	15.7412	9.58475
A76_GTTGCGGTCGAATCCA-0-1-0	15.6923	9.48078
A76_GTTGCTCTCTCGCCTA-0-1-0	16.6391	8.78663
A76_TAAGCACGTACGTGAG-0-1-0	17.2681	6.05011
A76_TAGAGTCTCATCTATC-0-1-0	16.2672	9.89441
A76_TCAATCTGTAACTGCT-0-1-0	15.988	9.14814
A76_TCTTCCTGTGGATGAC-0-1-0	16.1527	10.1336
A76_TGACGCGTCCATCAGA-0-1-0	16.0528	9.7726
A76_TGCATGAAGTGGTCAG-0-1-0	16.1937	9.54646
A76_TTACAGGCAGCTTTCC-0-1-0	16.0249	12.1943
A76_TTGGTTTAGTCCTGCG-0-1-0	17.0128	7.35268
A76_AAACCCAGTAGGAGTC-0-1-0	17.1442	11.6184
A76_AAACGAAGTGTCGATT-0-1-0	16.7166	12.1734
A76_AAACGCTTCCACACAA-0-1-0	17.5228	12.519
A76_AAAGAACAGGGAGAAT-0-1-0	16.4707	11.6675
A76_AAAGGATTCAGGCGAA-0-1-0	17.65	12.6868
A76_AAAGGATTCTGACAGT-0-1-0	18.2439	12.3504
A76_AAAGTCCAGAAACTAC-0-1-0	17.4246	11.7169
A76_AAAGTCCGTCCTCCAT-0-1-0	18.2542	10.9654
A76_AAAGTGAGTACGACTT-0-1-0	17.1406	11.8701
A76_AAATGGACAGCGTTGC-0-1-0	18.5741	11.5532
A76_AACAAAGCAGGGTTGA-0-1-0	19.5292	12.4167
A76_AACAAGATCCCTCAAC-0-1-0	18.9841	12.5822
A76_AACAGGGGTCAATGGG-0-1-0	17.7757	7.94409
A76_AACCACACACGAAGAC-0-1-0	16.6946	12.0168
A76_AACCACATCTACCCAC-0-1-0	17.8249	12.3304
A76_AACCATGAGATCACCT-0-1-0	18.7994	11.7776
A76_AACCATGTCGAGTGGA-0-1-0	18.3961	11.0344
A76_AACCCAACATAATCCG-0-1-0	17.6367	11.2303
A76_AACCTTTTCATTCATC-0-1-0	18.7871	12.7726
A76_AACGGGAAGGTTCCGC-0-1-0	16.3193	12.8154
A76_AACTTCTAGAGTGTGC-0-1-0	17.5667	10.5331
A76_AAGAACAAGATCCCGC-0-1-0	16.5317	10.0086
A76_AAGAACATCCACCTCA-0-1-0	17.9138	10.5925
A76_AAGACTCAGCGTACAG-0-1-0	17.0358	12.0369
A76_AAGCGAGCACTGTGAT-0-1-0	19.1968	11.9143
A76_AAGCGAGTCTTCCTAA-0-1-0	16.6003	9.89103
A76_AAGGTAAGTATCCCAA-0-1-0	17.2041	11.6534
A76_AAGTACCAGTGGCCTC-0-1-0	19.2439	12.0435
A76_AAGTACCCAATGAGCG-0-1-0	18.2307	11.9295
A76_AAGTCGTTCTTACGTT-0-1-0	17.2428	10.983
A76_AAGTGAAAGAGGTTTA-0-1-0	16.5872	11.6947
A76_AAGTGAATCCAACTAG-0-1-0	17.6625	11.8599
A76_AAGTTCGCACGTAGAG-0-1-0	17.438	12.5656
A76_AATGAAGCAGTGTGGA-0-1-0	16.8083	11.4533
A76_AATGAAGGTCTGTAGT-0-1-0	16.5439	11.341
A76_AATGCCAAGGCGTTGA-0-1-0	16.2559	11.1405
A76_AATGGCTAGAGAGCAA-0-1-0	19.1122	11.8259
A76_AATGGCTGTGCTATTG-0-1-0	16.4601	12.3447
A76_ACAAAGAGTGTAGGAC-0-1-0	17.4429	11.9587
A76_ACACAGTGTTCCACGG-0-1-0	19.3387	11.7953
A76_ACACCAACACTATGTG-0-1-0	16.8328	11.7907
A76_ACACGCGAGATTGGGC-0-1-0	16.3408	9.86439
A76_ACACGCGCAGTAGTGG-0-1-0	16.498	11.7902
A76_ACACGCGGTTGTCCCT-0-1-0	19.6898	12.4033
A76_ACACGCGTCAGGGATG-0-1-0	15.1944	10.8318
A76_ACACTGACACGAGGAT-0-1-0	16.951	12.3869
A76_ACAGGGACATTGACAC-0-1-0	15.8387	10.2289
A76_ACATCGAGTATGTCAC-0-1-0	16.5287	10.6566
A76_ACATGCATCATGTCTT-0-1-0	16.2331	10.8337
A76_ACATTTCAGCTCGGCT-0-1-0	16.0681	11.3727
A76_ACATTTCTCTCCGAAA-0-1-0	19.1882	11.6336
A76_ACCACAAAGATGCTGG-0-1-0	19.8235	11.9061
A76_ACCGTTCGTGAGTAGC-0-1-0	16.5997	9.8564
A76_ACCTACCGTCATTGCA-0-1-0	16.5298	10.9442
A76_ACCTGTCAGACTCCGC-0-1-0	16.7405	11.4912
A76_ACGATCAGTGCATGTT-0-1-0	19.117	10.7003
A76_ACGATGTCAGGCTTGC-0-1-0	16.7173	11.2393
A76_ACGCACGGTCAACCAT-0-1-0	16.8266	10.1336
A76_ACGGAAGTCGTGACTA-0-1-0	15.6451	10.9087
A76_ACGGAAGTCGTTCCTG-0-1-0	15.1458	7.95348
A76_ACGGTCGTCGCTAATG-0-1-0	18.5054	13.0935
A76_ACGGTTATCAGCCTTC-0-1-0	18.4721	11.9658
A76_ACGTAACCACCAGCTG-0-1-0	18.0554	12.3632
A76_ACGTACAAGTTACGGG-0-1-0	18.4465	12.5246
A76_ACGTAGTCAAGGAGTC-0-1-0	16.3015	10.7192
A76_ACGTAGTGTACTAGCT-0-1-0	16.9433	11.8166
A76_ACGTAGTGTTAAGAAC-0-1-0	18.8614	12.4265
A76_ACGTCCTTCCGGTAGC-0-1-0	19.3528	11.3995
A76_ACTATGGCATTCAGCA-0-1-0	17.3575	11.0574
A76_ACTATGGGTACGTACT-0-1-0	17.3742	10.9106
A76_ACTATGGGTGGTCAAG-0-1-0	17.0584	10.2793
A76_ACTATGGTCTGAACGT-0-1-0	17.7123	12.2022
A76_ACTATTCAGATTGGGC-0-1-0	15.1262	11.7828
A76_ACTATTCCACTAACCA-0-1-0	16.4654	11.9994
A76_ACTATTCTCGAGTCCG-0-1-0	16.7683	11.3516
A76_ACTCCCACACTGGAAG-0-1-0	18.1686	11.5669
A76_ACTCTCGGTCGATTTG-0-1-0	17.9588	11.2563
A76_ACTGTCCGTCCTATAG-0-1-0	18.7313	10.8247
A76_ACTTCCGCACAGGATG-0-1-0	18.0052	12.6526
A76_ACTTTGTCAGCTGTCG-0-1-0	16.0408	10.0836
A76_ACTTTGTGTGTCATCA-0-1-0	16.6339	9.8208
A76_ACTTTGTTCGTGGACC-0-1-0	16.925	11.4862
A76_AGAACCTCAAAGCAAT-0-1-0	17.7471	10.8679
A76_AGAAGCGGTAGTTCCA-0-1-0	16.0568	10.3931
A76_AGACAGGAGTTGAAGT-0-1-0	17.7054	10.3301
A76_AGAGAATCAAATGAGT-0-1-0	17.4067	10.2999
A76_AGAGCAGGTATCGGTT-0-1-0	16.5187	10.835
A76_AGAGCCCCAGCTGGTC-0-1-0	18.4196	12.2917
A76_AGATAGATCCTGTAAG-0-1-0	16.5326	11.3429
A76_AGATGAAGTAGTCACT-0-1-0	16.9702	10.5488
A76_AGCATCATCAACACGT-0-1-0	16.666	10.8544
A76_AGCATCATCGGCTGTG-0-1-0	17.2075	12.2782
A76_AGCGTATAGGGTTAGC-0-1-0	17.7328	12.4286
A76_AGCGTATTCGAAGAAT-0-1-0	16.2719	9.65575
A76_AGCTACAAGCGATCGA-0-1-0	15.8637	9.7283
A76_AGCTACACACTGAATC-0-1-0	16.9142	11.9097
A76_AGCTACAGTCAGACGA-0-1-0	17.5699	11.2088
A76_AGCTTCCCATAGTCAC-0-1-0	17.9337	12.0788
A76_AGGAATATCCCAGTGG-0-1-0	18.5287	12.5566
A76_AGGACTTCAAGAGAGA-0-1-0	17.5542	12.7886
A76_AGGAGGTAGTAGACAT-0-1-0	16.7789	11.1143
A76_AGGATAACACGAAAGC-0-1-0	15.8951	8.19503
A76_AGGCCACGTCCCTCAT-0-1-0	19.1813	12.6889
A76_AGGGCCTAGGTTACAA-0-1-0	18.3468	11.1977
A76_AGGGCCTCACTAACGT-0-1-0	17.0031	9.30621
A76_AGGGCTCTCCTCTCGA-0-1-0	16.8409	11.9324
A76_AGGTCTATCCACGTGG-0-1-0	17.1067	12.9221
A76_AGGTGTTAGAAGGTAG-0-1-0	18.8874	11.8449
A76_AGGTGTTTCCGGACTG-0-1-0	18.653	12.6301
A76_AGTACCAAGCGGCTCT-0-1-0	18.2954	13.0704
A76_AGTACTGTCCTTATCA-0-1-0	19.8604	11.8096
A76_AGTCAACGTACTAAGA-0-1-0	16.9894	12.3612
A76_AGTCATGAGTCAGGGT-0-1-0	17.8509	12.0611
A76_AGTGATCTCAGGTAAA-0-1-0	17.1701	12.5203
A76_AGTGCCGAGGCTTCCG-0-1-0	15.9753	11.7155
A76_AGTGCCGCACTGGAAG-0-1-0	17.9026	12.7448
A76_AGTGCCGGTAATCAGA-0-1-0	17.6194	11.5424
A76_AGTGTTGAGGGCGAGA-0-1-0	19.4952	11.256
A76_AGTGTTGAGTAGGATT-0-1-0	16.1948	10.7432
A76_AGTTAGCGTAAGTTGA-0-1-0	17.4576	12.086
A76_AGTTAGCTCACTGTCC-0-1-0	16.6579	11.0447
A76_AGTTCGACACGGCTAC-0-1-0	15.7565	10.8939
A76_ATACTTCAGTAGATCA-0-1-0	16.8187	11.9139
A76_ATAGACCAGTGGTTAA-0-1-0	17.9161	11.7689
A76_ATAGACCCAGCTTTCC-0-1-0	19.2678	10.0615
A76_ATATCCTCATAACGGG-0-1-0	18.6457	11.267
A76_ATCACGATCTAGTGTG-0-1-0	15.6283	11.4013
A76_ATCCATTGTGCGCTCA-0-1-0	18.4535	11.5082
A76_ATCCCTGTCGGCTCTT-0-1-0	19.6485	11.2959
A76_ATCCGTCCATGCGTGC-0-1-0	17.0686	10.0746
A76_ATCCGTCGTAGGCAGT-0-1-0	16.1386	11.4262
A76_ATCCTATAGGTTACCT-0-1-0	17.2918	10.9924
A76_ATCCTATAGTGTAGAT-0-1-0	16.0491	10.5203
A76_ATCGCCTGTGTGTTTG-0-1-0	17.9736	12.5031
A76_ATCGCCTTCATCGCTC-0-1-0	17.1191	10.8881
A76_ATCGTAGAGAAGGGAT-0-1-0	16.8189	11.5522
A76_ATCGTGAGTCTCGGGT-0-1-0	17.8789	11.219
A76_ATCGTGAGTTCTTCAT-0-1-0	19.0906	12.7411
A76_ATCTCTATCCATATGG-0-1-0	18.9053	12.344
A76_ATCTTCAAGGTGAGAA-0-1-0	17.5538	12.2409
A76_ATGACCACACAGCTTA-0-1-0	17.2471	11.555
A76_ATGAGGGAGCGTGCCT-0-1-0	17.387	11.3961
A76_ATGAGGGCACAGCTTA-0-1-0	16.7365	10.4537
A76_ATGAGGGGTAATTGGA-0-1-0	18.2225	12.3212
A76_ATGAGGGTCTCTAAGG-0-1-0	15.9094	10.3485
A76_ATGATCGTCTCATTGT-0-1-0	17.245	11.5119
A76_ATGCATGAGAGGTCGT-0-1-0	16.5916	11.7516
A76_ATGGAGGCACTATCCC-0-1-0	18.0692	10.743
A76_ATGGGTTGTGGTCCGT-0-1-0	17.7794	13.2704
A76_ATGTCTTGTAGACACG-0-1-0	15.7677	8.94583
A76_ATTACCTCAATGTCTG-0-1-0	18.3274	11.3896
A76_ATTACCTTCACTGGGC-0-1-0	18.9138	11.5568
A76_ATTCGTTCAATTGCTG-0-1-0	17.9125	10.2724
A76_ATTGGGTAGGACGCTA-0-1-0	19.791	11.937
A76_ATTGGGTAGTCGAAGC-0-1-0	15.5697	10.1364
A76_ATTGGGTGTTGAGGAC-0-1-0	18.3561	12.3159
A76_ATTGGGTTCCTCTCTT-0-1-0	18.4045	12.4157
A76_ATTGTTCTCTTTGCAT-0-1-0	16.949	11.1763
A76_CAACCTCAGGATACAT-0-1-0	17.151	10.4986
A76_CAACCTCCACTATGTG-0-1-0	17.0657	11.146
A76_CAACGGCTCAGAGCAG-0-1-0	17.789	11.4613
A76_CAACGGCTCGCAGTTA-0-1-0	18.727	12.004
A76_CAAGGGAAGGCACGAT-0-1-0	17.8719	10.1418
A76_CAAGGGACAGATAAAC-0-1-0	18.5866	12.8946
A76_CAATACGAGATGATTG-0-1-0	17.5823	10.9689
A76_CAATGACGTAAGGTCG-0-1-0	18.0208	11.3732
A76_CACAACAAGAAGCGAA-0-1-0	16.3943	11.4259
A76_CACAACAGTTTCGTGA-0-1-0	16.0088	11.1918
A76_CACACAAAGTGAGCCA-0-1-0	17.1245	11.9239
A76_CACATGAAGGCCCGTT-0-1-0	18.5234	11.5174
A76_CACATGAGTATCGGTT-0-1-0	17.7031	12.131
A76_CACATGATCTGGCCTT-0-1-0	18.7879	12.4094
A76_CACGTGGCAAACCGGA-0-1-0	18.8019	11.3435
A76_CACGTGGCAAATAAGC-0-1-0	17.4687	11.3885
A76_CACGTTCCACCCTAAA-0-1-0	17.6565	11.0809
A76_CACTGAAAGCTCCACG-0-1-0	17.3898	10.8735
A76_CACTGGGGTCAGGAGT-0-1-0	17.6224	12.5487
A76_CACTGGGTCATTGCCC-0-1-0	17.118	11.8028
A76_CACTGTCAGGGACAGG-0-1-0	16.7396	11.6349
A76_CACTTCGCACGGAAGT-0-1-0	17.6519	11.3645
A76_CAGAGCCAGAGCAGCT-0-1-0	17.3224	11.9925
A76_CAGATACAGTAGCCAG-0-1-0	18.343	11.1263
A76_CAGATACGTACCCACG-0-1-0	17.1408	10.2725
A76_CAGATACTCTAGTTCT-0-1-0	19.6236	12.476
A76_CAGCAATTCCCAGCGA-0-1-0	17.7779	10.8382
A76_CAGCGTGGTGGTGATG-0-1-0	19.3165	12.2339
A76_CAGGGCTAGGAGTACC-0-1-0	15.5439	10.5658
A76_CAGTTCCAGATGCGAC-0-1-0	15.7011	11.8513
A76_CAGTTCCTCCACAAGT-0-1-0	18.1308	12.072
A76_CATAAGCAGCATGCGA-0-1-0	17.7063	11.5797
A76_CATACAGCAAGTGATA-0-1-0	16.7502	11.1861
A76_CATCCACAGAATACAC-0-1-0	17.5927	10.52
A76_CATCCCAAGTCGTTAC-0-1-0	19.0718	12.3805
A76_CATCCGTGTGTTGATC-0-1-0	19.6647	12.0689
A76_CATCGCTGTCACCCTT-0-1-0	16.2818	9.98936
A76_CATCGGGCAAGCGATG-0-1-0	16.6441	9.46575
A76_CATCGTCGTTACACTG-0-1-0	19.2099	12.6754
A76_CATCGTCTCATTACTC-0-1-0	19.3412	12.0199
A76_CATGCAAAGATCACCT-0-1-0	17.2423	10.7986
A76_CATGCAATCCCGAATA-0-1-0	19.3824	11.4314
A76_CATGGATAGCAGTCTT-0-1-0	17.9633	13.3042
A76_CATGGATGTACTCGCG-0-1-0	15.9419	10.8239
A76_CATTCCGAGACAGTCG-0-1-0	16.2497	11.144
A76_CATTCCGGTACAAACA-0-1-0	16.7985	11.5626
A76_CATTCTACACAAAGCG-0-1-0	18.0807	7.94764
A76_CATTGCCAGATTGATG-0-1-0	17.5457	11.1651
A76_CATTGTTAGCTCACTA-0-1-0	16.8154	11.7462
A76_CATTTCAAGTGATAGT-0-1-0	16.2082	10.4987
A76_CCAAGCGAGGTATTGA-0-1-0	16.7321	11.7725
A76_CCACACTAGATTGGGC-0-1-0	16.3012	8.6662
A76_CCACGAGCAGACTGCC-0-1-0	17.8875	12.5621
A76_CCACTTGTCTAAGCGT-0-1-0	17.4904	12.9119
A76_CCATAAGTCCACTTTA-0-1-0	17.1581	10.2131
A76_CCATCACCAAGGTACG-0-1-0	18.9823	12.4201
A76_CCCGAAGCATACAGGG-0-1-0	15.919	10.2218
A76_CCCGAAGTCCAAGGGA-0-1-0	18.102	13.0224
A76_CCCGGAACATTAAAGG-0-1-0	19.4847	11.6827
A76_CCCTAACTCTTGCAGA-0-1-0	17.4547	11.5028
A76_CCCTTAGTCATCGCCT-0-1-0	17.8762	12.7826
A76_CCCTTAGTCTAGGCAT-0-1-0	17.6241	10.865
A76_CCGATCTCATGGAACG-0-1-0	19.3703	12.6133
A76_CCGATCTTCCGAGAAG-0-1-0	18.1179	11.747
A76_CCGATCTTCTCCTGCA-0-1-0	16.455	11.185
A76_CCGCAAGCATAGAGGC-0-1-0	16.7862	11.8182
A76_CCGGACAGTCTCAGAT-0-1-0	16.6001	9.81699
A76_CCGGGTATCGCGATCG-0-1-0	18.4003	11.3321
A76_CCGTGAGAGAGTACCG-0-1-0	17.7345	12.4841
A76_CCGTGAGAGGCATCAG-0-1-0	15.8383	11.2186
A76_CCGTTCAGTTATAGAG-0-1-0	16.9242	12.7382
A76_CCTACGTTCAACTTTC-0-1-0	19.192	11.6236
A76_CCTCTAGCAGATCACT-0-1-0	16.9798	11.3084
A76_CCTCTCCAGCGTGAGT-0-1-0	16.0802	11.5621
A76_CCTCTCCAGGCAGCTA-0-1-0	18.4807	11.182
A76_CCTCTCCAGTGCTCGC-0-1-0	17.1376	10.5982
A76_CCTCTCCCAGTATACC-0-1-0	18.0298	11.543
A76_CCTCTCCGTTACGGAG-0-1-0	18.4469	11.03
A76_CCTCTCCTCGGCTGAC-0-1-0	18.8187	12.35
A76_CCTGTTGAGTACTCGT-0-1-0	19.9062	12.2042
A76_CCTGTTGCATGGGTCC-0-1-0	19.674	12.025
A76_CCTGTTGTCGATACGT-0-1-0	15.8317	10.2576
A76_CCTTGTGCAAACACGG-0-1-0	17.7685	13.1221
A76_CCTTTGGTCTTAGGAC-0-1-0	17.4759	11.7837
A76_CGAAGTTGTTCAAACC-0-1-0	16.103	10.9026
A76_CGAATTGGTACTCGTA-0-1-0	17.3728	12.1691
A76_CGAGAAGAGACCATAA-0-1-0	16.2786	10.9725
A76_CGAGAAGCAACTAGAA-0-1-0	16.9197	9.02437
A76_CGAGAAGTCTATTTCG-0-1-0	16.678	9.43677
A76_CGAGGAATCGACTCCT-0-1-0	17.0808	11.3009
A76_CGATGCGTCAGACCGC-0-1-0	17.041	12.1335
A76_CGCAGGTTCAGACCTA-0-1-0	16.7806	10.2543
A76_CGCATAAAGAGAAGGT-0-1-0	19.3137	12.1973
A76_CGCCAGAAGGGCTGAT-0-1-0	16.4429	12.1923
A76_CGCCAGACATGGTGGA-0-1-0	17.2879	10.6992
A76_CGGAACCAGGTACCTT-0-1-0	17.6937	11.0579
A76_CGGAACCGTCTTTCAT-0-1-0	17.2376	10.5497
A76_CGGAATTAGATGACCG-0-1-0	17.2886	13.2481
A76_CGGAATTTCTCTCAAT-0-1-0	16.6189	10.9343
A76_CGGCAGTTCTGGGCGT-0-1-0	17.2924	10.8514
A76_CGGGTCAAGGCAGGGA-0-1-0	19.8778	9.45482
A76_CGGGTGTGTACCGCGT-0-1-0	18.273	12.0973
A76_CGTAAGTTCCTAGAGT-0-1-0	17.6317	13.2392
A76_CGTAATGGTCCATACA-0-1-0	17.1889	11.6064
A76_CGTAATGTCTTCTAAC-0-1-0	16.1522	10.8463
A76_CGTCCATGTGCTCTCT-0-1-0	17.0147	9.41214
A76_CGTGATATCAAGGTGG-0-1-0	15.2874	9.92277
A76_CGTTCTGAGTATGGAT-0-1-0	17.2681	13.153
A76_CGTTCTGGTCTCAGGC-0-1-0	17.9911	12.9273
A76_CTAACCCCAATACGCT-0-1-0	17.2704	10.518
A76_CTAACTTAGTAGAGTT-0-1-0	19.3084	12.2299
A76_CTAACTTCAGGTGACA-0-1-0	19.9043	12.1632
A76_CTAACTTGTCGTTGGC-0-1-0	18.2032	12.2069
A76_CTAAGTGGTAGACGGT-0-1-0	17.5209	9.93954
A76_CTACAGAGTCATCTAG-0-1-0	17.8502	12.1902
A76_CTACATTTCGTAGGAG-0-1-0	16.8621	11.822
A76_CTACCCAAGCCTATTG-0-1-0	18.9683	10.6817
A76_CTACCTGGTTTCGCTC-0-1-0	19.6641	11.7862
A76_CTACTATCAAACCGGA-0-1-0	17.5341	10.8288
A76_CTAGACAAGGCACTAG-0-1-0	17.3102	12.0612
A76_CTAGACAGTGTTATCG-0-1-0	16.2149	11.7881
A76_CTAGACATCTACGCAA-0-1-0	17.4914	10.7024
A76_CTAGGTACAGATGCGA-0-1-0	19.1418	12.1554
A76_CTATCCGGTACCTAGT-0-1-0	17.8191	10.4736
A76_CTATCCGTCAGGGTAG-0-1-0	16.9268	10.3986
A76_CTCAACCGTCTACGAT-0-1-0	19.1484	12.8432
A76_CTCACTGAGCCTTCTC-0-1-0	19.3764	12.3164
A76_CTCACTGTCCGCAACG-0-1-0	17.2109	11.4019
A76_CTCATCGGTACCCACG-0-1-0	17.4712	11.1006
A76_CTCATCGTCTCGAGTA-0-1-0	18.4313	11.5812
A76_CTCATGCAGACCGTTT-0-1-0	17.6706	10.4496
A76_CTCATGCTCAGCAGAG-0-1-0	16.6198	11.2722
A76_CTCATGCTCGCGTGCA-0-1-0	18.7277	12.8259
A76_CTCATTATCAGTGATC-0-1-0	18.1319	12.0741
A76_CTCATTATCCCTTCCC-0-1-0	19.6633	12.0328
A76_CTCCAACAGATCGCTT-0-1-0	16.278	10.6443
A76_CTCCAACTCTGCGGGT-0-1-0	17.3083	10.4339
A76_CTCCACAAGCTTTGTG-0-1-0	15.8302	10.3935
A76_CTCCATGCAAACACGG-0-1-0	17.5151	12.2739
A76_CTCCCAAAGCGTCTGC-0-1-0	18.8233	8.93657
A76_CTCGAGGAGGATTTCC-0-1-0	19.458	11.7051
A76_CTCTCAGAGATTCGCT-0-1-0	16.1334	10.7576
A76_CTCTGGTCAAGCAGGT-0-1-0	18.1967	11.4844
A76_CTGAATGGTCTTGAGT-0-1-0	18.2006	11.6403
A76_CTGAGGCGTGGCAGAT-0-1-0	19.299	11.0994
A76_CTGAGGCTCCTGGCTT-0-1-0	18.67	12.5151
A76_CTGATCCAGCTGACCC-0-1-0	17.4782	13.0419
A76_CTGCCTAGTTGCTCAA-0-1-0	19.0962	11.8359
A76_CTGGCAGCATGAAGCG-0-1-0	17.8834	10.5754
A76_CTGGTCTAGTGCTACT-0-1-0	15.9208	10.0077
A76_CTGTACCAGGGCAGTT-0-1-0	17.1101	12.4604
A76_CTGTACCCAGTAACGG-0-1-0	16.3522	12.1774
A76_CTGTACCCATCGTGCG-0-1-0	19.4784	12.6527
A76_CTGTAGATCAATCCGA-0-1-0	15.368	10.7398
A76_CTGTATTCAAGTATCC-0-1-0	19.6936	11.7149
A76_CTTACCGCACTAGAGG-0-1-0	17.4831	11.7674
A76_CTTAGGAAGTTTCGAC-0-1-0	17.2806	11.1413
A76_CTTAGGATCGGCTCTT-0-1-0	18.1812	11.3063
A76_CTTAGGATCTCTCGAC-0-1-0	19.7468	11.9077
A76_CTTCCGAAGTGAACAT-0-1-0	18.0212	13.0885
A76_CTTCGGTAGCATATGA-0-1-0	19.6659	11.8543
A76_CTTCGGTTCTCCTACG-0-1-0	17.6483	13.0482
A76_CTTCTAAAGCAAGTCG-0-1-0	17.8234	12.6712
A76_CTTCTCTAGCCAGACA-0-1-0	17.7909	12.9721
A76_CTTTCAACAGGGACTA-0-1-0	17.6506	10.1909
A76_CTTTCGGCATGGCCCA-0-1-0	17.529	11.1929
A76_GAAACCTAGGAGGTTC-0-1-0	16.7794	9.57573
A76_GAACACTTCATCAGTG-0-1-0	18.7907	12.1603
A76_GAACGTTAGTGCTACT-0-1-0	18.9474	9.84613
A76_GAACGTTTCCAATCCC-0-1-0	18.08	12.2154
A76_GAACTGTCAGCCTATA-0-1-0	17.3499	9.99414
A76_GAAGAATAGTAATCCC-0-1-0	17.4669	12.3505
A76_GAAGGGTCACGAGGTA-0-1-0	19.3119	12.6661
A76_GAAGGGTGTGCAAGAC-0-1-0	19.4979	12.1599
A76_GAATCACCAGGACATG-0-1-0	18.824	12.6274
A76_GACAGCCGTACCCGCA-0-1-0	16.901	11.79
A76_GACATCACACTTTAGG-0-1-0	18.0882	11.3261
A76_GACCAATCATTGCCTC-0-1-0	15.9155	9.73301
A76_GACCCAGAGAGGACTC-0-1-0	18.9364	11.2173
A76_GACCCAGAGGCACGAT-0-1-0	16.3136	10.7837
A76_GACCCAGGTGTTAACC-0-1-0	16.0905	11.8022
A76_GACCGTGGTACGGTTT-0-1-0	19.632	11.961
A76_GACCTTCGTCACCGAC-0-1-0	16.5233	10.9674
A76_GACGTTAAGAGGCGTT-0-1-0	18.3973	8.66796
A76_GACTTCCAGTTGTACC-0-1-0	17.6309	12.7806
A76_GAGACCCAGGATCACG-0-1-0	17.5023	10.8167
A76_GAGACTTGTCATCCCT-0-1-0	17.0106	10.7454
A76_GAGCTGCCAAGCACCC-0-1-0	17.4219	13.0724
A76_GAGGCAATCAGACCTA-0-1-0	18.7827	12.1577
A76_GAGGCAATCGTCGACG-0-1-0	18.0048	11.9282
A76_GAGGGATAGCGACTGA-0-1-0	17.316	12.3752
A76_GAGTCATCAATAACCC-0-1-0	18.067	12.2339
A76_GAGTCATTCTGGGCAC-0-1-0	16.1952	11.911
A76_GAGTCTACACGGAAGT-0-1-0	16.5496	11.7636
A76_GAGTGAGGTGCATGAG-0-1-0	18.7809	11.6285
A76_GAGTGTTGTATCGCAT-0-1-0	15.9478	10.7434
A76_GAGTTGTGTTGAGGAC-0-1-0	18.0454	10.613
A76_GAGTTTGCACTCCTGT-0-1-0	18.2122	12.9858
A76_GATAGCTAGCGTTCCG-0-1-0	19.4104	12.4072
A76_GATAGCTCACGTCGTG-0-1-0	17.0846	12.4561
A76_GATAGCTCATGCGGTC-0-1-0	19.7021	12.1467
A76_GATAGCTGTGCATTTG-0-1-0	15.8619	11.1414
A76_GATCAGTGTCTTGGTA-0-1-0	15.4853	10.6549
A76_GATCGTATCCTGTTGC-0-1-0	16.4732	10.2024
A76_GATGACTCACAGCCTG-0-1-0	18.9124	12.8246
A76_GATGAGGGTGTGCCTG-0-1-0	15.8426	10.5256
A76_GATGAGGTCAGCACCG-0-1-0	16.6766	12.7152
A76_GATGATCAGTCAGGGT-0-1-0	19.7402	11.7172
A76_GATGCTAGTCCCGGTA-0-1-0	17.3453	11.6109
A76_GATGGAGTCATAGGCT-0-1-0	16.9581	10.2138
A76_GATGTTGCAAATCAGA-0-1-0	18.8335	11.484
A76_GATGTTGTCATGACAC-0-1-0	16.8974	12.3028
A76_GATTCTTGTCCAACGC-0-1-0	17.2576	12.6814
A76_GATTCTTGTCTAACGT-0-1-0	18.3284	12.7354
A76_GATTGGTGTGTGTCGC-0-1-0	16.9725	10.5836
A76_GATTGGTTCTACACTT-0-1-0	18.2597	11.6808
A76_GCAACATAGGTAGGCT-0-1-0	18.1328	12.0316
A76_GCAACATGTCCACAGC-0-1-0	17.8136	12.8685
A76_GCAACCGCAGCGAGTA-0-1-0	17.9591	11.6523
A76_GCAACCGTCACCATGA-0-1-0	18.5104	12.0642
A76_GCACGGTAGAGCTTTC-0-1-0	17.2701	13.0968
A76_GCACGGTCAGAAGCGT-0-1-0	17.8628	12.1559
A76_GCACGTGTCCACGGAC-0-1-0	17.1422	12.992
A76_GCAGGCTCAAAGCAAT-0-1-0	17.7453	12.0018
A76_GCAGGCTCACCGGCTA-0-1-0	17.9946	10.7283
A76_GCAGGCTGTACGGTTT-0-1-0	17.7173	13.0034
A76_GCAGTTAAGAAGTCTA-0-1-0	17.3081	12.5554
A76_GCAGTTATCGGATTAC-0-1-0	19.3375	12.3389
A76_GCATCTCAGGTCCAGA-0-1-0	19.4912	11.9367
A76_GCATTAGCAGGCTTGC-0-1-0	17.7872	11.7327
A76_GCCAACGTCGACCCAG-0-1-0	17.7037	10.8826
A76_GCCAGTGAGACTCAAA-0-1-0	17.8306	11.5185
A76_GCCAGTGTCCGGCAAC-0-1-0	18.8291	10.8251
A76_GCCCAGAAGAGCACTG-0-1-0	17.779	12.3992
A76_GCCCGAAAGTTCCATG-0-1-0	18.7744	10.9709
A76_GCCTGTTCAGAGTCTT-0-1-0	17.5378	10.483
A76_GCGAGAACACCGCTAG-0-1-0	17.9435	13.398
A76_GCGAGAAGTAGCGTAG-0-1-0	17.9646	10.539
A76_GCGTGCATCTCTCCGA-0-1-0	16.2723	10.6346
A76_GCGTTTCAGATTAGAC-0-1-0	18.6547	11.6426
A76_GCTACAAAGGCCACTC-0-1-0	15.6993	12.2641
A76_GCTACAATCTCTGGTC-0-1-0	18.9859	11.9943
A76_GCTGAATTCATCGGGC-0-1-0	16.769	11.9937
A76_GCTGCAGAGTCTACCA-0-1-0	17.7985	11.1816
A76_GCTGCAGCAATTTCTC-0-1-0	17.9147	12.9059
A76_GCTGCAGGTCATCCGG-0-1-0	19.1443	12.2519
A76_GCTTTCGTCAGGACGA-0-1-0	16.8439	11.4515
A76_GGAATCTCATCCTTGC-0-1-0	17.5798	13.0542
A76_GGAATCTTCTGTTCAT-0-1-0	20.0338	8.94259
A76_GGAATGGTCCCATGGG-0-1-0	16.7531	10.4644
A76_GGAGAACTCGTGAGAG-0-1-0	16.5461	12.2533
A76_GGAGATGTCTTGAACG-0-1-0	16.1885	11.1292
A76_GGAGGTATCAGCGGAA-0-1-0	17.2528	11.0052
A76_GGATCTACATAATGAG-0-1-0	16.3158	11.6844
A76_GGATCTATCGGAGCAA-0-1-0	17.6922	13.1308
A76_GGCAGTCCAAATAGCA-0-1-0	18.1519	10.6319
A76_GGCAGTCCATGAGGGT-0-1-0	19.2426	11.6401
A76_GGCTGTGTCTGCGTCT-0-1-0	17.875	11.698
A76_GGCTTGGTCTCTAAGG-0-1-0	17.0456	12.7967
A76_GGCTTTCCACCTGCGA-0-1-0	16.4215	11.0074
A76_GGCTTTCGTTCCACAA-0-1-0	18.3585	12.2649
A76_GGGAAGTGTAGCACGA-0-1-0	18.0414	12.6867
A76_GGGACCTTCGATGCAT-0-1-0	17.7807	10.4449
A76_GGGACTCAGGGATCTG-0-1-0	16.1745	9.96817
A76_GGGATCCTCGATCCAA-0-1-0	17.5076	10.349
A76_GGGCCATGTCATATGC-0-1-0	18.8912	11.8823
A76_GGGCTACCATTGACTG-0-1-0	19.4454	11.833
A76_GGGCTCATCTACTCAT-0-1-0	18.5309	11.5577
A76_GGGTATTCAGGCGATA-0-1-0	18.003	11.1989
A76_GGGTCACCAATTCGTG-0-1-0	19.1057	12.6933
A76_GGGTGTCAGCATAGGC-0-1-0	18.8561	11.365
A76_GGTAACTCATGGATCT-0-1-0	16.2791	9.65145
A76_GGTAATCAGACTCGAG-0-1-0	16.7406	9.3062
A76_GGTGAAGAGCCGATAG-0-1-0	19.5107	11.6432
A76_GGTGAAGCATAAGATG-0-1-0	18.5236	11.9532
A76_GGTTCTCAGAGGCCAT-0-1-0	17.8691	11.4268
A76_GGTTCTCCAGCACACC-0-1-0	15.7392	10.3953
A76_GTAACACAGGAGCAAA-0-1-0	19.1115	12.9353
A76_GTAACACCATCCGAAT-0-1-0	16.9103	11.1033
A76_GTAAGTCGTAGGCTGA-0-1-0	18.8432	12.8443
A76_GTACAGTGTTAGGCCC-0-1-0	18.3775	13.0866
A76_GTACAGTTCTACTATC-0-1-0	17.6284	10.573
A76_GTAGAGGCAAGACAAT-0-1-0	16.6262	10.018
A76_GTAGAGGCAATCTCGA-0-1-0	17.0013	11.7479
A76_GTAGATCCAGCCGGTT-0-1-0	19.2579	12.0475
A76_GTAGATCGTCAGGAGT-0-1-0	15.2069	10.5655
A76_GTAGATCGTGAGTAGC-0-1-0	19.4658	12.0845
A76_GTAGCTACACTTCCTG-0-1-0	16.6835	10.2718
A76_GTAGCTACATTATGCG-0-1-0	17.4267	11.3201
[truncated: 1,578 more rows]

## Sheet: Fig.5b
gene	p_val	avg_log2FC	pct.1	pct.2	p_val_adj	cluster
AC016831.7	0	1.37469	0.752	0.012	0	Prefrontal cortex
AC026316.5	0	1.04526	0.513	0	0	Prefrontal cortex
AC074327.1	0	1.57737	0.769	0	0	Prefrontal cortex
AC244021.1	0	0.997576	0.581	0.008	0	Prefrontal cortex
ATRX	0	1.04578	0.598	0.009	0	Prefrontal cortex
BABAM2	0	1.00876	0.573	0.007	0	Prefrontal cortex
COP1	0	1.09155	0.65	0.007	0	Prefrontal cortex
DIAPH2	0	1.49	0.846	0.011	0	Prefrontal cortex
DLEU2	0	1.36886	0.795	0.011	0	Prefrontal cortex
DLEU7-AS1	0	0.923919	0.47	0	0	Prefrontal cortex
FP671120.1	0	1.28762	0.701	0	0	Prefrontal cortex
FTX	0	1.59129	0.872	0.013	0	Prefrontal cortex
GPM6B	0	1.27054	0.667	0.009	0	Prefrontal cortex
IL1RAPL1	0	1.81117	0.906	0.014	0	Prefrontal cortex
KDM6A	0	0.985447	0.556	0.007	0	Prefrontal cortex
LAMP2	0	0.949477	0.556	0.005	0	Prefrontal cortex
LINC00486	0	0.970479	0.53	0.001	0	Prefrontal cortex
LRMDA	0	2.08081	0.991	0.014	0	Prefrontal cortex
MALAT1	0	2.51683	1	0.015	0	Prefrontal cortex
MIR99AHG	0	1.15475	0.632	0.011	0	Prefrontal cortex
MT-ATP6	0	1.28106	0.667	0.011	0	Prefrontal cortex
MT-CO1	0	1.37914	0.761	0.008	0	Prefrontal cortex
MT-CO2	0	1.50402	0.795	0.011	0	Prefrontal cortex
MT-CO3	0	1.42302	0.795	0.012	0	Prefrontal cortex
MT-ND3	0	1.64042	0.829	0.01	0	Prefrontal cortex
MT-ND4	0	1.39619	0.752	0.01	0	Prefrontal cortex
NEAT1	0	1.99602	0.974	0.013	0	Prefrontal cortex
NUTM2A-AS1	0	0.964398	0.547	0.005	0	Prefrontal cortex
PLP1	0	1.38676	0.709	0.013	0	Prefrontal cortex
SAT1	0	1.12021	0.607	0.009	0	Prefrontal cortex
SH3BGRL	0	0.975235	0.547	0.006	0	Prefrontal cortex
SH3KBP1	0	1.11843	0.607	0.008	0	Prefrontal cortex
TENT2	0	1.04053	0.59	0.006	0	Prefrontal cortex
TMSB4X	0	1.28557	0.701	0.01	0	Prefrontal cortex
PRKN	6.9108e-307	1.14775	0.607	0.01	2.5144e-302	Prefrontal cortex
XIST	3.9109e-302	1.10712	0.419	0.001	1.4229e-297	Prefrontal cortex
HDAC8	5.8363e-302	0.721373	0.393	0	2.1235e-297	Prefrontal cortex
RPS6KA3	2.8597e-301	0.955171	0.521	0.005	1.0405e-296	Prefrontal cortex
LINC02232	1.6112e-297	1.01231	0.521	0.006	5.8621e-293	Prefrontal cortex
MT-ND2	3.4362e-290	1.10452	0.581	0.01	1.2502e-285	Prefrontal cortex
MIR181A1HG	2.7158e-288	0.9466	0.513	0.006	9.8811e-284	Prefrontal cortex
MIR646HG	6.0933e-285	0.918158	0.47	0.004	2.217e-280	Prefrontal cortex
DOCK11	2.6359e-284	0.945711	0.513	0.006	9.5903e-280	Prefrontal cortex
HDAC2-AS2	1.2286e-280	0.903294	0.504	0.006	4.4703e-276	Prefrontal cortex
AC006978.2	4.3969e-277	0.774998	0.436	0.003	1.5998e-272	Prefrontal cortex
ARHGAP6	1.3559e-276	0.953226	0.487	0.005	4.9334e-272	Prefrontal cortex
IL13RA1	1.3118e-264	0.823831	0.487	0.006	4.7727e-260	Prefrontal cortex
CCDC26	1.3463e-263	1.01186	0.41	0.003	4.8985e-259	Prefrontal cortex
ENOX2	1.3626e-263	0.804619	0.436	0.004	4.9578e-259	Prefrontal cortex
TUT4	4.5039e-262	0.865988	0.487	0.007	1.6387e-257	Prefrontal cortex
ENTPD1-AS1	5.3047e-259	0.875074	0.479	0.006	1.9301e-254	Prefrontal cortex
THOC2	1.2974e-256	0.684619	0.427	0.004	4.7205e-252	Prefrontal cortex
ARMH3	4.6903e-256	0.842759	0.479	0.007	1.7065e-251	Prefrontal cortex
USP9X	3.0344e-255	0.744164	0.436	0.004	1.1041e-250	Prefrontal cortex
JPX	1.8192e-253	0.859287	0.47	0.006	6.6191e-249	Prefrontal cortex
FAM157C	2.5196e-250	0.702832	0.393	0.003	9.1673e-246	Prefrontal cortex
MT-ND1	5.2818e-250	0.996434	0.53	0.01	1.9217e-245	Prefrontal cortex
MSN	5.2213e-249	0.747287	0.41	0.003	1.8997e-244	Prefrontal cortex
AC118549.1	1.6493e-246	0.757546	0.419	0.004	6.0008e-242	Prefrontal cortex
NUTM2B-AS1	8.8888e-245	0.746458	0.427	0.005	3.2341e-240	Prefrontal cortex
ZFX	3.4298e-243	0.613678	0.342	0.001	1.2479e-238	Prefrontal cortex
TMEM131L	1.0378e-238	0.673458	0.385	0.003	3.776e-234	Prefrontal cortex
CYBC1	4.4553e-236	0.597894	0.325	0.001	1.621e-231	Prefrontal cortex
MT-CYB	2.2517e-235	0.959554	0.504	0.01	8.1924e-231	Prefrontal cortex
AL359091.1	2.6275e-234	0.697122	0.359	0.002	9.56e-230	Prefrontal cortex
TUT7	3.1891e-234	0.676024	0.402	0.004	1.1603e-229	Prefrontal cortex
FP236383.1	1.8705e-233	0.87689	0.462	0.008	6.8056e-229	Prefrontal cortex
OGA	6.1224e-232	0.687582	0.41	0.005	2.2276e-227	Prefrontal cortex
ALG13	4.173e-230	0.730001	0.385	0.003	1.5183e-225	Prefrontal cortex
ECPAS	8.3453e-230	0.676051	0.385	0.003	3.0363e-225	Prefrontal cortex
LMCD1-AS1	2.1119e-229	0.810618	0.427	0.006	7.684e-225	Prefrontal cortex
MIR29B2CHG	2.9192e-226	0.734615	0.402	0.005	1.0621e-221	Prefrontal cortex
ACSL4	3.5732e-226	0.654878	0.368	0.003	1.3001e-221	Prefrontal cortex
GRK3	1.5959e-225	0.78252	0.436	0.007	5.8067e-221	Prefrontal cortex
RPL10	8.3945e-225	0.670713	0.359	0.003	3.0543e-220	Prefrontal cortex
IDS	5.2992e-223	0.500782	0.291	0	1.928e-218	Prefrontal cortex
COLGALT1	1.1177e-222	0.59404	0.35	0.002	4.0667e-218	Prefrontal cortex
LINC00623	1.5398e-217	0.657947	0.368	0.003	5.6023e-213	Prefrontal cortex
DMD	1.0616e-215	0.799899	0.427	0.007	3.8624e-211	Prefrontal cortex
LINC01684	2.9647e-215	0.663559	0.333	0.002	1.0787e-210	Prefrontal cortex
STAG2	1.3394e-213	0.772148	0.427	0.007	4.8732e-209	Prefrontal cortex
MUC20-OT1	1.4919e-212	0.675111	0.393	0.005	5.428e-208	Prefrontal cortex
AC007262.2	8.6422e-212	0.717224	0.359	0.003	3.1444e-207	Prefrontal cortex
HAMP	2.5799e-211	0.629923	0.308	0.001	9.3867e-207	Prefrontal cortex
GMDS-DT	2.0995e-208	0.722011	0.402	0.006	7.6389e-204	Prefrontal cortex
CASK	3.4042e-205	0.682053	0.393	0.006	1.2386e-200	Prefrontal cortex
SLC26A3	2.4112e-204	0.95566	0.479	0.012	8.7731e-200	Prefrontal cortex
VSIG4	1.8001e-203	0.699004	0.342	0.003	6.5495e-199	Prefrontal cortex
ARHGEF6	6.8414e-203	0.629361	0.342	0.003	2.4892e-198	Prefrontal cortex
AC245297.3	1.2704e-201	0.723008	0.402	0.007	4.6224e-197	Prefrontal cortex
LINC01094	2.8075e-199	0.643867	0.359	0.004	1.0215e-194	Prefrontal cortex
OGT	1.1878e-198	0.582322	0.342	0.003	4.3218e-194	Prefrontal cortex
AC005154.6	8.5427e-197	0.468083	0.256	0	3.1082e-192	Prefrontal cortex
SELENOW	1.1552e-195	0.539333	0.308	0.002	4.2031e-191	Prefrontal cortex
TPTEP2-CSNK1E	1.2962e-195	0.556566	0.308	0.002	4.716e-191	Prefrontal cortex
RUBCNL	2.2272e-193	0.635367	0.35	0.004	8.1034e-189	Prefrontal cortex
AC066613.2	4.6414e-193	0.546827	0.291	0.001	1.6887e-188	Prefrontal cortex
HUWE1	7.2483e-193	0.608174	0.35	0.004	2.6372e-188	Prefrontal cortex
TAF1	1.6998e-192	0.527378	0.316	0.003	6.1847e-188	Prefrontal cortex
GDI1	4.9023e-192	0.531143	0.282	0.001	1.7836e-187	Prefrontal cortex
RETREG1	4.4101e-191	0.582107	0.308	0.002	1.6046e-186	Prefrontal cortex
AC013394.1	3.3735e-190	0.568391	0.325	0.003	1.2274e-185	Prefrontal cortex
TRAF3IP2-AS1	7.9005e-189	0.623202	0.333	0.004	2.8745e-184	Prefrontal cortex
AP003086.2	3.6305e-188	0.620581	0.359	0.005	1.3209e-183	Prefrontal cortex
AC025569.1	8.2562e-187	0.545185	0.282	0.001	3.0039e-182	Prefrontal cortex
ATP11C	3.3918e-186	0.573705	0.325	0.003	1.2341e-181	Prefrontal cortex
LINC01410	5.9092e-184	0.493376	0.256	0.001	2.15e-179	Prefrontal cortex
TENM4	6.9899e-182	0.681779	0.359	0.006	2.5432e-177	Prefrontal cortex
LINC00894	2.8687e-180	0.552046	0.299	0.003	1.0438e-175	Prefrontal cortex
AC116366.3	4.9564e-180	0.490424	0.274	0.001	1.8033e-175	Prefrontal cortex
LINC02256	1.5989e-178	0.549763	0.325	0.004	5.8173e-174	Prefrontal cortex
SHROOM4	1.1507e-177	0.587195	0.333	0.005	4.1868e-173	Prefrontal cortex
AC120193.1	3.5142e-177	0.609428	0.333	0.005	1.2786e-172	Prefrontal cortex
ARHGAP45	9.8241e-177	0.498752	0.282	0.002	3.5744e-172	Prefrontal cortex
TAPT1-AS1	2.4403e-176	0.567386	0.316	0.004	8.8787e-172	Prefrontal cortex
FAM214A	1.015e-175	0.540777	0.299	0.003	3.6929e-171	Prefrontal cortex
BICRAL	1.2163e-173	0.552345	0.308	0.003	4.4254e-169	Prefrontal cortex
CHM	1.5922e-172	0.518678	0.316	0.004	5.7931e-168	Prefrontal cortex
PGK1	1.7353e-172	0.445806	0.256	0.001	6.3136e-168	Prefrontal cortex
COL4A5	9.5304e-172	0.61589	0.325	0.005	3.4675e-167	Prefrontal cortex
ATP5F1D	1.6878e-170	0.42166	0.231	0	6.141e-166	Prefrontal cortex
GAB3	2.0042e-170	0.525875	0.308	0.004	7.2921e-166	Prefrontal cortex
LINC01608	7.8877e-169	0.666581	0.325	0.005	2.8698e-164	Prefrontal cortex
45175	1.0514e-168	0.471077	0.265	0.002	3.8253e-164	Prefrontal cortex
CHIC1	1.0821e-168	0.490128	0.265	0.002	3.937e-164	Prefrontal cortex
REPS2	1.286e-168	0.473531	0.265	0.002	4.6788e-164	Prefrontal cortex
BRWD3	7.0204e-168	0.50277	0.299	0.003	2.5543e-163	Prefrontal cortex
APOO	1.1396e-167	0.520787	0.299	0.003	4.1462e-163	Prefrontal cortex
POLA1	2.9504e-167	0.489871	0.282	0.003	1.0735e-162	Prefrontal cortex
MED14	4.4221e-166	0.447014	0.248	0.001	1.6089e-161	Prefrontal cortex
PRKX	4.4221e-166	0.400799	0.248	0.001	1.6089e-161	Prefrontal cortex
AC093152.1	8.9603e-166	0.564457	0.274	0.002	3.2601e-161	Prefrontal cortex
GPR34	1.0808e-165	0.509214	0.291	0.003	3.9323e-161	Prefrontal cortex
AFDN	1.4649e-165	0.53602	0.291	0.003	5.3298e-161	Prefrontal cortex
SNHG25	4.1144e-164	0.417424	0.214	0	1.497e-159	Prefrontal cortex
AC012368.1	1.4223e-162	0.491634	0.256	0.002	5.1749e-158	Prefrontal cortex
AC027644.4	1.8585e-160	0.537653	0.299	0.004	6.762e-156	Prefrontal cortex
STAB1	2.92e-160	0.848656	0.47	0.018	1.0624e-155	Prefrontal cortex
AL365273.2	2.7124e-159	0.494819	0.265	0.002	9.8688e-155	Prefrontal cortex
TMEM161B-AS1	5.0922e-159	0.646719	0.333	0.006	1.8527e-154	Prefrontal cortex
RFX3-AS1	1.9562e-157	0.542135	0.274	0.003	7.1173e-153	Prefrontal cortex
AC087564.1	5.9305e-156	0.598675	0.316	0.005	2.1577e-151	Prefrontal cortex
AC006059.1	1.7906e-153	0.513403	0.274	0.003	6.5148e-149	Prefrontal cortex
MACO1	2.913e-153	0.451693	0.256	0.002	1.0599e-148	Prefrontal cortex
LINC01184	2.5312e-151	0.507632	0.291	0.004	9.2097e-147	Prefrontal cortex
ATP5MC2	3.1947e-151	0.434758	0.265	0.003	1.1623e-146	Prefrontal cortex
AC124312.1	4.4146e-151	0.470288	0.265	0.003	1.6062e-146	Prefrontal cortex
MT-ND4L	4.472e-151	0.546834	0.265	0.003	1.6271e-146	Prefrontal cortex
MINDY2	8.5728e-151	0.489353	0.291	0.004	3.1191e-146	Prefrontal cortex
AL034397.3	1.2045e-149	0.424433	0.239	0.002	4.3823e-145	Prefrontal cortex
RPS4X	1.4471e-149	0.432973	0.239	0.002	5.2653e-145	Prefrontal cortex
LINC01141	3.7883e-149	0.477935	0.256	0.003	1.3783e-144	Prefrontal cortex
MEF2C-AS1	4.5632e-149	0.735318	0.342	0.008	1.6603e-144	Prefrontal cortex
GK	3.3535e-148	0.43171	0.231	0.001	1.2201e-143	Prefrontal cortex
EDA	1.5978e-147	0.60736	0.316	0.006	5.8134e-143	Prefrontal cortex
FAM222B	2.7703e-145	0.503766	0.282	0.004	1.0079e-140	Prefrontal cortex
AC009063.2	4.6386e-145	0.440669	0.239	0.002	1.6877e-140	Prefrontal cortex
MTREX	5.3268e-145	0.430099	0.256	0.003	1.9381e-140	Prefrontal cortex
CSF2RA	6.2637e-145	0.587109	0.325	0.007	2.279e-140	Prefrontal cortex
AL078590.3	8.8181e-144	0.487931	0.265	0.003	3.2084e-139	Prefrontal cortex
LARGE1	1.8112e-142	0.48489	0.274	0.004	6.5901e-138	Prefrontal cortex
NORAD	8.957e-142	0.445982	0.222	0.001	3.2589e-137	Prefrontal cortex
VPS35L	9.4804e-142	0.51974	0.291	0.005	3.4493e-137	Prefrontal cortex
ARMH4	2.2742e-141	0.499449	0.256	0.003	8.2745e-137	Prefrontal cortex
RBMX	3.7498e-141	0.465834	0.256	0.003	1.3643e-136	Prefrontal cortex
C1QC	1.9758e-140	0.942429	0.547	0.033	7.1887e-136	Prefrontal cortex
ATP5F1E	2.988e-139	0.411193	0.205	0.001	1.0872e-134	Prefrontal cortex
ATP6AP1	2.2738e-138	0.362968	0.197	0.001	8.2728e-134	Prefrontal cortex
CA5B	2.4608e-138	0.380545	0.197	0.001	8.9532e-134	Prefrontal cortex
AL359915.2	5.0246e-138	0.337827	0.179	0	1.8281e-133	Prefrontal cortex
LINC00862	5.4046e-138	0.380213	0.188	0	1.9664e-133	Prefrontal cortex
THUMPD3-AS1	4.9002e-137	0.389491	0.222	0.002	1.7829e-132	Prefrontal cortex
ELMO1-AS1	5.1092e-137	0.380071	0.222	0.002	1.8589e-132	Prefrontal cortex
LINC00320	9.2108e-137	0.435211	0.239	0.003	3.3512e-132	Prefrontal cortex
WDR44	1.4673e-136	0.409485	0.239	0.003	5.3387e-132	Prefrontal cortex
CARMIL1	3.0315e-136	0.524691	0.274	0.005	1.103e-131	Prefrontal cortex
XIAP	2.0004e-135	0.353344	0.214	0.001	7.2782e-131	Prefrontal cortex
DDX3X	2.0682e-134	0.419412	0.231	0.002	7.5248e-130	Prefrontal cortex
DCAF1	5.9934e-134	0.372765	0.205	0.001	2.1806e-129	Prefrontal cortex
PPP4R3A	5.6249e-133	0.467309	0.239	0.003	2.0466e-128	Prefrontal cortex
TTN-AS1	6.3795e-133	0.47723	0.239	0.003	2.3211e-128	Prefrontal cortex
AL162414.1	7.9705e-133	0.411276	0.197	0.001	2.9e-128	Prefrontal cortex
AC096564.1	1.0964e-132	0.332739	0.197	0.001	3.989e-128	Prefrontal cortex
AL159163.1	1.2589e-132	0.405833	0.222	0.002	4.5803e-128	Prefrontal cortex
SELENOF	1.3467e-132	0.405706	0.222	0.002	4.8997e-128	Prefrontal cortex
UTY	1.4158e-132	0.626585	0.316	0.008	5.1514e-128	Prefrontal cortex
UBA6-AS1	6.81e-131	0.435914	0.214	0.002	2.4778e-126	Prefrontal cortex
CTPS2	1.0741e-130	0.374596	0.214	0.002	3.9081e-126	Prefrontal cortex
LINC01170	2.8303e-128	0.514145	0.248	0.004	1.0298e-123	Prefrontal cortex
OTULINL	3.1464e-128	0.453279	0.248	0.004	1.1448e-123	Prefrontal cortex
KANTR	4.0279e-128	0.435456	0.248	0.004	1.4655e-123	Prefrontal cortex
GRIPAP1	1.3317e-127	0.380621	0.197	0.001	4.8454e-123	Prefrontal cortex
AC104596.1	1.3513e-127	0.350451	0.197	0.001	4.9167e-123	Prefrontal cortex
AC006148.1	1.4537e-127	0.399723	0.197	0.001	5.2891e-123	Prefrontal cortex
SMARCA1	1.5782e-126	0.438944	0.214	0.002	5.7423e-122	Prefrontal cortex
LINC01001	2.1411e-126	0.347086	0.188	0.001	7.7901e-122	Prefrontal cortex
AC011933.4	2.8524e-126	0.306008	0.188	0.001	1.0378e-121	Prefrontal cortex
LINC01736	1.702e-125	0.365933	0.179	0.001	6.1925e-121	Prefrontal cortex
AL512625.3	5.2676e-125	0.342508	0.171	0	1.9166e-120	Prefrontal cortex
AL133523.1	5.3147e-125	0.366718	0.162	0	1.9337e-120	Prefrontal cortex
AC012593.1	8.033e-125	0.541168	0.256	0.005	2.9227e-120	Prefrontal cortex
SELENOO	1.7302e-124	0.371227	0.205	0.002	6.2951e-120	Prefrontal cortex
TBL1X	2.2706e-124	0.362989	0.222	0.003	8.2612e-120	Prefrontal cortex
SELENOT	3.8973e-122	0.329429	0.214	0.002	1.418e-117	Prefrontal cortex
AC098850.3	4.1042e-122	0.390422	0.214	0.002	1.4933e-117	Prefrontal cortex
NLGN4Y	6.9287e-122	0.497241	0.256	0.005	2.5209e-117	Prefrontal cortex
ATP5F1C	2.744e-121	0.310519	0.188	0.001	9.9839e-117	Prefrontal cortex
BMT2	9.0218e-121	0.394249	0.222	0.003	3.2825e-116	Prefrontal cortex
AC025159.1	3.2392e-120	0.390861	0.205	0.002	1.1785e-115	Prefrontal cortex
AC090517.4	3.3261e-120	0.388295	0.205	0.002	1.2102e-115	Prefrontal cortex
DHRSX	3.1971e-119	0.420947	0.239	0.004	1.1632e-114	Prefrontal cortex
LINC01505	3.6217e-119	0.499114	0.239	0.004	1.3177e-114	Prefrontal cortex
BST2	4.3108e-119	0.455766	0.248	0.005	1.5685e-114	Prefrontal cortex
LINC00578	4.9895e-119	0.349726	0.171	0.001	1.8154e-114	Prefrontal cortex
WAS	5.3945e-119	0.308588	0.171	0.001	1.9627e-114	Prefrontal cortex
KCNMB2-AS1	6.0171e-119	0.299065	0.171	0.001	2.1893e-114	Prefrontal cortex
LURAP1L-AS1	6.7115e-119	0.360117	0.171	0.001	2.4419e-114	Prefrontal cortex
BDNF-AS	1.7104e-118	0.291395	0.154	0	6.2231e-114	Prefrontal cortex
LINC00854	1.7104e-118	0.286369	0.154	0	6.2231e-114	Prefrontal cortex
SMS	2.8062e-118	0.342983	0.197	0.002	1.021e-113	Prefrontal cortex
AC091948.1	2.8445e-118	0.384404	0.197	0.002	1.035e-113	Prefrontal cortex
AF117829.1	3.7817e-118	0.350592	0.197	0.002	1.3759e-113	Prefrontal cortex
GRK2	1.8687e-117	0.445989	0.222	0.003	6.7991e-113	Prefrontal cortex
SPART	3.7871e-117	0.359504	0.222	0.003	1.3779e-112	Prefrontal cortex
SELENOP	4.697e-117	0.381617	0.222	0.003	1.709e-112	Prefrontal cortex
LINC00609	1.0122e-116	0.495408	0.265	0.006	3.6828e-112	Prefrontal cortex
AC106791.1	1.8187e-116	0.375901	0.205	0.002	6.617e-112	Prefrontal cortex
ABCB7	1.8655e-116	0.357122	0.188	0.001	6.7874e-112	Prefrontal cortex
SEMA6A-AS1	3.823e-116	0.376277	0.205	0.002	1.3909e-111	Prefrontal cortex
BTK	8.4139e-115	0.292621	0.179	0.001	3.0613e-110	Prefrontal cortex
AC007566.1	8.7922e-115	0.400995	0.214	0.003	3.1989e-110	Prefrontal cortex
CEP128	9.1191e-115	0.450048	0.214	0.003	3.3179e-110	Prefrontal cortex
AC027097.2	9.9986e-115	0.327256	0.179	0.001	3.6379e-110	Prefrontal cortex
MTM1	4.0963e-114	0.365861	0.197	0.002	1.4904e-109	Prefrontal cortex
LINC01004	4.1295e-114	0.410731	0.222	0.003	1.5025e-109	Prefrontal cortex
DPH6-DT	5.536e-114	0.366701	0.197	0.002	2.0142e-109	Prefrontal cortex
AC097376.2	8.1486e-114	0.463591	0.231	0.004	2.9648e-109	Prefrontal cortex
GABPB1-AS1	3.1243e-113	0.425049	0.239	0.005	1.1367e-108	Prefrontal cortex
REX1BD	1.6764e-112	0.275163	0.162	0.001	6.0993e-108	Prefrontal cortex
SHLD2	2.6514e-112	0.385313	0.205	0.003	9.6469e-108	Prefrontal cortex
UBA1	4.4356e-112	0.385744	0.188	0.002	1.6139e-107	Prefrontal cortex
BCAP31	4.6804e-112	0.364107	0.188	0.002	1.7029e-107	Prefrontal cortex
AC106869.1	5.467e-112	0.262133	0.145	0	1.9891e-107	Prefrontal cortex
MCUB	5.9891e-112	0.284375	0.154	0	2.1791e-107	Prefrontal cortex
AC139887.2	2.294e-111	0.380769	0.214	0.003	8.3466e-107	Prefrontal cortex
KLHL4	9.405e-111	0.455354	0.231	0.004	3.4219e-106	Prefrontal cortex
ABHD15-AS1	1.1683e-110	0.441563	0.239	0.005	4.2509e-106	Prefrontal cortex
ZMAT1	1.5209e-110	0.421267	0.239	0.005	5.5336e-106	Prefrontal cortex
MOSMO	2.7321e-110	0.391962	0.197	0.002	9.9405e-106	Prefrontal cortex
AC004918.1	3.1974e-110	0.319088	0.179	0.001	1.1633e-105	Prefrontal cortex
PIP4K2B	3.4261e-110	0.339319	0.179	0.001	1.2465e-105	Prefrontal cortex
MT-ND5	6.9823e-109	0.454828	0.256	0.006	2.5405e-104	Prefrontal cortex
C5orf17	1.4554e-108	0.371206	0.171	0.001	5.2954e-104	Prefrontal cortex
LINC01630	3.8177e-108	0.443608	0.222	0.004	1.389e-103	Prefrontal cortex
FAM13A-AS1	3.8571e-107	0.321486	0.162	0.001	1.4034e-102	Prefrontal cortex
GPAT4	3.973e-107	0.283407	0.162	0.001	1.4455e-102	Prefrontal cortex
NCK1-DT	3.973e-107	0.306336	0.162	0.001	1.4455e-102	Prefrontal cortex
HLA-DRB5	1.7375e-106	0.396215	0.197	0.003	6.3218e-102	Prefrontal cortex
MOSPD2	3.309e-106	0.31005	0.154	0.001	1.2039e-101	Prefrontal cortex
ATP5F1B	4.5063e-106	0.272481	0.154	0.001	1.6396e-101	Prefrontal cortex
ATP5MG	1.7359e-105	0.271825	0.137	0	6.3159e-101	Prefrontal cortex
AC009690.1	8.1691e-105	0.356964	0.222	0.004	2.9722e-100	Prefrontal cortex
AC008957.2	4.4847e-104	0.332515	0.188	0.002	1.6317e-99	Prefrontal cortex
DGLUCY	4.9254e-104	0.350016	0.188	0.002	1.7921e-99	Prefrontal cortex
CD99	5.9409e-104	0.333958	0.188	0.002	2.1615e-99	Prefrontal cortex
CEP83	6.3118e-104	0.359692	0.171	0.001	2.2965e-99	Prefrontal cortex
KRBOX4	2.9491e-102	0.305934	0.162	0.001	1.073e-97	Prefrontal cortex
GUCY1A1	3.4452e-102	0.328329	0.162	0.001	1.25349e-97	Prefrontal cortex
AC079015.1	3.8561e-102	0.388737	0.222	0.005	1.403e-97	Prefrontal cortex
MIRLET7BHG	1.0397e-101	0.295239	0.179	0.002	3.78279e-97	Prefrontal cortex
ENTPD3-AS1	8.311e-101	0.284246	0.154	0.001	3.02389e-96	Prefrontal cortex
USP11	8.6853e-101	0.289818	0.154	0.001	3.16006e-96	Prefrontal cortex
AC096711.2	9.2106e-101	0.311668	0.154	0.001	3.35118e-96	Prefrontal cortex
TENT4B	9.823e-101	0.354009	0.188	0.003	3.57401e-96	Prefrontal cortex
DUBR	8.4085e-100	0.377771	0.197	0.003	3.05933e-95	Prefrontal cortex
ITGB2	8.426e-100	0.718745	0.453	0.033	3.06571e-95	Prefrontal cortex
MECP2	9.5424e-100	0.360748	0.197	0.003	3.47189e-95	Prefrontal cortex
AC079447.1	9.7548e-100	0.335354	0.171	0.002	3.54918e-95	Prefrontal cortex
MTRNR2L12	1.0147e-99	0.371526	0.171	0.002	3.69181e-95	Prefrontal cortex
CDKL5	1.1124e-99	0.31616	0.171	0.002	4.04725e-95	Prefrontal cortex
MRE11	1.3022e-99	0.317302	0.171	0.002	4.73779e-95	Prefrontal cortex
RETREG3	1.3194e-99	0.292324	0.171	0.002	4.80038e-95	Prefrontal cortex
AC108062.1	5.4768e-99	0.255138	0.128	0	1.99268e-94	Prefrontal cortex
PCSK1N	5.4768e-99	0.236824	0.128	0	1.99268e-94	Prefrontal cortex
RBM41	6.54897e-98	0.290665	0.179	0.002	2.38278e-93	Prefrontal cortex
AC244453.3	7.92913e-98	0.318899	0.162	0.001	2.88493e-93	Prefrontal cortex
OPHN1	3.83937e-97	0.38516	0.188	0.003	1.39692e-92	Prefrontal cortex
AL139260.1	4.26532e-97	0.331974	0.188	0.003	1.55189e-92	Prefrontal cortex
AC109927.1	4.61717e-96	0.329738	0.154	0.001	1.67991e-91	Prefrontal cortex
HPN-AS1	6.37049e-96	0.264077	0.154	0.001	2.31784e-91	Prefrontal cortex
LINC02328	6.64354e-96	0.322597	0.154	0.001	2.41719e-91	Prefrontal cortex
OLMALINC	8.06225e-96	0.321597	0.171	0.002	2.93337e-91	Prefrontal cortex
TAZ	1.70317e-94	0.260299	0.145	0.001	6.19681e-90	Prefrontal cortex
RRAGB	2.0282e-94	0.2708	0.145	0.001	7.37939e-90	Prefrontal cortex
SHLD1	5.09377e-94	0.380382	0.188	0.003	1.85332e-89	Prefrontal cortex
CPB2-AS1	5.76943e-94	0.351229	0.188	0.003	2.09915e-89	Prefrontal cortex
ARMCX4	6.60884e-94	0.346118	0.188	0.003	2.40456e-89	Prefrontal cortex
AL592183.1	7.43826e-94	0.343801	0.205	0.004	2.70634e-89	Prefrontal cortex
AC053527.1	8.28453e-94	0.367645	0.197	0.004	3.01424e-89	Prefrontal cortex
LNPK	1.58442e-93	0.276602	0.162	0.002	5.76475e-89	Prefrontal cortex
PAXX	3.13477e-93	0.283811	0.137	0.001	1.14056e-88	Prefrontal cortex
AP002884.1	1.50756e-92	0.256876	0.128	0	5.48512e-88	Prefrontal cortex
OCRL	1.55688e-92	0.241411	0.128	0	5.66456e-88	Prefrontal cortex
AL137145.2	1.71737e-92	0.244049	0.12	0	6.24849e-88	Prefrontal cortex
AL139125.1	1.71737e-92	0.247429	0.12	0	6.24849e-88	Prefrontal cortex
ATP5MPL	1.71737e-92	0.219391	0.12	0	6.24849e-88	Prefrontal cortex
FCGR3A	2.56769e-92	0.603193	0.333	0.018	9.34227e-88	Prefrontal cortex
FCGBP	4.54377e-92	0.752141	0.393	0.027	1.6532e-87	Prefrontal cortex
LINC00639	8.87452e-92	0.405173	0.214	0.005	3.22891e-87	Prefrontal cortex
TENT4A	1.60608e-91	0.288748	0.154	0.001	5.84358e-87	Prefrontal cortex
RAB30-AS1	2.1575e-91	0.331006	0.179	0.003	7.84985e-87	Prefrontal cortex
AL158071.4	2.66954e-91	0.330265	0.179	0.003	9.71284e-87	Prefrontal cortex
LINC00513	2.87687e-91	0.309679	0.179	0.003	1.04672e-86	Prefrontal cortex
LINC00882	3.04721e-91	0.338086	0.179	0.003	1.1087e-86	Prefrontal cortex
CPLANE1	3.59113e-91	0.382701	0.197	0.004	1.3066e-86	Prefrontal cortex
ALOX12-AS1	3.87967e-91	0.320688	0.179	0.003	1.41158e-86	Prefrontal cortex
FP700111.1	6.5004e-91	0.31404	0.188	0.003	2.36511e-86	Prefrontal cortex
UPF3B	1.08683e-89	0.247746	0.145	0.001	3.95432e-85	Prefrontal cortex
LINC02241	1.10197e-89	0.276724	0.145	0.001	4.00941e-85	Prefrontal cortex
SMC1A	1.23094e-89	0.246251	0.145	0.001	4.47865e-85	Prefrontal cortex
ATP6AP2	1.51325e-89	0.280757	0.162	0.002	5.50582e-85	Prefrontal cortex
EIF1AX	1.07699e-88	0.291894	0.171	0.003	3.91852e-84	Prefrontal cortex
PHF6	4.22461e-88	0.250272	0.137	0.001	1.53708e-83	Prefrontal cortex
HIKESHI	4.28593e-88	0.228849	0.137	0.001	1.55939e-83	Prefrontal cortex
VPS26C	5.02198e-88	0.231857	0.137	0.001	1.8272e-83	Prefrontal cortex
CD163	1.40432e-87	0.648845	0.316	0.017	5.10949e-83	Prefrontal cortex
STMP1	3.05301e-87	0.23702	0.154	0.002	1.11081e-82	Prefrontal cortex
RTF2	7.70816e-87	0.230221	0.128	0.001	2.80454e-82	Prefrontal cortex
PTPA	7.9448e-87	0.238997	0.128	0.001	2.89064e-82	Prefrontal cortex
ARMH1	8.83159e-87	0.250262	0.128	0.001	3.21329e-82	Prefrontal cortex
USP9Y	1.17427e-86	0.387385	0.205	0.005	4.27245e-82	Prefrontal cortex
LINC00278	2.93574e-86	0.429578	0.222	0.007	1.06814e-81	Prefrontal cortex
MS4A6A	3.81367e-86	0.774533	0.47	0.042	1.38757e-81	Prefrontal cortex
SNHG9	4.12689e-86	0.286163	0.12	0	1.50153e-81	Prefrontal cortex
KMT2E-AS1	4.26128e-86	0.234217	0.12	0	1.55042e-81	Prefrontal cortex
FAM50A	4.40003e-86	0.236867	0.12	0	1.60091e-81	Prefrontal cortex
FAM122B	4.47109e-86	0.203185	0.12	0	1.62676e-81	Prefrontal cortex
AC004687.1	4.6912e-86	0.257536	0.12	0	1.70685e-81	Prefrontal cortex
AC009948.1	5.35409e-86	0.209506	0.111	0	1.94803e-81	Prefrontal cortex
AL078639.1	5.35409e-86	0.243154	0.111	0	1.94803e-81	Prefrontal cortex
FIRRE	5.35409e-86	0.213715	0.111	0	1.94803e-81	Prefrontal cortex
UFD1	5.35409e-86	0.210585	0.111	0	1.94803e-81	Prefrontal cortex
AC078881.1	9.72256e-86	0.347452	0.171	0.003	3.53746e-81	Prefrontal cortex
SLC16A1-AS1	9.96425e-86	0.371299	0.188	0.004	3.62539e-81	Prefrontal cortex
MORF4L2	1.26155e-85	0.315679	0.171	0.003	4.59001e-81	Prefrontal cortex
OTUD5	2.28172e-85	0.276939	0.145	0.001	8.30182e-81	Prefrontal cortex
TMEM267	2.74418e-85	0.224742	0.145	0.001	9.98441e-81	Prefrontal cortex
AC010894.3	8.2287e-84	0.277206	0.154	0.002	2.99393e-79	Prefrontal cortex
AL513327.1	1.03862e-83	0.254588	0.154	0.002	3.7789e-79	Prefrontal cortex
BCLAF3	1.05142e-83	0.259806	0.154	0.002	3.82548e-79	Prefrontal cortex
RPLP1	1.14931e-83	0.619657	0.342	0.021	4.18165e-79	Prefrontal cortex
MCRIP1	1.87176e-83	0.26425	0.137	0.001	6.8102e-79	Prefrontal cortex
OTUD6B-AS1	1.89751e-83	0.260115	0.137	0.001	6.90389e-79	Prefrontal cortex
FGD5-AS1	2.70659e-83	0.2292	0.137	0.001	9.84766e-79	Prefrontal cortex
AL354809.1	6.76897e-83	0.307485	0.162	0.003	2.46282e-78	Prefrontal cortex
XACT	1.40462e-82	0.46484	0.171	0.003	5.11056e-78	Prefrontal cortex
TRIR	9.96751e-82	0.207768	0.128	0.001	3.62658e-77	Prefrontal cortex
SLC6A8	1.01106e-81	0.235156	0.128	0.001	3.67863e-77	Prefrontal cortex
LINC01135	1.02556e-81	0.212324	0.128	0.001	3.73142e-77	Prefrontal cortex
AP002336.2	1.13311e-81	0.219687	0.128	0.001	4.12271e-77	Prefrontal cortex
AC004158.1	1.60708e-81	0.273763	0.145	0.002	5.84721e-77	Prefrontal cortex
TMEM94	1.86931e-81	0.261988	0.145	0.002	6.80128e-77	Prefrontal cortex
HDHD5	2.6928e-81	0.216139	0.145	0.002	9.79747e-77	Prefrontal cortex
LINC00844	1.89395e-80	0.253607	0.12	0.001	6.89095e-76	Prefrontal cortex
AKAP17A	1.95158e-80	0.215105	0.12	0.001	7.10064e-76	Prefrontal cortex
SLC25A6	2.01096e-80	0.23184	0.12	0.001	7.31669e-76	Prefrontal cortex
TBC1D8B	2.16742e-80	0.200192	0.12	0.001	7.88593e-76	Prefrontal cortex
AC007364.1	2.20014e-80	0.249247	0.12	0.001	8.00497e-76	Prefrontal cortex
LINC01480	2.26706e-80	0.247155	0.12	0.001	8.24846e-76	Prefrontal cortex
GPR65	2.38768e-80	0.364106	0.205	0.006	8.68733e-76	Prefrontal cortex
LIPE-AS1	2.45061e-80	0.300164	0.154	0.002	8.91632e-76	Prefrontal cortex
KCNQ1OT1	4.35605e-80	0.329636	0.179	0.004	1.58491e-75	Prefrontal cortex
AC008014.1	1.20642e-79	0.340402	0.171	0.003	4.38942e-75	Prefrontal cortex
AC044781.1	1.38791e-79	0.282634	0.162	0.003	5.04977e-75	Prefrontal cortex
AC007388.1	1.66022e-79	0.234888	0.103	0	6.04055e-75	Prefrontal cortex
AC068992.1	1.66022e-79	0.306944	0.103	0	6.04055e-75	Prefrontal cortex
AL117336.3	1.66022e-79	0.201785	0.103	0	6.04055e-75	Prefrontal cortex
BX255925.3	1.66022e-79	0.204164	0.103	0	6.04055e-75	Prefrontal cortex
CDK16	1.66022e-79	0.203608	0.103	0	6.04055e-75	Prefrontal cortex
CYREN	2.43172e-79	0.279359	0.137	0.001	8.84758e-75	Prefrontal cortex
CLCN5	2.84216e-79	0.290084	0.137	0.001	1.03409e-74	Prefrontal cortex
EIF2S3	3.40908e-79	0.222551	0.137	0.001	1.24036e-74	Prefrontal cortex
AC005261.1	3.59084e-79	0.241297	0.137	0.001	1.30649e-74	Prefrontal cortex
RIPOR1	3.59085e-79	0.210451	0.137	0.001	1.30649e-74	Prefrontal cortex
SMIM35	3.59085e-79	0.271909	0.137	0.001	1.30649e-74	Prefrontal cortex
MARF1	5.96036e-78	0.281988	0.145	0.002	2.16862e-73	Prefrontal cortex
PVT1	7.58505e-78	0.285882	0.145	0.002	2.75974e-73	Prefrontal cortex
PIM1	9.88621e-78	0.275727	0.145	0.002	3.597e-73	Prefrontal cortex
CASTOR3	1.41047e-77	0.302391	0.179	0.004	5.13187e-73	Prefrontal cortex
ZRSR2	2.5255e-77	0.272248	0.128	0.001	9.18877e-73	Prefrontal cortex
RLIM	2.59453e-77	0.253368	0.128	0.001	9.43995e-73	Prefrontal cortex
KHDC4	2.70164e-77	0.235577	0.128	0.001	9.82963e-73	Prefrontal cortex
MBTPS2	2.77547e-77	0.250028	0.128	0.001	1.00983e-72	Prefrontal cortex
OFD1	3.00928e-77	0.242885	0.128	0.001	1.0949e-72	Prefrontal cortex
ADA2	3.21906e-77	0.27808	0.128	0.001	1.17122e-72	Prefrontal cortex
MIR222HG	3.40422e-77	0.326661	0.154	0.003	1.23859e-72	Prefrontal cortex
AC034195.1	3.64334e-77	0.329407	0.154	0.003	1.32559e-72	Prefrontal cortex
NNT-AS1	4.04752e-77	0.209527	0.128	0.001	1.47265e-72	Prefrontal cortex
NIPSNAP2	4.31698e-77	0.252655	0.154	0.003	1.57069e-72	Prefrontal cortex
ODR4	4.36607e-77	0.280678	0.154	0.003	1.58855e-72	Prefrontal cortex
AC012358.3	4.46593e-77	0.265954	0.154	0.003	1.62489e-72	Prefrontal cortex
ZDHHC9	4.94424e-77	0.22828	0.154	0.003	1.79891e-72	Prefrontal cortex
LRRC8C-DT	1.56975e-75	0.261906	0.137	0.002	5.71138e-71	Prefrontal cortex
AC114763.1	1.82339e-75	0.220978	0.12	0.001	6.63423e-71	Prefrontal cortex
C21orf62-AS1	1.84924e-75	0.204112	0.12	0.001	6.72828e-71	Prefrontal cortex
AC104123.1	2.03597e-75	0.272799	0.137	0.002	7.40768e-71	Prefrontal cortex
PIN4	2.0407e-75	0.229304	0.12	0.001	7.4249e-71	Prefrontal cortex
DELE1	2.30421e-75	0.223524	0.137	0.002	8.38365e-71	Prefrontal cortex
RMC1	2.57562e-75	0.237745	0.137	0.002	9.37114e-71	Prefrontal cortex
TSC22D3	1.54707e-74	0.298249	0.145	0.002	5.62885e-70	Prefrontal cortex
AP003481.1	3.18272e-74	0.402095	0.188	0.005	1.158e-69	Prefrontal cortex
MID1IP1	4.0464e-74	0.212453	0.111	0.001	1.47224e-69	Prefrontal cortex
NUP50-DT	4.36006e-74	0.249519	0.154	0.003	1.58637e-69	Prefrontal cortex
ABRAXAS2	4.48943e-74	0.22147	0.111	0.001	1.63343e-69	Prefrontal cortex
C1QA	1.4438e-73	0.760966	0.427	0.042	5.25311e-69	Prefrontal cortex
C1QB	3.26897e-73	0.890896	0.564	0.078	1.18938e-68	Prefrontal cortex
WDR13	3.57974e-73	0.229969	0.103	0	1.30245e-68	Prefrontal cortex
FBH1	3.63539e-73	0.253174	0.128	0.001	1.3227e-68	Prefrontal cortex
RBM10	3.92509e-73	0.241421	0.128	0.001	1.42811e-68	Prefrontal cortex
BVES-AS1	3.99935e-73	0.219944	0.103	0	1.45512e-68	Prefrontal cortex
KDM5D	4.34747e-73	0.230756	0.128	0.001	1.58178e-68	Prefrontal cortex
AC110285.1	5.25677e-72	0.281104	0.137	0.002	1.91262e-67	Prefrontal cortex
AP1S2	6.20303e-72	0.273983	0.137	0.002	2.25691e-67	Prefrontal cortex
HPRT1	6.35141e-72	0.261772	0.137	0.002	2.3109e-67	Prefrontal cortex
LINC00461	6.89917e-72	0.233429	0.137	0.002	2.51019e-67	Prefrontal cortex
MMP24OS	9.06114e-72	0.297152	0.162	0.004	3.29681e-67	Prefrontal cortex
VIRMA	2.33358e-71	0.273711	0.154	0.003	8.4905e-67	Prefrontal cortex
PDK3	2.42113e-71	0.272412	0.145	0.003	8.80905e-67	Prefrontal cortex
AC104806.2	4.02068e-71	0.255429	0.12	0.001	1.46289e-66	Prefrontal cortex
RTRAF	4.47109e-71	0.200779	0.12	0.001	1.62676e-66	Prefrontal cortex
MYDGF	4.59134e-71	0.244814	0.12	0.001	1.67051e-66	Prefrontal cortex
LINC01268	5.03817e-71	0.215474	0.12	0.001	1.83309e-66	Prefrontal cortex
LINC02062	5.17362e-71	0.228243	0.12	0.001	1.88237e-66	Prefrontal cortex
LINC00667	5.4555e-71	0.210207	0.12	0.001	1.98493e-66	Prefrontal cortex
JAK3	3.35045e-70	0.498152	0.291	0.018	1.21903e-65	Prefrontal cortex
AC008691.1	6.22383e-70	0.472511	0.197	0.007	2.26448e-65	Prefrontal cortex
HCG17	1.60846e-69	0.259263	0.128	0.002	5.85221e-65	Prefrontal cortex
MAGED1	1.75126e-69	0.259002	0.128	0.002	6.37178e-65	Prefrontal cortex
AF165147.1	1.86093e-69	0.236038	0.128	0.002	6.77082e-65	Prefrontal cortex
TMEM164	2.12691e-69	0.251691	0.128	0.002	7.73855e-65	Prefrontal cortex
TMLHE	2.22677e-69	0.299461	0.162	0.004	8.10187e-65	Prefrontal cortex
AC025682.1	2.80784e-69	0.207392	0.111	0.001	1.0216e-64	Prefrontal cortex
WWC3	3.36327e-69	0.213642	0.111	0.001	1.22369e-64	Prefrontal cortex
APOOL	3.45794e-69	0.21143	0.111	0.001	1.25814e-64	Prefrontal cortex
ZUP1	3.91792e-69	0.209596	0.111	0.001	1.4255e-64	Prefrontal cortex
HIF1A-AS2	7.129e-69	0.325908	0.154	0.003	2.59382e-64	Prefrontal cortex
KYAT3	1.40624e-68	0.215246	0.137	0.002	5.11648e-64	Prefrontal cortex
SPIN3	1.05085e-67	0.218664	0.103	0.001	3.82342e-63	Prefrontal cortex
BRCC3	1.08214e-67	0.207726	0.103	0.001	3.93726e-63	Prefrontal cortex
AL445250.1	1.14753e-67	0.205504	0.103	0.001	4.17516e-63	Prefrontal cortex
ATP5IF1	3.78514e-67	0.241292	0.12	0.001	1.37719e-62	Prefrontal cortex
LINC01122	4.51188e-67	0.255423	0.12	0.001	1.6416e-62	Prefrontal cortex
AFG1L	4.68486e-67	0.229093	0.12	0.001	1.70454e-62	Prefrontal cortex
AC104986.2	4.74397e-67	0.216692	0.12	0.001	1.72605e-62	Prefrontal cortex
MINDY3	4.98797e-67	0.201925	0.12	0.001	1.81482e-62	Prefrontal cortex
MAF	6.51498e-67	0.767673	0.496	0.063	2.37041e-62	Prefrontal cortex
TLR7	4.53668e-66	0.231002	0.128	0.002	1.65063e-61	Prefrontal cortex
C10orf11	7.40116e-66	-1.96438	0	0.93	2.69284e-61	Hippocampus
LINC01411	5.32156e-65	0.231281	0.111	0.001	1.9362e-60	Prefrontal cortex
PHF8	5.83026e-65	0.222609	0.111	0.001	2.12128e-60	Prefrontal cortex
CD14	3.24331e-63	0.751147	0.41	0.046	1.18005e-58	Prefrontal cortex
TXNIP	3.54858e-63	0.753044	0.487	0.064	1.29112e-58	Prefrontal cortex
AC233296.1	4.44971e-63	0.279385	0.128	0.002	1.61898e-58	Prefrontal cortex
SNHG8	5.30772e-63	0.204319	0.103	0.001	1.93116e-58	Prefrontal cortex
TENT5A	5.60585e-63	0.223227	0.103	0.001	2.03963e-58	Prefrontal cortex
STX18-AS1	5.86514e-63	0.227591	0.128	0.002	2.13397e-58	Prefrontal cortex
CATSPERE	6.25305e-63	0.207352	0.103	0.001	2.27511e-58	Prefrontal cortex
LINC00662	6.25305e-63	0.201946	0.103	0.001	2.27511e-58	Prefrontal cortex
AC090579.1	6.47784e-63	0.229624	0.128	0.002	2.3569e-58	Prefrontal cortex
UGDH-AS1	6.55514e-63	0.229157	0.137	0.003	2.38502e-58	Prefrontal cortex
HLA-DRB1	3.84256e-62	0.621915	0.35	0.033	1.39808e-57	Prefrontal cortex
AC009093.2	3.37748e-61	0.202141	0.111	0.001	1.22886e-56	Prefrontal cortex
C22orf34	3.42799e-61	0.301843	0.145	0.004	1.24724e-56	Prefrontal cortex
AL591895.1	4.37179e-61	0.202431	0.111	0.001	1.59063e-56	Prefrontal cortex
HLA-A	1.22732e-60	0.551842	0.359	0.035	4.46549e-56	Prefrontal cortex
AC016597.1	2.74971e-60	0.202917	0.12	0.002	1.00046e-55	Prefrontal cortex
AC090630.1	2.8518e-60	0.300451	0.128	0.003	1.0376e-55	Prefrontal cortex
LINC01266	3.48573e-60	0.210021	0.12	0.002	1.26825e-55	Prefrontal cortex
ZNF75D	3.79338e-60	0.232754	0.128	0.003	1.38018e-55	Prefrontal cortex
RPS19	1.18801e-59	0.784607	0.538	0.083	4.32246e-55	Prefrontal cortex
ZNF630	7.29335e-59	0.207999	0.103	0.001	2.65361e-54	Prefrontal cortex
HDX	7.6758e-59	0.209391	0.103	0.001	2.79276e-54	Prefrontal cortex
COQ8A	7.77449e-59	0.201447	0.103	0.001	2.82867e-54	Prefrontal cortex
CKMT2-AS1	9.04164e-58	0.205698	0.111	0.002	3.28971e-53	Prefrontal cortex
CEBPA	9.50833e-58	0.299485	0.162	0.006	3.45951e-53	Prefrontal cortex
SLC8A1-AS1	1.22285e-57	0.207002	0.111	0.002	4.44921e-53	Prefrontal cortex
HDGFL3	2.01214e-57	0.224555	0.12	0.002	7.32097e-53	Prefrontal cortex
KNOP1	2.16967e-57	0.242501	0.12	0.002	7.89411e-53	Prefrontal cortex
KIF9-AS1	2.28965e-57	0.219484	0.12	0.002	8.33065e-53	Prefrontal cortex
RPL3	1.02677e-56	0.469879	0.222	0.013	3.7358e-52	Prefrontal cortex
LINC01376	3.11511e-55	0.206284	0.103	0.001	1.1334e-50	Prefrontal cortex
ARHGEF9	3.13947e-55	0.218758	0.128	0.003	1.14227e-50	Prefrontal cortex
AC008050.1	3.39319e-55	0.270314	0.128	0.003	1.23458e-50	Prefrontal cortex
RPL18	7.84423e-55	0.49201	0.274	0.022	2.85405e-50	Prefrontal cortex
NIFK-AS1	1.13625e-54	0.228334	0.111	0.002	4.13413e-50	Prefrontal cortex
TTTY14	6.247e-54	0.269409	0.137	0.004	2.27291e-49	Prefrontal cortex
HLA-DRA	7.02331e-53	0.71116	0.453	0.067	2.55536e-48	Prefrontal cortex
AC008591.1	5.88797e-52	0.247764	0.103	0.002	2.14228e-47	Prefrontal cortex
AC092683.1	8.37556e-52	0.214374	0.111	0.002	3.04736e-47	Prefrontal cortex
DLG2	1.45948e-51	-0.407983	0.915	0.988	5.31017e-47	Hippocampus
ZFP36L1	4.29587e-51	0.900576	0.65	0.147	1.56301e-46	Prefrontal cortex
PCDH9	1.44494e-50	-0.352725	0.983	0.999	5.25726e-46	Hippocampus
GRIA3	2.48533e-49	0.214725	0.111	0.003	9.04264e-45	Prefrontal cortex
LAIR1	4.47502e-49	0.509115	0.35	0.041	1.62819e-44	Prefrontal cortex
AL589740.1	5.27708e-49	0.220794	0.103	0.002	1.92001e-44	Prefrontal cortex
C3	8.10063e-49	0.894306	0.778	0.22	2.94733e-44	Prefrontal cortex
RPL7A	8.40441e-49	0.405447	0.231	0.017	3.05786e-44	Prefrontal cortex
APOC1	8.89778e-49	0.490944	0.239	0.019	3.23737e-44	Prefrontal cortex
APOE	1.1438e-48	0.997148	0.726	0.222	4.16162e-44	Prefrontal cortex
TMEM173	1.93042e-48	0.210577	0.145	0.006	7.02365e-44	Prefrontal cortex
CORO1A	2.22623e-48	0.430572	0.299	0.03	8.09992e-44	Prefrontal cortex
RPS28	3.77858e-48	0.374214	0.205	0.014	1.3748e-43	Prefrontal cortex
TMEM176B	4.99474e-48	0.36192	0.222	0.016	1.81729e-43	Prefrontal cortex
CYBA	6.04141e-48	0.679025	0.453	0.072	2.19811e-43	Prefrontal cortex
IFI16	2.16859e-47	0.815984	0.641	0.149	7.89018e-43	Prefrontal cortex
AC090502.1	2.45965e-47	0.239898	0.128	0.004	8.9492e-43	Prefrontal cortex
PPP2R2B	4.35075e-47	-0.594146	0.812	0.986	1.58298e-42	Hippocampus
LGALS9	4.49386e-47	0.520668	0.342	0.041	1.63504e-42	Prefrontal cortex
FES	5.91003e-47	0.227259	0.145	0.006	2.1503e-42	Prefrontal cortex
RPL8	7.30103e-47	0.514142	0.342	0.041	2.65641e-42	Prefrontal cortex
FRG1-DT	1.91735e-46	0.203061	0.103	0.002	6.9761e-42	Prefrontal cortex
FAM129A	2.33162e-46	0.585257	0.359	0.046	8.48338e-42	Prefrontal cortex
LPAR6	3.00205e-46	0.764566	0.521	0.101	1.09227e-41	Prefrontal cortex
RBFOX1	1.7149e-45	-1.28021	0.179	0.848	6.2395e-41	Hippocampus
NPC2	1.98331e-45	0.451448	0.308	0.034	7.21606e-41	Prefrontal cortex
HSPA1B	4.59359e-45	0.542593	0.299	0.033	1.67133e-40	Prefrontal cortex
CD300A	2.13388e-44	0.43373	0.299	0.033	7.76391e-40	Prefrontal cortex
AZIN1-AS1	3.47701e-44	0.225711	0.12	0.004	1.26507e-39	Prefrontal cortex
TREM2	6.70707e-44	0.323424	0.222	0.018	2.4403e-39	Prefrontal cortex
UBA52	7.68046e-44	0.545629	0.359	0.049	2.79446e-39	Prefrontal cortex
CD68	9.48643e-44	0.317812	0.171	0.01	3.45154e-39	Prefrontal cortex
RPS15	1.19727e-43	0.561325	0.385	0.055	4.35614e-39	Prefrontal cortex
IRF8	8.45719e-43	0.463005	0.274	0.029	3.07706e-38	Prefrontal cortex
LRP1B	1.575e-42	-0.974625	0.402	0.891	5.73049e-38	Hippocampus
AIF1	1.63058e-42	0.321696	0.188	0.013	5.9327e-38	Prefrontal cortex
HCST	4.4827e-42	0.261386	0.145	0.007	1.63098e-37	Prefrontal cortex
KCNIP4	5.82396e-42	-1.03503	0.359	0.87	2.11899e-37	Hippocampus
CCND1	2.56252e-41	0.293112	0.145	0.008	9.32348e-37	Prefrontal cortex
AC092691.1	4.422e-41	0.219289	0.111	0.004	1.6089e-36	Prefrontal cortex
PARP9	7.04724e-41	0.417298	0.274	0.03	2.56407e-36	Prefrontal cortex
TMSB10	1.02512e-40	0.742318	0.547	0.119	3.72981e-36	Prefrontal cortex
LINGO1	1.0935e-40	0.708614	0.487	0.095	3.97858e-36	Prefrontal cortex
RPS14	1.14079e-40	0.458382	0.274	0.031	4.15067e-36	Prefrontal cortex
CD81	1.21404e-40	0.763293	0.573	0.137	4.41718e-36	Prefrontal cortex
RPL28	1.67813e-40	0.537287	0.308	0.04	6.10569e-36	Prefrontal cortex
NINJ1	1.68054e-40	0.367142	0.231	0.021	6.11446e-36	Prefrontal cortex
LMO2	1.71128e-40	0.378481	0.239	0.023	6.22632e-36	Prefrontal cortex
RPL13	1.76471e-40	0.68195	0.53	0.111	6.42074e-36	Prefrontal cortex
RPS24	3.3177e-40	0.552965	0.299	0.038	1.20711e-35	Prefrontal cortex
LRRK2	6.28369e-40	0.549581	0.385	0.06	2.28626e-35	Prefrontal cortex
ADGRB3	2.63292e-39	-0.753449	0.556	0.911	9.57962e-35	Hippocampus
GAS6	2.75009e-39	0.534104	0.342	0.049	1.00059e-34	Prefrontal cortex
LILRB1	3.02632e-39	0.314158	0.205	0.017	1.1011e-34	Prefrontal cortex
RPL13A	4.05009e-39	0.447845	0.282	0.034	1.47359e-34	Prefrontal cortex
ZBTB16	5.49409e-39	-0.863963	0.462	0.873	1.99897e-34	Hippocampus
CASP1	1.2717e-38	0.232322	0.128	0.006	4.62696e-34	Prefrontal cortex
RASGEF1B	1.35211e-38	0.804949	0.607	0.16	4.91952e-34	Prefrontal cortex
S100A11	1.84733e-38	0.378724	0.231	0.023	6.72132e-34	Prefrontal cortex
BLNK	2.56127e-38	0.669789	0.487	0.1	9.31893e-34	Prefrontal cortex
SAP25	5.3835e-38	0.463691	0.265	0.031	1.95873e-33	Prefrontal cortex
NKAIN2	5.94253e-38	-0.689416	0.624	0.942	2.16213e-33	Hippocampus
MAGI2	1.66213e-37	-0.424422	0.872	0.977	6.04749e-33	Hippocampus
TMEM119	2.46846e-37	0.388973	0.231	0.024	8.98125e-33	Prefrontal cortex
FTL	2.86617e-37	0.893109	0.726	0.268	1.04283e-32	Prefrontal cortex
CYTH4	4.88291e-37	0.434516	0.316	0.044	1.7766e-32	Prefrontal cortex
LAT2	9.85137e-37	0.528833	0.376	0.062	3.58432e-32	Prefrontal cortex
PARK2	1.01766e-36	-1.32379	0	0.672	3.70265e-32	Hippocampus
MMP14	1.23727e-36	0.216825	0.111	0.005	4.50167e-32	Prefrontal cortex
CD4	1.49432e-36	0.462005	0.342	0.051	5.43692e-32	Prefrontal cortex
RPS18	1.81596e-36	0.320848	0.145	0.009	6.60719e-32	Prefrontal cortex
CTSH	2.18386e-36	0.425937	0.274	0.034	7.94575e-32	Prefrontal cortex
TRMT1	9.68354e-36	0.453386	0.265	0.033	3.52326e-31	Prefrontal cortex
MGAT4A	1.04371e-35	0.767852	0.838	0.344	3.79743e-31	Prefrontal cortex
RP11-654K19.6	9.32562e-35	-1.34363	0	0.65	3.39303e-30	Hippocampus
LSAMP	9.48843e-35	-0.782767	0.496	0.914	3.45227e-30	Hippocampus
PYCARD	1.41152e-34	0.213557	0.12	0.006	5.13567e-30	Prefrontal cortex
TRIM25	1.88473e-34	0.231976	0.145	0.01	6.8574e-30	Prefrontal cortex
CTNNA3	2.69076e-34	-0.412845	0.872	0.981	9.79006e-30	Hippocampus
FYB1	8.76839e-34	0.775252	0.829	0.349	3.19029e-29	Prefrontal cortex
PTPRD	1.09695e-33	-0.42751	0.821	0.953	3.99114e-29	Hippocampus
GSDMD	2.32157e-33	0.306437	0.197	0.019	8.4468e-29	Prefrontal cortex
C1orf56	5.17378e-33	0.317656	0.205	0.021	1.88243e-28	Prefrontal cortex
TRABD	5.24973e-33	0.465214	0.325	0.052	1.91006e-28	Prefrontal cortex
FAM155A	8.32639e-33	-1.16516	0.077	0.69	3.02948e-28	Hippocampus
CD74	1.0016e-32	0.799458	0.752	0.309	3.64422e-28	Prefrontal cortex
CASP4	1.25842e-32	0.300069	0.171	0.015	4.57864e-28	Prefrontal cortex
FCER1G	1.29872e-32	0.26137	0.179	0.016	4.72525e-28	Prefrontal cortex
CTSC	1.64425e-32	0.534252	0.376	0.069	5.98242e-28	Prefrontal cortex
PIK3CD	1.86745e-32	0.408027	0.291	0.042	6.79453e-28	Prefrontal cortex
FAU	4.4353e-32	0.45154	0.282	0.041	1.61374e-27	Prefrontal cortex
DPP7	7.91837e-32	0.468703	0.359	0.064	2.88102e-27	Prefrontal cortex
IL10RA	8.90389e-32	0.454941	0.35	0.061	3.23959e-27	Prefrontal cortex
CSMD1	1.04696e-31	-0.967152	0.265	0.752	3.80926e-27	Hippocampus
RPL11	1.52374e-31	0.409867	0.239	0.03	5.54398e-27	Prefrontal cortex
NRXN1	2.58759e-31	-1.05867	0.171	0.722	9.4147e-27	Hippocampus
HLA-B	2.66221e-31	0.452176	0.308	0.049	9.68619e-27	Prefrontal cortex
TLR1	4.27429e-31	0.554682	0.427	0.092	1.55516e-26	Prefrontal cortex
NRG3	6.37916e-31	-1.05145	0.162	0.727	2.32099e-26	Hippocampus
POU2F2	8.66156e-31	0.547953	0.427	0.091	3.15142e-26	Prefrontal cortex
CMTM3	1.45235e-30	0.202777	0.12	0.007	5.28424e-26	Prefrontal cortex
NCAM2	3.02941e-30	-0.445639	0.829	0.962	1.10222e-25	Hippocampus
LRP1	3.28087e-30	0.497136	0.393	0.079	1.19371e-25	Prefrontal cortex
CADM2	3.6018e-30	-0.368868	0.915	0.967	1.31048e-25	Hippocampus
TCIRG1	6.19329e-30	0.298181	0.171	0.016	2.25337e-25	Prefrontal cortex
ACTB	6.54013e-30	0.732214	0.795	0.333	2.37956e-25	Prefrontal cortex
ROBO2	7.78657e-30	-1.08803	0.085	0.657	2.83307e-25	Hippocampus
RPL27	7.84553e-30	0.286817	0.179	0.018	2.85452e-25	Prefrontal cortex
EIF3G	1.17721e-29	0.211931	0.12	0.008	4.28317e-25	Prefrontal cortex
HLA-DQB1	1.23014e-29	0.30275	0.179	0.018	4.47575e-25	Prefrontal cortex
SPOCK1	1.74238e-29	-0.609208	0.624	0.886	6.33948e-25	Hippocampus
HLA-DMB	2.89349e-29	0.391692	0.231	0.031	1.05277e-24	Prefrontal cortex
RPSA	2.96435e-29	0.392407	0.265	0.04	1.07855e-24	Prefrontal cortex
MAP3K1	8.71377e-29	0.477123	0.376	0.076	3.17042e-24	Prefrontal cortex
CTSZ	9.32119e-29	0.317213	0.222	0.028	3.39142e-24	Prefrontal cortex
RASAL3	1.22723e-28	0.41767	0.282	0.046	4.46517e-24	Prefrontal cortex
IFI44	1.28138e-28	0.351726	0.239	0.033	4.66216e-24	Prefrontal cortex
PLA2G15	1.36053e-28	0.325476	0.205	0.025	4.95014e-24	Prefrontal cortex
MLXIPL	1.74571e-28	0.508401	0.35	0.069	6.3516e-24	Prefrontal cortex
HSPB1	2.45569e-28	0.335931	0.171	0.017	8.93477e-24	Prefrontal cortex
SLC2A5	3.06314e-28	0.653781	0.632	0.201	1.11449e-23	Prefrontal cortex
RPL35	3.48638e-28	0.461973	0.308	0.054	1.26848e-23	Prefrontal cortex
TMEM144	4.83859e-28	-0.655417	0.547	0.863	1.76047e-23	Hippocampus
CSF1R	5.03757e-28	0.694501	0.769	0.316	1.83287e-23	Prefrontal cortex
REEP4	7.29357e-28	0.209705	0.128	0.01	2.65369e-23	Prefrontal cortex
MAFB	9.93055e-28	0.288974	0.145	0.013	3.61313e-23	Prefrontal cortex
C1orf162	1.40698e-27	0.348841	0.197	0.024	5.11916e-23	Prefrontal cortex
ARHGAP9	1.59229e-27	0.260221	0.145	0.013	5.79337e-23	Prefrontal cortex
MS4A4A	1.64042e-27	0.245778	0.162	0.016	5.9685e-23	Prefrontal cortex
ANKS1B	2.92799e-27	-0.672566	0.504	0.826	1.06532e-22	Hippocampus
RPL36	3.38879e-27	0.317759	0.205	0.026	1.23298e-22	Prefrontal cortex
CTSS	3.9687e-27	0.429103	0.325	0.061	1.44397e-22	Prefrontal cortex
ST18	6.42923e-27	-0.444755	0.786	0.95	2.33921e-22	Hippocampus
GRIK2	6.74296e-27	-1.04896	0.094	0.62	2.45336e-22	Hippocampus
CCSER1	1.11684e-26	-1.01388	0.111	0.638	4.06352e-22	Hippocampus
CLEC2B	1.11723e-26	0.216391	0.12	0.009	4.06494e-22	Prefrontal cortex
MBP	2.39239e-26	-0.360739	0.855	0.969	8.70449e-22	Hippocampus
LAPTM5	2.44864e-26	0.633891	0.521	0.15	8.90913e-22	Prefrontal cortex
STXBP5L	2.84006e-26	-1.04488	0.077	0.602	1.03333e-21	Hippocampus
RPS27	3.23055e-26	0.259042	0.103	0.006	1.1754e-21	Prefrontal cortex
FOLR2	5.24475e-26	0.209301	0.12	0.009	1.90825e-21	Prefrontal cortex
RPS27A	5.38038e-26	0.429723	0.333	0.065	1.9576e-21	Prefrontal cortex
IFI44L	7.84424e-26	0.492416	0.282	0.051	2.85405e-21	Prefrontal cortex
ABI3	9.24984e-26	0.297847	0.162	0.017	3.36546e-21	Prefrontal cortex
LRMP	1.52752e-25	0.495436	0.427	0.102	5.55772e-21	Prefrontal cortex
ANK3	2.94223e-25	-0.468431	0.752	0.931	1.0705e-20	Hippocampus
DLGAP1	3.83001e-25	-0.998823	0.085	0.61	1.39351e-20	Hippocampus
GRINA	4.23401e-25	0.293564	0.222	0.032	1.5405e-20	Prefrontal cortex
ANOS1	4.78029e-25	0.547561	0.359	0.082	1.73926e-20	Prefrontal cortex
FAM13A	7.73345e-25	0.646134	0.598	0.21	2.81374e-20	Prefrontal cortex
TMC8	1.08865e-24	0.427615	0.265	0.047	3.96094e-20	Prefrontal cortex
EHBP1L1	1.48313e-24	0.385615	0.282	0.051	5.39622e-20	Prefrontal cortex
HOMER1	2.41314e-24	-1.04828	0.034	0.547	8.77997e-20	Hippocampus
MAZ	2.60272e-24	0.29824	0.179	0.022	9.46972e-20	Prefrontal cortex
AUP1	2.78855e-24	0.318937	0.179	0.023	1.01458e-19	Prefrontal cortex
TAPBP	2.80019e-24	0.362703	0.265	0.046	1.01882e-19	Prefrontal cortex
TGFBR1	3.90403e-24	0.664306	0.59	0.217	1.42044e-19	Prefrontal cortex
CPED1	4.52986e-24	0.650014	0.684	0.266	1.64814e-19	Prefrontal cortex
TNFRSF14	4.79253e-24	0.209624	0.12	0.01	1.74371e-19	Prefrontal cortex
NLGN1	7.81336e-24	-0.565617	0.615	0.872	2.84281e-19	Hippocampus
TBC1D2B	7.91053e-24	0.425824	0.368	0.083	2.87817e-19	Prefrontal cortex
ADCY7	8.09487e-24	0.416312	0.35	0.076	2.94524e-19	Prefrontal cortex
PDE1A	9.25271e-24	-0.840442	0.282	0.694	3.36651e-19	Hippocampus
NSUN5	9.59994e-24	0.33471	0.197	0.027	3.49284e-19	Prefrontal cortex
MGAT1	1.0608e-23	0.432671	0.299	0.06	3.8596e-19	Prefrontal cortex
RPS5	1.19299e-23	0.232864	0.137	0.013	4.34058e-19	Prefrontal cortex
SCIN	1.30128e-23	0.626272	0.496	0.151	4.73457e-19	Prefrontal cortex
CD37	2.29273e-23	0.310837	0.205	0.03	8.34187e-19	Prefrontal cortex
PLD4	3.64299e-23	0.353771	0.222	0.035	1.32547e-18	Prefrontal cortex
USF2	4.18778e-23	0.376433	0.248	0.043	1.52368e-18	Prefrontal cortex
TFEC	4.52232e-23	0.524337	0.427	0.116	1.6454e-18	Prefrontal cortex
ACADVL	5.84106e-23	0.341288	0.248	0.043	2.12521e-18	Prefrontal cortex
ELOB	5.96613e-23	0.278496	0.171	0.021	2.17072e-18	Prefrontal cortex
P2RY11	6.62151e-23	0.206289	0.103	0.008	2.40917e-18	Prefrontal cortex
PIK3CG	6.83105e-23	0.246372	0.145	0.016	2.48541e-18	Prefrontal cortex
SIK3	8.98278e-23	-0.317681	0.872	0.941	3.26829e-18	Hippocampus
JUND	9.23971e-23	0.505269	0.444	0.121	3.36178e-18	Prefrontal cortex
NOTCH2	9.73336e-23	0.376659	0.265	0.049	3.54139e-18	Prefrontal cortex
SLC44A1	1.1452e-22	-0.381977	0.795	0.93	4.16669e-18	Hippocampus
NLRC5	1.57396e-22	0.273863	0.179	0.024	5.72668e-18	Prefrontal cortex
SH3BGRL3	1.79914e-22	0.289511	0.205	0.031	6.546e-18	Prefrontal cortex
RPS11	1.80686e-22	0.384682	0.256	0.047	6.57409e-18	Prefrontal cortex
MAP1S	1.93832e-22	0.287362	0.188	0.026	7.0524e-18	Prefrontal cortex
GPSM3	2.4598e-22	0.215184	0.128	0.012	8.94974e-18	Prefrontal cortex
ANK2	2.49959e-22	-0.471506	0.701	0.913	9.09452e-18	Hippocampus
UBALD2	2.70424e-22	0.245942	0.171	0.022	9.83911e-18	Prefrontal cortex
RNF220	3.04103e-22	-0.419899	0.778	0.909	1.10645e-17	Hippocampus
RCN3	3.25647e-22	0.262852	0.128	0.013	1.18484e-17	Prefrontal cortex
ELMO1	4.28508e-22	-0.20608	0.966	0.98	1.55908e-17	Hippocampus
IL15	4.8638e-22	0.240051	0.12	0.011	1.76964e-17	Prefrontal cortex
PLCB2	5.40452e-22	0.355139	0.256	0.047	1.96638e-17	Prefrontal cortex
HLA-C	5.41359e-22	0.371318	0.248	0.045	1.96968e-17	Prefrontal cortex
RPL27A	5.75615e-22	0.347597	0.265	0.05	2.09432e-17	Prefrontal cortex
PDE4D	5.91351e-22	-0.784263	0.291	0.723	2.15157e-17	Hippocampus
NTM	5.92259e-22	-0.689346	0.444	0.791	2.15487e-17	Hippocampus
RPLP2	7.32179e-22	0.332998	0.214	0.034	2.66396e-17	Prefrontal cortex
PECAM1	8.76414e-22	0.341403	0.239	0.043	3.18875e-17	Prefrontal cortex
DENND3	1.07912e-21	0.625904	0.556	0.201	3.92627e-17	Prefrontal cortex
GRN	1.09871e-21	0.340637	0.231	0.04	3.99753e-17	Prefrontal cortex
SIRPB2	1.22617e-21	0.277904	0.188	0.027	4.46128e-17	Prefrontal cortex
ARHGAP27	1.27667e-21	0.349952	0.265	0.051	4.64505e-17	Prefrontal cortex
PTAFR	1.43118e-21	0.267781	0.231	0.039	5.20721e-17	Prefrontal cortex
ITGAL	1.78795e-21	0.226239	0.154	0.018	6.50528e-17	Prefrontal cortex
IRF5	2.02075e-21	0.270661	0.162	0.021	7.35231e-17	Prefrontal cortex
RPS23	2.02804e-21	0.353324	0.248	0.046	7.37884e-17	Prefrontal cortex
PTPRC	2.05496e-21	0.594376	0.795	0.391	7.47676e-17	Prefrontal cortex
IL4R	2.52385e-21	0.373571	0.291	0.06	9.18277e-17	Prefrontal cortex
KCNK13	3.17716e-21	0.448661	0.368	0.092	1.15598e-16	Prefrontal cortex
TBC1D8	3.53978e-21	0.431015	0.308	0.069	1.28791e-16	Prefrontal cortex
NCF4	3.69806e-21	0.256257	0.145	0.017	1.3455e-16	Prefrontal cortex
ZFP36L2	3.81821e-21	0.526295	0.47	0.141	1.38922e-16	Prefrontal cortex
PLCL1	5.94552e-21	-0.423573	0.744	0.908	2.16322e-16	Hippocampus
PFDN5	6.27316e-21	0.347557	0.239	0.044	2.28243e-16	Prefrontal cortex
PHLPP1	7.41178e-21	-0.492754	0.641	0.881	2.6967e-16	Hippocampus
OPCML	8.63228e-21	-0.874589	0.12	0.577	3.14077e-16	Hippocampus
NFATC2	9.09272e-21	0.557283	0.513	0.173	3.3083e-16	Prefrontal cortex
TYROBP	1.22018e-20	0.402442	0.316	0.072	4.4395e-16	Prefrontal cortex
RFWD2	1.35262e-20	-0.92549	0	0.46	4.92139e-16	Hippocampus
HLA-E	1.39196e-20	0.448796	0.376	0.097	5.06451e-16	Prefrontal cortex
RPL19	1.42211e-20	0.410249	0.256	0.051	5.17421e-16	Prefrontal cortex
NACA	1.80446e-20	0.342596	0.214	0.037	6.56536e-16	Prefrontal cortex
ITPR2	1.86782e-20	0.439601	0.949	0.722	6.79588e-16	Prefrontal cortex
C14orf37	2.04237e-20	-0.919877	0	0.457	7.43097e-16	Hippocampus
CNTNAP2	2.14505e-20	-0.673311	0.419	0.793	7.80454e-16	Hippocampus
TMEM51	2.18439e-20	0.325686	0.231	0.042	7.94769e-16	Prefrontal cortex
BMP2K	2.39085e-20	0.539609	0.88	0.55	8.69888e-16	Prefrontal cortex
P4HA1	3.13858e-20	0.554741	0.462	0.147	1.14194e-15	Prefrontal cortex
LRRTM4	3.42169e-20	-0.875074	0.154	0.597	1.24495e-15	Hippocampus
MNDA	3.4248e-20	0.238718	0.162	0.022	1.24608e-15	Prefrontal cortex
SORL1	3.64399e-20	0.521034	0.846	0.534	1.32583e-15	Prefrontal cortex
LEPR	3.69478e-20	0.344657	0.239	0.045	1.34431e-15	Prefrontal cortex
ETV6	4.0747e-20	0.588392	0.761	0.387	1.48254e-15	Prefrontal cortex
SYT1	4.49882e-20	-0.748959	0.299	0.7	1.63685e-15	Hippocampus
RPS3	4.74688e-20	0.405011	0.299	0.068	1.72711e-15	Prefrontal cortex
FCGR1A	5.16627e-20	0.386993	0.274	0.058	1.8797e-15	Prefrontal cortex
LENG8	5.78701e-20	0.519324	0.53	0.177	2.10554e-15	Prefrontal cortex
BHLHE41	6.35472e-20	0.53516	0.504	0.17	2.3121e-15	Prefrontal cortex
NEGR1	6.59423e-20	-0.765591	0.248	0.63	2.39925e-15	Hippocampus
PPP1R18	7.00944e-20	0.239596	0.154	0.02	2.55031e-15	Prefrontal cortex
SPTLC2	8.12197e-20	-0.527569	0.607	0.819	2.9551e-15	Hippocampus
SSH1	8.31248e-20	0.431557	0.393	0.106	3.02441e-15	Prefrontal cortex
LRRC7	1.34734e-19	-0.668366	0.385	0.717	4.90215e-15	Hippocampus
RNF135	1.35121e-19	0.238687	0.162	0.023	4.91626e-15	Prefrontal cortex
SLC16A3	1.3801e-19	0.367009	0.256	0.053	5.02136e-15	Prefrontal cortex
LST1	1.39481e-19	0.289989	0.188	0.03	5.07487e-15	Prefrontal cortex
LTBR	1.4624e-19	0.202838	0.145	0.018	5.32078e-15	Prefrontal cortex
RPS2	1.52877e-19	0.408518	0.299	0.068	5.56229e-15	Prefrontal cortex
YPEL3	1.67004e-19	0.448829	0.333	0.085	6.07626e-15	Prefrontal cortex
RYR2	1.98517e-19	-0.787253	0.205	0.608	7.22283e-15	Hippocampus
ALOX5AP	2.08891e-19	0.316876	0.239	0.046	7.6003e-15	Prefrontal cortex
SLC12A9	2.10183e-19	0.32393	0.231	0.044	7.64731e-15	Prefrontal cortex
RPL32	2.30869e-19	0.387203	0.274	0.059	8.39994e-15	Prefrontal cortex
AKAP6	2.40535e-19	-0.535739	0.538	0.806	8.75161e-15	Hippocampus
ABHD3	2.8016e-19	0.401666	0.308	0.073	1.01934e-14	Prefrontal cortex
ARHGAP15	3.51417e-19	0.513138	0.855	0.563	1.2786e-14	Prefrontal cortex
NBPF14	3.58028e-19	0.207936	0.137	0.016	1.30265e-14	Prefrontal cortex
NAIP	3.7694e-19	0.559799	0.735	0.366	1.37146e-14	Prefrontal cortex
ERBB4	3.92423e-19	-0.542352	0.581	0.84	1.42779e-14	Hippocampus
GRIA2	4.06829e-19	-0.784493	0.205	0.588	1.48021e-14	Hippocampus
CLASP2	5.62124e-19	-0.450788	0.658	0.871	2.04523e-14	Hippocampus
PPM1E	5.84682e-19	-0.898544	0.051	0.483	2.12731e-14	Hippocampus
DOCK5	6.78583e-19	-0.44105	0.684	0.851	2.46896e-14	Hippocampus
ANO6	8.2469e-19	0.409703	0.333	0.085	3.00055e-14	Prefrontal cortex
EEF1D	8.80919e-19	0.367208	0.299	0.07	3.20513e-14	Prefrontal cortex
CXCL16	8.92116e-19	0.295737	0.179	0.029	3.24588e-14	Prefrontal cortex
PAPD4	9.19198e-19	-0.871349	0	0.429	3.34441e-14	Hippocampus
DOCK3	9.26485e-19	-0.640865	0.393	0.696	3.37092e-14	Hippocampus
RPS6KA4	9.44246e-19	0.239407	0.154	0.021	3.43554e-14	Prefrontal cortex
FGF14	1.14716e-18	-0.838456	0.111	0.544	4.17382e-14	Hippocampus
CCDC88B	1.15097e-18	0.337094	0.222	0.043	4.18767e-14	Prefrontal cortex
PNPLA6	1.21534e-18	0.30242	0.205	0.037	4.4219e-14	Prefrontal cortex
SH3BP2	1.36889e-18	0.336336	0.248	0.051	4.98055e-14	Prefrontal cortex
TMTC2	1.38326e-18	-0.416311	0.726	0.887	5.03286e-14	Hippocampus
SNTG1	1.41162e-18	-0.861831	0.06	0.498	5.13605e-14	Hippocampus
TPRG1	1.6363e-18	0.385816	0.188	0.032	5.95351e-14	Prefrontal cortex
PLEC	1.64044e-18	0.335641	0.239	0.048	5.96858e-14	Prefrontal cortex
HDAC9	1.88217e-18	0.533857	0.829	0.562	6.84808e-14	Prefrontal cortex
RPL37A	2.01044e-18	0.351479	0.256	0.055	7.31478e-14	Prefrontal cortex
LY96	2.83852e-18	0.235341	0.145	0.02	1.03277e-13	Prefrontal cortex
HSD17B11	2.99831e-18	0.339707	0.282	0.064	1.09091e-13	Prefrontal cortex
MARCKS	3.0022e-18	0.402552	0.35	0.094	1.09232e-13	Prefrontal cortex
EFCAB13	3.0506e-18	0.330669	0.231	0.046	1.10993e-13	Prefrontal cortex
KIFC2	3.06374e-18	0.282133	0.179	0.029	1.11471e-13	Prefrontal cortex
SLC24A2	3.84218e-18	-0.336599	0.821	0.935	1.39794e-13	Hippocampus
GRIN1	3.93882e-18	0.383983	0.282	0.065	1.4331e-13	Prefrontal cortex
45176	4.40825e-18	-0.444829	0.632	0.822	1.6039e-13	Hippocampus
RPS8	4.43186e-18	0.358102	0.239	0.05	1.61249e-13	Prefrontal cortex
BIN2	4.54959e-18	0.288694	0.248	0.051	1.65532e-13	Prefrontal cortex
TLE3	4.65909e-18	0.263991	0.179	0.029	1.69516e-13	Prefrontal cortex
SGK1	5.16623e-18	-0.446594	0.658	0.851	1.87968e-13	Hippocampus
MAP7	5.41048e-18	-0.402621	0.709	0.868	1.96855e-13	Hippocampus
UTRN	5.69334e-18	0.535793	0.513	0.19	2.07147e-13	Prefrontal cortex
UNC5C	6.16642e-18	-0.454353	0.684	0.87	2.24359e-13	Hippocampus
PRAM1	6.40235e-18	0.279631	0.265	0.057	2.32943e-13	Prefrontal cortex
PLEKHA7	6.89239e-18	0.423878	0.308	0.078	2.50773e-13	Prefrontal cortex
NRXN3	7.10989e-18	-0.486531	0.65	0.876	2.58686e-13	Hippocampus
ZNF217	8.24819e-18	0.313543	0.231	0.047	3.00102e-13	Prefrontal cortex
CSK	9.29942e-18	0.247797	0.179	0.03	3.3835e-13	Prefrontal cortex
PLEK	1.22336e-17	0.266302	0.231	0.046	4.45108e-13	Prefrontal cortex
RPS6	1.6162e-17	0.313589	0.231	0.047	5.88037e-13	Prefrontal cortex
KCTD12	2.05011e-17	0.404001	0.342	0.095	7.45912e-13	Prefrontal cortex
UBXN1	2.09635e-17	0.213177	0.128	0.016	7.62737e-13	Prefrontal cortex
RPLP0	2.16364e-17	0.280831	0.248	0.053	7.87219e-13	Prefrontal cortex
MLLT4	2.19119e-17	-0.827633	0	0.405	7.97243e-13	Hippocampus
RGS7	2.31689e-17	-0.823295	0.077	0.486	8.42977e-13	Hippocampus
BRE	2.36112e-17	-0.839755	0	0.405	8.59071e-13	Hippocampus
PARP10	2.37442e-17	0.200271	0.145	0.02	8.63908e-13	Prefrontal cortex
CD83	2.47366e-17	-0.907389	0.043	0.444	9.00015e-13	Hippocampus
C4orf48	2.8411e-17	0.226317	0.137	0.018	1.03371e-12	Prefrontal cortex
DLG1	3.12622e-17	-0.398288	0.684	0.847	1.13744e-12	Hippocampus
GMFG	3.36122e-17	0.267258	0.197	0.036	1.22295e-12	Prefrontal cortex
VAV1	3.51398e-17	0.379537	0.308	0.079	1.27853e-12	Prefrontal cortex
PEX5L	4.51039e-17	-0.425731	0.701	0.853	1.64106e-12	Hippocampus
PIP4K2A	4.54091e-17	-0.207019	0.923	0.945	1.65216e-12	Hippocampus
PLCG2	4.73739e-17	0.503457	0.538	0.204	1.72365e-12	Prefrontal cortex
DHFR	4.74949e-17	0.348338	0.239	0.052	1.72806e-12	Prefrontal cortex
NELL2	5.13446e-17	-0.827765	0.017	0.422	1.86812e-12	Hippocampus
CLCN7	5.66786e-17	0.362014	0.299	0.076	2.06219e-12	Prefrontal cortex
CTSL	5.78392e-17	0.254879	0.171	0.028	2.10442e-12	Prefrontal cortex
CTNND2	6.5611e-17	-0.536142	0.521	0.769	2.38719e-12	Hippocampus
TRIM2	6.56513e-17	-0.463078	0.607	0.809	2.38866e-12	Hippocampus
CSMD3	6.5971e-17	-0.766922	0.137	0.533	2.40029e-12	Hippocampus
CTTNBP2	7.00604e-17	-0.485597	0.607	0.794	2.54908e-12	Hippocampus
SLAIN1	7.99148e-17	-0.544086	0.521	0.807	2.90762e-12	Hippocampus
RACK1	8.13449e-17	0.238864	0.197	0.036	2.95965e-12	Prefrontal cortex
ITGAM	8.47332e-17	0.341224	0.265	0.063	3.08293e-12	Prefrontal cortex
ENTPD1	8.53679e-17	0.518401	0.521	0.194	3.10603e-12	Prefrontal cortex
UGCG	8.64297e-17	0.375402	0.325	0.089	3.14466e-12	Prefrontal cortex
HCK	9.38658e-17	0.423644	0.402	0.125	3.41521e-12	Prefrontal cortex
HPGDS	9.43954e-17	0.335634	0.231	0.05	3.43448e-12	Prefrontal cortex
PTPN2	9.91368e-17	0.464378	0.487	0.174	3.60699e-12	Prefrontal cortex
CEBPD	1.04778e-16	0.479269	0.41	0.133	3.81224e-12	Prefrontal cortex
FCGRT	1.10075e-16	0.372655	0.282	0.071	4.00497e-12	Prefrontal cortex
MGAT4B	1.11941e-16	0.229221	0.111	0.013	4.07287e-12	Prefrontal cortex
PCDH15	1.20307e-16	-0.807702	0.043	0.44	4.37726e-12	Hippocampus
HPS3	1.23696e-16	0.364807	0.308	0.081	4.50056e-12	Prefrontal cortex
LARGE	1.33506e-16	-0.808169	0	0.391	4.85748e-12	Hippocampus
MBNL1	1.46894e-16	0.412512	0.88	0.67	5.34458e-12	Prefrontal cortex
LYL1	1.56844e-16	0.268075	0.145	0.022	5.70659e-12	Prefrontal cortex
RPL4	1.74418e-16	0.300137	0.231	0.05	6.34602e-12	Prefrontal cortex
IRAK2	1.94824e-16	-0.815173	0.12	0.489	7.08848e-12	Hippocampus
CDC42SE1	2.26911e-16	0.392837	0.359	0.104	8.25594e-12	Prefrontal cortex
ST6GALNAC3	2.63789e-16	-0.357438	0.786	0.932	9.59769e-12	Hippocampus
ST8SIA4	2.88603e-16	0.50042	0.462	0.17	1.05005e-11	Prefrontal cortex
SLC2A9	2.96154e-16	0.366756	0.282	0.071	1.07753e-11	Prefrontal cortex
AP1G2	3.129e-16	0.244645	0.128	0.018	1.13845e-11	Prefrontal cortex
ATG16L2	3.51621e-16	0.346685	0.291	0.074	1.27934e-11	Prefrontal cortex
PARP14	4.1187e-16	0.456949	0.359	0.111	1.49855e-11	Prefrontal cortex
NOD1	4.64836e-16	0.200629	0.145	0.022	1.69126e-11	Prefrontal cortex
KIAA0368	5.84182e-16	-0.777602	0	0.38	2.12549e-11	Hippocampus
WASHC1	5.92632e-16	0.412583	0.444	0.147	2.15623e-11	Prefrontal cortex
GRM5	6.01329e-16	-0.78236	0.034	0.418	2.18788e-11	Hippocampus
HS6ST3	8.31086e-16	-0.783362	0.051	0.442	3.02382e-11	Hippocampus
OTUD7A	8.53804e-16	-0.499057	0.521	0.73	3.10648e-11	Hippocampus
PTGS1	8.77011e-16	0.238703	0.171	0.03	3.19092e-11	Prefrontal cortex
NCAM1	9.53436e-16	-0.352744	0.718	0.849	3.46898e-11	Hippocampus
ODZ4	9.5993e-16	-0.808308	0	0.375	3.49261e-11	Hippocampus
XAF1	9.85187e-16	0.320372	0.265	0.065	3.58451e-11	Prefrontal cortex
SIGLEC9	1.03358e-15	0.210911	0.171	0.03	3.76059e-11	Prefrontal cortex
FRMD5	1.09782e-15	-0.311941	0.803	0.901	3.9943e-11	Hippocampus
ZZZ3	1.27282e-15	-0.772328	0	0.373	4.63103e-11	Hippocampus
CLEC5A	1.29328e-15	0.272205	0.137	0.021	4.70548e-11	Prefrontal cortex
NUFIP2	1.33963e-15	0.493916	0.556	0.224	4.8741e-11	Prefrontal cortex
HLA-DPA1	1.43365e-15	0.327076	0.291	0.075	5.21619e-11	Prefrontal cortex
ZNF536	1.59468e-15	-0.525184	0.487	0.764	5.8021e-11	Hippocampus
YBX3	1.98757e-15	0.253572	0.188	0.037	7.23159e-11	Prefrontal cortex
DIP2B	2.45059e-15	-0.278356	0.812	0.896	8.91622e-11	Hippocampus
SELPLG	2.93739e-15	0.282174	0.188	0.037	1.06874e-10	Prefrontal cortex
CHST15	3.11965e-15	0.316969	0.256	0.062	1.13505e-10	Prefrontal cortex
ATP6V0B	3.42965e-15	0.407391	0.333	0.099	1.24784e-10	Prefrontal cortex
CARD19	3.518e-15	0.231618	0.162	0.029	1.27999e-10	Prefrontal cortex
ARRB2	3.57438e-15	0.429357	0.368	0.119	1.3005e-10	Prefrontal cortex
IL17RA	3.8258e-15	0.442183	0.419	0.143	1.39198e-10	Prefrontal cortex
METTL21A	3.86827e-15	0.279015	0.222	0.049	1.40743e-10	Prefrontal cortex
NPL	3.97972e-15	0.479345	0.453	0.167	1.44798e-10	Prefrontal cortex
OGFR	4.09754e-15	0.240246	0.205	0.043	1.49085e-10	Prefrontal cortex
CEBPB	4.10107e-15	0.359783	0.325	0.094	1.49213e-10	Prefrontal cortex
SLC12A7	4.18237e-15	0.211153	0.137	0.021	1.52171e-10	Prefrontal cortex
KIRREL3	4.25817e-15	-0.4964	0.538	0.762	1.54929e-10	Hippocampus
MEF2A	4.86915e-15	0.297762	0.94	0.826	1.77159e-10	Prefrontal cortex
PDE3B	5.58675e-15	-0.506454	0.564	0.765	2.03268e-10	Hippocampus
DPP10	5.69526e-15	-0.694993	0.205	0.552	2.07216e-10	Hippocampus
C16orf62	6.08554e-15	-0.753648	0	0.36	2.21416e-10	Hippocampus
SLC39A10	6.78724e-15	0.402478	0.402	0.132	2.46947e-10	Prefrontal cortex
ADGRG1	6.96219e-15	0.457023	0.436	0.156	2.53312e-10	Prefrontal cortex
B2M	7.91854e-15	0.506421	0.453	0.174	2.88108e-10	Prefrontal cortex
TKT	8.00203e-15	0.270293	0.197	0.041	2.91146e-10	Prefrontal cortex
ARHGAP24	8.12487e-15	0.29457	0.949	0.834	2.95615e-10	Prefrontal cortex
RPL34	8.28624e-15	0.207147	0.137	0.021	3.01487e-10	Prefrontal cortex
PLEKHO1	8.92116e-15	0.346772	0.316	0.09	3.24587e-10	Prefrontal cortex
OOEP	9.37942e-15	0.245982	0.197	0.04	3.41261e-10	Prefrontal cortex
MAP2	9.444e-15	-0.732242	0.12	0.476	3.43611e-10	Hippocampus
GPRIN3	1.01765e-14	0.412852	0.47	0.167	3.70263e-10	Prefrontal cortex
LCP1	1.07351e-14	0.36234	0.291	0.08	3.90586e-10	Prefrontal cortex
LAPTM4A	1.09067e-14	0.279976	0.222	0.051	3.96829e-10	Prefrontal cortex
RAB31	1.12557e-14	-0.536546	0.513	0.698	4.09527e-10	Hippocampus
DLEU7	1.18922e-14	0.326901	0.256	0.066	4.32687e-10	Prefrontal cortex
PLEKHH1	1.28639e-14	-0.570414	0.385	0.666	4.68041e-10	Hippocampus
PLSCR1	1.35073e-14	0.421922	0.368	0.121	4.9145e-10	Prefrontal cortex
DRAM2	1.45367e-14	0.378362	0.316	0.094	5.28904e-10	Prefrontal cortex
ASAH1	1.66005e-14	0.401437	0.385	0.125	6.03991e-10	Prefrontal cortex
PYGL	1.85296e-14	0.270106	0.205	0.045	6.7418e-10	Prefrontal cortex
PTPRE	1.89771e-14	0.511468	0.632	0.316	6.90462e-10	Prefrontal cortex
ZCCHC11	2.21576e-14	-0.731225	0	0.349	8.06184e-10	Hippocampus
SLC1A4	2.35388e-14	0.257612	0.205	0.045	8.56436e-10	Prefrontal cortex
RPL35A	2.48847e-14	0.2138	0.162	0.03	9.05404e-10	Prefrontal cortex
RPS25	2.65194e-14	0.263486	0.162	0.03	9.6488e-10	Prefrontal cortex
RHOG	2.6967e-14	0.259001	0.222	0.051	9.81167e-10	Prefrontal cortex
PKM	2.70265e-14	0.350528	0.333	0.099	9.83332e-10	Prefrontal cortex
SERPINE1	2.7489e-14	-0.859025	0.085	0.439	1.00016e-09	Hippocampus
ADRBK2	2.99767e-14	-0.730852	0	0.347	1.09067e-09	Hippocampus
CLPTM1L	3.11425e-14	0.217916	0.154	0.027	1.13309e-09	Prefrontal cortex
TUBB	3.32813e-14	0.270119	0.205	0.046	1.21091e-09	Prefrontal cortex
KIAA1370	3.66387e-14	-0.719383	0	0.345	1.33306e-09	Hippocampus
DCLK1	3.78168e-14	-0.720729	0.034	0.381	1.37592e-09	Hippocampus
LDLRAD4	4.98494e-14	-0.214279	0.915	0.953	1.81372e-09	Hippocampus
GTF3A	5.14152e-14	0.226446	0.179	0.036	1.87069e-09	Prefrontal cortex
RAPGEF5	5.20323e-14	-0.505521	0.462	0.68	1.89314e-09	Hippocampus
ADAP1	5.46984e-14	0.272507	0.154	0.029	1.99015e-09	Prefrontal cortex
PRKCH	6.21031e-14	-0.596057	0.35	0.647	2.25956e-09	Hippocampus
SERF2	6.52165e-14	0.372351	0.359	0.113	2.37284e-09	Prefrontal cortex
WASHC4	6.58339e-14	0.452181	0.556	0.235	2.3953e-09	Prefrontal cortex
SCN1B	7.00065e-14	0.246242	0.145	0.026	2.54712e-09	Prefrontal cortex
SIPA1	7.27623e-14	0.298796	0.214	0.05	2.64738e-09	Prefrontal cortex
SP140L	7.87416e-14	0.241382	0.205	0.046	2.86493e-09	Prefrontal cortex
TRIM14	8.08725e-14	0.204091	0.162	0.031	2.94247e-09	Prefrontal cortex
ADAM28	1.10956e-13	0.499212	0.684	0.375	4.03704e-09	Prefrontal cortex
NPAS3	1.11372e-13	-0.357059	0.718	0.886	4.05214e-09	Hippocampus
ZYX	1.22076e-13	0.235365	0.137	0.023	4.44161e-09	Prefrontal cortex
FSCN1	1.35183e-13	0.329336	0.291	0.084	4.91852e-09	Prefrontal cortex
AIDA	1.43857e-13	0.329969	0.256	0.07	5.2341e-09	Prefrontal cortex
GRIA1	1.49811e-13	-0.709569	0.026	0.362	5.45073e-09	Hippocampus
SIGLEC10	1.65427e-13	0.302338	0.239	0.061	6.01891e-09	Prefrontal cortex
CX3CR1	1.83322e-13	0.386817	0.291	0.088	6.66997e-09	Prefrontal cortex
PDE4B	1.91031e-13	-0.217711	0.915	0.962	6.95047e-09	Hippocampus
SPI1	2.09551e-13	0.319093	0.274	0.078	7.6243e-09	Prefrontal cortex
SIRPA	2.10496e-13	0.377157	0.333	0.107	7.65867e-09	Prefrontal cortex
SAMD9L	2.114e-13	0.282815	0.214	0.051	7.69157e-09	Prefrontal cortex
ZBTB20	2.35278e-13	-0.21917	0.88	0.955	8.56034e-09	Hippocampus
NARF	2.38579e-13	0.275924	0.231	0.058	8.68046e-09	Prefrontal cortex
GLTSCR1L	2.46725e-13	-0.699254	0	0.328	8.97685e-09	Hippocampus
MX1	2.65369e-13	0.242361	0.137	0.024	9.65518e-09	Prefrontal cortex
SPOCK3	2.77647e-13	-0.402999	0.641	0.834	1.01019e-08	Hippocampus
ARL5A	2.82425e-13	0.281655	0.299	0.086	1.02758e-08	Prefrontal cortex
BAG6	2.92022e-13	0.231217	0.145	0.027	1.06249e-08	Prefrontal cortex
MAPK10	3.13747e-13	-0.617032	0.265	0.583	1.14154e-08	Hippocampus
INPPL1	3.15301e-13	0.290559	0.214	0.052	1.14719e-08	Prefrontal cortex
NUCB1	3.18582e-13	0.228211	0.171	0.035	1.15913e-08	Prefrontal cortex
EPHA6	3.51152e-13	-0.690984	0.06	0.399	1.27763e-08	Hippocampus
PLXND1	3.61282e-13	0.278648	0.239	0.062	1.31449e-08	Prefrontal cortex
VPS28	3.69999e-13	0.280253	0.239	0.063	1.3462e-08	Prefrontal cortex
RP11-701H24.9	3.75294e-13	-0.68231	0	0.324	1.36547e-08	Hippocampus
SH3RF3	4.25152e-13	0.496192	0.65	0.351	1.54687e-08	Prefrontal cortex
CACNA2D1	4.26528e-13	-0.541596	0.385	0.669	1.55188e-08	Hippocampus
TNFAIP8	4.30719e-13	0.239132	0.188	0.041	1.56713e-08	Prefrontal cortex
MECOM	4.37519e-13	0.209415	0.128	0.021	1.59187e-08	Prefrontal cortex
ELL2	4.56646e-13	-0.437551	0.59	0.79	1.66146e-08	Hippocampus
CALR	4.71813e-13	0.283211	0.197	0.046	1.71664e-08	Prefrontal cortex
PRPF4B	4.93686e-13	0.393293	0.487	0.191	1.79623e-08	Prefrontal cortex
GPHN	4.96517e-13	-0.44009	0.538	0.777	1.80653e-08	Hippocampus
ENG	5.20036e-13	0.261484	0.188	0.042	1.8921e-08	Prefrontal cortex
NEK6	5.45341e-13	0.211422	0.145	0.027	1.98417e-08	Prefrontal cortex
DDX60L	5.60087e-13	0.288632	0.256	0.07	2.03782e-08	Prefrontal cortex
CSGALNACT1	5.88987e-13	-0.430885	0.658	0.883	2.14297e-08	Hippocampus
CIITA	6.37494e-13	0.329579	0.299	0.09	2.31946e-08	Prefrontal cortex
DOCK2	7.24587e-13	0.450047	0.786	0.451	2.63634e-08	Prefrontal cortex
RPS7	7.39681e-13	0.214801	0.162	0.033	2.69126e-08	Prefrontal cortex
KYNU	7.68848e-13	0.330274	0.299	0.091	2.79738e-08	Prefrontal cortex
SAMHD1	8.52804e-13	0.402265	0.376	0.134	3.10284e-08	Prefrontal cortex
FASTK	9.90489e-13	0.215851	0.145	0.027	3.6038e-08	Prefrontal cortex
TMEM165	1.06795e-12	-0.294655	0.752	0.859	3.88562e-08	Hippocampus
GCA	1.07549e-12	0.288671	0.282	0.082	3.91305e-08	Prefrontal cortex
DNM3	1.21016e-12	-0.311162	0.744	0.883	4.40305e-08	Hippocampus
HMOX1	1.25862e-12	0.257027	0.205	0.05	4.57936e-08	Prefrontal cortex
FAM19A1	1.2854e-12	-0.669435	0.026	0.343	4.67682e-08	Hippocampus
FAM134B	1.29818e-12	-0.668867	0	0.313	4.72331e-08	Hippocampus
ANKZF1	1.32218e-12	0.277758	0.214	0.053	4.81062e-08	Prefrontal cortex
HIST1H2AC	1.43226e-12	0.395626	0.291	0.092	5.21112e-08	Prefrontal cortex
ZNRF2	1.43871e-12	0.423078	0.427	0.168	5.23461e-08	Prefrontal cortex
DEF6	1.68832e-12	0.283423	0.222	0.057	6.14279e-08	Prefrontal cortex
BSG	1.88803e-12	0.293147	0.231	0.061	6.86942e-08	Prefrontal cortex
PKD1	1.91536e-12	0.30497	0.299	0.092	6.96884e-08	Prefrontal cortex
HELZ	1.96028e-12	0.451424	0.59	0.289	7.13228e-08	Prefrontal cortex
CMKLR1	1.98889e-12	0.280452	0.239	0.064	7.23637e-08	Prefrontal cortex
ATP8B4	2.09675e-12	0.446508	0.761	0.479	7.62882e-08	Prefrontal cortex
ZCCHC6	2.14405e-12	-0.662012	0	0.309	7.8009e-08	Hippocampus
GNS	2.22376e-12	0.230774	0.205	0.05	8.09094e-08	Prefrontal cortex
TLN1	2.31608e-12	0.26244	0.222	0.057	8.42684e-08	Prefrontal cortex
MLLT6	2.33993e-12	0.310565	0.282	0.085	8.51359e-08	Prefrontal cortex
PALM2	2.35025e-12	-0.546997	0.385	0.653	8.55116e-08	Hippocampus
PPM1B	2.55412e-12	-0.540745	0.333	0.578	9.2929e-08	Hippocampus
PSD3	2.55969e-12	-0.496177	0.444	0.701	9.31319e-08	Hippocampus
DNAJC6	2.5811e-12	-0.409181	0.564	0.735	9.39108e-08	Hippocampus
KLF7	2.77568e-12	-0.563622	0.316	0.563	1.0099e-07	Hippocampus
ARRDC1	2.78764e-12	0.210519	0.145	0.028	1.01425e-07	Prefrontal cortex
CHKA	2.80458e-12	-0.437496	0.513	0.676	1.02042e-07	Hippocampus
TSPAN14	2.81075e-12	0.37737	0.402	0.149	1.02266e-07	Prefrontal cortex
RALYL	2.85496e-12	-0.645203	0.094	0.434	1.03875e-07	Hippocampus
BTG1	3.08325e-12	0.256509	0.188	0.044	1.12181e-07	Prefrontal cortex
TENM2	3.2519e-12	-0.66062	0.094	0.419	1.18317e-07	Hippocampus
TRIM9	3.28518e-12	-0.63796	0.205	0.486	1.19528e-07	Hippocampus
PCED1B	3.58771e-12	0.31614	0.256	0.074	1.30535e-07	Prefrontal cortex
RP11-219A15.1	3.75116e-12	-0.641246	0	0.303	1.36482e-07	Hippocampus
KCNAB1	3.76541e-12	-0.659163	0.145	0.453	1.37001e-07	Hippocampus
RNF44	3.7663e-12	0.220854	0.128	0.023	1.37033e-07	Prefrontal cortex
CD63	3.90424e-12	0.22591	0.188	0.044	1.42052e-07	Prefrontal cortex
TNFRSF1A	4.03463e-12	0.290505	0.248	0.071	1.46796e-07	Prefrontal cortex
C10orf76	4.37759e-12	-0.64048	0	0.302	1.59274e-07	Hippocampus
TBC1D9	4.44214e-12	0.336963	0.308	0.1	1.61623e-07	Prefrontal cortex
CADPS	4.57432e-12	-0.652339	0.017	0.322	1.66432e-07	Hippocampus
PLCB1	4.79553e-12	-0.634482	0.128	0.456	1.74481e-07	Hippocampus
ATP8B1	5.01106e-12	0.223991	0.171	0.038	1.82322e-07	Prefrontal cortex
LAP3	5.47064e-12	0.23727	0.222	0.058	1.99044e-07	Prefrontal cortex
PPFIA2	5.52503e-12	-0.551054	0.35	0.615	2.01023e-07	Hippocampus
AUTS2	6.55104e-12	-0.242782	0.838	0.917	2.38353e-07	Hippocampus
TRERF1	6.60195e-12	0.256594	0.214	0.055	2.40205e-07	Prefrontal cortex
DNAJB2	6.62924e-12	0.362435	0.462	0.18	2.41198e-07	Prefrontal cortex
PIK3R6	6.79726e-12	0.206754	0.12	0.021	2.47312e-07	Prefrontal cortex
POLG	7.80291e-12	0.239296	0.197	0.048	2.83901e-07	Prefrontal cortex
FERMT3	7.80771e-12	0.202392	0.137	0.026	2.84076e-07	Prefrontal cortex
NR4A3	8.07398e-12	-0.753804	0.009	0.31	2.93764e-07	Hippocampus
CDC37	8.19425e-12	0.252511	0.231	0.063	2.9814e-07	Prefrontal cortex
HNRNPA1	8.47863e-12	0.272089	0.231	0.063	3.08486e-07	Prefrontal cortex
ATP8A1	8.68772e-12	-0.411336	0.547	0.725	3.16094e-07	Hippocampus
TLR5	9.6193e-12	0.274078	0.222	0.059	3.49988e-07	Prefrontal cortex
ARAP1	1.02704e-11	0.33233	0.359	0.126	3.73677e-07	Prefrontal cortex
TNFSF13B	1.08672e-11	0.237623	0.179	0.042	3.95391e-07	Prefrontal cortex
TAB2	1.15824e-11	0.462204	0.667	0.377	4.21413e-07	Prefrontal cortex
VOPP1	1.16513e-11	0.389274	0.376	0.141	4.2392e-07	Prefrontal cortex
MOB1A	1.33303e-11	0.316777	0.248	0.073	4.85011e-07	Prefrontal cortex
MGEA5	1.35538e-11	-0.619329	0	0.291	4.93143e-07	Hippocampus
TRAF3IP3	1.37779e-11	0.214434	0.154	0.033	5.01297e-07	Prefrontal cortex
PRR13	1.43238e-11	0.204859	0.128	0.024	5.21157e-07	Prefrontal cortex
ZNF117	1.47057e-11	0.225273	0.154	0.033	5.35051e-07	Prefrontal cortex
IPCEF1	1.55497e-11	-0.417472	0.615	0.73	5.65762e-07	Hippocampus
ARHGAP20	1.57055e-11	0.260383	0.214	0.056	5.7143e-07	Prefrontal cortex
PDE1C	1.59029e-11	-0.351189	0.658	0.776	5.78612e-07	Hippocampus
MIB2	1.66663e-11	0.207262	0.154	0.033	6.06388e-07	Prefrontal cortex
NCK2	1.76879e-11	0.453666	0.675	0.37	6.43558e-07	Prefrontal cortex
BROX	1.79078e-11	0.22434	0.231	0.063	6.51558e-07	Prefrontal cortex
APAF1	1.83456e-11	0.35045	0.316	0.109	6.67487e-07	Prefrontal cortex
FKBP5	1.91822e-11	-0.239833	0.863	0.937	6.97926e-07	Hippocampus
RGL2	1.98403e-11	0.237913	0.179	0.043	7.21869e-07	Prefrontal cortex
EPB41L3	2.00463e-11	0.423468	0.538	0.245	7.29366e-07	Prefrontal cortex
AC109326.1	2.0056e-11	-0.642989	0	0.287	7.29718e-07	Hippocampus
ZMAT3	2.02726e-11	0.298896	0.291	0.092	7.376e-07	Prefrontal cortex
RPS20	2.14401e-11	0.205229	0.222	0.059	7.80077e-07	Prefrontal cortex
IDH1	2.22551e-11	0.22099	0.197	0.049	8.09731e-07	Prefrontal cortex
GRM7	2.30311e-11	-0.628381	0.077	0.377	8.37965e-07	Hippocampus
A2M	2.44826e-11	0.412343	0.453	0.19	8.90777e-07	Prefrontal cortex
RGS12	2.58115e-11	0.354476	0.402	0.154	9.39127e-07	Prefrontal cortex
MAN1C1	2.66015e-11	0.266472	0.274	0.084	9.6787e-07	Prefrontal cortex
TNIP1	2.70003e-11	0.204752	0.137	0.027	9.82378e-07	Prefrontal cortex
CCDC50	2.75859e-11	0.367975	0.368	0.143	1.00369e-06	Prefrontal cortex
IQCJ-SCHIP1	2.77197e-11	-0.541744	0.299	0.566	1.00855e-06	Hippocampus
GAA	2.92721e-11	0.281196	0.265	0.081	1.06504e-06	Prefrontal cortex
GSAP	2.99662e-11	0.3671	0.393	0.154	1.09029e-06	Prefrontal cortex
RPL37	3.04624e-11	0.26883	0.214	0.058	1.10835e-06	Prefrontal cortex
RPS6KB2	3.09968e-11	0.259342	0.171	0.04	1.12779e-06	Prefrontal cortex
TTLL7	3.12641e-11	-0.278154	0.752	0.854	1.13751e-06	Hippocampus
RGS19	3.14562e-11	0.201466	0.145	0.03	1.1445e-06	Prefrontal cortex
HSPA1A	3.31744e-11	0.562771	0.368	0.161	1.20702e-06	Prefrontal cortex
SP100	3.69387e-11	0.422379	0.573	0.295	1.34398e-06	Prefrontal cortex
CHMP1A	3.80537e-11	0.233145	0.137	0.028	1.38455e-06	Prefrontal cortex
HEATR3	3.96448e-11	0.264258	0.214	0.059	1.44244e-06	Prefrontal cortex
SPCS3	4.0823e-11	0.237362	0.214	0.058	1.4853e-06	Prefrontal cortex
TYMP	4.22991e-11	0.213257	0.171	0.04	1.53901e-06	Prefrontal cortex
ADIPOR2	4.44031e-11	-0.451294	0.462	0.633	1.61556e-06	Hippocampus
EIF4A1	4.49134e-11	0.266067	0.205	0.055	1.63413e-06	Prefrontal cortex
STAT6	4.7617e-11	0.27287	0.265	0.081	1.7325e-06	Prefrontal cortex
GNAI2	4.8561e-11	0.316704	0.316	0.108	1.76684e-06	Prefrontal cortex
KIAA1551	5.13269e-11	0.373255	0.35	0.134	1.86748e-06	Prefrontal cortex
ARNTL	5.39503e-11	0.208436	0.171	0.04	1.96293e-06	Prefrontal cortex
H1FX	5.49992e-11	0.211174	0.128	0.025	2.00109e-06	Prefrontal cortex
DAAM2	5.8782e-11	-0.571704	0.274	0.547	2.13872e-06	Hippocampus
RIN2	5.99163e-11	-0.490771	0.444	0.625	2.17999e-06	Hippocampus
MBD3	5.99441e-11	0.213739	0.137	0.028	2.18101e-06	Prefrontal cortex
KCND2	6.18308e-11	-0.613447	0.068	0.373	2.24965e-06	Hippocampus
SLC7A7	6.41762e-11	0.2134	0.171	0.041	2.33499e-06	Prefrontal cortex
DHRS3	6.62404e-11	0.238885	0.214	0.059	2.41009e-06	Prefrontal cortex
WBP2	6.79599e-11	0.21685	0.222	0.062	2.47265e-06	Prefrontal cortex
COX5B	6.86069e-11	0.202294	0.171	0.041	2.49619e-06	Prefrontal cortex
LIMCH1	7.37604e-11	-0.382891	0.573	0.735	2.6837e-06	Hippocampus
USP6NL	7.50465e-11	0.435942	0.479	0.225	2.73049e-06	Prefrontal cortex
LYST	7.67517e-11	0.39161	0.598	0.292	2.79253e-06	Prefrontal cortex
PTPN18	7.79566e-11	0.272764	0.291	0.094	2.83637e-06	Prefrontal cortex
FAM49B	7.81792e-11	0.332457	0.838	0.64	2.84447e-06	Prefrontal cortex
PCBP1	8.9461e-11	0.219728	0.188	0.048	3.25495e-06	Prefrontal cortex
MAMDC2	9.1991e-11	0.233065	0.222	0.062	3.347e-06	Prefrontal cortex
HSPBAP1	9.53342e-11	0.322273	0.333	0.119	3.46864e-06	Prefrontal cortex
ST3GAL6	9.56917e-11	0.38424	0.402	0.165	3.48165e-06	Prefrontal cortex
FRYL	9.69205e-11	-0.296165	0.735	0.849	3.52635e-06	Hippocampus
PXK	1.08038e-10	-0.434518	0.47	0.66	3.93086e-06	Hippocampus
DCC	1.10278e-10	-0.614649	0.06	0.342	4.01236e-06	Hippocampus
PCDH7	1.12614e-10	-0.607013	0.06	0.348	4.09736e-06	Hippocampus
SUCLG2	1.17896e-10	0.395937	0.513	0.238	4.28951e-06	Prefrontal cortex
RREB1	1.4354e-10	0.405433	0.427	0.183	5.22255e-06	Prefrontal cortex
EPSTI1	1.47955e-10	0.354761	0.291	0.102	5.3832e-06	Prefrontal cortex
PTOV1	1.49241e-10	0.239423	0.162	0.039	5.42998e-06	Prefrontal cortex
EIF4A2	1.60658e-10	0.335854	0.393	0.152	5.84539e-06	Prefrontal cortex
CREB5	1.65238e-10	-0.349028	0.615	0.731	6.01201e-06	Hippocampus
PPM1G	1.6698e-10	0.241391	0.197	0.053	6.07539e-06	Prefrontal cortex
ADAMTS18	1.71717e-10	-0.629154	0.085	0.361	6.24775e-06	Hippocampus
CACNB2	1.97897e-10	-0.590212	0.051	0.335	7.2003e-06	Hippocampus
PTPRK	2.15447e-10	-0.348031	0.624	0.79	7.83882e-06	Hippocampus
CTNNA2	2.20813e-10	-0.578928	0.188	0.479	8.03406e-06	Hippocampus
POLR2F	2.20923e-10	-0.549869	0.308	0.538	8.03806e-06	Hippocampus
B3GAT3	2.32657e-10	0.21004	0.162	0.039	8.46497e-06	Prefrontal cortex
HSP90B1	2.4541e-10	0.315997	0.291	0.1	8.92899e-06	Prefrontal cortex
HNRNPH1	2.50492e-10	0.378498	0.513	0.237	9.11389e-06	Prefrontal cortex
PRUNE2	2.55821e-10	-0.296838	0.718	0.799	9.30779e-06	Hippocampus
GATS	2.65487e-10	-0.566442	0	0.262	9.65949e-06	Hippocampus
ENO1	2.72709e-10	0.265463	0.299	0.101	9.92225e-06	Prefrontal cortex
SYNJ2	2.76097e-10	-0.535081	0.282	0.519	1.00455e-05	Hippocampus
ENGASE	2.8517e-10	0.251049	0.154	0.037	1.03756e-05	Prefrontal cortex
ARL6IP4	2.89313e-10	0.26565	0.231	0.07	1.05264e-05	Prefrontal cortex
LRRC16A	2.8932e-10	-0.593781	0	0.261	1.05266e-05	Hippocampus
ENPP2	2.99712e-10	-0.443398	0.436	0.661	1.09047e-05	Hippocampus
ERICH1	3.03398e-10	0.305862	0.308	0.111	1.10388e-05	Prefrontal cortex
DLC1	3.05981e-10	-0.438355	0.462	0.673	1.11328e-05	Hippocampus
RABAC1	3.16151e-10	0.211758	0.162	0.039	1.15028e-05	Prefrontal cortex
ARMC9	3.18479e-10	0.264725	0.222	0.066	1.15875e-05	Prefrontal cortex
EGR3	3.26687e-10	-0.592338	0.017	0.281	1.18862e-05	Hippocampus
AGBL4	3.41426e-10	-0.603367	0.068	0.337	1.24224e-05	Hippocampus
SH3GL3	3.81255e-10	-0.441432	0.444	0.672	1.38716e-05	Hippocampus
PHACTR1	4.04802e-10	-0.484862	0.376	0.592	1.47283e-05	Hippocampus
ARHGAP30	4.06222e-10	0.20623	0.188	0.05	1.478e-05	Prefrontal cortex
MFSD12	4.07013e-10	0.269427	0.248	0.079	1.48088e-05	Prefrontal cortex
LRRC4C	4.17498e-10	-0.534255	0.265	0.537	1.51902e-05	Hippocampus
KIAA0930	4.39085e-10	0.357395	0.453	0.191	1.59757e-05	Prefrontal cortex
DAB1	5.00174e-10	-0.57013	0.145	0.427	1.81983e-05	Hippocampus
NCKAP1L	5.04025e-10	0.313691	0.385	0.148	1.83385e-05	Prefrontal cortex
MDGA2	5.15869e-10	-0.586853	0.171	0.448	1.87694e-05	Hippocampus
TMX1	5.26679e-10	0.216839	0.171	0.044	1.91627e-05	Prefrontal cortex
GRIP1	5.26819e-10	-0.580339	0.077	0.337	1.91678e-05	Hippocampus
HECW2	5.49447e-10	-0.48957	0.342	0.567	1.99911e-05	Hippocampus
BIN1	5.66404e-10	0.420424	0.718	0.42	2.0608e-05	Prefrontal cortex
FKBP8	6.01155e-10	0.234473	0.205	0.059	2.18724e-05	Prefrontal cortex
CYHR1	6.17901e-10	0.239445	0.205	0.059	2.24817e-05	Prefrontal cortex
ZC3HAV1	6.5095e-10	0.340082	0.342	0.132	2.36842e-05	Prefrontal cortex
SPG20	6.59595e-10	-0.546548	0	0.253	2.39987e-05	Hippocampus
MT2A	6.63921e-10	0.284368	0.239	0.075	2.41561e-05	Prefrontal cortex
TCHP	7.04191e-10	0.258378	0.222	0.068	2.56213e-05	Prefrontal cortex
ATM	7.08525e-10	0.388004	0.752	0.485	2.5779e-05	Prefrontal cortex
SYNE1	7.11841e-10	-0.587892	0.162	0.411	2.58996e-05	Hippocampus
PPM1F	7.16236e-10	0.205078	0.137	0.031	2.60595e-05	Prefrontal cortex
MYO1F	7.70287e-10	0.346025	0.479	0.207	2.80261e-05	Prefrontal cortex
ERCC6	7.80367e-10	0.212486	0.231	0.07	2.83929e-05	Prefrontal cortex
TNFRSF10D	8.20708e-10	0.214188	0.179	0.048	2.98606e-05	Prefrontal cortex
PKP4	8.51969e-10	-0.448234	0.427	0.625	3.0998e-05	Hippocampus
SCD5	8.82141e-10	-0.402138	0.479	0.659	3.20958e-05	Hippocampus
OSBPL1A	9.46669e-10	-0.410945	0.479	0.652	3.44436e-05	Hippocampus
PARP8	9.52643e-10	0.396783	0.487	0.231	3.4661e-05	Prefrontal cortex
PTK2	1.00018e-09	-0.3427	0.641	0.819	3.63905e-05	Hippocampus
USP15	1.02855e-09	0.405471	0.692	0.417	3.74228e-05	Prefrontal cortex
APMAP	1.03927e-09	0.268195	0.308	0.109	3.7813e-05	Prefrontal cortex
SAMSN1	1.04699e-09	0.392856	0.513	0.256	3.80935e-05	Prefrontal cortex
CDC14A	1.0715e-09	0.238124	0.231	0.072	3.89855e-05	Prefrontal cortex
OTUB1	1.10707e-09	0.243943	0.179	0.049	4.02796e-05	Prefrontal cortex
DERA	1.14345e-09	0.243107	0.248	0.08	4.16034e-05	Prefrontal cortex
C10orf90	1.14968e-09	-0.380683	0.547	0.73	4.183e-05	Hippocampus
MLEC	1.22615e-09	0.208259	0.205	0.059	4.46121e-05	Prefrontal cortex
TNS3	1.31197e-09	0.383577	0.496	0.233	4.77348e-05	Prefrontal cortex
UNC93B1	1.34026e-09	0.238472	0.197	0.057	4.8764e-05	Prefrontal cortex
RP1-5O6.7	1.48523e-09	-0.533171	0	0.244	5.40385e-05	Hippocampus
VSIR	1.55805e-09	0.348784	0.41	0.173	5.66883e-05	Prefrontal cortex
CMTM6	1.5876e-09	0.27146	0.333	0.123	5.77633e-05	Prefrontal cortex
KANK1	1.72295e-09	-0.479159	0.368	0.58	6.26878e-05	Hippocampus
ZNF618	1.72886e-09	0.327137	0.248	0.086	6.29028e-05	Prefrontal cortex
TMEFF2	1.79962e-09	-0.432199	0.436	0.648	6.54772e-05	Hippocampus
ANP32A	2.0243e-09	0.351062	0.393	0.171	7.36522e-05	Prefrontal cortex
IL1RAP	2.05754e-09	-0.583572	0.214	0.458	7.48615e-05	Hippocampus
TYK2	2.06706e-09	0.215556	0.162	0.042	7.52079e-05	Prefrontal cortex
CNPY3	2.1027e-09	0.259921	0.248	0.082	7.65045e-05	Prefrontal cortex
APBB1IP	2.1546e-09	0.354813	0.855	0.606	7.83931e-05	Prefrontal cortex
CNTNAP5	2.17693e-09	-0.543349	0.043	0.296	7.92053e-05	Hippocampus
CFLAR	2.20533e-09	0.337839	0.462	0.206	8.02387e-05	Prefrontal cortex
GAPDH	2.38323e-09	0.364999	0.427	0.194	8.67114e-05	Prefrontal cortex
PGM5	2.48569e-09	0.372563	0.402	0.179	9.04392e-05	Prefrontal cortex
SLCO3A1	2.51399e-09	-0.417159	0.453	0.642	9.14691e-05	Hippocampus
TRAK1	2.77358e-09	0.347479	0.487	0.222	0.000100914	Prefrontal cortex
RAPGEF3	2.83587e-09	0.292193	0.222	0.072	0.00010318	Prefrontal cortex
SPECC1	2.87073e-09	-0.408029	0.444	0.626	0.000104449	Hippocampus
OSBPL3	3.00223e-09	0.39335	0.547	0.274	0.000109233	Prefrontal cortex
JAK2	3.21494e-09	0.386297	0.538	0.276	0.000116973	Prefrontal cortex
AGPAT4	3.39851e-09	-0.482099	0.359	0.557	0.000123651	Hippocampus
LGALS8	3.48951e-09	0.225853	0.154	0.04	0.000126962	Prefrontal cortex
SSBP2	3.49333e-09	0.372451	0.709	0.466	0.000127101	Prefrontal cortex
EIF2S2	3.56403e-09	0.218518	0.256	0.086	0.000129674	Prefrontal cortex
ALPK1	3.87114e-09	0.355429	0.402	0.178	0.000140847	Prefrontal cortex
TBRG1	4.18733e-09	0.277892	0.308	0.114	0.000152352	Prefrontal cortex
RP11-437B10.1	4.34066e-09	-0.503033	0	0.233	0.00015793	Hippocampus
TRANK1	4.45611e-09	0.2322	0.231	0.074	0.000162131	Prefrontal cortex
DDB2	4.52289e-09	0.215905	0.197	0.058	0.000164561	Prefrontal cortex
CNTN5	4.56149e-09	-0.541196	0.051	0.3	0.000165965	Hippocampus
ENOX1	4.70465e-09	-0.365803	0.556	0.704	0.000171174	Hippocampus
IFNGR1	4.72761e-09	0.376431	0.59	0.322	0.000172009	Prefrontal cortex
DOK6	4.94514e-09	-0.540169	0.034	0.278	0.000179924	Hippocampus
RPL29	5.14445e-09	0.231388	0.256	0.087	0.000187176	Prefrontal cortex
RP11-792A8.5	5.39434e-09	-0.515826	0	0.231	0.000196268	Hippocampus
ADAMTS10	5.62021e-09	0.212558	0.179	0.051	0.000204486	Prefrontal cortex
TGOLN2	5.84088e-09	0.202974	0.256	0.085	0.000212514	Prefrontal cortex
LY86	5.85481e-09	0.342382	0.419	0.183	0.000213022	Prefrontal cortex
EEF1A1	6.00535e-09	0.325376	0.376	0.156	0.000218499	Prefrontal cortex
RIMS2	6.01506e-09	-0.52477	0.068	0.325	0.000218852	Hippocampus
NISCH	6.17815e-09	0.212992	0.239	0.078	0.000224786	Prefrontal cortex
ATRNL1	6.26342e-09	-0.529218	0.111	0.366	0.000227888	Hippocampus
ETV5	6.3174e-09	0.301002	0.274	0.1	0.000229852	Prefrontal cortex
ATF6B	6.54238e-09	0.200747	0.214	0.066	0.000238038	Prefrontal cortex
TRPM2	6.60279e-09	0.331266	0.419	0.185	0.000240236	Prefrontal cortex
GRID1	6.70828e-09	-0.442617	0.402	0.601	0.000244074	Hippocampus
MFSD1	6.92238e-09	0.306767	0.368	0.151	0.000251864	Prefrontal cortex
EPS8	7.09174e-09	0.393991	0.538	0.288	0.000258026	Prefrontal cortex
UBE2G2	7.13515e-09	0.279671	0.342	0.132	0.000259605	Prefrontal cortex
PFKL	7.22799e-09	0.262956	0.231	0.077	0.000262983	Prefrontal cortex
ZNF791	7.3898e-09	0.233367	0.239	0.08	0.000268871	Prefrontal cortex
RPL14	7.45627e-09	0.228881	0.239	0.079	0.000271289	Prefrontal cortex
AK5	7.58837e-09	-0.433075	0.376	0.6	0.000276095	Hippocampus
BNIP3L	7.94493e-09	0.329948	0.427	0.191	0.000289068	Prefrontal cortex
CERCAM	8.05226e-09	-0.44882	0.427	0.646	0.000292973	Hippocampus
EVA1C	8.24969e-09	-0.514945	0.197	0.435	0.000300157	Hippocampus
PRKG1	8.51871e-09	-0.529887	0.043	0.284	0.000309945	Hippocampus
IRF2BP2	8.64263e-09	0.275894	0.248	0.087	0.000314454	Prefrontal cortex
DTNBP1	8.66718e-09	0.303555	0.291	0.11	0.000315347	Prefrontal cortex
MAX	8.86704e-09	0.273488	0.35	0.136	0.000322618	Prefrontal cortex
CC2D1A	9.22703e-09	0.203202	0.188	0.055	0.000335716	Prefrontal cortex
GPM6A	9.31534e-09	-0.508704	0.145	0.405	0.000338929	Hippocampus
HADHA	9.58537e-09	0.261532	0.265	0.095	0.000348754	Prefrontal cortex
FAIM2	9.76088e-09	0.274454	0.256	0.093	0.00035514	Prefrontal cortex
C17orf63	9.7609e-09	-0.498646	0	0.225	0.00035514	Hippocampus
RNF149	9.77537e-09	0.372399	0.59	0.309	0.000355667	Prefrontal cortex
EDIL3	1.00335e-08	-0.29418	0.709	0.859	0.000365057	Hippocampus
FAM105A	1.02981e-08	-0.491475	0	0.224	0.000374688	Hippocampus
CLK1	1.09557e-08	0.361295	0.393	0.182	0.000398612	Prefrontal cortex
RHBDF2	1.09815e-08	0.362658	0.701	0.412	0.000399551	Prefrontal cortex
USP54	1.13882e-08	-0.385284	0.453	0.619	0.000414347	Hippocampus
RP11-566D24.2	1.14611e-08	-0.502546	0	0.223	0.000417	Hippocampus
RP11-258C19.5	1.24169e-08	-0.485956	0	0.222	0.000451776	Hippocampus
SKAP2	1.24252e-08	0.365407	0.701	0.431	0.000452079	Prefrontal cortex
KDM1A	1.27951e-08	0.211741	0.239	0.08	0.000465537	Prefrontal cortex
DDIT4	1.28665e-08	0.29719	0.248	0.089	0.000468136	Prefrontal cortex
RASGRF2	1.31814e-08	-0.532555	0.154	0.389	0.000479593	Hippocampus
MAPK8IP1	1.33861e-08	0.236572	0.231	0.077	0.00048704	Prefrontal cortex
EIF2AK4	1.35909e-08	0.226562	0.256	0.09	0.000494491	Prefrontal cortex
LPP	1.36634e-08	0.329741	0.829	0.608	0.00049713	Prefrontal cortex
MAGI1	1.43896e-08	-0.414304	0.419	0.615	0.000523551	Hippocampus
EEF2	1.46834e-08	0.225153	0.222	0.074	0.000534239	Prefrontal cortex
FAM63B	1.49615e-08	-0.480086	0	0.22	0.00054436	Hippocampus
RUNX1	1.49813e-08	0.365708	0.769	0.558	0.00054508	Prefrontal cortex
CARD8	1.54649e-08	0.306475	0.333	0.136	0.000562674	Prefrontal cortex
PEAK1	1.54967e-08	-0.349241	0.564	0.683	0.000563832	Hippocampus
TPT1	1.56913e-08	0.314099	0.359	0.149	0.000570913	Prefrontal cortex
CD53	1.58986e-08	0.352921	0.513	0.256	0.000578453	Prefrontal cortex
PLXNB2	1.63959e-08	0.210409	0.171	0.049	0.000596547	Prefrontal cortex
DOCK8	1.67829e-08	0.27236	0.846	0.711	0.000610628	Prefrontal cortex
FGF12	1.68211e-08	-0.516276	0.077	0.314	0.000612021	Hippocampus
IPO8	1.74352e-08	0.241109	0.248	0.087	0.000634361	Prefrontal cortex
MT3	1.75e-08	0.311154	0.368	0.156	0.00063672	Prefrontal cortex
EPHA5	1.75083e-08	-0.495761	0.017	0.24	0.000637023	Hippocampus
P4HB	1.8137e-08	0.221692	0.171	0.049	0.000659897	Prefrontal cortex
PHF11	1.83366e-08	0.226094	0.239	0.082	0.000667159	Prefrontal cortex
GALNT13	1.85232e-08	-0.494028	0.274	0.489	0.00067395	Hippocampus
DSCAML1	1.8581e-08	-0.456281	0.333	0.531	0.000676051	Hippocampus
RNF213	1.87575e-08	0.357195	0.496	0.259	0.000682473	Prefrontal cortex
ATP10D	1.95188e-08	0.236998	0.256	0.091	0.000710173	Prefrontal cortex
ZFP36	2.00237e-08	0.239075	0.214	0.07	0.000728542	Prefrontal cortex
SNX24	2.00529e-08	0.332137	0.342	0.147	0.000729604	Prefrontal cortex
LARP7	2.01934e-08	0.2561	0.231	0.08	0.000734717	Prefrontal cortex
TBC1D14	2.06306e-08	0.348497	0.436	0.208	0.000750625	Prefrontal cortex
RPL41	2.06726e-08	0.299093	0.299	0.116	0.000752152	Prefrontal cortex
ST6GALNAC5	2.11052e-08	-0.50932	0.06	0.295	0.000767892	Hippocampus
MAML2	2.15276e-08	0.284313	0.949	0.762	0.000783259	Prefrontal cortex
C5orf42	2.16786e-08	-0.481753	0	0.216	0.000788754	Hippocampus
ROBO1	2.20394e-08	-0.433439	0.393	0.601	0.00080188	Hippocampus
NAGK	2.2337e-08	0.232914	0.205	0.067	0.000812708	Prefrontal cortex
ATP6V1B2	2.32254e-08	0.31354	0.385	0.171	0.000845033	Prefrontal cortex
GNG2	2.3256e-08	0.258384	0.282	0.106	0.000846145	Prefrontal cortex
XPO1	2.33558e-08	0.351357	0.444	0.22	0.000849777	Prefrontal cortex
FCGR1B	2.33987e-08	0.264998	0.179	0.055	0.000851339	Prefrontal cortex
SKIV2L2	2.40899e-08	-0.470374	0	0.215	0.000876487	Hippocampus
C12orf75	2.53043e-08	0.213109	0.179	0.054	0.00092067	Prefrontal cortex
HK1	2.57718e-08	0.243158	0.256	0.092	0.000937679	Prefrontal cortex
PABPN1	2.57799e-08	0.305248	0.299	0.119	0.000937977	Prefrontal cortex
FAM192A	2.86766e-08	0.261612	0.265	0.1	0.00104337	Prefrontal cortex
MIA2	2.87353e-08	0.308006	0.368	0.163	0.0010455	Prefrontal cortex
PHACTR2	2.94031e-08	0.305211	0.333	0.136	0.0010698	Prefrontal cortex
CNDP1	3.10608e-08	-0.479367	0.291	0.504	0.00113012	Hippocampus
SNAP25	3.18097e-08	-0.508133	0.145	0.387	0.00115736	Hippocampus
UHRF1BP1	3.19389e-08	0.248072	0.265	0.097	0.00116207	Prefrontal cortex
PRKCD	3.38115e-08	0.219724	0.214	0.07	0.0012302	Prefrontal cortex
CFL1	3.47676e-08	0.279104	0.291	0.114	0.00126498	Prefrontal cortex
GS1-114I9.3	3.47868e-08	-0.471429	0	0.211	0.00126568	Hippocampus
ADD3	3.50262e-08	-0.484271	0.222	0.439	0.00127439	Hippocampus
SNCA	3.73359e-08	0.361648	0.53	0.269	0.00135843	Prefrontal cortex
PPP1R9A	3.81377e-08	-0.484275	0.214	0.448	0.0013876	Hippocampus
CTNND1	3.88187e-08	0.250427	0.308	0.12	0.00141238	Prefrontal cortex
DISC1	4.07471e-08	0.370769	0.718	0.463	0.00148254	Prefrontal cortex
IGSF11	4.08305e-08	-0.471694	0.265	0.487	0.00148558	Hippocampus
PPM1H	4.17913e-08	-0.482463	0.248	0.466	0.00152053	Hippocampus
PGGT1B	4.22095e-08	0.206557	0.222	0.075	0.00153575	Prefrontal cortex
PDE8A	4.46943e-08	-0.298563	0.632	0.749	0.00162616	Hippocampus
MYO1D	4.54939e-08	-0.424139	0.385	0.559	0.00165525	Hippocampus
SNX13	4.63599e-08	0.35292	0.547	0.294	0.00168676	Prefrontal cortex
SYT17	4.64514e-08	0.251099	0.231	0.082	0.00169009	Prefrontal cortex
SLC38A2	4.86923e-08	0.341087	0.436	0.217	0.00177162	Prefrontal cortex
RPN1	4.94093e-08	0.209681	0.179	0.055	0.00179771	Prefrontal cortex
LAMTOR4	4.98004e-08	0.214397	0.197	0.064	0.00181194	Prefrontal cortex
LRRC69	4.98596e-08	0.208698	0.179	0.055	0.00181409	Prefrontal cortex
LRRFIP1	5.00189e-08	0.327086	0.436	0.206	0.00181989	Prefrontal cortex
SLCO2B1	5.04736e-08	0.361948	0.684	0.42	0.00183643	Prefrontal cortex
SPHKAP	5.05332e-08	-0.466007	0.009	0.222	0.0018386	Hippocampus
WIPI2	5.0872e-08	0.21458	0.231	0.08	0.00185093	Prefrontal cortex
AES	5.11251e-08	0.238439	0.188	0.06	0.00186014	Prefrontal cortex
RIMS1	5.24501e-08	-0.488175	0.06	0.288	0.00190834	Hippocampus
XRN2	5.34314e-08	0.295308	0.41	0.182	0.00194405	Prefrontal cortex
M6PR	5.49457e-08	0.214399	0.205	0.068	0.00199914	Prefrontal cortex
GPC5	5.58163e-08	-0.487067	0.085	0.326	0.00203082	Hippocampus
FAM35A	5.85356e-08	-0.466787	0	0.205	0.00212976	Hippocampus
MMS22L	5.93514e-08	0.243739	0.248	0.09	0.00215944	Prefrontal cortex
ATF7IP	6.11142e-08	0.348582	0.564	0.296	0.00222358	Prefrontal cortex
TMEM2	6.32592e-08	-0.452759	0	0.204	0.00230162	Hippocampus
TNK2	6.66256e-08	0.260243	0.256	0.096	0.00242411	Prefrontal cortex
BCAS3	6.69631e-08	-0.298063	0.624	0.717	0.00243639	Hippocampus
KCNJ3	6.71687e-08	-0.470912	0.026	0.243	0.00244387	Hippocampus
RNF145	6.75279e-08	0.315901	0.444	0.212	0.00245693	Prefrontal cortex
SLC6A6	6.81122e-08	0.200485	0.179	0.056	0.00247819	Prefrontal cortex
HEATR5B	7.0785e-08	0.313204	0.402	0.184	0.00257544	Prefrontal cortex
PTBP3	7.12215e-08	0.293316	0.402	0.182	0.00259132	Prefrontal cortex
NTRK2	7.48312e-08	-0.459921	0.274	0.479	0.00272266	Hippocampus
ARHGEF1	7.94027e-08	0.213463	0.205	0.069	0.00288899	Prefrontal cortex
MOBP	8.51933e-08	-0.339707	0.538	0.683	0.00309967	Hippocampus
TMC6	8.8154e-08	0.288875	0.308	0.127	0.0032074	Prefrontal cortex
BACH1	9.03656e-08	0.374958	0.615	0.4	0.00328786	Prefrontal cortex
STK25	9.1712e-08	0.254239	0.171	0.054	0.00333685	Prefrontal cortex
GRIN2B	9.29523e-08	-0.473922	0.043	0.265	0.00338198	Hippocampus
DNAJC13	1.0307e-07	0.289174	0.368	0.166	0.00375011	Prefrontal cortex
CSRNP3	1.03643e-07	-0.468989	0.094	0.328	0.00377093	Hippocampus
FNIP2	1.04871e-07	-0.349573	0.53	0.635	0.00381562	Hippocampus
RYR3	1.13645e-07	-0.462568	0.017	0.219	0.00413485	Hippocampus
GRAMD3	1.14241e-07	-0.444768	0	0.197	0.00415655	Hippocampus
LRFN5	1.22788e-07	-0.467092	0.043	0.256	0.00446753	Hippocampus
TLR2	1.31265e-07	0.352693	0.564	0.348	0.00477594	Prefrontal cortex
SAMD12	1.31678e-07	-0.330269	0.538	0.668	0.00479097	Hippocampus
SNX27	1.3308e-07	0.27562	0.368	0.162	0.00484199	Prefrontal cortex
FAM168A	1.36501e-07	0.361048	0.53	0.288	0.00496644	Prefrontal cortex
ZNF124	1.42392e-07	0.240708	0.248	0.094	0.0051808	Prefrontal cortex
CNTN1	1.42698e-07	-0.473523	0.145	0.382	0.00519193	Hippocampus
DGKB	1.45858e-07	-0.457135	0.026	0.236	0.00530691	Hippocampus
SNX5	1.47788e-07	0.204114	0.179	0.058	0.00537713	Prefrontal cortex
GRIA4	1.48957e-07	-0.507962	0.154	0.365	0.00541965	Hippocampus
LPGAT1	1.5006e-07	-0.373233	0.462	0.61	0.00545979	Hippocampus
C9orf3	1.52716e-07	-0.354518	0.487	0.629	0.00555643	Hippocampus
KHDRBS3	1.55095e-07	-0.385366	0.444	0.622	0.00564297	Hippocampus
ASTN2	1.60599e-07	-0.438963	0.325	0.524	0.00584324	Hippocampus
SEPW1	1.63163e-07	-0.433432	0	0.193	0.00593653	Hippocampus
CDC42BPA	1.66051e-07	-0.315684	0.564	0.698	0.00604161	Hippocampus
TRIM22	1.727e-07	0.276615	0.308	0.132	0.00628353	Prefrontal cortex
TMX3	1.73355e-07	0.22451	0.265	0.102	0.00630735	Prefrontal cortex
ATP10B	1.7458e-07	-0.44382	0.282	0.489	0.00635191	Hippocampus
SPSB3	1.78875e-07	0.203715	0.179	0.058	0.0065082	Prefrontal cortex
PARVG	1.80071e-07	0.270879	0.239	0.091	0.00655171	Prefrontal cortex
UGGT1	1.81609e-07	0.231529	0.274	0.108	0.00660765	Prefrontal cortex
HGS	1.92607e-07	0.201333	0.171	0.054	0.00700782	Prefrontal cortex
TMEM63A	1.93952e-07	-0.486476	0.197	0.395	0.00705673	Hippocampus
NAALADL2	2.1486e-07	-0.35441	0.513	0.675	0.00781748	Hippocampus
EPB41L2	2.20218e-07	0.207259	0.897	0.799	0.0080124	Prefrontal cortex
CCNH	2.22951e-07	-0.28746	0.641	0.73	0.00811184	Hippocampus
CCL4L2	2.26671e-07	-0.480515	0	0.19	0.00824719	Hippocampus
KCNQ5	2.29377e-07	-0.463273	0.111	0.324	0.00834564	Hippocampus
NFKBIZ	2.32105e-07	0.249675	0.282	0.115	0.00844489	Prefrontal cortex
C1QTNF3-AMACR	2.3753e-07	-0.430858	0.299	0.509	0.0086423	Hippocampus
VPS29	2.46703e-07	0.21739	0.256	0.098	0.00897603	Prefrontal cortex
RBM12B	2.57671e-07	0.204585	0.222	0.081	0.0093751	Prefrontal cortex
GRAMD1A	2.72041e-07	0.204469	0.179	0.059	0.00989793	Prefrontal cortex
GUK1	2.74423e-07	0.210464	0.248	0.094	0.00998459	Prefrontal cortex
DUSP22	2.75425e-07	0.212459	0.214	0.076	0.0100211	Prefrontal cortex
STX7	2.82497e-07	0.330379	0.581	0.324	0.0102784	Prefrontal cortex
CCM2	2.86301e-07	0.278302	0.427	0.195	0.0104168	Prefrontal cortex
BCAS1	2.9168e-07	-0.378938	0.427	0.584	0.0106125	Hippocampus
CLMN	2.98157e-07	-0.319922	0.53	0.65	0.0108482	Hippocampus
NFKBID	2.99737e-07	-0.465919	0.034	0.232	0.0109056	Hippocampus
TMEM156	3.07488e-07	-0.41515	0.376	0.537	0.0111877	Hippocampus
CCL3L3	3.14227e-07	-0.457306	0	0.186	0.0114328	Hippocampus
LNPEP	3.22484e-07	0.283001	0.393	0.187	0.0117333	Prefrontal cortex
FLI1	3.23741e-07	0.334337	0.598	0.336	0.011779	Prefrontal cortex
RASSF3	3.25231e-07	0.248262	0.256	0.101	0.0118332	Prefrontal cortex
PDCD10	3.26139e-07	0.228016	0.265	0.104	0.0118662	Prefrontal cortex
ANO4	3.33615e-07	-0.357763	0.487	0.63	0.0121382	Hippocampus
AFF3	3.44848e-07	-0.466489	0.06	0.267	0.012547	Hippocampus
UBC	3.46248e-07	0.340827	0.402	0.21	0.0125979	Prefrontal cortex
CCL3	3.51543e-07	-0.499692	0.017	0.209	0.0127905	Hippocampus
SYK	3.53574e-07	0.338051	0.547	0.306	0.0128644	Prefrontal cortex
SRRM2	3.67678e-07	0.320249	0.573	0.321	0.0133776	Prefrontal cortex
BAZ2A	3.73928e-07	0.206302	0.256	0.099	0.013605	Prefrontal cortex
KALRN	3.80269e-07	-0.450612	0.111	0.326	0.0138357	Hippocampus
CTSB	3.80544e-07	0.353447	0.607	0.372	0.0138457	Prefrontal cortex
KCTD8	3.89682e-07	-0.463858	0.188	0.404	0.0141782	Hippocampus
SEC14L5	3.93344e-07	-0.475007	0.12	0.32	0.0143114	Hippocampus
PIEZO1	3.96639e-07	0.226045	0.239	0.092	0.0144313	Prefrontal cortex
TUBA1A	3.97763e-07	-0.451038	0.162	0.383	0.0144722	Hippocampus
ARAP2	3.99207e-07	-0.25719	0.641	0.746	0.0145248	Hippocampus
MSR1	3.99658e-07	0.36873	0.462	0.244	0.0145412	Prefrontal cortex
HSP90AB1	4.08383e-07	0.311582	0.376	0.18	0.0148586	Prefrontal cortex
RPS9	4.18873e-07	0.26156	0.282	0.118	0.0152403	Prefrontal cortex
CDH18	4.20099e-07	-0.437976	0.043	0.242	0.0152849	Hippocampus
WNT5A	4.42723e-07	0.202615	0.171	0.056	0.016108	Prefrontal cortex
ANKIB1	4.45421e-07	-0.319078	0.504	0.626	0.0162062	Hippocampus
RP11-106M3.2	4.45637e-07	-0.420579	0	0.182	0.0162141	Hippocampus
GABRG2	4.53765e-07	-0.419891	0.017	0.21	0.0165098	Hippocampus
CDK5RAP3	4.58085e-07	0.217411	0.239	0.09	0.016667	Prefrontal cortex
NSFL1C	4.74731e-07	0.205559	0.197	0.069	0.0172726	Prefrontal cortex
RRBP1	4.84812e-07	0.201332	0.274	0.109	0.0176394	Prefrontal cortex
MGAT4C	4.88799e-07	-0.438398	0.026	0.215	0.0177845	Hippocampus
DSCAM	4.96527e-07	-0.381168	0.427	0.635	0.0180657	Hippocampus
KCNQ1	4.97296e-07	0.293609	0.385	0.187	0.0180936	Prefrontal cortex
PFKFB3	4.977e-07	0.279996	0.333	0.15	0.0181083	Prefrontal cortex
VTI1A	5.03679e-07	0.311334	0.709	0.494	0.0183258	Prefrontal cortex
ALOX5	5.09061e-07	0.283963	0.376	0.175	0.0185217	Prefrontal cortex
USP45	5.19201e-07	0.221876	0.197	0.07	0.0188906	Prefrontal cortex
TMEM57	5.43522e-07	-0.403011	0	0.18	0.0197755	Hippocampus
HIST2H2BF	5.46508e-07	0.239902	0.222	0.085	0.0198841	Prefrontal cortex
TMEM163	5.48611e-07	0.411622	0.368	0.2	0.0199607	Prefrontal cortex
ASIC2	5.50894e-07	-0.437087	0.026	0.213	0.0200437	Hippocampus
IL6R	5.69343e-07	0.266043	0.333	0.148	0.020715	Prefrontal cortex
SMEK1	6.15094e-07	-0.394425	0	0.178	0.0223796	Hippocampus
PURA	6.17857e-07	0.262752	0.316	0.141	0.0224801	Prefrontal cortex
TRAM1	6.23029e-07	0.203192	0.214	0.078	0.0226683	Prefrontal cortex
H2AFY	6.5802e-07	0.306402	0.402	0.198	0.0239414	Prefrontal cortex
NDUFS7	6.68108e-07	0.203331	0.188	0.065	0.0243084	Prefrontal cortex
NRG1	6.95545e-07	-0.424756	0.017	0.199	0.0253067	Hippocampus
RASSF8	6.97689e-07	0.355238	0.521	0.308	0.0253847	Prefrontal cortex
FAM107B	6.99266e-07	-0.312774	0.538	0.622	0.0254421	Hippocampus
CHD1L	7.35598e-07	0.232135	0.342	0.149	0.026764	Prefrontal cortex
RCSD1	7.50719e-07	0.284018	0.41	0.197	0.0273142	Prefrontal cortex
GRIN2A	7.58355e-07	-0.43662	0.085	0.289	0.027592	Hippocampus
SCAF4	7.65218e-07	0.250001	0.325	0.143	0.0278417	Prefrontal cortex
ZDHHC2	7.65821e-07	0.218258	0.299	0.125	0.0278636	Prefrontal cortex
TUBA1B	7.81233e-07	0.300443	0.35	0.166	0.0284244	Prefrontal cortex
C14orf145	7.87035e-07	-0.407636	0	0.175	0.0286355	Hippocampus
MANBA	7.9348e-07	0.316303	0.538	0.298	0.02887	Prefrontal cortex
COTL1	8.24663e-07	0.25447	0.299	0.128	0.0300046	Prefrontal cortex
GPX1	8.26688e-07	-0.410595	0	0.175	0.0300782	Hippocampus
CMIP	8.44435e-07	0.329458	0.607	0.366	0.0307239	Prefrontal cortex
SLC4A10	8.45272e-07	-0.428639	0.051	0.249	0.0307544	Hippocampus
EIF1	8.50463e-07	0.269133	0.376	0.173	0.0309433	Prefrontal cortex
STK32B	8.85352e-07	0.256322	0.239	0.096	0.0322126	Prefrontal cortex
C9orf72	9.33736e-07	0.26798	0.308	0.137	0.0339731	Prefrontal cortex
LDB2	9.46401e-07	-0.42124	0.034	0.222	0.0344339	Hippocampus
SORT1	9.69812e-07	-0.278025	0.59	0.695	0.0352856	Hippocampus
AGAP1	9.70941e-07	-0.205359	0.752	0.812	0.0353267	Hippocampus
C16orf52	1.00583e-06	-0.387248	0	0.172	0.036596	Hippocampus
FAM193B	1.01238e-06	0.218427	0.239	0.094	0.0368344	Prefrontal cortex
METTL9	1.04128e-06	0.249266	0.256	0.106	0.0378861	Prefrontal cortex
RBMS1	1.05236e-06	0.286278	0.325	0.151	0.0382892	Prefrontal cortex
PIK3CA	1.07708e-06	0.279601	0.427	0.216	0.0391885	Prefrontal cortex
STK39	1.08888e-06	-0.449245	0.205	0.386	0.039618	Hippocampus
CADM1	1.09486e-06	-0.347229	0.47	0.64	0.0398354	Hippocampus
CDH20	1.11439e-06	-0.307436	0.556	0.671	0.0405459	Hippocampus
C6orf62	1.15458e-06	0.304868	0.41	0.21	0.0420082	Prefrontal cortex
ZNF100	1.16311e-06	0.206127	0.197	0.072	0.0423186	Prefrontal cortex
NBEA	1.16368e-06	-0.349158	0.47	0.61	0.0423394	Hippocampus
KIAA1217	1.19223e-06	-0.41927	0.043	0.235	0.0433783	Hippocampus
DCP2	1.19534e-06	0.234094	0.308	0.134	0.0434914	Prefrontal cortex
RNF144B	1.19706e-06	0.223305	0.239	0.095	0.043554	Prefrontal cortex
SNX14	1.19852e-06	0.235879	0.368	0.169	0.0436068	Prefrontal cortex
GABRB2	1.22097e-06	-0.43476	0.068	0.257	0.0444237	Hippocampus
USP53	1.30193e-06	-0.408434	0.436	0.564	0.0473693	Hippocampus
SND1	1.31326e-06	0.322379	0.496	0.287	0.0477817	Prefrontal cortex
MAP3K5	1.31437e-06	0.3198	0.556	0.32	0.0478222	Prefrontal cortex
KCTD16	1.3251e-06	-0.438325	0.085	0.279	0.0482124	Hippocampus

## Sheet: Fig.5c
ID	Description	GeneRatio	BgRatio	pvalue	p.adjust	qvalue	Region	Count	geneID
GO:0050808	synapse organization	36/253	483/18870	5.29886e-17	7.429e-14	6.18293e-14	Hippocampus	36	ADGRB3/PTPRD/NRXN1/NRG3/ROBO2/ANK3/HOMER1/NLGN1/NEGR1/ERBB4/DLG1/CTNND2/CTTNBP2/GRM5/KIRREL3/GRIA1/GPHN/DNM3/PPFIA2/CACNB2/CTNNA2/LRRC4C/IL1RAP/CNTN5/GRID1/GPM6A/SNAP25/NTRK2/GRIN2B/LRFN5/TUBA1A/GABRG2/DSCAM/ASIC2/SORT1/GABRB2
GO:0007409	axonogenesis	27/253	448/18870	7.58007e-11	2.36161e-08	1.9655e-08	Hippocampus	27	NRXN1/ROBO2/ANK3/UNC5C/NRXN3/NCAM1/DIP2B/MAP2/DCLK1/EPHA6/KLF7/AUTS2/DCC/CTNNA2/LRRC4C/DAB1/PTK2/CNTN5/PRKG1/EPHA5/DSCAML1/ROBO1/SNAP25/NTRK2/CNTN1/KALRN/DSCAM
GO:0007215	glutamate receptor signaling pathway	11/253	50/18870	4.76887e-11	1.67149e-08	1.39113e-08	Hippocampus	11	GRIK2/HOMER1/GRIA2/GRM5/GRIA1/PLCB1/GRM7/GRID1/GRIN2B/GRIA4/GRIN2A
GO:0098742	cell-cell adhesion via plasma-membrane adhesion molecules	21/253	279/18870	1.96961e-10	4.60231e-08	3.83037e-08	Hippocampus	21	PCDH9/PTPRD/CADM2/ROBO2/MBP/NLGN1/PCDH15/KIRREL3/TENM2/PCDH7/LRRC4C/DAB1/IL1RAP/DSCAML1/ROBO1/IGSF11/LRFN5/CDH18/DSCAM/CADM1/CDH20
GO:0019933	cAMP-mediated signaling	5/253	53/18870	0.000707043	0.012314	0.0102485	Hippocampus	5	PDE4D/AKAP6/PEX5L/PDE3B/EPHA5
GO:0001774	microglial cell activation	16/858	49/18870	2.37459e-10	2.37094e-08	1.87275e-08	Prefrontal cortex	16	ITGB2/C1QA/TREM2/AIF1/LRRK2/CTSC/GRN/PTPRC/TYROBP/ITGAM/CX3CR1/ATM/JAK2/IFNGR1/SNCA/TLR2
GO:0050764	regulation of phagocytosis	23/858	100/18870	8.92732e-11	1.03001e-08	8.13587e-09	Prefrontal cortex	23	BTK/C3/CYBA/CD300A/TREM2/GAS6/PYCARD/FCER1G/IL15/PTPRC/FCGR1A/ANO6/CSK/PLCG2/RACK1/HCK/PLSCR1/SIRPA/CALR/DOCK2/NCKAP1L/TLR2/SYK
GO:0002495	antigen processing and presentation of peptide antigen via MHC class II	14/858	35/18870	1.38259e-10	1.4955e-08	1.18126e-08	Prefrontal cortex	14	HLA-DRB5/HLA-DRB1/HLA-DRA/TREM2/PYCARD/CD74/FCER1G/HLA-DQB1/HLA-DMB/CTSS/CTSL/HLA-DPA1/B2M/UNC93B1
GO:0032722	positive regulation of chemokine production	14/858	72/18870	3.71078e-06	0.000101402	8.00953e-05	Prefrontal cortex	14	DDX3X/TLR7/LGALS9/AIF1/PYCARD/CD74/CSF1R/IL4R/IL17RA/HMOX1/TLR2/SYK/WNT5A/IL6R
GO:0007042	lysosomal lumen acidification	5/858	22/18870	0.00265017	0.023048	0.0182051	Prefrontal cortex	5	ATP6AP1/ATP6AP2/TCIRG1/GRN/ATP6V0B
GO:0038096	Fc-gamma receptor signaling pathway involved in phagocytosis	5/858	26/18870	0.00569614	0.0416946	0.0329337	Prefrontal cortex	5	PTPRC/VAV1/HCK/PRKCD/SYK
GO:0002758	innate immune response-activating signaling pathway	38/858	255/18870	1.05747e-10	1.19356e-08	9.42772e-09	Prefrontal cortex	38	RPS6KA3/XIAP/DDX3X/BTK/STMP1/UFD1/BRCC3/TLR7/CD14/CYBA/HSPA1B/CD300A/TREM2/NINJ1/CASP1/PYCARD/TRIM25/TLR1/CTSS/TYROBP/RNF135/NAIP/LY96/PLCG2/HCK/NOD1/ARRB2/TLR5/TNIP1/HSPA1A/USP15/UNC93B1/ALPK1/CARD8/NAGK/TLR2/NFKBIZ/SYK
GO:0045785	positive regulation of cell adhesion	56/858	482/18870	1.12177e-10	1.2392e-08	9.78818e-09	Prefrontal cortex	56	AFDN/CARMIL1/HLA-DRB5/ITGB2/HLA-DRB1/HLA-A/HLA-DRA/CORO1A/LGALS9/AIF1/CD81/LILRB1/CD4/PYCARD/CD74/ACTB/HLA-DQB1/HLA-DMB/RASAL3/TNFRSF14/IL15/PTAFR/PTPRC/IL4R/HLA-E/RPS3/CCDC88B/UTRN/CSK/VAV1/HLA-DPA1/ADGRG1/B2M/SIRPA/CALR/PIK3R6/TNFSF13B/NCK2/RREB1/NCKAP1L/ATM/PPM1F/VSIR/TYK2/APBB1IP/JAK2/RUNX1/DOCK8/P4HB/DISC1/NFKBIZ/SYK/PIEZO1/WNT5A/ALOX5/PIK3CA
GO:0001909	leukocyte mediated cytotoxicity	27/858	140/18870	1.58259e-10	1.6769e-08	1.32455e-08	Prefrontal cortex	27	FCGR3A/HPRT1/HLA-DRB1/HLA-A/HLA-DRA/CORO1A/LGALS9/LILRB1/CTSH/CTSC/HLA-B/HLA-C/PTPRC/TYROBP/HLA-E/FCGR1A/VAV1/ITGAM/ARRB2/B2M/TUBB/CX3CR1/SPI1/PIK3R6/LYST/NCKAP1L/STX7
GO:0050900	leukocyte migration	49/858	396/18870	1.92922e-10	2.0033e-08	1.58237e-08	Prefrontal cortex	49	MSN/MOSPD2/CD99/ITGB2/RPS19/CORO1A/LGALS9/CD300A/TREM2/AIF1/CD81/NINJ1/GAS6/RPL13A/MMP14/PYCARD/CD74/FCER1G/PIK3CD/CSF1R/TNFRSF14/PIK3CG/GPSM3/PECAM1/PTAFR/ITGAL/ANO6/CXCL16/PLEC/VAV1/HCK/SELPLG/IL17RA/CX3CR1/SPI1/SIRPA/CALR/HMOX1/BSG/CMKLR1/LYST/NCKAP1L/TRPM2/EPS8/DOCK8/SYK/WNT5A/ALOX5/IL6R
GO:0019884	antigen processing and presentation of exogenous antigen	16/858	49/18870	2.37459e-10	2.37094e-08	1.87275e-08	Prefrontal cortex	16	HLA-DRB5/HLA-DRB1/HLA-A/HLA-DRA/CD74/FCER1G/HLA-DQB1/HLA-DMB/CTSS/HLA-E/FCGR1A/CTSL/HLA-DPA1/B2M/UNC93B1/LNPEP
GO:0050727	regulation of inflammatory response	51/858	425/18870	2.47081e-10	2.42046e-08	1.91187e-08	Prefrontal cortex	51	NEAT1/TMSB4X/HAMP/ARMH4/XIAP/BTK/TLR7/HLA-DRB1/RPS19/CEBPA/C3/APOE/TREM2/CD81/NINJ1/LRRK2/CASP1/PYCARD/GSDMD/CASP4/CTSC/IL10RA/PIK3CG/GPSM3/IL15/GRN/PTPRC/HLA-E/FCGR1A/ALOX5AP/NAIP/PLCG2/HCK/PTPN2/IL17RA/CEBPB/SIGLEC10/SIRPA/TNFRSF1A/TNIP1/ATM/JAK2/RHBDF2/ZFP36/PRKCD/SNCA/TLR2/NFKBIZ/SYK/WNT5A/ALOX5
GO:0045862	positive regulation of proteolysis	45/858	350/18870	3.09157e-10	2.97248e-08	2.3479e-08	Prefrontal cortex	45	COP1/PRKN/OGT/TAF1/DDX3X/BCAP31/ATP5IF1/CEBPA/APOE/IFI16/LGALS9/HSPA1B/TREM2/LRRK2/CASP1/MMP14/CTSH/PYCARD/CTSC/CTSS/LAPTM5/ELOB/RCN3/GRN/RPS3/GRIN1/CTSL/RACK1/NOD1/BAG6/SH3RF3/DNAJB2/APAF1/TNIP1/HSPA1A/ENO1/PPM1F/VSIR/JAK2/CARD8/SNCA/DISC1/SYK/RNF144B/MAP3K5
GO:0061900	glial cell activation	17/858	57/18870	3.26363e-10	3.08086e-08	2.43351e-08	Prefrontal cortex	17	ITGB2/C1QA/TREM2/AIF1/LRRK2/CTSC/LRP1/GRN/PTPRC/TYROBP/ITGAM/CX3CR1/ATM/JAK2/IFNGR1/SNCA/TLR2
GO:0002504	antigen processing and presentation of peptide or polysaccharide antigen via MHC class II	14/858	37/18870	3.34278e-10	3.09923e-08	2.44802e-08	Prefrontal cortex	14	HLA-DRB5/HLA-DRB1/HLA-DRA/TREM2/PYCARD/CD74/FCER1G/HLA-DQB1/HLA-DMB/CTSS/CTSL/HLA-DPA1/B2M/UNC93B1
GO:0002819	regulation of adaptive immune response	33/858	208/18870	3.43088e-10	3.12511e-08	2.46846e-08	Prefrontal cortex	33	WAS/BTK/SHLD2/SHLD1/JAK3/HLA-DRB1/HLA-A/HLA-DRA/C3/TREM2/CD81/LILRB1/CD4/PYCARD/HLA-B/TNFRSF14/ADCY7/HLA-C/PTPRC/IL4R/HLA-E/FCGR1A/B2M/TNFSF13B/STAT6/NCKAP1L/SAMSN1/TYK2/JAK2/EIF2AK4/NFKBIZ/DUSP22/STX7
GO:0034976	response to endoplasmic reticulum stress	38/858	266/18870	3.70143e-10	3.31342e-08	2.6172e-08	Prefrontal cortex	38	PRKN/ECPAS/DDX3X/BCAP31/UFD1/MBTPS2/CCND1/LRRK2/TRIM25/CASP4/GRINA/AUP1/RCN3/MARCKS/UBXN1/RACK1/PTPN2/NOD1/CEBPB/BAG6/CALR/ANKZF1/DNAJB2/NCK2/APAF1/MAN1C1/HSPA1A/HSP90B1/TMX1/PARP8/ATF6B/UBE2G2/EIF2AK4/P4HB/UGGT1/CDK5RAP3/ALOX5/MAP3K5
GO:0002275	myeloid cell activation involved in immune response	22/858	98/18870	3.77288e-10	3.32014e-08	2.62251e-08	Prefrontal cortex	22	BTK/ITGB2/LGALS9/FES/CD300A/TREM2/LAT2/PYCARD/FCER1G/PIK3CD/PIK3CG/GRN/PTAFR/IL4R/TYROBP/PRAM1/PLCG2/ITGAM/CX3CR1/SPI1/DOCK2/SYK
GO:0016032	viral process	51/858	432/18870	4.42129e-10	3.82589e-08	3.02199e-08	Prefrontal cortex	51	PRKN/DDX3X/BST2/GRK2/ZDHHC9/HLA-DRB1/APOE/IFI16/LGALS9/HSPA1B/PARP9/CD81/GAS6/CD4/MGAT4A/TRIM25/CD74/EIF3G/RPSA/CSF1R/TNFRSF14/MGAT1/USF2/PARP10/CTSL/MGAT4B/ATG16L2/CLEC5A/SELPLG/PLSCR1/TRIM14/MX1/VPS28/CIITA/BSG/TNIP1/HSPA1A/CHMP1A/SPCS3/USP6NL/PCBP1/ZC3HAV1/EEF1A1/EIF2AK4/P4HB/ZFP36/LARP7/CFL1/TRIM22/CTSB/HSP90AB1
GO:0002429	immune response-activating cell surface receptor signaling pathway	42/858	318/18870	5.29116e-10	4.50356e-08	3.55727e-08	Prefrontal cortex	42	BTK/CD14/HLA-DRB1/HLA-A/CYBA/CD300A/TREM2/CD81/NINJ1/BLNK/LAT2/FYB1/FCER1G/PIK3CD/TLR1/CMTM3/HLA-DQB1/LAPTM5/PTPRC/NFATC2/TYROBP/MNDA/RPS3/LY96/PRAM1/CSK/VAV1/PLCG2/HCK/PTPN2/SLC39A10/PLSCR1/BAG6/CMKLR1/TLR5/NCKAP1L/PRKCD/TLR2/NFKBIZ/DUSP22/SYK/PIK3CA
GO:0042098	T cell proliferation	33/858	213/18870	6.46214e-10	5.32786e-08	4.20836e-08	Prefrontal cortex	33	MSN/TMEM131L/VSIG4/HLA-DRB1/HLA-A/CORO1A/LGALS9/AIF1/CD81/LILRB1/PYCARD/HLA-DMB/RASAL3/TNFRSF14/PIK3CG/IL15/PTPRC/HLA-E/RPS3/CCDC88B/RPS6/HLA-DPA1/CEBPB/DOCK2/TNFSF13B/NCK2/NCKAP1L/VSIR/TYK2/JAK2/MAPK8IP1/DOCK8/SYK
GO:0002269	leukocyte activation involved in inflammatory response	16/858	52/18870	6.46485e-10	5.32786e-08	4.20836e-08	Prefrontal cortex	16	ITGB2/C1QA/TREM2/AIF1/LRRK2/CTSC/GRN/PTPRC/TYROBP/ITGAM/CX3CR1/ATM/JAK2/IFNGR1/SNCA/TLR2
GO:0002221	pattern recognition receptor signaling pathway	35/858	236/18870	6.60724e-10	5.36012e-08	4.23385e-08	Prefrontal cortex	35	RPS6KA3/XIAP/DDX3X/BTK/STMP1/UFD1/BRCC3/TLR7/CD14/CYBA/HSPA1B/CD300A/TREM2/NINJ1/CASP1/PYCARD/TRIM25/TLR1/CTSS/RNF135/NAIP/LY96/PLCG2/NOD1/ARRB2/TLR5/TNIP1/HSPA1A/USP15/UNC93B1/ALPK1/CARD8/NAGK/TLR2/NFKBIZ
GO:0070665	positive regulation of leukocyte proliferation	28/858	166/18870	1.81394e-09	1.44892e-07	1.14447e-07	Prefrontal cortex	28	CSF2RA/BST2/BTK/FCGR3A/HLA-A/CORO1A/LGALS9/AIF1/CD81/PYCARD/CD74/HLA-DMB/RASAL3/CSF1R/IL15/PTPRC/NFATC2/HLA-E/RPS3/CCDC88B/HLA-DPA1/SLC39A10/TNFSF13B/NCK2/NCKAP1L/TYK2/JAK2/SYK
GO:0001906	cell killing	33/858	223/18870	2.15225e-09	1.69311e-07	1.33735e-07	Prefrontal cortex	33	HAMP/FCGR3A/HPRT1/HLA-DRB1/HLA-A/RPS19/HLA-DRA/C3/CORO1A/LGALS9/NINJ1/LILRB1/CTSH/CTSC/HLA-B/HLA-C/PTPRC/TYROBP/HLA-E/FCGR1A/VAV1/ITGAM/ARRB2/B2M/TUBB/CX3CR1/SPI1/PIK3R6/LYST/NCKAP1L/GAPDH/STX7/SYK
GO:0150076	neuroinflammatory response	19/858	82/18870	3.37792e-09	2.61764e-07	2.06762e-07	Prefrontal cortex	19	LARGE1/ITGB2/C1QA/TREM2/AIF1/LRRK2/CTSC/LRP1/GRN/PTPRC/TYROBP/PLCG2/ITGAM/CX3CR1/ATM/JAK2/IFNGR1/SNCA/TLR2
GO:0050777	negative regulation of immune response	31/858	205/18870	3.88288e-09	2.96469e-07	2.34175e-07	Prefrontal cortex	31	VSIG4/JAK3/HLA-DRB1/HLA-A/RPS19/IFI16/LGALS9/CD300A/TREM2/LILRB1/HLA-B/TNFRSF14/NLRC5/GRN/PTPRC/IL4R/HLA-E/HCK/PTPN2/PARP14/ARRB2/SPI1/SAMHD1/A2M/STAT6/NCKAP1L/USP15/SAMSN1/RHBDF2/DUSP22/SYK
GO:0002821	positive regulation of adaptive immune response	24/858	130/18870	4.11067e-09	3.09313e-07	2.4432e-07	Prefrontal cortex	24	BTK/SHLD2/SHLD1/HLA-DRB1/HLA-A/HLA-DRA/C3/TREM2/CD81/CD4/PYCARD/HLA-B/HLA-C/PTPRC/HLA-E/FCGR1A/B2M/TNFSF13B/STAT6/TYK2/JAK2/EIF2AK4/NFKBIZ/STX7
GO:0019886	antigen processing and presentation of exogenous peptide antigen via MHC class II	12/858	31/18870	4.59039e-09	3.40476e-07	2.68935e-07	Prefrontal cortex	12	HLA-DRB5/HLA-DRB1/HLA-DRA/CD74/FCER1G/HLA-DQB1/HLA-DMB/CTSS/CTSL/HLA-DPA1/B2M/UNC93B1
GO:0002886	regulation of myeloid leukocyte mediated immunity	16/858	59/18870	5.07442e-09	3.71076e-07	2.93105e-07	Prefrontal cortex	16	BTK/ITGB2/C3/LGALS9/FES/CD300A/PTAFR/IL4R/TYROBP/HLA-E/FCGR1A/PRAM1/ITGAM/CX3CR1/SPI1/SYK
GO:0032640	tumor necrosis factor production	29/858	186/18870	6.05578e-09	4.30707e-07	3.40206e-07	Prefrontal cortex	29	BTK/FCGR3A/CD14/CYBA/LGALS9/TREM2/LRRK2/GAS6/LILRB1/PYCARD/TLR1/HSPB1/PTAFR/PTPRC/TYROBP/HLA-E/LY96/PLCG2/NOD1/ARRB2/CX3CR1/SIRPA/VSIR/JAK2/IFNGR1/ZFP36/TLR2/SYK/WNT5A
GO:0032680	regulation of tumor necrosis factor production	29/858	186/18870	6.05578e-09	4.30707e-07	3.40206e-07	Prefrontal cortex	29	BTK/FCGR3A/CD14/CYBA/LGALS9/TREM2/LRRK2/GAS6/LILRB1/PYCARD/TLR1/HSPB1/PTAFR/PTPRC/TYROBP/HLA-E/LY96/PLCG2/NOD1/ARRB2/CX3CR1/SIRPA/VSIR/JAK2/IFNGR1/ZFP36/TLR2/SYK/WNT5A
GO:2001233	regulation of apoptotic signaling pathway	46/858	398/18870	6.29469e-09	4.41649e-07	3.48849e-07	Prefrontal cortex	46	PRKN/DDX3X/BCAP31/SLC25A6/FBH1/MAGED1/HSPA1B/TREM2/LRRK2/CTSH/PYCARD/CD74/CTSC/RPL11/HSPB1/CTSS/GRINA/TMC8/MAZ/TGFBR1/PTPRC/RPS3/LTBR/CTSL/RACK1/PTPN2/YBX3/CX3CR1/RPS7/HMOX1/NCK2/APAF1/HSPA1A/SP100/GNAI2/ENO1/USP15/CFLAR/JAK2/FAIM2/KDM1A/MAPK8IP1/TPT1/P4HB/PRKCD/WNT5A
GO:0050671	positive regulation of lymphocyte proliferation	25/858	145/18870	8.43328e-09	5.83808e-07	4.61138e-07	Prefrontal cortex	25	BTK/FCGR3A/HLA-A/CORO1A/LGALS9/AIF1/CD81/PYCARD/CD74/HLA-DMB/RASAL3/IL15/PTPRC/NFATC2/HLA-E/RPS3/CCDC88B/HLA-DPA1/SLC39A10/TNFSF13B/NCK2/NCKAP1L/TYK2/JAK2/SYK
GO:0030099	myeloid cell differentiation	48/858	430/18870	9.0931e-09	6.21203e-07	4.90675e-07	Prefrontal cortex	48	GAB3/PRKX/LARGE1/C1QC/ATP6AP1/ATP5IF1/MAF/HLA-DRB1/RPS19/CEBPA/ZFP36L1/IFI16/FES/HSPA1B/TREM2/IRF8/RPS14/CD81/LILRB1/CD4/CD74/PIK3CD/TCIRG1/CSF1R/MAFB/SCIN/NOTCH2/IL15/TYROBP/LTBR/RPS6/PTPN2/CLEC5A/CEBPB/B2M/SPI1/HSPA1A/HEATR3/NCKAP1L/CFLAR/JAK2/RUNX1/ZFP36/PTBP3/TLR2/FLI1/CDK5RAP3/KCNQ1
GO:0032760	positive regulation of tumor necrosis factor production	21/858	106/18870	1.03643e-08	6.98847e-07	5.52005e-07	Prefrontal cortex	21	BTK/FCGR3A/CD14/CYBA/LGALS9/LRRK2/PYCARD/TLR1/HSPB1/PTAFR/PTPRC/TYROBP/HLA-E/LY96/PLCG2/NOD1/JAK2/IFNGR1/TLR2/SYK/WNT5A
GO:0071706	tumor necrosis factor superfamily cytokine production	29/858	191/18870	1.12127e-08	7.36916e-07	5.82074e-07	Prefrontal cortex	29	BTK/FCGR3A/CD14/CYBA/LGALS9/TREM2/LRRK2/GAS6/LILRB1/PYCARD/TLR1/HSPB1/PTAFR/PTPRC/TYROBP/HLA-E/LY96/PLCG2/NOD1/ARRB2/CX3CR1/SIRPA/VSIR/JAK2/IFNGR1/ZFP36/TLR2/SYK/WNT5A
GO:1903555	regulation of tumor necrosis factor superfamily cytokine production	29/858	191/18870	1.12127e-08	7.36916e-07	5.82074e-07	Prefrontal cortex	29	BTK/FCGR3A/CD14/CYBA/LGALS9/TREM2/LRRK2/GAS6/LILRB1/PYCARD/TLR1/HSPB1/PTAFR/PTPRC/TYROBP/HLA-E/LY96/PLCG2/NOD1/ARRB2/CX3CR1/SIRPA/VSIR/JAK2/IFNGR1/ZFP36/TLR2/SYK/WNT5A
GO:0046633	alpha-beta T cell proliferation	14/858	47/18870	1.22277e-08	7.93575e-07	6.26828e-07	Prefrontal cortex	14	HLA-A/LGALS9/CD81/RASAL3/TNFRSF14/IL15/PTPRC/HLA-E/DOCK2/VSIR/TYK2/JAK2/MAPK8IP1/SYK
GO:0032946	positive regulation of mononuclear cell proliferation	25/858	148/18870	1.2957e-08	8.30525e-07	6.56015e-07	Prefrontal cortex	25	BTK/FCGR3A/HLA-A/CORO1A/LGALS9/AIF1/CD81/PYCARD/CD74/HLA-DMB/RASAL3/IL15/PTPRC/NFATC2/HLA-E/RPS3/CCDC88B/HLA-DPA1/SLC39A10/TNFSF13B/NCK2/NCKAP1L/TYK2/JAK2/SYK
GO:0002449	lymphocyte mediated immunity	43/858	368/18870	1.42814e-08	9.04255e-07	7.14252e-07	Prefrontal cortex	43	C1QC/WAS/BTK/SHLD2/SHLD1/FCGR3A/C1QA/C1QB/KDM5D/HPRT1/HLA-DRB1/HLA-A/HLA-DRA/C3/CORO1A/LGALS9/TREM2/CD81/LILRB1/CTSH/CD74/FCER1G/CTSC/HLA-B/TCIRG1/HLA-C/PTPRC/IL4R/HLA-E/FCGR1A/VAV1/ARRB2/B2M/TUBB/PIK3R6/STAT6/LYST/NCKAP1L/UNC93B1/PRKCD/NFKBIZ/DUSP22/STX7
GO:0042129	regulation of T cell proliferation	28/858	182/18870	1.49164e-08	9.33082e-07	7.37022e-07	Prefrontal cortex	28	TMEM131L/VSIG4/HLA-DRB1/HLA-A/CORO1A/LGALS9/AIF1/CD81/LILRB1/PYCARD/HLA-DMB/RASAL3/TNFRSF14/IL15/PTPRC/HLA-E/RPS3/CCDC88B/HLA-DPA1/CEBPB/TNFSF13B/NCK2/NCKAP1L/VSIR/TYK2/JAK2/MAPK8IP1/SYK
GO:0043299	leukocyte degranulation	18/858	81/18870	1.76661e-08	1.09193e-06	8.62494e-07	Prefrontal cortex	18	BTK/ITGB2/FCGR3A/CORO1A/LGALS9/FES/CD300A/LAT2/PIK3CD/PIK3CG/PTAFR/IL4R/PRAM1/ITGAM/HCK/SPI1/NCKAP1L/SYK
GO:0097193	intrinsic apoptotic signaling pathway	39/858	319/18870	1.95734e-08	1.19559e-06	9.44372e-07	Prefrontal cortex	39	PRKN/DDX3X/BCAP31/FBH1/IFI16/TREM2/LRRK2/PYCARD/CD74/CASP4/RPL11/HSPB1/GRINA/RPS3/RACK1/PTPN2/YBX3/CEBPB/BAG6/RPS7/TNFRSF1A/NCK2/APAF1/HSPA1A/ENO1/ATM/PPM1F/ERCC6/USP15/JAK2/KDM1A/DDIT4/MAPK8IP1/TPT1/P4HB/PRKCD/STK25/PDCD10/MAP3K5
GO:0050864	regulation of B cell activation	23/858	130/18870	2.0023e-08	1.20883e-06	9.54832e-07	Prefrontal cortex	23	SH3KBP1/BTK/SHLD2/SHLD1/ZFP36L1/CD300A/CD81/MMP14/CD74/LAPTM5/PTPRC/ZFP36L2/NFATC2/TYROBP/MNDA/SLC39A10/SPI1/TNFSF13B/STAT6/NCKAP1L/ATM/SAMSN1/SYK
GO:1903557	positive regulation of tumor necrosis factor superfamily cytokine production	21/858	110/18870	2.06263e-08	1.22226e-06	9.65436e-07	Prefrontal cortex	21	BTK/FCGR3A/CD14/CYBA/LGALS9/LRRK2/PYCARD/TLR1/HSPB1/PTAFR/PTPRC/TYROBP/HLA-E/LY96/PLCG2/NOD1/JAK2/IFNGR1/TLR2/SYK/WNT5A
GO:0071346	cellular response to type II interferon	22/858	120/18870	2.07162e-08	1.22226e-06	9.65436e-07	Prefrontal cortex	22	WAS/LGALS9/IRF8/AIF1/PARP9/RPL13A/CASP1/NLRC5/HCK/PTPN2/PARP14/HLA-DPA1/ZYX/SIRPA/CDC37/SP100/TYK2/GAPDH/JAK2/IFNGR1/TLR2/WNT5A
GO:0030098	lymphocyte differentiation	47/858	429/18870	2.33549e-08	1.36246e-06	1.07618e-06	Prefrontal cortex	47	DOCK11/TMEM131L/DCAF1/BTK/JAK3/HLA-DRB1/HLA-DRA/ZFP36L1/LGALS9/IRF8/GAS6/BLNK/MMP14/CD4/CD74/FCER1G/PIK3CD/TCIRG1/ACTB/MAFB/NOTCH2/IL15/PTPRC/IL4R/ZFP36L2/LEPR/HDAC9/RPS6/VAV1/PLCG2/CTSL/PTPN2/LYL1/B2M/SPI1/DOCK2/PIK3R6/TNFSF13B/STAT6/NCKAP1L/ATM/VSIR/IRF2BP2/RUNX1/NFKBIZ/SYK/IL6R
GO:0032635	interleukin-6 production	27/858	177/18870	3.23475e-08	1.84558e-06	1.45779e-06	Prefrontal cortex	27	BTK/TLR7/CYBA/LGALS9/TREM2/AIF1/GAS6/PYCARD/CD74/HLA-B/TLR1/POU2F2/PTAFR/TYROBP/CSK/PLCG2/NOD1/ARRB2/IL17RA/CEBPB/SIRPA/NCKAP1L/UNC93B1/TLR2/SYK/WNT5A/IL6R
GO:0032675	regulation of interleukin-6 production	27/858	177/18870	3.23475e-08	1.84558e-06	1.45779e-06	Prefrontal cortex	27	BTK/TLR7/CYBA/LGALS9/TREM2/AIF1/GAS6/PYCARD/CD74/HLA-B/TLR1/POU2F2/PTAFR/TYROBP/CSK/PLCG2/NOD1/ARRB2/IL17RA/CEBPB/SIRPA/NCKAP1L/UNC93B1/TLR2/SYK/WNT5A/IL6R
GO:0002460	adaptive immune response based on somatic recombination of immune receptors built from immunoglobulin superfamily domains	43/858	380/18870	3.66269e-08	2.06703e-06	1.63271e-06	Prefrontal cortex	43	C1QC/WAS/BTK/SHLD2/SHLD1/FCGR3A/C1QA/C1QB/KDM5D/HPRT1/JAK3/HLA-DRB1/HLA-A/HLA-DRA/C3/TREM2/CD81/LILRB1/CD4/CTSH/CD74/FCER1G/CTSC/HLA-B/TCIRG1/HLA-C/PTPRC/IL4R/HLA-E/FCGR1A/IL17RA/B2M/TNFSF13B/STAT6/NCKAP1L/UNC93B1/TYK2/JAK2/PRKCD/NFKBIZ/DUSP22/STX7/IL6R
GO:0002824	positive regulation of adaptive immune response based on somatic recombination of immune receptors built from immunoglobulin superfamily domains	22/858	124/18870	3.84861e-08	2.1486e-06	1.69714e-06	Prefrontal cortex	22	BTK/SHLD2/SHLD1/HLA-DRB1/HLA-A/HLA-DRA/C3/TREM2/CD81/CD4/HLA-B/HLA-C/PTPRC/HLA-E/FCGR1A/B2M/TNFSF13B/STAT6/TYK2/JAK2/NFKBIZ/STX7
GO:0042102	positive regulation of T cell proliferation	20/858	105/18870	4.64595e-08	2.56615e-06	2.02695e-06	Prefrontal cortex	20	HLA-A/CORO1A/LGALS9/AIF1/CD81/PYCARD/HLA-DMB/RASAL3/IL15/PTPRC/HLA-E/RPS3/CCDC88B/HLA-DPA1/TNFSF13B/NCK2/NCKAP1L/TYK2/JAK2/SYK
GO:0030595	leukocyte chemotaxis	32/858	240/18870	4.84812e-08	2.64962e-06	2.09288e-06	Prefrontal cortex	32	MOSPD2/ITGB2/RPS19/CORO1A/LGALS9/AIF1/NINJ1/GAS6/RPL13A/CD74/FCER1G/PIK3CD/CSF1R/PIK3CG/GPSM3/ANO6/CXCL16/PLEC/VAV1/IL17RA/CX3CR1/SPI1/CALR/BSG/CMKLR1/LYST/NCKAP1L/TRPM2/SYK/WNT5A/ALOX5/IL6R
GO:0010803	regulation of tumor necrosis factor-mediated signaling pathway	15/858	60/18870	5.08469e-08	2.74997e-06	2.17214e-06	Prefrontal cortex	15	PRKN/XIAP/HSPA1B/GAS6/CASP1/PYCARD/CASP4/LAPTM5/NAIP/PTPN2/TNFRSF1A/MIB2/HSPA1A/CARD8/SYK
GO:0046631	alpha-beta T cell activation	27/858	181/18870	5.22152e-08	2.79384e-06	2.2068e-06	Prefrontal cortex	27	JAK3/HLA-DRB1/HLA-A/HLA-DRA/LGALS9/CD300A/CD81/LILRB1/TCIRG1/RASAL3/TNFRSF14/IL15/PTPRC/IL4R/HLA-E/CTSL/DOCK2/STAT6/NCKAP1L/VSIR/TYK2/JAK2/MAPK8IP1/RUNX1/NFKBIZ/SYK/IL6R
GO:0001910	regulation of leukocyte mediated cytotoxicity	19/858	96/18870	5.27344e-08	2.79384e-06	2.2068e-06	Prefrontal cortex	19	HLA-DRB1/HLA-A/HLA-DRA/LGALS9/LILRB1/HLA-B/HLA-C/PTPRC/TYROBP/HLA-E/VAV1/ITGAM/ARRB2/B2M/CX3CR1/SPI1/PIK3R6/NCKAP1L/STX7
GO:0046634	regulation of alpha-beta T cell activation	21/858	116/18870	5.43825e-08	2.83548e-06	2.23969e-06	Prefrontal cortex	21	JAK3/HLA-DRB1/HLA-A/HLA-DRA/LGALS9/CD300A/CD81/LILRB1/RASAL3/TNFRSF14/PTPRC/IL4R/HLA-E/NCKAP1L/VSIR/TYK2/JAK2/MAPK8IP1/RUNX1/NFKBIZ/SYK
GO:0002822	regulation of adaptive immune response based on somatic recombination of immune receptors built from immunoglobulin superfamily domains	28/858	193/18870	5.46126e-08	2.83548e-06	2.23969e-06	Prefrontal cortex	28	WAS/BTK/SHLD2/SHLD1/JAK3/HLA-DRB1/HLA-A/HLA-DRA/C3/TREM2/CD81/LILRB1/CD4/HLA-B/HLA-C/PTPRC/IL4R/HLA-E/FCGR1A/B2M/TNFSF13B/STAT6/NCKAP1L/TYK2/JAK2/NFKBIZ/DUSP22/STX7
GO:0071674	mononuclear cell migration	29/858	207/18870	6.92753e-08	3.56116e-06	2.81289e-06	Prefrontal cortex	29	MSN/MOSPD2/CD99/RPS19/CORO1A/LGALS9/AIF1/GAS6/PYCARD/PIK3CD/CSF1R/TNFRSF14/PIK3CG/PECAM1/ITGAL/ANO6/CXCL16/PLEC/CX3CR1/SPI1/SIRPA/CALR/CMKLR1/TRPM2/EPS8/DOCK8/WNT5A/ALOX5/IL6R
GO:0002705	positive regulation of leukocyte mediated immunity	24/858	151/18870	8.41849e-08	4.19403e-06	3.31278e-06	Prefrontal cortex	24	BTK/SHLD2/ITGB2/SHLD1/HLA-DRB1/HLA-A/HLA-DRA/C3/TREM2/CD81/HLA-B/HLA-C/PTAFR/PTPRC/TYROBP/HLA-E/FCGR1A/VAV1/PLCG2/ITGAM/B2M/SPI1/STAT6/STX7
GO:0002396	MHC protein complex assembly	9/858	20/18870	8.51167e-08	4.19403e-06	3.31278e-06	Prefrontal cortex	9	HLA-DRB5/HLA-DRB1/HLA-DRA/HLA-DQB1/HLA-DMB/TAPBP/HLA-DPA1/B2M/CALR
GO:0002501	peptide antigen assembly with MHC protein complex	9/858	20/18870	8.51167e-08	4.19403e-06	3.31278e-06	Prefrontal cortex	9	HLA-DRB5/HLA-DRB1/HLA-DRA/HLA-DQB1/HLA-DMB/TAPBP/HLA-DPA1/B2M/CALR
GO:0010587	miRNA catabolic process	9/858	20/18870	8.51167e-08	4.19403e-06	3.31278e-06	Prefrontal cortex	9	NEAT1/TENT2/XIST/TUT4/TENT4B/KCNQ1OT1/HIF1A-AS2/ELOB/SND1
GO:1902563	regulation of neutrophil activation	8/858	15/18870	8.56254e-08	4.19403e-06	3.31278e-06	Prefrontal cortex	8	ITGB2/CD300A/GRN/PTAFR/PRAM1/ITGAM/SPI1/SYK
GO:0060326	cell chemotaxis	38/858	325/18870	9.73844e-08	4.71173e-06	3.72169e-06	Prefrontal cortex	38	TMSB4X/MOSPD2/ITGB2/RPS19/CORO1A/LGALS9/AIF1/NINJ1/GAS6/RPL13A/CD74/FCER1G/PIK3CD/HSPB1/CSF1R/PIK3CG/GPSM3/ANO6/CXCL16/PLEC/BIN2/VAV1/ARRB2/IL17RA/RHOG/CX3CR1/SPI1/CALR/BSG/CMKLR1/LYST/NCKAP1L/TRPM2/PRKCD/SYK/WNT5A/ALOX5/IL6R
GO:0060333	type II interferon-mediated signaling pathway	10/858	26/18870	9.80097e-08	4.71173e-06	3.72169e-06	Prefrontal cortex	10	PARP9/NLRC5/HCK/PTPN2/PARP14/CDC37/SP100/TYK2/JAK2/IFNGR1
GO:0002444	myeloid leukocyte mediated immunity	20/858	110/18870	1.04355e-07	4.97075e-06	3.92629e-06	Prefrontal cortex	20	BTK/ITGB2/FCGR3A/C3/LGALS9/FES/CD300A/LAT2/PIK3CD/PIK3CG/PTAFR/IL4R/TYROBP/HLA-E/FCGR1A/PRAM1/ITGAM/CX3CR1/SPI1/SYK
GO:0030183	B cell differentiation	24/858	153/18870	1.08756e-07	5.10861e-06	4.03518e-06	Prefrontal cortex	24	DOCK11/DCAF1/BTK/JAK3/ZFP36L1/IRF8/BLNK/MMP14/PIK3CD/TCIRG1/NOTCH2/PTPRC/ZFP36L2/HDAC9/PLCG2/PTPN2/LYL1/SPI1/TNFSF13B/NCKAP1L/ATM/IRF2BP2/NFKBIZ/SYK
GO:0050766	positive regulation of phagocytosis	16/858	72/18870	1.09312e-07	5.10861e-06	4.03518e-06	Prefrontal cortex	16	BTK/C3/CYBA/TREM2/GAS6/PYCARD/FCER1G/IL15/PTPRC/FCGR1A/ANO6/PLCG2/SIRPA/CALR/DOCK2/NCKAP1L
GO:0007249	canonical NF-kappaB signal transduction	36/858	300/18870	1.10201e-07	5.10861e-06	4.03518e-06	Prefrontal cortex	36	PRKN/EDA/XIAP/BST2/BTK/TLR7/HLA-DRB1/LGALS9/TREM2/CASP1/CD4/PYCARD/TRIM25/CD74/HSPB1/LTBR/PLCG2/NOD1/CARD19/ARRB2/CX3CR1/SIRPA/NEK6/HMOX1/TNFRSF1A/TAB2/MIB2/TNIP1/CFLAR/GAPDH/ALPK1/CC2D1A/CARD8/TLR2/TRIM22/WNT5A
GO:0031341	regulation of cell killing	20/858	111/18870	1.21935e-07	5.60254e-06	4.42533e-06	Prefrontal cortex	20	HLA-DRB1/HLA-A/HLA-DRA/LGALS9/LILRB1/HLA-B/HLA-C/PTPRC/TYROBP/HLA-E/VAV1/ITGAM/ARRB2/B2M/CX3CR1/SPI1/PIK3R6/NCKAP1L/STX7/SYK
GO:0032755	positive regulation of interleukin-6 production	19/858	101/18870	1.23519e-07	5.62555e-06	4.44351e-06	Prefrontal cortex	19	BTK/TLR7/CYBA/LGALS9/AIF1/PYCARD/CD74/TLR1/POU2F2/PTAFR/TYROBP/PLCG2/NOD1/IL17RA/UNC93B1/TLR2/SYK/WNT5A/IL6R
GO:0006935	chemotaxis	48/858	468/18870	1.27627e-07	5.76209e-06	4.55135e-06	Prefrontal cortex	48	TMSB4X/MACO1/MOSPD2/ITGB2/RPS19/CORO1A/LGALS9/FES/TREM2/AIF1/NINJ1/GAS6/RPL13A/CD74/FCER1G/PIK3CD/CMTM3/HSPB1/CSF1R/ANOS1/PIK3CG/GPSM3/PTAFR/ANO6/CXCL16/PLEC/BIN2/VAV1/PTPN2/ARRB2/IL17RA/RHOG/CX3CR1/SPI1/CALR/DOCK2/BSG/CMKLR1/TYMP/LYST/NCKAP1L/PPM1F/TRPM2/PRKCD/SYK/WNT5A/ALOX5/IL6R
GO:0002285	lymphocyte activation involved in immune response	29/858	213/18870	1.29991e-07	5.8182e-06	4.59568e-06	Prefrontal cortex	29	DOCK11/SHLD2/SHLD1/FCGR3A/JAK3/HLA-DRB1/HLA-DRA/CORO1A/LGALS9/IRF8/CD81/LILRB1/CD74/FCER1G/HLA-DMB/NOTCH2/ITGAL/PTPRC/IL4R/RPS6/PLCG2/LCP1/SPI1/STAT6/NCKAP1L/APBB1IP/EIF2AK4/NFKBIZ/IL6R
GO:0048872	homeostasis of number of cells	37/858	316/18870	1.38339e-07	6.13893e-06	4.84901e-06	Prefrontal cortex	37	DOCK11/ZFX/HAMP/XIAP/BTK/TSC22D3/JAK3/ATP5IF1/RPS19/ZFP36L1/CORO1A/LGALS9/HSPA1B/RPS14/RPS24/CD74/PIK3CD/TCIRG1/MAFB/RPS6/PTPN2/ADGRG1/B2M/CX3CR1/SPI1/HMOX1/TNFSF13B/HSPA1A/HEATR3/NCKAP1L/CFLAR/JAK2/ZFP36/PTBP3/NFKBIZ/CDK5RAP3/KCNQ1
GO:0002888	positive regulation of myeloid leukocyte mediated immunity	9/858	21/18870	1.42946e-07	6.28962e-06	4.96804e-06	Prefrontal cortex	9	BTK/ITGB2/C3/PTAFR/TYROBP/HLA-E/FCGR1A/ITGAM/SPI1
GO:0042330	taxis	48/858	470/18870	1.45158e-07	6.33327e-06	5.00252e-06	Prefrontal cortex	48	TMSB4X/MACO1/MOSPD2/ITGB2/RPS19/CORO1A/LGALS9/FES/TREM2/AIF1/NINJ1/GAS6/RPL13A/CD74/FCER1G/PIK3CD/CMTM3/HSPB1/CSF1R/ANOS1/PIK3CG/GPSM3/PTAFR/ANO6/CXCL16/PLEC/BIN2/VAV1/PTPN2/ARRB2/IL17RA/RHOG/CX3CR1/SPI1/CALR/DOCK2/BSG/CMKLR1/TYMP/LYST/NCKAP1L/PPM1F/TRPM2/PRKCD/SYK/WNT5A/ALOX5/IL6R
GO:0032479	regulation of type I interferon production	21/858	123/18870	1.54743e-07	6.63988e-06	5.2447e-06	Prefrontal cortex	21	POLA1/XIAP/DDX3X/UFD1/OTUD5/TLR7/CD14/IRF8/LILRB1/PYCARD/IRF5/TYROBP/RNF135/PLCG2/XAF1/SIRPA/TRAF3IP3/ZC3HAV1/GAPDH/TLR2/SYK
GO:0032606	type I interferon production	21/858	123/18870	1.54743e-07	6.63988e-06	5.2447e-06	Prefrontal cortex	21	POLA1/XIAP/DDX3X/UFD1/OTUD5/TLR7/CD14/IRF8/LILRB1/PYCARD/IRF5/TYROBP/RNF135/PLCG2/XAF1/SIRPA/TRAF3IP3/ZC3HAV1/GAPDH/TLR2/SYK
GO:0019058	viral life cycle	37/858	321/18870	2.06201e-07	8.77539e-06	6.9315e-06	Prefrontal cortex	37	PRKN/DDX3X/BST2/GRK2/HLA-DRB1/APOE/IFI16/LGALS9/HSPA1B/CD81/GAS6/CD4/TRIM25/CD74/RPSA/TNFRSF14/CTSL/ATG16L2/CLEC5A/SELPLG/PLSCR1/MX1/VPS28/CIITA/BSG/TNIP1/HSPA1A/CHMP1A/USP6NL/PCBP1/ZC3HAV1/EEF1A1/EIF2AK4/P4HB/TRIM22/CTSB/HSP90AB1
GO:0002702	positive regulation of production of molecular mediator of immune response	22/858	136/18870	2.10698e-07	8.89385e-06	7.02507e-06	Prefrontal cortex	22	BTK/SHLD2/SHLD1/TLR7/HLA-A/CD81/LILRB1/PYCARD/CD74/LAPTM5/TNFRSF14/IRF5/PTPRC/IL4R/HLA-E/PLCG2/NOD1/B2M/STAT6/HK1/SYK/WNT5A
GO:0042119	neutrophil activation	12/858	42/18870	2.26473e-07	9.48264e-06	7.49014e-06	Prefrontal cortex	12	ITGB2/CD300A/FCER1G/IL15/GRN/PTAFR/TYROBP/PRAM1/ITGAM/SPI1/PRKCD/SYK
GO:0006898	receptor-mediated endocytosis	32/858	258/18870	2.62928e-07	1.08981e-05	8.6082e-06	Prefrontal cortex	32	GRK3/STAB1/GRK2/ITGB2/OPHN1/CD14/C3/APOC1/APOE/CD81/LILRB1/FCER1G/LRP1/ARHGAP27/BMP2K/SORL1/FCGR1A/CXCL16/PLCG2/CTSL/ITGAM/ARRB2/B2M/CD63/DTNBP1/SNCA/M6PR/TNK2/DNAJC13/HGS/SYK/MSR1
GO:0009615	response to virus	45/858	436/18870	2.64477e-07	1.08981e-05	8.6082e-06	Prefrontal cortex	45	DDX3X/BST2/UFD1/TLR7/IFI16/LGALS9/NPC2/TREM2/PARP9/LILRB1/CASP1/PYCARD/TRIM25/POU2F2/IFI44/HSPB1/IFI44L/AUP1/NLRC5/IL15/IRF5/PTPRC/RNF135/IL17RA/PLSCR1/MX1/CALR/DDX60L/SAMHD1/LYST/ENO1/ZC3HAV1/UNC93B1/TYK2/JAK2/LGALS8/IFNGR1/BNIP3L/DDIT4/EIF2AK4/CARD8/TPT1/CFL1/TLR2/TRIM22
GO:0002687	positive regulation of leukocyte migration	23/858	149/18870	2.68583e-07	1.09802e-05	8.67302e-06	Prefrontal cortex	23	MOSPD2/CD99/CORO1A/LGALS9/TREM2/AIF1/GAS6/MMP14/PYCARD/CD74/CSF1R/TNFRSF14/GPSM3/PTAFR/ANO6/CX3CR1/SPI1/CALR/CMKLR1/NCKAP1L/DOCK8/WNT5A/IL6R
GO:1903050	regulation of proteolysis involved in protein catabolic process	30/858	235/18870	3.31252e-07	1.34364e-05	1.06132e-05	Prefrontal cortex	30	COP1/PRKN/USP9X/OGT/TAF1/MTM1/BCAP31/OPHN1/ATP5IF1/CEBPA/APOE/HSPA1B/TREM2/LRRK2/CTSC/RPL11/LAPTM5/ELOB/UBXN1/RACK1/BAG6/SH3RF3/RPS7/PKD1/DNAJB2/HSPA1A/XPO1/DISC1/HSP90AB1/RNF144B
GO:0050866	negative regulation of cell activation	29/858	223/18870	3.50162e-07	1.40933e-05	1.1132e-05	Prefrontal cortex	29	TMEM131L/VSIG4/BTK/JAK3/HLA-DRB1/APOE/LGALS9/CD300A/TREM2/LILRB1/CD74/LAPTM5/TNFRSF14/GRN/PTPRC/IL4R/TYROBP/MNDA/LST1/PTPN2/CEBPB/SPI1/NCKAP1L/ATM/SAMSN1/VSIR/RUNX1/PRKCD/DUSP22
GO:0001913	T cell mediated cytotoxicity	14/858	60/18870	3.57786e-07	1.42894e-05	1.12869e-05	Prefrontal cortex	14	HPRT1/HLA-DRB1/HLA-A/HLA-DRA/LILRB1/CTSH/CTSC/HLA-B/HLA-C/PTPRC/HLA-E/B2M/NCKAP1L/STX7
GO:0046640	regulation of alpha-beta T cell proliferation	12/858	44/18870	3.9715e-07	1.57405e-05	1.24331e-05	Prefrontal cortex	12	HLA-A/LGALS9/CD81/RASAL3/TNFRSF14/PTPRC/HLA-E/VSIR/TYK2/JAK2/MAPK8IP1/SYK
GO:1902903	regulation of supramolecular fiber organization	41/858	389/18870	5.19143e-07	2.04196e-05	1.6129e-05	Prefrontal cortex	41	TMSB4X/PRKN/ARHGAP6/COLGALT1/CARMIL1/WAS/MECP2/GPR65/MID1IP1/HDGFL3/APOE/CORO1A/FES/HSPA1B/TREM2/TMSB10/PYCARD/TGFBR1/SCIN/MAP1S/PFDN5/RPS3/SSH1/PLEK/GMFG/HCK/WASHC1/WASHC4/ARAP1/NCK2/HSPA1A/NCKAP1L/BIN1/PPM1F/RAPGEF3/EPS8/PRKCD/SNCA/COTL1/C9orf72/PIK3CA
GO:0032731	positive regulation of interleukin-1 beta production	14/858	62/18870	5.5111e-07	2.1514e-05	1.69935e-05	Prefrontal cortex	14	STMP1/IFI16/LGALS9/CASP1/PYCARD/GSDMD/HSPB1/TYROBP/NAIP/NOD1/JAK2/CARD8/HK1/WNT5A
GO:0033209	tumor necrosis factor-mediated signaling pathway	19/858	111/18870	5.74993e-07	2.22788e-05	1.75976e-05	Prefrontal cortex	19	TMSB4X/PRKN/XIAP/HSPA1B/GAS6/CASP1/PYCARD/CASP4/LAPTM5/TNFRSF14/NAIP/PTPN2/TNFRSF1A/TNFSF13B/MIB2/HSPA1A/JAK2/CARD8/SYK
GO:0002720	positive regulation of cytokine production involved in immune response	16/858	81/18870	6.07958e-07	2.33816e-05	1.84687e-05	Prefrontal cortex	16	TLR7/HLA-A/CD81/LILRB1/PYCARD/CD74/LAPTM5/TNFRSF14/IRF5/HLA-E/PLCG2/NOD1/B2M/HK1/SYK/WNT5A
GO:0046635	positive regulation of alpha-beta T cell activation	15/858	72/18870	6.63229e-07	2.53197e-05	1.99995e-05	Prefrontal cortex	15	HLA-DRB1/HLA-A/HLA-DRA/LGALS9/CD81/RASAL3/PTPRC/IL4R/HLA-E/NCKAP1L/TYK2/JAK2/RUNX1/NFKBIZ/SYK
GO:0097028	dendritic cell differentiation	12/858	46/18870	6.73721e-07	2.55325e-05	2.01676e-05	Prefrontal cortex	12	TMEM176B/LGALS9/TREM2/IRF8/GAS6/LILRB1/HLA-B/NOTCH2/LTBR/CEBPB/SPI1/TRPM2
GO:0010952	positive regulation of peptidase activity	24/858	170/18870	7.99566e-07	3.00822e-05	2.37613e-05	Prefrontal cortex	24	DDX3X/BCAP31/IFI16/LGALS9/CASP1/CTSH/PYCARD/CTSS/LAPTM5/RCN3/GRN/RPS3/GRIN1/CTSL/RACK1/NOD1/APAF1/PPM1F/VSIR/JAK2/CARD8/SNCA/SYK/MAP3K5
GO:0046641	positive regulation of alpha-beta T cell proliferation	9/858	25/18870	8.42832e-07	3.14819e-05	2.48669e-05	Prefrontal cortex	9	HLA-A/LGALS9/CD81/RASAL3/PTPRC/HLA-E/TYK2/JAK2/SYK
GO:0002283	neutrophil activation involved in immune response	8/858	19/18870	8.54584e-07	3.16929e-05	2.50335e-05	Prefrontal cortex	8	ITGB2/FCER1G/PTAFR/TYROBP/PRAM1/ITGAM/SPI1/SYK
GO:0034612	response to tumor necrosis factor	31/858	259/18870	8.81543e-07	3.23442e-05	2.5548e-05	Prefrontal cortex	31	TMSB4X/PRKN/XIAP/CD14/CEBPA/ZFP36L1/HSPA1B/LRRK2/GAS6/CASP1/PYCARD/CASP4/LAPTM5/TNFRSF14/ZFP36L2/RPS3/NAIP/CXCL16/PTPN2/YBX3/ASAH1/CX3CR1/TNFRSF1A/TNFSF13B/MIB2/HSPA1A/JAK2/CARD8/ZFP36/SYK/MAP3K5
GO:0060759	regulation of response to cytokine stimulus	25/858	183/18870	8.86237e-07	3.23442e-05	2.5548e-05	Prefrontal cortex	25	PRKN/XIAP/HSPA1B/TREM2/PARP9/GAS6/CASP1/PYCARD/CD74/CASP4/LAPTM5/NLRC5/PTPRC/NAIP/PTPN2/PARP14/SAMHD1/TNFRSF1A/CDC37/MIB2/HSPA1A/CARD8/TLR2/SYK/WNT5A
GO:0001959	regulation of cytokine-mediated signaling pathway	24/858	171/18870	8.90837e-07	3.23442e-05	2.5548e-05	Prefrontal cortex	24	PRKN/XIAP/HSPA1B/TREM2/PARP9/GAS6/CASP1/PYCARD/CD74/CASP4/LAPTM5/NLRC5/PTPRC/NAIP/PTPN2/PARP14/SAMHD1/TNFRSF1A/CDC37/MIB2/HSPA1A/CARD8/SYK/WNT5A
GO:0098883	synapse pruning	7/858	14/18870	1.01665e-06	3.66559e-05	2.89537e-05	Prefrontal cortex	7	C1QC/C1QA/C1QB/C3/TREM2/ITGAM/CX3CR1
GO:0002262	myeloid cell homeostasis	24/858	173/18870	1.10271e-06	3.94845e-05	3.1188e-05	Prefrontal cortex	24	HAMP/BTK/ATP5IF1/RPS19/ZFP36L1/HSPA1B/RPS14/RPS24/PIK3CD/MAFB/RPS6/PTPN2/B2M/SPI1/HMOX1/HSPA1A/HEATR3/NCKAP1L/CFLAR/JAK2/ZFP36/PTBP3/CDK5RAP3/KCNQ1
GO:0016236	macroautophagy	36/858	331/18870	1.22245e-06	4.34006e-05	3.42812e-05	Prefrontal cortex	36	LAMP2/PRKN/OGT/RUBCNL/HUWE1/RETREG1/MTM1/PIP4K2B/RETREG3/LRRK2/TCIRG1/AUP1/ATG16L2/NOD1/ATP6V0B/VPS28/CALR/HMOX1/CDC37/GAA/CHMP1A/ATM/GAPDH/LGALS8/BNIP3L/RNF213/TBC1D14/ATP6V1B2/WIPI2/SNX5/HGS/NSFL1C/VTI1A/C9orf72/PIK3CA/SNX14
GO:0001911	negative regulation of leukocyte mediated cytotoxicity	9/858	26/18870	1.23715e-06	4.34006e-05	3.42812e-05	Prefrontal cortex	9	HLA-A/LGALS9/LILRB1/HLA-B/PTPRC/HLA-E/ARRB2/CX3CR1/NCKAP1L
GO:0098581	detection of external biotic stimulus	9/858	26/18870	1.23715e-06	4.34006e-05	3.42812e-05	Prefrontal cortex	9	HLA-DRB1/HLA-A/TREM2/HLA-B/TLR1/NAIP/LY96/NOD1/TLR2
GO:0071356	cellular response to tumor necrosis factor	29/858	238/18870	1.36897e-06	4.77027e-05	3.76793e-05	Prefrontal cortex	29	TMSB4X/PRKN/XIAP/CEBPA/ZFP36L1/HSPA1B/LRRK2/GAS6/CASP1/PYCARD/CASP4/LAPTM5/TNFRSF14/ZFP36L2/RPS3/NAIP/PTPN2/YBX3/ASAH1/CX3CR1/TNFRSF1A/TNFSF13B/MIB2/HSPA1A/JAK2/CARD8/ZFP36/SYK/MAP3K5
GO:0006911	phagocytosis, engulfment	12/858	49/18870	1.40865e-06	4.8435e-05	3.82578e-05	Prefrontal cortex	12	ITGB2/C3/CD300A/TREM2/AIF1/FCGR1A/ANO6/BIN2/PLCG2/ITGAM/NCKAP1L/MSR1
GO:0036230	granulocyte activation	12/858	49/18870	1.40865e-06	4.8435e-05	3.82578e-05	Prefrontal cortex	12	ITGB2/CD300A/FCER1G/IL15/GRN/PTAFR/TYROBP/PRAM1/ITGAM/SPI1/PRKCD/SYK
GO:0034101	erythrocyte homeostasis	21/858	140/18870	1.424e-06	4.8641e-05	3.84205e-05	Prefrontal cortex	21	ATP5IF1/RPS19/ZFP36L1/HSPA1B/RPS14/RPS24/MAFB/RPS6/PTPN2/B2M/SPI1/HMOX1/HSPA1A/HEATR3/NCKAP1L/CFLAR/JAK2/ZFP36/PTBP3/CDK5RAP3/KCNQ1
GO:0043122	regulation of canonical NF-kappaB signal transduction	31/858	265/18870	1.44471e-06	4.87073e-05	3.84729e-05	Prefrontal cortex	31	PRKN/EDA/XIAP/BST2/HLA-DRB1/LGALS9/TREM2/CASP1/CD4/PYCARD/TRIM25/CD74/HSPB1/LTBR/PLCG2/NOD1/CARD19/ARRB2/NEK6/HMOX1/TNFRSF1A/TAB2/MIB2/TNIP1/CFLAR/GAPDH/ALPK1/CC2D1A/CARD8/TRIM22/WNT5A
GO:0071216	cellular response to biotic stimulus	31/858	265/18870	1.44471e-06	4.87073e-05	3.84729e-05	Prefrontal cortex	31	BTK/SMC1A/FBH1/CD14/TXNIP/TREM2/CD68/IRF8/LILRB1/CASP1/PYCARD/TLR1/NOTCH2/PTAFR/LY96/PLCG2/HCK/CX3CR1/SPI1/SIRPA/APAF1/TNIP1/JAK2/LY86/CARD8/ZFP36/PABPN1/TLR2/NFKBIZ/SYK/WNT5A
GO:0002706	regulation of lymphocyte mediated immunity	25/858	188/18870	1.46981e-06	4.9234e-05	3.88889e-05	Prefrontal cortex	25	WAS/BTK/SHLD2/SHLD1/HLA-DRB1/HLA-A/HLA-DRA/C3/LGALS9/TREM2/CD81/LILRB1/HLA-B/HLA-C/PTPRC/HLA-E/FCGR1A/VAV1/ARRB2/B2M/PIK3R6/STAT6/NCKAP1L/DUSP22/STX7
GO:0002456	T cell mediated immunity	20/858	129/18870	1.48735e-06	4.9502e-05	3.91006e-05	Prefrontal cortex	20	WAS/KDM5D/HPRT1/HLA-DRB1/HLA-A/HLA-DRA/CD81/LILRB1/CTSH/CTSC/HLA-B/HLA-C/PTPRC/HLA-E/B2M/NCKAP1L/UNC93B1/NFKBIZ/DUSP22/STX7
GO:0060760	positive regulation of response to cytokine stimulus	14/858	67/18870	1.50114e-06	4.96429e-05	3.92119e-05	Prefrontal cortex	14	PRKN/HSPA1B/TREM2/PARP9/GAS6/CASP1/CD74/CASP4/LAPTM5/NLRC5/PARP14/HSPA1A/TLR2/WNT5A
GO:0002291	T cell activation via T cell receptor contact with antigen bound to MHC molecule on antigen presenting cell	6/858	10/18870	1.55863e-06	5.12178e-05	4.04559e-05	Prefrontal cortex	6	LGALS9/CD81/LILRB1/HLA-DMB/ITGAL/APBB1IP
GO:0050853	B cell receptor signaling pathway	15/858	77/18870	1.63788e-06	5.34836e-05	4.22456e-05	Prefrontal cortex	15	BTK/CD300A/CD81/BLNK/LAT2/PIK3CD/CMTM3/PTPRC/NFATC2/MNDA/PLCG2/SLC39A10/NCKAP1L/NFKBIZ/SYK
GO:0042176	regulation of protein catabolic process	38/858	364/18870	1.70352e-06	5.49424e-05	4.33978e-05	Prefrontal cortex	38	COP1/PRKN/USP9X/MSN/HAMP/OGT/TAF1/DCAF1/MTM1/BCAP31/OPHN1/CEBPA/APOE/HSPA1B/TREM2/CD81/LRRK2/RPL11/LRP1/ELOB/SORL1/UBXN1/RACK1/BAG6/VPS28/SH3RF3/PKD1/DNAJB2/HSPA1A/EEF1A1/XPO1/SNCA/HGS/HSP90AB1/WNT5A/CDK5RAP3/ZDHHC2/RNF144B
GO:0002695	negative regulation of leukocyte activation	26/858	202/18870	1.70372e-06	5.49424e-05	4.33978e-05	Prefrontal cortex	26	TMEM131L/VSIG4/BTK/JAK3/HLA-DRB1/LGALS9/CD300A/LILRB1/CD74/LAPTM5/TNFRSF14/GRN/PTPRC/IL4R/TYROBP/MNDA/LST1/PTPN2/CEBPB/SPI1/NCKAP1L/ATM/SAMSN1/VSIR/RUNX1/DUSP22
GO:0031400	negative regulation of protein modification process	43/858	437/18870	1.74607e-06	5.59604e-05	4.42019e-05	Prefrontal cortex	43	PRKN/HDAC8/DMD/OGT/TAF1/PTPA/RTRAF/CEBPA/APOE/HSPA1B/CD300A/LRRK2/PYCARD/RPL11/MLXIPL/HSPB1/PTPRC/SORL1/RPS3/UBXN1/PARP10/RACK1/PTPN2/PARP14/ARRB2/AIDA/SIRPA/VPS28/ENG/RPS7/NCK2/HSPA1A/NCKAP1L/FKBP8/PPM1F/SAMSN1/DTNBP1/MAPK8IP1/PRKCD/SNCA/DUSP22/CDK5RAP3/C9orf72
GO:2000058	regulation of ubiquitin-dependent protein catabolic process	24/858	178/18870	1.85008e-06	5.89301e-05	4.65477e-05	Prefrontal cortex	24	COP1/PRKN/USP9X/OGT/TAF1/MTM1/BCAP31/CEBPA/HSPA1B/LRRK2/RPL11/LAPTM5/ELOB/UBXN1/RACK1/BAG6/SH3RF3/RPS7/DNAJB2/HSPA1A/XPO1/DISC1/HSP90AB1/RNF144B
GO:0002718	regulation of cytokine production involved in immune response	19/858	120/18870	1.95801e-06	6.19877e-05	4.89628e-05	Prefrontal cortex	19	BST2/BTK/JAK3/TLR7/HLA-A/CD81/LILRB1/PYCARD/CD74/LAPTM5/TNFRSF14/IRF5/HLA-E/PLCG2/NOD1/B2M/HK1/SYK/WNT5A
GO:0032434	regulation of proteasomal ubiquitin-dependent protein catabolic process	21/858	143/18870	2.02328e-06	6.3666e-05	5.02885e-05	Prefrontal cortex	21	COP1/PRKN/USP9X/OGT/TAF1/MTM1/BCAP31/CEBPA/HSPA1B/LRRK2/RPL11/ELOB/UBXN1/RACK1/BAG6/SH3RF3/DNAJB2/HSPA1A/XPO1/HSP90AB1/RNF144B
GO:0002704	negative regulation of leukocyte mediated immunity	14/858	69/18870	2.17926e-06	6.8161e-05	5.38389e-05	Prefrontal cortex	14	BST2/JAK3/HLA-A/LGALS9/CD300A/LILRB1/HLA-B/PTPRC/HLA-E/ARRB2/CX3CR1/SPI1/NCKAP1L/DUSP22
GO:0050851	antigen receptor-mediated signaling pathway	26/858	205/18870	2.25298e-06	7.00448e-05	5.53269e-05	Prefrontal cortex	26	BTK/HLA-DRB1/HLA-A/CD300A/CD81/BLNK/LAT2/FYB1/PIK3CD/CMTM3/HLA-DQB1/LAPTM5/PTPRC/NFATC2/MNDA/RPS3/PRAM1/CSK/PLCG2/PTPN2/SLC39A10/NCKAP1L/NFKBIZ/DUSP22/SYK/PIK3CA
GO:0001961	positive regulation of cytokine-mediated signaling pathway	13/858	60/18870	2.3017e-06	7.0715e-05	5.58563e-05	Prefrontal cortex	13	PRKN/HSPA1B/TREM2/PARP9/GAS6/CASP1/CD74/CASP4/LAPTM5/NLRC5/PARP14/HSPA1A/WNT5A
GO:0052547	regulation of peptidase activity	34/858	312/18870	2.30178e-06	7.0715e-05	5.58563e-05	Prefrontal cortex	34	RPS6KA3/XIAP/DDX3X/BCAP31/DELE1/IFI16/LGALS9/GAS6/CASP1/CTSH/PYCARD/LRP1/CTSS/LAPTM5/RCN3/GRN/SORL1/RPS3/NAIP/GRIN1/UBXN1/CTSL/RACK1/NOD1/APAF1/BIN1/PPM1F/VSIR/GAPDH/JAK2/CARD8/SNCA/SYK/MAP3K5
GO:0002367	cytokine production involved in immune response	19/858	122/18870	2.52545e-06	7.65177e-05	6.04398e-05	Prefrontal cortex	19	BST2/BTK/JAK3/TLR7/HLA-A/CD81/LILRB1/PYCARD/CD74/LAPTM5/TNFRSF14/IRF5/HLA-E/PLCG2/NOD1/B2M/HK1/SYK/WNT5A
GO:2001235	positive regulation of apoptotic signaling pathway	21/858	145/18870	2.54188e-06	7.65177e-05	6.04398e-05	Prefrontal cortex	21	BCAP31/FBH1/MAGED1/CTSH/PYCARD/CTSC/RPL11/CTSS/TGFBR1/PTPRC/RPS3/LTBR/CTSL/RACK1/PTPN2/RPS7/NCK2/APAF1/JAK2/PRKCD/WNT5A
GO:0032611	interleukin-1 beta production	18/858	111/18870	2.54961e-06	7.65177e-05	6.04398e-05	Prefrontal cortex	18	STMP1/IFI16/LGALS9/TREM2/CASP1/PYCARD/GSDMD/HSPB1/TYROBP/NAIP/NOD1/ARRB2/CX3CR1/SIRPA/JAK2/CARD8/HK1/WNT5A
GO:0032651	regulation of interleukin-1 beta production	18/858	111/18870	2.54961e-06	7.65177e-05	6.04398e-05	Prefrontal cortex	18	STMP1/IFI16/LGALS9/TREM2/CASP1/PYCARD/GSDMD/HSPB1/TYROBP/NAIP/NOD1/ARRB2/CX3CR1/SIRPA/JAK2/CARD8/HK1/WNT5A
GO:0051250	negative regulation of lymphocyte activation	23/858	169/18870	2.56706e-06	7.65987e-05	6.05037e-05	Prefrontal cortex	23	TMEM131L/VSIG4/BTK/JAK3/HLA-DRB1/LGALS9/CD300A/LILRB1/CD74/LAPTM5/TNFRSF14/IL4R/TYROBP/MNDA/LST1/PTPN2/CEBPB/NCKAP1L/ATM/SAMSN1/VSIR/RUNX1/DUSP22
GO:0002286	T cell activation involved in immune response	19/858	123/18870	2.86168e-06	8.4902e-05	6.70623e-05	Prefrontal cortex	19	JAK3/HLA-DRB1/HLA-DRA/LGALS9/CD81/LILRB1/CD74/FCER1G/HLA-DMB/ITGAL/IL4R/RPS6/LCP1/STAT6/NCKAP1L/APBB1IP/EIF2AK4/NFKBIZ/IL6R
GO:0045824	negative regulation of innate immune response	16/858	91/18870	3.08025e-06	8.972e-05	7.08679e-05	Prefrontal cortex	16	VSIG4/HLA-A/RPS19/IFI16/LGALS9/LILRB1/HLA-B/NLRC5/GRN/HLA-E/PTPN2/PARP14/ARRB2/SAMHD1/A2M/USP15
GO:0002474	antigen processing and presentation of peptide antigen via MHC class I	10/858	36/18870	3.09875e-06	8.972e-05	7.08679e-05	Prefrontal cortex	10	HLA-A/FCER1G/HLA-B/TAPBP/HLA-C/HLA-E/FCGR1A/B2M/CALR/LNPEP
GO:0002399	MHC class II protein complex assembly	7/858	16/18870	3.12776e-06	8.972e-05	7.08679e-05	Prefrontal cortex	7	HLA-DRB5/HLA-DRB1/HLA-DRA/HLA-DQB1/HLA-DMB/HLA-DPA1/B2M
GO:0002503	peptide antigen assembly with MHC class II protein complex	7/858	16/18870	3.12776e-06	8.972e-05	7.08679e-05	Prefrontal cortex	7	HLA-DRB5/HLA-DRB1/HLA-DRA/HLA-DQB1/HLA-DMB/HLA-DPA1/B2M
GO:0002679	respiratory burst involved in defense response	7/858	16/18870	3.12776e-06	8.972e-05	7.08679e-05	Prefrontal cortex	7	CYBC1/RPS19/TREM2/PIK3CD/PIK3CG/GRN/HCK
GO:0016045	detection of bacterium	7/858	16/18870	3.12776e-06	8.972e-05	7.08679e-05	Prefrontal cortex	7	HLA-DRB1/HLA-A/HLA-B/TLR1/NAIP/NOD1/TLR2
GO:0061136	regulation of proteasomal protein catabolic process	25/858	196/18870	3.16772e-06	9.03669e-05	7.13789e-05	Prefrontal cortex	25	COP1/PRKN/USP9X/OGT/TAF1/MTM1/BCAP31/OPHN1/CEBPA/APOE/HSPA1B/TREM2/LRRK2/RPL11/ELOB/UBXN1/RACK1/BAG6/SH3RF3/PKD1/DNAJB2/HSPA1A/XPO1/HSP90AB1/RNF144B
GO:0043030	regulation of macrophage activation	13/858	62/18870	3.40237e-06	9.65307e-05	7.62476e-05	Prefrontal cortex	13	HAMP/VSIG4/CEBPA/TREM2/LRRK2/CD74/CTSC/GRN/PTPRC/IL4R/ATM/SNCA/WNT5A
GO:0043254	regulation of protein-containing complex assembly	41/858	419/18870	3.48369e-06	9.81491e-05	7.7526e-05	Prefrontal cortex	41	TMSB4X/MSN/CARMIL1/DDX3X/BTK/MECP2/STMP1/BRCC3/APOE/CORO1A/FES/HSPA1B/TREM2/TMSB10/RPL13A/PYCARD/TMC8/SCIN/SORL1/RPS3/SSH1/PLEK/PLCG2/RACK1/HCK/LCP1/FSCN1/AIDA/NCK2/HSPA1A/NCKAP1L/BIN1/ATM/EPS8/CARD8/PRKCD/SNCA/ATF7IP/SYK/PIEZO1/COTL1
GO:0031342	negative regulation of cell killing	9/858	29/18870	3.50593e-06	9.81491e-05	7.7526e-05	Prefrontal cortex	9	HLA-A/LGALS9/LILRB1/HLA-B/PTPRC/HLA-E/ARRB2/CX3CR1/NCKAP1L
GO:0007015	actin filament organization	44/858	464/18870	3.51613e-06	9.81491e-05	7.7526e-05	Prefrontal cortex	44	DIAPH2/SH3KBP1/TMSB4X/PRKN/ARHGAP6/SHROOM4/CARMIL1/WAS/GPR65/CORO1A/AIF1/TMSB10/PYCARD/TGFBR1/SCIN/SSH1/PLEC/MARCKS/PLEK/GMFG/HCK/WASHC1/OOEP/LCP1/RHOG/WASHC4/ZYX/FSCN1/INPPL1/ARAP1/NCK2/HSP90B1/NCKAP1L/BIN1/PPM1F/MYO1F/RAPGEF3/JAK2/EPS8/PRKCD/CFL1/COTL1/C9orf72/PIK3CA
GO:0002698	negative regulation of immune effector process	19/858	125/18870	3.65837e-06	0.000101155	7.99006e-05	Prefrontal cortex	19	VSIG4/BST2/JAK3/HLA-A/RPS19/LGALS9/CD300A/LILRB1/HLA-B/GRN/PTPRC/IL4R/HLA-E/ARRB2/CX3CR1/SPI1/A2M/NCKAP1L/DUSP22
GO:1902107	positive regulation of leukocyte differentiation	24/858	185/18870	3.68228e-06	0.000101155	7.99006e-05	Prefrontal cortex	24	BTK/HLA-DRB1/HLA-DRA/ZFP36L1/LGALS9/FES/TREM2/GAS6/MMP14/CD4/CD74/ACTB/NOTCH2/IL15/PTPRC/IL4R/TYROBP/SPI1/PIK3R6/NCKAP1L/VSIR/RUNX1/NFKBIZ/SYK
GO:1903708	positive regulation of hemopoiesis	24/858	185/18870	3.68228e-06	0.000101155	7.99006e-05	Prefrontal cortex	24	BTK/HLA-DRB1/HLA-DRA/ZFP36L1/LGALS9/FES/TREM2/GAS6/MMP14/CD4/CD74/ACTB/NOTCH2/IL15/PTPRC/IL4R/TYROBP/SPI1/PIK3R6/NCKAP1L/VSIR/RUNX1/NFKBIZ/SYK
GO:0031334	positive regulation of protein-containing complex assembly	25/858	198/18870	3.80922e-06	0.000103547	8.17895e-05	Prefrontal cortex	25	MSN/CARMIL1/DDX3X/BTK/MECP2/STMP1/BRCC3/FES/HSPA1B/PYCARD/RPS3/PLEK/PLCG2/RACK1/HCK/LCP1/FSCN1/NCK2/HSPA1A/NCKAP1L/BIN1/ATM/SNCA/SYK/PIEZO1
GO:0032757	positive regulation of interleukin-8 production	13/858	63/18870	4.11039e-06	0.000111152	8.77965e-05	Prefrontal cortex	13	TLR7/CD14/LGALS9/HSPA1B/PYCARD/CD74/TLR1/NOD1/TLR5/HSPA1A/TLR2/SYK/WNT5A
GO:1902105	regulation of leukocyte differentiation	34/858	321/18870	4.32503e-06	0.00011635	9.19025e-05	Prefrontal cortex	34	TMEM131L/C1QC/BTK/JAK3/HLA-DRB1/HLA-DRA/ZFP36L1/TMEM176B/LGALS9/FES/TREM2/GAS6/LILRB1/MMP14/CD4/CD74/HLA-B/ACTB/MAFB/NOTCH2/IL15/PTPRC/IL4R/ZFP36L2/TYROBP/PTPN2/CEBPB/SPI1/PIK3R6/NCKAP1L/VSIR/RUNX1/NFKBIZ/SYK
GO:0030217	T cell differentiation	33/858	307/18870	4.34774e-06	0.000116358	9.19088e-05	Prefrontal cortex	33	TMEM131L/JAK3/HLA-DRB1/HLA-DRA/ZFP36L1/LGALS9/CD4/CD74/FCER1G/PIK3CD/TCIRG1/ACTB/MAFB/IL15/PTPRC/IL4R/ZFP36L2/LEPR/RPS6/VAV1/CTSL/PTPN2/B2M/SPI1/DOCK2/PIK3R6/STAT6/NCKAP1L/VSIR/RUNX1/NFKBIZ/SYK/IL6R
GO:0032732	positive regulation of interleukin-1 production	14/858	73/18870	4.40146e-06	0.000117192	9.25672e-05	Prefrontal cortex	14	STMP1/IFI16/LGALS9/CASP1/PYCARD/GSDMD/HSPB1/TYROBP/NAIP/NOD1/JAK2/CARD8/HK1/WNT5A
GO:0031396	regulation of protein ubiquitination	25/858	200/18870	4.56741e-06	0.00012099	9.55672e-05	Prefrontal cortex	25	PRKN/HDAC8/OGT/HUWE1/TAF1/XIAP/DDX3X/HSPA1B/LRRK2/RPL11/LAPTM5/TGFBR1/RPS3/RPS2/UBXN1/PARP10/WASHC1/ARRB2/VPS28/RPS7/DNAJB2/HSPA1A/KDM1A/HSP90AB1/CDK5RAP3
GO:0044403	biological process involved in symbiotic interaction	34/858	322/18870	4.63037e-06	0.000122035	9.63928e-05	Prefrontal cortex	34	PRKN/THOC2/GRK2/ZDHHC9/HLA-DRB1/APOE/LGALS9/HSPA1B/CD81/GAS6/CD4/TRIM25/CD74/RPSA/CSF1R/TNFRSF14/CTSL/CLEC5A/SELPLG/PLSCR1/CX3CR1/CIITA/BSG/HSPA1A/CHMP1A/GAPDH/JAK2/EEF1A1/EIF2AK4/P4HB/CFL1/TRIM22/CTSB/HSP90AB1
GO:0032956	regulation of actin cytoskeleton organization	35/858	337/18870	4.87549e-06	0.000127752	0.000100909	Prefrontal cortex	35	GPM6B/TMSB4X/PRKN/ARHGAP6/CARMIL1/BST2/WAS/GPR65/CORO1A/TMSB10/PYCARD/LRP1/CSF1R/TGFBR1/SCIN/SSH1/PLEK/GMFG/HCK/WASHC1/RHOG/WASHC4/FSCN1/ARAP1/NCK2/NCKAP1L/BIN1/PPM1F/RAPGEF3/TRPM2/EPS8/PRKCD/COTL1/C9orf72/PIK3CA
GO:0032615	interleukin-12 production	13/858	64/18870	4.94571e-06	0.000127752	0.000100909	Prefrontal cortex	13	JAK3/LGALS9/IRF8/LILRB1/HLA-B/LAPTM5/IRF5/PLCG2/ARRB2/CMKLR1/UNC93B1/TLR2/SYK
GO:0032655	regulation of interleukin-12 production	13/858	64/18870	4.94571e-06	0.000127752	0.000100909	Prefrontal cortex	13	JAK3/LGALS9/IRF8/LILRB1/HLA-B/LAPTM5/IRF5/PLCG2/ARRB2/CMKLR1/UNC93B1/TLR2/SYK
GO:0062208	positive regulation of pattern recognition receptor signaling pathway	13/858	64/18870	4.94571e-06	0.000127752	0.000100909	Prefrontal cortex	13	DDX3X/BTK/STMP1/BRCC3/CD14/CYBA/HSPA1B/NINJ1/TLR1/PLCG2/HSPA1A/USP15/NAGK
GO:0050871	positive regulation of B cell activation	15/858	84/18870	5.1107e-06	0.00013136	0.000103759	Prefrontal cortex	15	SH3KBP1/BTK/SHLD2/SHLD1/CD81/MMP14/CD74/PTPRC/NFATC2/SLC39A10/SPI1/TNFSF13B/STAT6/NCKAP1L/SYK
GO:0002224	toll-like receptor signaling pathway	14/858	74/18870	5.20405e-06	0.000133101	0.000105133	Prefrontal cortex	14	RPS6KA3/BTK/TLR7/CD300A/TLR1/CTSS/LY96/PLCG2/ARRB2/TLR5/TNIP1/UNC93B1/TLR2/NFKBIZ
GO:0031647	regulation of protein stability	34/858	325/18870	5.66956e-06	0.000143592	0.00011342	Prefrontal cortex	34	LAMP2/PRKN/HDAC8/USP9X/TAF1/TBL1X/MOSMO/PIM1/HSPA1B/CD81/LRRK2/CTSH/PYCARD/RPL11/GRN/TYROBP/SERF2/BAG6/CALR/RPS7/CDC37/HSPA1A/CMTM6/GAPDH/TBRG1/MFSD1/RNF149/MT3/PRKCD/SNCA/CTNND1/ATF7IP/PDCD10/HSP90AB1
GO:0042254	ribosome biogenesis	34/858	325/18870	5.66956e-06	0.000143592	0.00011342	Prefrontal cortex	34	RPL10/RPS4X/MTREX/DDX3X/TENT4B/EIF1AX/PIN4/RPS19/RPL7A/RPS28/RPS15/RPS14/RPS24/RPL11/RPL27/RPSA/RPL35/RPS27/NSUN5/RPS5/RPS11/RPS23/RPS8/RPS6/RPLP0/RPL35A/RPS25/GTF3A/RPS7/HEATR3/RPL14/XPO1/XRN2/RPS9
GO:2001242	regulation of intrinsic apoptotic signaling pathway	24/858	190/18870	5.87699e-06	0.000148123	0.000116999	Prefrontal cortex	24	PRKN/DDX3X/BCAP31/FBH1/TREM2/LRRK2/PYCARD/CD74/RPL11/HSPB1/GRINA/RPS3/RACK1/PTPN2/YBX3/RPS7/NCK2/HSPA1A/ENO1/USP15/KDM1A/MAPK8IP1/TPT1/P4HB
GO:0010324	membrane invagination	13/858	65/18870	5.9276e-06	0.000148677	0.000117437	Prefrontal cortex	13	ITGB2/C3/CD300A/TREM2/AIF1/FCGR1A/ANO6/BIN2/PLCG2/ITGAM/NCKAP1L/HGS/MSR1
GO:0043300	regulation of leukocyte degranulation	11/858	47/18870	6.23827e-06	0.000155717	0.000122998	Prefrontal cortex	11	ITGB2/LGALS9/FES/CD300A/PTAFR/IL4R/PRAM1/ITGAM/SPI1/NCKAP1L/SYK
GO:0043312	neutrophil degranulation	6/858	12/18870	6.33912e-06	0.000157266	0.000124221	Prefrontal cortex	6	ITGB2/PTAFR/PRAM1/ITGAM/SPI1/SYK
GO:0002685	regulation of leukocyte migration	27/858	230/18870	6.36093e-06	0.000157266	0.000124221	Prefrontal cortex	27	MSN/MOSPD2/CD99/CORO1A/LGALS9/CD300A/TREM2/AIF1/CD81/GAS6/MMP14/PYCARD/CD74/CSF1R/TNFRSF14/GPSM3/PTAFR/ANO6/CX3CR1/SPI1/CALR/HMOX1/CMKLR1/NCKAP1L/DOCK8/WNT5A/IL6R
GO:0002700	regulation of production of molecular mediator of immune response	24/858	191/18870	6.43822e-06	0.000158423	0.000125135	Prefrontal cortex	24	BST2/BTK/SHLD2/SHLD1/JAK3/TLR7/HLA-A/CD81/LILRB1/PYCARD/CD74/LAPTM5/TNFRSF14/IRF5/PTPRC/IL4R/HLA-E/PLCG2/NOD1/B2M/STAT6/HK1/SYK/WNT5A
GO:0032612	interleukin-1 production	19/858	130/18870	6.59737e-06	0.000160815	0.000127024	Prefrontal cortex	19	STMP1/IFI16/LGALS9/TREM2/GAS6/CASP1/PYCARD/GSDMD/HSPB1/TYROBP/NAIP/NOD1/ARRB2/CX3CR1/SIRPA/JAK2/CARD8/HK1/WNT5A
GO:0032652	regulation of interleukin-1 production	19/858	130/18870	6.59737e-06	0.000160815	0.000127024	Prefrontal cortex	19	STMP1/IFI16/LGALS9/TREM2/GAS6/CASP1/PYCARD/GSDMD/HSPB1/TYROBP/NAIP/NOD1/ARRB2/CX3CR1/SIRPA/JAK2/CARD8/HK1/WNT5A
GO:0007264	small GTPase mediated signal transduction	45/858	491/18870	6.65945e-06	0.000161569	0.00012762	Prefrontal cortex	45	DOCK11/ARHGAP6/OGT/GDI1/ARHGAP45/CHM/WAS/OPHN1/GPR65/RIPOR1/ARHGEF9/APOE/LPAR6/AIF1/RASGEF1B/CYTH4/RASAL3/ARHGAP9/FAM13A/PIK3CG/NOTCH2/DENND3/ARHGAP27/ARHGAP15/VAV1/CDC42SE1/ADGRG1/ARHGAP24/RHOG/SIPA1/NUCB1/DOCK2/DEF6/ARAP1/ARHGAP20/RGL2/RGS19/ARHGAP30/RAPGEF3/NISCH/EPS8/DOCK8/CFL1/TNK2/ARHGEF1
GO:0060907	positive regulation of macrophage cytokine production	8/858	24/18870	6.78757e-06	0.000163912	0.000129471	Prefrontal cortex	8	TLR7/LILRB1/PYCARD/CD74/LAPTM5/PLCG2/NOD1/WNT5A
GO:0031343	positive regulation of cell killing	14/858	76/18870	7.20836e-06	0.000173268	0.000136861	Prefrontal cortex	14	HLA-DRB1/HLA-A/HLA-DRA/HLA-B/HLA-C/PTPRC/TYROBP/HLA-E/VAV1/ITGAM/B2M/SPI1/STX7/SYK
GO:1903706	regulation of hemopoiesis	40/858	417/18870	7.38821e-06	0.000176089	0.000139089	Prefrontal cortex	40	TMEM131L/C1QC/BTK/JAK3/HLA-DRB1/CEBPA/HLA-DRA/ZFP36L1/TMEM176B/LGALS9/FES/HSPA1B/TREM2/GAS6/LILRB1/MMP14/CD4/CD74/HLA-B/ACTB/MAFB/SCIN/NOTCH2/IL15/PTPRC/IL4R/ZFP36L2/TYROBP/PTPN2/CEBPB/B2M/SPI1/PIK3R6/HSPA1A/NCKAP1L/VSIR/RUNX1/ZFP36/NFKBIZ/SYK
GO:0030218	erythrocyte differentiation	19/858	131/18870	7.39358e-06	0.000176089	0.000139089	Prefrontal cortex	19	ATP5IF1/RPS19/ZFP36L1/HSPA1B/RPS14/MAFB/RPS6/PTPN2/B2M/SPI1/HSPA1A/HEATR3/NCKAP1L/CFLAR/JAK2/ZFP36/PTBP3/CDK5RAP3/KCNQ1
GO:0046718	viral entry into host cell	21/858	156/18870	8.23862e-06	0.000195319	0.000154279	Prefrontal cortex	21	GRK2/HLA-DRB1/LGALS9/HSPA1B/CD81/GAS6/CD4/TRIM25/CD74/RPSA/TNFRSF14/CTSL/CLEC5A/SELPLG/PLSCR1/CIITA/BSG/HSPA1A/P4HB/TRIM22/CTSB
GO:0019883	antigen processing and presentation of endogenous antigen	9/858	32/18870	8.68272e-06	0.000204912	0.000161856	Prefrontal cortex	9	HLA-DRB1/HLA-A/HLA-DRA/CD74/HLA-B/TAPBP/HLA-C/HLA-E/B2M
GO:0099024	plasma membrane invagination	12/858	58/18870	9.34082e-06	0.000219446	0.000173336	Prefrontal cortex	12	ITGB2/C3/CD300A/TREM2/AIF1/FCGR1A/ANO6/BIN2/PLCG2/ITGAM/NCKAP1L/MSR1
GO:0002573	myeloid leukocyte differentiation	27/858	235/18870	9.48864e-06	0.000221914	0.000175286	Prefrontal cortex	27	GAB3/LARGE1/C1QC/ATP6AP1/HLA-DRB1/CEBPA/ZFP36L1/IFI16/FES/TREM2/CD81/LILRB1/CD4/CD74/PIK3CD/TCIRG1/CSF1R/MAFB/NOTCH2/IL15/TYROBP/LTBR/PTPN2/CEBPB/SPI1/RUNX1/TLR2
GO:0002483	antigen processing and presentation of endogenous peptide antigen	8/858	25/18870	9.58509e-06	0.000223165	0.000176273	Prefrontal cortex	8	HLA-DRB1/HLA-A/HLA-DRA/HLA-B/TAPBP/HLA-C/HLA-E/B2M
GO:0002753	cytosolic pattern recognition receptor signaling pathway	20/858	146/18870	1.03195e-05	0.000239191	0.000188932	Prefrontal cortex	20	XIAP/DDX3X/BTK/STMP1/UFD1/BRCC3/TLR7/HSPA1B/TREM2/PYCARD/TRIM25/RNF135/PLCG2/NOD1/HSPA1A/USP15/UNC93B1/ALPK1/CARD8/NAGK
GO:0031348	negative regulation of defense response	33/858	321/18870	1.11901e-05	0.000258217	0.00020396	Prefrontal cortex	33	HAMP/VSIG4/UFD1/HLA-DRB1/HLA-A/RPS19/APOE/IFI16/LGALS9/TREM2/LILRB1/IL10RA/HLA-B/NLRC5/GRN/PTPRC/HLA-E/HCK/PTPN2/PARP14/ARRB2/SIGLEC10/SIRPA/SAMHD1/TNFRSF1A/A2M/USP15/RHBDF2/CARD8/ZFP36/PRKCD/SYK/ALOX5
GO:0036336	dendritic cell migration	9/858	33/18870	1.14596e-05	0.000263267	0.000207949	Prefrontal cortex	9	LGALS9/GAS6/PIK3CG/SPI1/CALR/TRPM2/EPS8/DOCK8/ALOX5
GO:0001912	positive regulation of leukocyte mediated cytotoxicity	13/858	69/18870	1.17935e-05	0.000268929	0.000212422	Prefrontal cortex	13	HLA-DRB1/HLA-A/HLA-DRA/HLA-B/HLA-C/PTPRC/TYROBP/HLA-E/VAV1/ITGAM/B2M/SPI1/STX7
GO:0001914	regulation of T cell mediated cytotoxicity	11/858	50/18870	1.18097e-05	0.000268929	0.000212422	Prefrontal cortex	11	HLA-DRB1/HLA-A/HLA-DRA/LILRB1/HLA-B/HLA-C/PTPRC/HLA-E/B2M/NCKAP1L/STX7
GO:0000028	ribosomal small subunit assembly	7/858	19/18870	1.22179e-05	0.000275805	0.000217853	Prefrontal cortex	7	RPS19/RPS28/RPS15/RPS14/RPSA/RPS27/RPS5
GO:0098543	detection of other organism	7/858	19/18870	1.22179e-05	0.000275805	0.000217853	Prefrontal cortex	7	HLA-DRB1/HLA-A/HLA-B/TLR1/NAIP/NOD1/TLR2
GO:1902075	cellular response to salt	24/858	199/18870	1.3011e-05	0.000292438	0.000230991	Prefrontal cortex	24	TAF1/LARGE1/GRK2/MECP2/CEBPA/ADCY7/P2RY11/JUND/NFATC2/SSH1/ALOX5AP/PLEC/PLCG2/MEF2A/B2M/SIPA1/CALR/HNRNPA1/GNAI2/HSP90B1/TRPM2/SYT17/WNT5A/PIK3CA
GO:0051056	regulation of small GTPase mediated signal transduction	31/858	295/18870	1.3273e-05	0.000297041	0.000234626	Prefrontal cortex	31	ARHGAP6/OGT/ARHGAP45/OPHN1/GPR65/ARHGEF9/APOE/LPAR6/CYTH4/RASAL3/ARHGAP9/FAM13A/PIK3CG/NOTCH2/DENND3/ARHGAP27/ARHGAP15/VAV1/CDC42SE1/ADGRG1/ARHGAP24/SIPA1/DOCK2/DEF6/ARAP1/ARHGAP20/RGL2/ARHGAP30/EPS8/DOCK8/ARHGEF1
GO:0002437	inflammatory response to antigenic stimulus	14/858	80/18870	1.33627e-05	0.000297764	0.000235198	Prefrontal cortex	14	BTK/FCGR3A/HLA-DRB1/C3/TREM2/CD68/CD81/NOTCH2/HLA-E/FCGR1A/HCK/A2M/RHBDF2/SYK
GO:0045055	regulated exocytosis	26/858	227/18870	1.45884e-05	0.000323687	0.000255673	Prefrontal cortex	26	CASK/BTK/ITGB2/FCGR3A/CORO1A/LGALS9/FES/CD300A/LRRK2/LAT2/PIK3CD/SCIN/PIK3CG/PTAFR/IL4R/PRAM1/PLEK/ITGAM/HCK/SPI1/GNAI2/NCKAP1L/DTNBP1/SNCA/SYT17/SYK
GO:0071353	cellular response to interleukin-4	9/858	34/18870	1.496e-05	0.00033052	0.000261071	Prefrontal cortex	9	JAK3/RPL3/CORO1A/IL4R/PTPN2/PARP14/STAT6/HSP90AB1/TUBA1B
GO:0097529	myeloid leukocyte migration	27/858	242/18870	1.62345e-05	0.000356514	0.000281603	Prefrontal cortex	27	MOSPD2/CD99/ITGB2/RPS19/CD300A/TREM2/AIF1/CD81/RPL13A/MMP14/CD74/FCER1G/PIK3CD/CSF1R/PIK3CG/PECAM1/ANO6/VAV1/IL17RA/CX3CR1/SPI1/SIRPA/BSG/CMKLR1/NCKAP1L/SYK/IL6R
GO:0043281	regulation of cysteine-type endopeptidase activity involved in apoptotic process	21/858	163/18870	1.63425e-05	0.000356514	0.000281603	Prefrontal cortex	21	RPS6KA3/XIAP/DDX3X/BCAP31/DELE1/LGALS9/GAS6/CASP1/PYCARD/LAPTM5/RPS3/NAIP/RACK1/NOD1/APAF1/PPM1F/JAK2/CARD8/SNCA/SYK/MAP3K5
GO:0044409	entry into host	21/858	163/18870	1.63425e-05	0.000356514	0.000281603	Prefrontal cortex	21	GRK2/HLA-DRB1/LGALS9/HSPA1B/CD81/GAS6/CD4/TRIM25/CD74/RPSA/TNFRSF14/CTSL/CLEC5A/SELPLG/PLSCR1/CIITA/BSG/HSPA1A/P4HB/TRIM22/CTSB
GO:1903052	positive regulation of proteolysis involved in protein catabolic process	19/858	139/18870	1.75983e-05	0.000382303	0.000301973	Prefrontal cortex	19	COP1/PRKN/TAF1/BCAP31/ATP5IF1/CEBPA/HSPA1B/TREM2/LRRK2/CTSC/LAPTM5/ELOB/RACK1/BAG6/SH3RF3/DNAJB2/HSPA1A/DISC1/RNF144B
GO:0032642	regulation of chemokine production	16/858	104/18870	1.80714e-05	0.000389258	0.000307467	Prefrontal cortex	16	DDX3X/TLR7/LGALS9/TREM2/AIF1/PYCARD/CD74/CSF1R/IL4R/IL17RA/SIRPA/HMOX1/TLR2/SYK/WNT5A/IL6R
GO:0042274	ribosomal small subunit biogenesis	16/858	104/18870	1.80714e-05	0.000389258	0.000307467	Prefrontal cortex	16	RPS4X/RPS19/RPS28/RPS15/RPS14/RPS24/RPSA/RPS27/RPS5/RPS11/RPS23/RPS8/RPS6/RPS25/RPS7/RPS9
GO:0150146	cell junction disassembly	8/858	27/18870	1.81434e-05	0.000389258	0.000307467	Prefrontal cortex	8	C1QC/C1QA/C1QB/C3/TREM2/TGFBR1/ITGAM/CX3CR1
GO:0051403	stress-activated MAPK cascade	26/858	230/18870	1.84014e-05	0.000393168	0.000310555	Prefrontal cortex	26	PRKN/ARHGEF6/XIAP/TLR7/ZFP36L1/LGALS9/TREM2/LRRK2/PYCARD/LTBR/NAIP/NOD1/AIDA/SPI1/SIRPA/SH3RF3/MECOM/ERCC6/MAPK8IP1/ZFP36/STK25/DUSP22/CCM2/PDCD10/WNT5A/MAP3K5
GO:1903265	positive regulation of tumor necrosis factor-mediated signaling pathway	6/858	14/18870	1.90459e-05	0.000405273	0.000320117	Prefrontal cortex	6	PRKN/HSPA1B/CASP1/CASP4/LAPTM5/HSPA1A
GO:0061081	positive regulation of myeloid leukocyte cytokine production involved in immune response	9/858	35/18870	1.9331e-05	0.000409659	0.000323581	Prefrontal cortex	9	TLR7/LILRB1/PYCARD/CD74/LAPTM5/PLCG2/NOD1/SYK/WNT5A
GO:0042742	defense response to bacterium	33/858	330/18870	1.98001e-05	0.000417895	0.000330087	Prefrontal cortex	33	HAMP/STAB1/XIAP/HLA-A/RPS19/CYBA/TREM2/IRF8/CASP1/CD4/PYCARD/GSDMD/CASP4/FCER1G/FAU/TNFRSF14/NOTCH2/GRN/HLA-E/FCGR1A/NAIP/NOD1/CEBPB/TNFRSF1A/TAB2/LYST/RNF213/NAGK/PRKCD/TLR2/NFKBIZ/SYK/IL6R
GO:0032602	chemokine production	16/858	105/18870	2.0435e-05	0.000429548	0.000339291	Prefrontal cortex	16	DDX3X/TLR7/LGALS9/TREM2/AIF1/PYCARD/CD74/CSF1R/IL4R/IL17RA/SIRPA/HMOX1/TLR2/SYK/WNT5A/IL6R
GO:0062197	cellular response to chemical stress	32/858	317/18870	2.18367e-05	0.000454838	0.000359267	Prefrontal cortex	32	PRKN/DDX3X/BTK/ZFP36L1/HSPA1B/AIF1/LRRK2/CASP1/PYCARD/RPS3/PLEC/DHFR/RACK1/YBX3/SIRPA/HMOX1/ANKZF1/HSPA1A/STAT6/ATM/USP15/ETV5/TRPM2/MT3/PRKCD/SNCA/STK25/PDCD10/ALOX5/RCSD1/PIK3CA/MAP3K5
GO:0002708	positive regulation of lymphocyte mediated immunity	18/858	129/18870	2.19009e-05	0.000454838	0.000359267	Prefrontal cortex	18	BTK/SHLD2/SHLD1/HLA-DRB1/HLA-A/HLA-DRA/C3/TREM2/CD81/HLA-B/HLA-C/PTPRC/HLA-E/FCGR1A/VAV1/B2M/STAT6/STX7
GO:2001056	positive regulation of cysteine-type endopeptidase activity	18/858	129/18870	2.19009e-05	0.000454838	0.000359267	Prefrontal cortex	18	DDX3X/BCAP31/IFI16/LGALS9/CASP1/PYCARD/LAPTM5/RPS3/GRIN1/RACK1/NOD1/APAF1/PPM1F/JAK2/CARD8/SNCA/SYK/MAP3K5
GO:0071677	positive regulation of mononuclear cell migration	13/858	73/18870	2.22552e-05	0.000458527	0.000362181	Prefrontal cortex	13	MOSPD2/CORO1A/LGALS9/AIF1/GAS6/PYCARD/TNFRSF14/ANO6/CX3CR1/SPI1/CALR/DOCK8/WNT5A
GO:0072678	T cell migration	13/858	73/18870	2.22552e-05	0.000458527	0.000362181	Prefrontal cortex	13	MSN/CD99/CORO1A/AIF1/PYCARD/PIK3CD/TNFRSF14/PIK3CG/ITGAL/CXCL16/PLEC/DOCK8/WNT5A
GO:0045621	positive regulation of lymphocyte differentiation	18/858	130/18870	2.43604e-05	0.000499917	0.000394874	Prefrontal cortex	18	BTK/HLA-DRB1/HLA-DRA/LGALS9/GAS6/MMP14/CD74/ACTB/IL15/PTPRC/IL4R/SPI1/PIK3R6/NCKAP1L/VSIR/RUNX1/NFKBIZ/SYK
GO:0070670	response to interleukin-4	9/858	36/18870	2.47418e-05	0.000505745	0.000399477	Prefrontal cortex	9	JAK3/RPL3/CORO1A/IL4R/PTPN2/PARP14/STAT6/HSP90AB1/TUBA1B
GO:0009895	negative regulation of catabolic process	34/858	349/18870	2.56441e-05	0.000522134	0.000412423	Prefrontal cortex	34	TENT2/USP9X/OGT/TAF1/MTM1/TENT4B/OPHN1/RRAGB/TENT4A/RBM10/TENT5A/APOC1/TREM2/LRRK2/IL10RA/RPL11/PIK3CG/SORL1/LEPR/UBXN1/WASHC1/YBX3/BAG6/RPS7/HMOX1/TAB2/DDIT4/MT3/ZFP36/TBC1D14/SNCA/HSP90AB1/CDK5RAP3/PIK3CA
GO:2001185	regulation of CD8-positive, alpha-beta T cell activation	7/858	21/18870	2.60299e-05	0.000527919	0.000416993	Prefrontal cortex	7	HLA-A/LILRB1/HLA-E/NCKAP1L/VSIR/MAPK8IP1/RUNX1
GO:0042255	ribosome assembly	12/858	64/18870	2.67725e-05	0.000540866	0.000427219	Prefrontal cortex	12	RPL10/DDX3X/EIF1AX/RPS19/RPS28/RPS15/RPS14/RPL11/RPSA/RPS27/RPS5/RPLP0
GO:0002690	positive regulation of leukocyte chemotaxis	15/858	96/18870	2.71691e-05	0.000546753	0.000431868	Prefrontal cortex	15	MOSPD2/LGALS9/AIF1/GAS6/CD74/CSF1R/GPSM3/ANO6/CX3CR1/SPI1/CALR/CMKLR1/NCKAP1L/WNT5A/IL6R
GO:2000116	regulation of cysteine-type endopeptidase activity	23/858	195/18870	2.80449e-05	0.000562197	0.000444067	Prefrontal cortex	23	RPS6KA3/XIAP/DDX3X/BCAP31/DELE1/IFI16/LGALS9/GAS6/CASP1/PYCARD/LAPTM5/RPS3/NAIP/GRIN1/RACK1/NOD1/APAF1/PPM1F/JAK2/CARD8/SNCA/SYK/MAP3K5
GO:0007034	vacuolar transport	21/858	169/18870	2.83808e-05	0.000566743	0.000447659	Prefrontal cortex	21	LAMP2/PRKN/MTM1/LRRK2/LRP1/LAPTM5/DENND3/GRN/SORL1/AP1G2/VPS28/HSPA1A/CHMP1A/LYST/BIN1/TRAK1/M6PR/SNX27/HGS/VTI1A/C9orf72
GO:0060099	regulation of phagocytosis, engulfment	6/858	15/18870	3.05224e-05	0.000604856	0.000477763	Prefrontal cortex	6	C3/CD300A/TREM2/ANO6/PLCG2/NCKAP1L
GO:1905153	regulation of membrane invagination	6/858	15/18870	3.05224e-05	0.000604856	0.000477763	Prefrontal cortex	6	C3/CD300A/TREM2/ANO6/PLCG2/NCKAP1L
GO:0034661	ncRNA catabolic process	11/858	55/18870	3.0736e-05	0.000606772	0.000479277	Prefrontal cortex	11	NEAT1/TENT2/XIST/TUT4/MTREX/TENT4B/TRIR/KCNQ1OT1/HIF1A-AS2/ELOB/SND1
GO:0030888	regulation of B cell proliferation	12/858	65/18870	3.1492e-05	0.000614687	0.000485528	Prefrontal cortex	12	BTK/CD300A/CD81/CD74/PTPRC/NFATC2/TYROBP/MNDA/SLC39A10/TNFSF13B/NCKAP1L/ATM
GO:0032613	interleukin-10 production	12/858	65/18870	3.1492e-05	0.000614687	0.000485528	Prefrontal cortex	12	BTK/JAK3/HLA-DRB1/LGALS9/TREM2/LILRB1/PYCARD/TYROBP/PLCG2/VSIR/TLR2/SYK
GO:0032653	regulation of interleukin-10 production	12/858	65/18870	3.1492e-05	0.000614687	0.000485528	Prefrontal cortex	12	BTK/JAK3/HLA-DRB1/LGALS9/TREM2/LILRB1/PYCARD/TYROBP/PLCG2/VSIR/TLR2/SYK
GO:0045732	positive regulation of protein catabolic process	24/858	210/18870	3.19e-05	0.000620317	0.000489975	Prefrontal cortex	24	COP1/PRKN/MSN/HAMP/TAF1/DCAF1/BCAP31/CEBPA/APOE/HSPA1B/TREM2/CD81/LRRK2/LRP1/ELOB/SORL1/RACK1/BAG6/VPS28/SH3RF3/DNAJB2/HSPA1A/WNT5A/RNF144B
GO:0050921	positive regulation of chemotaxis	19/858	145/18870	3.21498e-05	0.000620528	0.000490142	Prefrontal cortex	19	TMSB4X/MOSPD2/LGALS9/TREM2/AIF1/GAS6/CD74/HSPB1/CSF1R/GPSM3/ANO6/CX3CR1/SPI1/CALR/CMKLR1/NCKAP1L/PPM1F/WNT5A/IL6R
GO:0062207	regulation of pattern recognition receptor signaling pathway	19/858	145/18870	3.21498e-05	0.000620528	0.000490142	Prefrontal cortex	19	XIAP/DDX3X/BTK/STMP1/UFD1/BRCC3/CD14/CYBA/HSPA1B/CD300A/TREM2/NINJ1/TLR1/PLCG2/ARRB2/HSPA1A/USP15/CARD8/NAGK
GO:0031098	stress-activated protein kinase signaling cascade	26/858	238/18870	3.3377e-05	0.000641828	0.000506966	Prefrontal cortex	26	PRKN/ARHGEF6/XIAP/TLR7/ZFP36L1/LGALS9/TREM2/LRRK2/PYCARD/LTBR/NAIP/NOD1/AIDA/SPI1/SIRPA/SH3RF3/MECOM/ERCC6/MAPK8IP1/ZFP36/STK25/DUSP22/CCM2/PDCD10/WNT5A/MAP3K5
GO:0002237	response to molecule of bacterial origin	35/858	369/18870	3.43087e-05	0.000657309	0.000519195	Prefrontal cortex	35	RPS6KA3/BTK/OTUD5/CD14/LGALS9/TREM2/CD68/IRF8/LILRB1/RPL13A/CASP1/PYCARD/IL10RA/TLR1/PTAFR/IRF5/LY96/PLCG2/HCK/CEBPB/B2M/CX3CR1/SPI1/SIRPA/TAB2/TNIP1/JAK2/LY86/CARD8/ZFP36/PABPN1/SNCA/TLR2/NFKBIZ/WNT5A
GO:0051701	biological process involved in interaction with host	24/858	211/18870	3.44793e-05	0.000658149	0.000519858	Prefrontal cortex	24	THOC2/GRK2/HLA-DRB1/LGALS9/HSPA1B/CD81/GAS6/CD4/TRIM25/CD74/RPSA/TNFRSF14/CTSL/CLEC5A/SELPLG/PLSCR1/CIITA/BSG/HSPA1A/CHMP1A/P4HB/TRIM22/CTSB/HSP90AB1
GO:0038093	Fc receptor signaling pathway	11/858	56/18870	3.66948e-05	0.000697873	0.000551235	Prefrontal cortex	11	BTK/FCGR3A/FCER1G/MAP3K1/PTPRC/FCGR1A/VAV1/PLCG2/HCK/PRKCD/SYK
GO:0007041	lysosomal transport	18/858	134/18870	3.68437e-05	0.000698149	0.000551453	Prefrontal cortex	18	LAMP2/PRKN/MTM1/LRRK2/LRP1/LAPTM5/DENND3/GRN/SORL1/HSPA1A/CHMP1A/LYST/BIN1/TRAK1/M6PR/SNX27/HGS/C9orf72
GO:0032819	positive regulation of natural killer cell proliferation	5/858	10/18870	3.9987e-05	0.00074884	0.000591493	Prefrontal cortex	5	FCGR3A/IL15/HLA-E/TYK2/JAK2
GO:0035771	interleukin-4-mediated signaling pathway	5/858	10/18870	3.9987e-05	0.00074884	0.000591493	Prefrontal cortex	5	JAK3/IL4R/PTPN2/PARP14/STAT6
GO:0045657	positive regulation of monocyte differentiation	5/858	10/18870	3.9987e-05	0.00074884	0.000591493	Prefrontal cortex	5	HLA-DRB1/ZFP36L1/FES/CD4/CD74
GO:0043086	negative regulation of catalytic activity	42/858	480/18870	4.00958e-05	0.00074884	0.000591493	Prefrontal cortex	42	PRKN/RPS6KA3/XIAP/DDX3X/PTPA/RTRAF/ATP5IF1/CEBPA/APOC1/APOE/IFI16/CD300A/PARP9/LRRK2/GAS6/PYCARD/RPL11/LRP1/HSPB1/PTPRC/SORL1/NAIP/HDAC9/UBXN1/WASHC1/AIDA/RPS7/GNAI2/EIF4A2/NCKAP1L/BIN1/PPM1F/GAPDH/DTNBP1/MAPK8IP1/CARD8/MT3/ZFP36/PRKCD/SNCA/DUSP22/CDK5RAP3
GO:0050672	negative regulation of lymphocyte proliferation	14/858	88/18870	4.06877e-05	0.000757171	0.000598074	Prefrontal cortex	14	TMEM131L/VSIG4/BTK/HLA-DRB1/LGALS9/CD300A/LILRB1/TNFRSF14/TYROBP/MNDA/LST1/CEBPB/ATM/VSIR
GO:0036503	ERAD pathway	16/858	111/18870	4.12855e-05	0.000762828	0.000602542	Prefrontal cortex	16	PRKN/ECPAS/BCAP31/UFD1/TRIM25/AUP1/RCN3/UBXN1/BAG6/CALR/ANKZF1/DNAJB2/MAN1C1/HSP90B1/UBE2G2/UGGT1
GO:0043280	positive regulation of cysteine-type endopeptidase activity involved in apoptotic process	16/858	111/18870	4.12855e-05	0.000762828	0.000602542	Prefrontal cortex	16	DDX3X/BCAP31/LGALS9/CASP1/PYCARD/LAPTM5/RPS3/RACK1/NOD1/APAF1/PPM1F/JAK2/CARD8/SNCA/SYK/MAP3K5
GO:0060142	regulation of syncytium formation by plasma membrane fusion	8/858	30/18870	4.23657e-05	0.000778348	0.000614801	Prefrontal cortex	8	TREM2/IL4R/NFATC2/TYROBP/PLEKHO1/CFLAR/RAPGEF3/CD53
GO:1901873	regulation of post-translational protein modification	29/858	284/18870	4.24254e-05	0.000778348	0.000614801	Prefrontal cortex	29	PRKN/HDAC8/OGT/HUWE1/TAF1/XIAP/DDX3X/MECP2/HSPA1B/LRRK2/RPL11/LAPTM5/TGFBR1/RPS3/RPS2/UBXN1/PARP10/WASHC1/ARRB2/VPS28/RPS7/DNAJB2/TNIP1/HSPA1A/ERCC6/KDM1A/BAZ2A/HSP90AB1/CDK5RAP3
GO:0032945	negative regulation of mononuclear cell proliferation	14/858	89/18870	4.62936e-05	0.000846325	0.000668495	Prefrontal cortex	14	TMEM131L/VSIG4/BTK/HLA-DRB1/LGALS9/CD300A/LILRB1/TNFRSF14/TYROBP/MNDA/LST1/CEBPB/ATM/VSIR
GO:0044000	movement in host	22/858	188/18870	4.69222e-05	0.000852489	0.000673363	Prefrontal cortex	22	GRK2/HLA-DRB1/LGALS9/HSPA1B/CD81/GAS6/CD4/TRIM25/CD74/RPSA/TNFRSF14/CTSL/CLEC5A/SELPLG/PLSCR1/CIITA/BSG/HSPA1A/CHMP1A/P4HB/TRIM22/CTSB
GO:0032930	positive regulation of superoxide anion generation	6/858	16/18870	4.69592e-05	0.000852489	0.000673363	Prefrontal cortex	6	ITGB2/TYROBP/ITGAM/GNAI2/PRKCD/SYK
GO:1903320	regulation of protein modification by small protein conjugation or removal	26/858	243/18870	4.76224e-05	0.000861517	0.000680494	Prefrontal cortex	26	PRKN/HDAC8/OGT/HUWE1/TAF1/XIAP/DDX3X/HSPA1B/LRRK2/RPL11/LAPTM5/TGFBR1/RPS3/RPS2/UBXN1/PARP10/WASHC1/ARRB2/VPS28/RPS7/DNAJB2/TNIP1/HSPA1A/KDM1A/HSP90AB1/CDK5RAP3
GO:0051258	protein polymerization	29/858	286/18870	4.82122e-05	0.00086916	0.000686531	Prefrontal cortex	29	DIAPH2/TMSB4X/PRKN/ARHGAP6/CARMIL1/WAS/MECP2/MID1IP1/HDGFL3/CORO1A/FES/HSPA1B/AIF1/TMSB10/PYCARD/SCIN/RPS3/SSH1/RNF135/HCK/NCK2/HSPA1A/NCKAP1L/BIN1/JAK2/EPS8/PRKCD/SNCA/COTL1
GO:0002861	regulation of inflammatory response to antigenic stimulus	10/858	48/18870	4.85912e-05	0.000872961	0.000689533	Prefrontal cortex	10	BTK/HLA-DRB1/C3/TREM2/CD81/HLA-E/FCGR1A/HCK/RHBDF2/SYK
GO:0045936	negative regulation of phosphate metabolic process	35/858	376/18870	5.04917e-05	0.000903976	0.000714032	Prefrontal cortex	35	PRKN/DMD/PTPA/RTRAF/CEBPA/APOC1/APOE/CD300A/LRRK2/PYCARD/MLXIPL/HSPB1/PTPRC/SORL1/PLEK/RACK1/PTPN2/PARP14/WASHC1/ARRB2/AIDA/SIRPA/ENG/NCK2/NCKAP1L/FKBP8/PPM1F/SAMSN1/DTNBP1/MAPK8IP1/PRKCD/SNCA/DUSP22/CDK5RAP3/C9orf72
GO:0071496	cellular response to external stimulus	33/858	346/18870	5.11312e-05	0.000912279	0.00072059	Prefrontal cortex	33	LAMP2/OGT/BMT2/RRAGB/RIPOR1/PIM1/TLR7/IFI16/FES/CD68/LRRK2/GAS6/CASP1/GSDMD/MAP3K1/MLXIPL/FOLR2/USF2/PTPRC/LTBR/PLEC/SIPA1/ENG/TNFRSF1A/HNRNPA1/TLR5/ERCC6/MAX/EIF2AK4/SLC38A2/WIPI2/PIEZO1/MAP3K5
GO:0002832	negative regulation of response to biotic stimulus	19/858	150/18870	5.16348e-05	0.00091811	0.000725196	Prefrontal cortex	19	VSIG4/UFD1/HLA-A/RPS19/IFI16/LGALS9/TREM2/LILRB1/HLA-B/NLRC5/GRN/HLA-E/PTPN2/PARP14/ARRB2/SAMHD1/A2M/USP15/CARD8
GO:0110053	regulation of actin filament organization	28/858	273/18870	5.28827e-05	0.000937089	0.000740187	Prefrontal cortex	28	TMSB4X/PRKN/ARHGAP6/CARMIL1/WAS/GPR65/CORO1A/TMSB10/PYCARD/TGFBR1/SCIN/SSH1/PLEK/GMFG/HCK/WASHC1/WASHC4/ARAP1/NCK2/NCKAP1L/BIN1/PPM1F/RAPGEF3/EPS8/PRKCD/COTL1/C9orf72/PIK3CA
GO:0010563	negative regulation of phosphorus metabolic process	35/858	377/18870	5.3299e-05	0.000941253	0.000743476	Prefrontal cortex	35	PRKN/DMD/PTPA/RTRAF/CEBPA/APOC1/APOE/CD300A/LRRK2/PYCARD/MLXIPL/HSPB1/PTPRC/SORL1/PLEK/RACK1/PTPN2/PARP14/WASHC1/ARRB2/AIDA/SIRPA/ENG/NCK2/NCKAP1L/FKBP8/PPM1F/SAMSN1/DTNBP1/MAPK8IP1/PRKCD/SNCA/DUSP22/CDK5RAP3/C9orf72
GO:0050821	protein stabilization	24/858	217/18870	5.42973e-05	0.000955633	0.000754834	Prefrontal cortex	24	LAMP2/PRKN/USP9X/TAF1/TBL1X/PIM1/HSPA1B/RPL11/GRN/TYROBP/BAG6/CALR/RPS7/CDC37/HSPA1A/GAPDH/TBRG1/MFSD1/MT3/PRKCD/CTNND1/ATF7IP/PDCD10/HSP90AB1
GO:0032008	positive regulation of TOR signaling	12/858	69/18870	5.83331e-05	0.00102319	0.000808199	Prefrontal cortex	12	USP9X/BMT2/RRAGB/OTUD5/PIM1/TREM2/GAS6/NCKAP1L/OTUB1/LAMTOR4/SYK/PIK3CA
GO:0032970	regulation of actin filament-based process	35/858	379/18870	5.93426e-05	0.00103698	0.000819086	Prefrontal cortex	35	GPM6B/TMSB4X/PRKN/ARHGAP6/CARMIL1/BST2/WAS/GPR65/CORO1A/TMSB10/PYCARD/LRP1/CSF1R/TGFBR1/SCIN/SSH1/PLEK/GMFG/HCK/WASHC1/RHOG/WASHC4/FSCN1/ARAP1/NCK2/NCKAP1L/BIN1/PPM1F/RAPGEF3/TRPM2/EPS8/PRKCD/COTL1/C9orf72/PIK3CA
GO:0001933	negative regulation of protein phosphorylation	30/858	304/18870	5.95183e-05	0.00103698	0.000819086	Prefrontal cortex	30	PRKN/DMD/RTRAF/CEBPA/APOE/CD300A/LRRK2/PYCARD/MLXIPL/HSPB1/PTPRC/SORL1/RACK1/PTPN2/PARP14/ARRB2/AIDA/SIRPA/ENG/NCK2/FKBP8/PPM1F/SAMSN1/DTNBP1/MAPK8IP1/PRKCD/SNCA/DUSP22/CDK5RAP3/C9orf72
GO:0001916	positive regulation of T cell mediated cytotoxicity	9/858	40/18870	6.10289e-05	0.0010527	0.000831504	Prefrontal cortex	9	HLA-DRB1/HLA-A/HLA-DRA/HLA-B/HLA-C/PTPRC/HLA-E/B2M/STX7
GO:0009595	detection of biotic stimulus	9/858	40/18870	6.10289e-05	0.0010527	0.000831504	Prefrontal cortex	9	HLA-DRB1/HLA-A/TREM2/HLA-B/TLR1/NAIP/LY96/NOD1/TLR2
GO:0045730	respiratory burst	9/858	40/18870	6.10289e-05	0.0010527	0.000831504	Prefrontal cortex	9	CYBC1/RPS19/CYBA/TREM2/PIK3CD/PIK3CG/GRN/NCF4/HCK
GO:0022604	regulation of cell morphogenesis	26/858	247/18870	6.27307e-05	0.00107847	0.000851861	Prefrontal cortex	26	IL1RAPL1/SH3KBP1/PRKN/MSN/BRWD3/ITGB2/MECP2/CDKL5/CORO1A/FES/CSF1R/LST1/ARHGAP15/HCK/CDC42SE1/PLEKHO1/RHOG/PLXND1/ARAP1/EPB41L3/RREB1/EPS8/PLXNB2/CFL1/SYT17/WNT5A
GO:0032677	regulation of interleukin-8 production	15/858	103/18870	6.30984e-05	0.00108121	0.000854026	Prefrontal cortex	15	TMSB4X/TLR7/CD14/LGALS9/HSPA1B/PYCARD/CD74/TLR1/PTPRC/NOD1/TLR5/HSPA1A/TLR2/SYK/WNT5A
GO:0018108	peptidyl-tyrosine phosphorylation	28/858	276/18870	6.41244e-05	0.00109518	0.000865057	Prefrontal cortex	28	BTK/ITGB2/JAK3/FES/CD300A/TREM2/PARP9/CD4/CD74/CSF1R/TNFRSF14/IL15/PECAM1/PTPRC/FCGR1A/PLCG2/HCK/PTPN2/PARP14/TNFRSF1A/SAMSN1/JAK2/CLK1/PRKCD/TNK2/DUSP22/SYK/IL6R
GO:0008360	regulation of cell shape	18/858	140/18870	6.6245e-05	0.00112769	0.000890735	Prefrontal cortex	18	SH3KBP1/MSN/BRWD3/ITGB2/CORO1A/FES/CSF1R/LST1/ARHGAP15/HCK/CDC42SE1/PLEKHO1/RHOG/PLXND1/ARAP1/EPB41L3/EPS8/PLXNB2
GO:0010720	positive regulation of cell development	39/858	444/18870	6.89565e-05	0.00117001	0.000924164	Prefrontal cortex	39	IL1RAPL1/GDI1/TENM4/BTK/MECP2/CDKL5/HLA-DRB1/HLA-DRA/ZFP36L1/LGALS9/FES/TREM2/GAS6/MMP14/CD4/CD74/ACTB/NOTCH2/IL15/PTPRC/IL4R/TYROBP/CX3CR1/SPI1/PLXND1/PIK3R6/NCKAP1L/BIN1/VSIR/TRAK1/ETV5/KDM1A/RUNX1/PLXNB2/DISC1/STK25/TLR2/NFKBIZ/SYK
GO:0002431	Fc receptor mediated stimulatory signaling pathway	8/858	32/18870	7.02258e-05	0.00118766	0.00093811	Prefrontal cortex	8	FCER1G/PTPRC/CSK/VAV1/HCK/PLSCR1/PRKCD/SYK
GO:2000625	regulation of miRNA catabolic process	5/858	11/18870	7.05623e-05	0.00118773	0.000938162	Prefrontal cortex	5	NEAT1/TENT2/XIST/KCNQ1OT1/HIF1A-AS2
GO:0032637	interleukin-8 production	15/858	104/18870	7.06872e-05	0.00118773	0.000938162	Prefrontal cortex	15	TMSB4X/TLR7/CD14/LGALS9/HSPA1B/PYCARD/CD74/TLR1/PTPRC/NOD1/TLR5/HSPA1A/TLR2/SYK/WNT5A
GO:0018212	peptidyl-tyrosine modification	28/858	278/18870	7.27694e-05	0.00121877	0.000962681	Prefrontal cortex	28	BTK/ITGB2/JAK3/FES/CD300A/TREM2/PARP9/CD4/CD74/CSF1R/TNFRSF14/IL15/PECAM1/PTPRC/FCGR1A/PLCG2/HCK/PTPN2/PARP14/TNFRSF1A/SAMSN1/JAK2/CLK1/PRKCD/TNK2/DUSP22/SYK/IL6R
GO:0031929	TOR signaling	20/858	167/18870	7.38926e-05	0.00122965	0.000971274	Prefrontal cortex	20	USP9X/ARMH4/BMT2/MTM1/RRAGB/OTUD5/PIM1/TREM2/GAS6/RPS6/RPS6KB2/NCKAP1L/ATM/OTUB1/DDIT4/DISC1/LAMTOR4/SYK/C9orf72/PIK3CA
GO:1902904	negative regulation of supramolecular fiber organization	20/858	167/18870	7.38926e-05	0.00122965	0.000971274	Prefrontal cortex	20	TMSB4X/PRKN/ARHGAP6/CARMIL1/WAS/MID1IP1/HDGFL3/APOE/CORO1A/TREM2/TMSB10/SCIN/PFDN5/SSH1/GMFG/ARAP1/EPS8/PRKCD/SNCA/PIK3CA
GO:0031330	negative regulation of cellular catabolic process	23/858	208/18870	7.73153e-05	0.0012825	0.00101302	Prefrontal cortex	23	TENT2/MTM1/TENT4B/RRAGB/TENT4A/RBM10/TENT5A/APOC1/TREM2/LRRK2/IL10RA/PIK3CG/SORL1/LEPR/WASHC1/YBX3/HMOX1/TAB2/MT3/ZFP36/TBC1D14/SNCA/PIK3CA
GO:1905897	regulation of response to endoplasmic reticulum stress	13/858	82/18870	7.89277e-05	0.00130507	0.00103085	Prefrontal cortex	13	PRKN/BCAP31/MBTPS2/LRRK2/GRINA/UBXN1/RACK1/PTPN2/BAG6/NCK2/HSPA1A/ATF6B/ALOX5
GO:0043393	regulation of protein binding	18/858	142/18870	7.98724e-05	0.0013165	0.00103988	Prefrontal cortex	18	PRKN/USP9X/TAF1/APOE/LRRK2/RPL11/LRP1/ACTB/TMC8/SORL1/RACK1/ARRB2/B2M/PKD1/DNAJB2/KDM1A/PRKCD/DISC1
GO:0008154	actin polymerization or depolymerization	22/858	196/18870	8.79511e-05	0.00143811	0.00113593	Prefrontal cortex	22	DIAPH2/TMSB4X/ARHGAP6/CARMIL1/WAS/CORO1A/AIF1/TMSB10/PYCARD/SCIN/SSH1/PLEK/HCK/NCK2/NCKAP1L/BIN1/JAK2/EPS8/PRKCD/CFL1/COTL1/PIK3CA
GO:0043123	positive regulation of canonical NF-kappaB signal transduction	22/858	196/18870	8.79511e-05	0.00143811	0.00113593	Prefrontal cortex	22	PRKN/EDA/XIAP/BST2/HLA-DRB1/LGALS9/CASP1/CD4/TRIM25/CD74/LTBR/NOD1/NEK6/HMOX1/TNFRSF1A/TAB2/MIB2/CFLAR/GAPDH/ALPK1/CC2D1A/TRIM22
GO:0022411	cellular component disassembly	42/858	497/18870	8.822e-05	0.00143811	0.00113593	Prefrontal cortex	42	LAMP2/PRKN/OGT/RUBCNL/HUWE1/RETREG1/C1QC/CARMIL1/RETREG3/MID1IP1/C1QA/C1QB/ATP5IF1/HDGFL3/C3/TREM2/MMP14/LRP1/CTSS/TGFBR1/SCIN/MAP1S/PLEK/ITGAM/WASHC1/LCP1/FSCN1/CX3CR1/NEK6/CDC37/APAF1/CHMP1A/FKBP8/EPS8/BNIP3L/DDIT4/CFL1/WIPI2/CDK5RAP3/SCAF4/PIK3CA/SNX14
GO:0010950	positive regulation of endopeptidase activity	19/858	156/18870	8.83583e-05	0.00143811	0.00113593	Prefrontal cortex	19	DDX3X/BCAP31/IFI16/LGALS9/CASP1/PYCARD/LAPTM5/RPS3/GRIN1/RACK1/NOD1/APAF1/PPM1F/VSIR/JAK2/CARD8/SNCA/SYK/MAP3K5
GO:0038094	Fc-gamma receptor signaling pathway	8/858	33/18870	8.9031e-05	0.00144453	0.001141	Prefrontal cortex	8	FCGR3A/FCER1G/PTPRC/FCGR1A/VAV1/HCK/PRKCD/SYK
GO:0032481	positive regulation of type I interferon production	12/858	72/18870	8.97222e-05	0.00145121	0.00114628	Prefrontal cortex	12	XIAP/DDX3X/TLR7/CD14/IRF5/RNF135/PLCG2/TRAF3IP3/ZC3HAV1/GAPDH/TLR2/SYK
GO:0042326	negative regulation of phosphorylation	31/858	327/18870	9.55404e-05	0.00154051	0.00121682	Prefrontal cortex	31	PRKN/DMD/RTRAF/CEBPA/APOE/CD300A/LRRK2/PYCARD/MLXIPL/HSPB1/PTPRC/SORL1/RACK1/PTPN2/PARP14/WASHC1/ARRB2/AIDA/SIRPA/ENG/NCK2/FKBP8/PPM1F/SAMSN1/DTNBP1/MAPK8IP1/PRKCD/SNCA/DUSP22/CDK5RAP3/C9orf72
GO:0050852	T cell receptor signaling pathway	18/858	144/18870	9.59158e-05	0.00154178	0.00121782	Prefrontal cortex	18	BTK/HLA-DRB1/HLA-A/CD300A/CD81/FYB1/PIK3CD/HLA-DQB1/LAPTM5/PTPRC/RPS3/PRAM1/CSK/PLCG2/PTPN2/NFKBIZ/DUSP22/PIK3CA
GO:0032609	type II interferon production	16/858	119/18870	9.70681e-05	0.0015507	0.00122487	Prefrontal cortex	16	TLR7/CD14/HLA-DRB1/HLA-A/LGALS9/IRF8/GAS6/LILRB1/PYCARD/LAPTM5/HLA-DPA1/SIRPA/VSIR/TYK2/JAK2/WNT5A
GO:0032649	regulation of type II interferon production	16/858	119/18870	9.70681e-05	0.0015507	0.00122487	Prefrontal cortex	16	TLR7/CD14/HLA-DRB1/HLA-A/LGALS9/IRF8/GAS6/LILRB1/PYCARD/LAPTM5/HLA-DPA1/SIRPA/VSIR/TYK2/JAK2/WNT5A
GO:0033157	regulation of intracellular protein transport	24/858	226/18870	0.000103316	0.00164273	0.00129756	Prefrontal cortex	24	PRKN/HUWE1/GDI1/GRIPAP1/BCAP31/ITGB2/RIPOR1/ATP5IF1/CD81/LRRK2/GAS6/SORL1/ITGAM/LCP1/SP100/B3GAT3/RAPGEF3/JAK2/UBE2G2/BNIP3L/XPO1/PRKCD/PDCD10/ZDHHC2
GO:0045619	regulation of lymphocyte differentiation	23/858	212/18870	0.000103462	0.00164273	0.00129756	Prefrontal cortex	23	TMEM131L/BTK/JAK3/HLA-DRB1/HLA-DRA/ZFP36L1/LGALS9/GAS6/MMP14/CD74/ACTB/IL15/PTPRC/IL4R/ZFP36L2/PTPN2/SPI1/PIK3R6/NCKAP1L/VSIR/RUNX1/NFKBIZ/SYK
GO:0051090	regulation of DNA-binding transcription factor activity	36/858	406/18870	0.000107353	0.00169932	0.00134225	Prefrontal cortex	36	TMSB4X/TAF1/EDA/BTK/PIM1/MBTPS2/LGALS9/HSPA1B/LRRK2/PYCARD/TRIM25/NLRC5/RPS3/RPS6KA4/PARP10/PLCG2/HCK/NOD1/ARRB2/TRIM14/CX3CR1/SPI1/HMOX1/PKD1/CMKLR1/HSPA1A/SP100/CFLAR/KDM1A/EIF2AK4/CARD8/TLR2/TRIM22/SYK/WNT5A/CDK5RAP3
GO:0061912	selective autophagy	14/858	96/18870	0.000108146	0.0017015	0.00134398	Prefrontal cortex	14	PRKN/OGT/HUWE1/RETREG1/RETREG3/AUP1/NOD1/CALR/CDC37/GAA/ATM/LGALS8/RNF213/WIPI2
GO:0070664	negative regulation of leukocyte proliferation	14/858	96/18870	0.000108146	0.0017015	0.00134398	Prefrontal cortex	14	TMEM131L/VSIG4/BTK/HLA-DRB1/LGALS9/CD300A/LILRB1/TNFRSF14/TYROBP/MNDA/LST1/CEBPB/ATM/VSIR
GO:0002714	positive regulation of B cell mediated immunity	9/858	43/18870	0.000111368	0.00174163	0.00137568	Prefrontal cortex	9	BTK/SHLD2/SHLD1/C3/TREM2/PTPRC/HLA-E/FCGR1A/STAT6
GO:0002891	positive regulation of immunoglobulin mediated immune response	9/858	43/18870	0.000111368	0.00174163	0.00137568	Prefrontal cortex	9	BTK/SHLD2/SHLD1/C3/TREM2/PTPRC/HLA-E/FCGR1A/STAT6
GO:0050868	negative regulation of T cell activation	17/858	133/18870	0.000112638	0.0017562	0.00138719	Prefrontal cortex	17	TMEM131L/VSIG4/JAK3/HLA-DRB1/LGALS9/CD300A/LILRB1/CD74/LAPTM5/TNFRSF14/IL4R/PTPN2/CEBPB/NCKAP1L/VSIR/RUNX1/DUSP22
GO:0032817	regulation of natural killer cell proliferation	5/858	12/18870	0.000116436	0.00180999	0.00142967	Prefrontal cortex	5	FCGR3A/IL15/HLA-E/TYK2/JAK2
GO:0045058	T cell selection	10/858	53/18870	0.000117932	0.00182776	0.00144371	Prefrontal cortex	10	CD4/CD74/IL15/PTPRC/CTSL/PTPN2/DOCK2/STAT6/SYK/IL6R
GO:0140694	non-membrane-bounded organelle assembly	36/858	408/18870	0.000118447	0.00183029	0.00144571	Prefrontal cortex	36	MSN/RPL10/STAG2/DDX3X/MOSPD2/SMC1A/EIF1AX/ABRAXAS2/RPS19/RPS28/HSPA1B/RPS15/RPS14/RPL11/RPSA/RPS27/AUP1/RPS5/RPS23/RPS3/PLEC/KIFC2/BIN2/RPLP0/HCK/MEF2A/LCP1/TUBB/FSCN1/NEK6/HSPA1A/CHMP1A/CFLAR/PGM5/RNF213/C9orf72
GO:0032816	positive regulation of natural killer cell activation	7/858	26/18870	0.000120648	0.00185877	0.00146821	Prefrontal cortex	7	FCGR3A/GAS6/IL15/TYROBP/HLA-E/TYK2/JAK2
GO:2000377	regulation of reactive oxygen species metabolic process	18/858	147/18870	0.000125303	0.00192477	0.00152034	Prefrontal cortex	18	PRKN/ABCB7/ITGB2/PDK3/CYBA/LRRK2/TYROBP/GRIN1/PLCG2/DHFR/ITGAM/GNAI2/CFLAR/MT3/PRKCD/SNCA/SYK/ALOX5
GO:0032496	response to lipopolysaccharide	32/858	348/18870	0.000131255	0.00200903	0.00158689	Prefrontal cortex	32	RPS6KA3/BTK/OTUD5/CD14/LGALS9/TREM2/CD68/IRF8/LILRB1/RPL13A/CASP1/PYCARD/IL10RA/PTAFR/LY96/PLCG2/HCK/CEBPB/CX3CR1/SPI1/SIRPA/TAB2/TNIP1/JAK2/LY86/CARD8/ZFP36/PABPN1/SNCA/TLR2/NFKBIZ/WNT5A
GO:0030225	macrophage differentiation	11/858	64/18870	0.000131562	0.00200903	0.00158689	Prefrontal cortex	11	GAB3/LARGE1/C1QC/HLA-DRB1/CEBPA/CD4/CSF1R/IL15/PTPN2/SPI1/TLR2
GO:1903573	negative regulation of response to endoplasmic reticulum stress	9/858	44/18870	0.000134416	0.00204659	0.00161656	Prefrontal cortex	9	PRKN/LRRK2/GRINA/UBXN1/RACK1/NCK2/HSPA1A/ATF6B/ALOX5
GO:0002281	macrophage activation involved in immune response	6/858	19/18870	0.000141486	0.00214168	0.00169167	Prefrontal cortex	6	TREM2/GRN/TYROBP/PLCG2/CX3CR1/SYK
GO:0032928	regulation of superoxide anion generation	6/858	19/18870	0.000141486	0.00214168	0.00169167	Prefrontal cortex	6	ITGB2/TYROBP/ITGAM/GNAI2/PRKCD/SYK
GO:0006413	translational initiation	16/858	123/18870	0.000144202	0.00217645	0.00171913	Prefrontal cortex	16	SH3BGRL/DDX3X/EIF1AX/EIF2S3/RPL13A/EIF3G/HSPB1/RPS5/RPS3/NCK2/RPS6KB2/EIF4A1/EIF4A2/EIF2S2/EIF2AK4/EIF1
GO:0002709	regulation of T cell mediated immunity	14/858	99/18870	0.000151418	0.00227873	0.00179992	Prefrontal cortex	14	WAS/HLA-DRB1/HLA-A/HLA-DRA/CD81/LILRB1/HLA-B/HLA-C/PTPRC/HLA-E/B2M/NCKAP1L/DUSP22/STX7
GO:0070059	intrinsic apoptotic signaling pathway in response to endoplasmic reticulum stress	11/858	65/18870	0.000151946	0.00228007	0.00180098	Prefrontal cortex	11	PRKN/LRRK2/CASP4/GRINA/PTPN2/CEBPB/BAG6/NCK2/APAF1/HSPA1A/MAP3K5
GO:0042267	natural killer cell mediated cytotoxicity	12/858	76/18870	0.000153393	0.00229515	0.00181289	Prefrontal cortex	12	FCGR3A/HLA-A/CORO1A/LGALS9/LILRB1/HLA-B/HLA-E/VAV1/ARRB2/TUBB/PIK3R6/LYST
GO:0045920	negative regulation of exocytosis	8/858	36/18870	0.000171937	0.00256522	0.00202621	Prefrontal cortex	8	IL1RAPL1/PRKN/LGALS9/CD300A/SPI1/GNAI2/NCKAP1L/SNCA
GO:0071675	regulation of mononuclear cell migration	16/858	125/18870	0.000174487	0.00259581	0.00205038	Prefrontal cortex	16	MSN/MOSPD2/CORO1A/LGALS9/AIF1/GAS6/PYCARD/CSF1R/TNFRSF14/ANO6/CX3CR1/SPI1/CALR/CMKLR1/DOCK8/WNT5A
GO:0002863	positive regulation of inflammatory response to antigenic stimulus	5/858	13/18870	0.000182134	0.0026713	0.00211	Prefrontal cortex	5	BTK/C3/CD81/HLA-E/FCGR1A
GO:0051132	NK T cell activation	5/858	13/18870	0.000182134	0.0026713	0.00211	Prefrontal cortex	5	CD300A/RASAL3/IL15/TYK2/JAK2
GO:0060100	positive regulation of phagocytosis, engulfment	5/858	13/18870	0.000182134	0.0026713	0.00211	Prefrontal cortex	5	C3/TREM2/ANO6/PLCG2/NCKAP1L
GO:1905155	positive regulation of membrane invagination	5/858	13/18870	0.000182134	0.0026713	0.00211	Prefrontal cortex	5	C3/TREM2/ANO6/PLCG2/NCKAP1L
GO:2001198	regulation of dendritic cell differentiation	5/858	13/18870	0.000182134	0.0026713	0.00211	Prefrontal cortex	5	TMEM176B/LGALS9/LILRB1/HLA-B/CEBPB
GO:2000060	positive regulation of ubiquitin-dependent protein catabolic process	15/858	113/18870	0.000183531	0.00268421	0.0021202	Prefrontal cortex	15	COP1/PRKN/TAF1/BCAP31/CEBPA/HSPA1B/LRRK2/LAPTM5/ELOB/RACK1/SH3RF3/DNAJB2/HSPA1A/DISC1/RNF144B
GO:0045861	negative regulation of proteolysis	24/858	235/18870	0.000188492	0.00274901	0.00217139	Prefrontal cortex	24	RPS6KA3/USP9X/OGT/TAF1/XIAP/DDX3X/MTM1/OPHN1/IFI16/LRRK2/GAS6/RPL11/LRP1/CTSZ/SORL1/NAIP/UBXN1/BAG6/RPS7/BIN1/GAPDH/CARD8/SNCA/HSP90AB1
GO:0010506	regulation of autophagy	32/858	355/18870	0.000189023	0.00274904	0.00217141	Prefrontal cortex	32	PRKN/DHRSX/MTM1/PIP4K2B/RRAGB/CDK16/RMC1/IFI16/TREM2/LRRK2/PYCARD/IL10RA/HSPB1/LEPR/NOD1/WASHC1/ATP6V0B/DRAM2/HMOX1/TAB2/FKBP8/ATM/GAPDH/EEF1A1/BNIP3L/TBC1D14/ATP6V1B2/SNCA/SNX5/TRIM22/C9orf72/PIK3CA
GO:0031529	ruffle organization	10/858	56/18870	0.000190394	0.00276124	0.00218105	Prefrontal cortex	10	CARMIL1/AIF1/TCIRG1/CSF1R/ABI3/PLEK/ARHGAP24/RHOG/INPPL1/EPS8
GO:0002577	regulation of antigen processing and presentation	6/858	20/18870	0.000194383	0.00279567	0.00220824	Prefrontal cortex	6	WAS/TREM2/CD68/PYCARD/CD74/NOD1
GO:0045953	negative regulation of natural killer cell mediated cytotoxicity	6/858	20/18870	0.000194383	0.00279567	0.00220824	Prefrontal cortex	6	HLA-A/LGALS9/LILRB1/HLA-B/HLA-E/ARRB2
GO:1903978	regulation of microglial cell activation	6/858	20/18870	0.000194383	0.00279567	0.00220824	Prefrontal cortex	6	TREM2/LRRK2/CTSC/GRN/PTPRC/ATM
GO:0031397	negative regulation of protein ubiquitination	12/858	78/18870	0.000197619	0.00283435	0.0022388	Prefrontal cortex	12	HDAC8/OGT/TAF1/HSPA1B/RPL11/RPS3/UBXN1/PARP10/ARRB2/VPS28/RPS7/HSPA1A
GO:1903305	regulation of regulated secretory pathway	16/858	127/18870	0.00021016	0.00298909	0.00236102	Prefrontal cortex	16	CASK/ITGB2/LGALS9/FES/CD300A/LRRK2/PTAFR/IL4R/PRAM1/ITGAM/SPI1/GNAI2/NCKAP1L/DTNBP1/SYT17/SYK
GO:0010934	macrophage cytokine production	8/858	37/18870	0.00021071	0.00298909	0.00236102	Prefrontal cortex	8	TLR7/LILRB1/PYCARD/CD74/LAPTM5/PLCG2/NOD1/WNT5A
GO:0010935	regulation of macrophage cytokine production	8/858	37/18870	0.00021071	0.00298909	0.00236102	Prefrontal cortex	8	TLR7/LILRB1/PYCARD/CD74/LAPTM5/PLCG2/NOD1/WNT5A
GO:0044546	NLRP3 inflammasome complex assembly	8/858	37/18870	0.00021071	0.00298909	0.00236102	Prefrontal cortex	8	DDX3X/BTK/STMP1/BRCC3/TREM2/PYCARD/PLCG2/CARD8
GO:0030041	actin filament polymerization	19/858	167/18870	0.000218341	0.0030889	0.00243986	Prefrontal cortex	19	DIAPH2/TMSB4X/ARHGAP6/CARMIL1/WAS/CORO1A/AIF1/TMSB10/PYCARD/SCIN/SSH1/HCK/NCK2/NCKAP1L/BIN1/JAK2/EPS8/PRKCD/COTL1
GO:0007162	negative regulation of cell adhesion	29/858	312/18870	0.000222243	0.00313556	0.00247672	Prefrontal cortex	29	ARHGAP6/TMEM131L/CASK/VSIG4/ATP5F1B/JAK3/HLA-DRB1/LGALS9/CD300A/LILRB1/MMP14/CD74/LAPTM5/TNFRSF14/PTPRC/IL4R/PTPN2/CEBPB/SIPA1/SPI1/PLXND1/NCKAP1L/PPM1F/VSIR/JAK2/RUNX1/PLXNB2/PRKCD/DUSP22
GO:0002228	natural killer cell mediated immunity	12/858	79/18870	0.00022353	0.00314518	0.00248431	Prefrontal cortex	12	FCGR3A/HLA-A/CORO1A/LGALS9/LILRB1/HLA-B/HLA-E/VAV1/ARRB2/TUBB/PIK3R6/LYST
GO:0071219	cellular response to molecule of bacterial origin	24/858	239/18870	0.00024315	0.00341199	0.00269506	Prefrontal cortex	24	CD14/TREM2/CD68/IRF8/LILRB1/CASP1/PYCARD/TLR1/PTAFR/LY96/PLCG2/HCK/CX3CR1/SPI1/SIRPA/TNIP1/JAK2/LY86/CARD8/ZFP36/PABPN1/TLR2/NFKBIZ/WNT5A
GO:0036037	CD8-positive, alpha-beta T cell activation	7/858	29/18870	0.000254093	0.00355561	0.0028085	Prefrontal cortex	7	HLA-A/LILRB1/HLA-E/NCKAP1L/VSIR/MAPK8IP1/RUNX1
GO:0034250	positive regulation of amide metabolic process	19/858	169/18870	0.000254755	0.00355561	0.0028085	Prefrontal cortex	19	SH3BGRL/OGT/RPS4X/DDX3X/TENT4B/TENT4A/UPF3B/NSUN5/PTAFR/YBX3/PKM/NCK2/GSAP/RPS6KB2/IFNGR1/EIF2AK4/EEF2/PLXNB2/PRKCD
GO:0042100	B cell proliferation	14/858	104/18870	0.00025691	0.00357608	0.00282467	Prefrontal cortex	14	BTK/CD300A/CD81/CD74/PTPRC/NFATC2/TYROBP/MNDA/SLC39A10/TNFSF13B/NCKAP1L/ATM/PRKCD/NFKBIZ
GO:0002716	negative regulation of natural killer cell mediated immunity	6/858	21/18870	0.000261724	0.00362365	0.00286225	Prefrontal cortex	6	HLA-A/LGALS9/LILRB1/HLA-B/HLA-E/ARRB2
GO:0050765	negative regulation of phagocytosis	6/858	21/18870	0.000261724	0.00362365	0.00286225	Prefrontal cortex	6	CD300A/CSK/RACK1/PLSCR1/SIRPA/TLR2
GO:1901224	positive regulation of non-canonical NF-kappaB signal transduction	11/858	69/18870	0.000262449	0.00362404	0.00286255	Prefrontal cortex	11	EDA/DDX3X/TLR7/LGALS9/TREM2/PYCARD/LAPTM5/RPS3/NOD1/CALR/TLR2
GO:1901800	positive regulation of proteasomal protein catabolic process	15/858	117/18870	0.000270591	0.00370696	0.00292805	Prefrontal cortex	15	COP1/PRKN/TAF1/BCAP31/CEBPA/HSPA1B/TREM2/LRRK2/ELOB/RACK1/BAG6/SH3RF3/DNAJB2/HSPA1A/RNF144B
GO:0002524	hypersensitivity	5/858	14/18870	0.000272738	0.00370696	0.00292805	Prefrontal cortex	5	BTK/FCGR3A/C3/HLA-E/FCGR1A
GO:0046598	positive regulation of viral entry into host cell	5/858	14/18870	0.000272738	0.00370696	0.00292805	Prefrontal cortex	5	HLA-DRB1/LGALS9/CD4/CD74/P4HB
GO:0060330	regulation of response to type II interferon	5/858	14/18870	0.000272738	0.00370696	0.00292805	Prefrontal cortex	5	PARP9/NLRC5/PTPN2/PARP14/CDC37
GO:0060334	regulation of type II interferon-mediated signaling pathway	5/858	14/18870	0.000272738	0.00370696	0.00292805	Prefrontal cortex	5	PARP9/NLRC5/PTPN2/PARP14/CDC37
GO:0075294	positive regulation by symbiont of entry into host	5/858	14/18870	0.000272738	0.00370696	0.00292805	Prefrontal cortex	5	HLA-DRB1/LGALS9/CD4/CD74/P4HB
GO:0032436	positive regulation of proteasomal ubiquitin-dependent protein catabolic process	13/858	93/18870	0.000290019	0.0039213	0.00309736	Prefrontal cortex	13	COP1/PRKN/TAF1/BCAP31/CEBPA/HSPA1B/LRRK2/ELOB/RACK1/SH3RF3/DNAJB2/HSPA1A/RNF144B
GO:0039531	regulation of viral-induced cytoplasmic pattern recognition receptor signaling pathway	13/858	93/18870	0.000290019	0.0039213	0.00309736	Prefrontal cortex	13	XIAP/DDX3X/BTK/STMP1/UFD1/BRCC3/HSPA1B/TREM2/PLCG2/HSPA1A/USP15/CARD8/NAGK
GO:0006887	exocytosis	31/858	349/18870	0.000306001	0.00412664	0.00325955	Prefrontal cortex	31	IL1RAPL1/PRKN/CASK/BTK/ITGB2/FCGR3A/CDK16/CORO1A/LGALS9/FES/CD300A/LRRK2/LAT2/PIK3CD/SCIN/PIK3CG/PTAFR/IL4R/PRAM1/PLEK/ITGAM/HCK/WASHC1/SPI1/GNAI2/NCKAP1L/DTNBP1/SNCA/SYT17/HGS/SYK
GO:0055094	response to lipoprotein particle	8/858	39/18870	0.000309818	0.00414581	0.00327469	Prefrontal cortex	8	ITGB2/TXNIP/APOE/TREM2/CD68/CD81/FCER1G/SYK
GO:0097242	amyloid-beta clearance	8/858	39/18870	0.000309818	0.00414581	0.00327469	Prefrontal cortex	8	ITGB2/C3/APOE/TREM2/LRP1/ITGAM/IFNGR1/MSR1
GO:0140632	canonical inflammasome complex assembly	8/858	39/18870	0.000309818	0.00414581	0.00327469	Prefrontal cortex	8	DDX3X/BTK/STMP1/BRCC3/TREM2/PYCARD/PLCG2/CARD8
GO:0002532	production of molecular mediator involved in inflammatory response	14/858	106/18870	0.000314095	0.00417245	0.00329573	Prefrontal cortex	14	BTK/RPS19/TREM2/PYCARD/ADCY7/PLD4/GPSM3/GRN/IL4R/ALOX5AP/IL17RA/SIRPA/SYK/ALOX5
GO:0071214	cellular response to abiotic stimulus	30/858	334/18870	0.000314848	0.00417245	0.00329573	Prefrontal cortex	30	BABAM2/TAF1/DDX3X/BRCC3/TLR7/ZFP36L1/IFI16/CASP1/PYCARD/MAP3K1/PTAFR/LTBR/EEF1D/PLEC/YBX3/SIPA1/CALR/ENG/TNFRSF1A/TLR5/ATM/USP15/DDB2/KDM1A/EIF2AK4/PRKCD/SLC38A2/PIEZO1/RCSD1/PIK3CA
GO:0104004	cellular response to environmental stimulus	30/858	334/18870	0.000314848	0.00417245	0.00329573	Prefrontal cortex	30	BABAM2/TAF1/DDX3X/BRCC3/TLR7/ZFP36L1/IFI16/CASP1/PYCARD/MAP3K1/PTAFR/LTBR/EEF1D/PLEC/YBX3/SIPA1/CALR/ENG/TNFRSF1A/TLR5/ATM/USP15/DDB2/KDM1A/EIF2AK4/PRKCD/SLC38A2/PIEZO1/RCSD1/PIK3CA
GO:0052548	regulation of endopeptidase activity	27/858	288/18870	0.000315023	0.00417245	0.00329573	Prefrontal cortex	27	RPS6KA3/XIAP/DDX3X/BCAP31/DELE1/IFI16/LGALS9/GAS6/CASP1/PYCARD/LAPTM5/SORL1/RPS3/NAIP/GRIN1/RACK1/NOD1/APAF1/BIN1/PPM1F/VSIR/GAPDH/JAK2/CARD8/SNCA/SYK/MAP3K5
GO:0043032	positive regulation of macrophage activation	7/858	30/18870	0.000318532	0.00419751	0.00331553	Prefrontal cortex	7	HAMP/CEBPA/TREM2/LRRK2/CTSC/IL4R/WNT5A
GO:1901798	positive regulation of signal transduction by p53 class mediator	7/858	30/18870	0.000318532	0.00419751	0.00331553	Prefrontal cortex	7	RPS15/RPL11/RPS7/RPS20/RPL37/ATM/CDK5RAP3
GO:0051235	maintenance of location	31/858	350/18870	0.000321561	0.0042267	0.00333858	Prefrontal cortex	31	TMSB4X/DMD/MOSPD2/C3/APOE/CORO1A/CYBA/NPC2/TREM2/TMSB10/FTL/CD4/AUP1/SCIN/PLCB2/PTPRC/ITPR2/SORL1/PLCG2/PTPN2/CALR/PKD1/GAA/SP100/HSP90B1/TRPM2/RNF213/HK1/SNCA/CTNND1/MSR1
GO:0071241	cellular response to inorganic substance	23/858	229/18870	0.000323871	0.00424631	0.00335407	Prefrontal cortex	23	ATRX/PRKN/MECP2/RTF2/CEBPA/LRRK2/ADCY7/JUND/NFATC2/ALOX5AP/PLCG2/MEF2A/B2M/CALR/HMOX1/HSP90B1/MT2A/CFLAR/TRPM2/MT3/SNCA/SYT17/WNT5A
GO:0035966	response to topologically incorrect protein	18/858	159/18870	0.000336673	0.00440304	0.00347787	Prefrontal cortex	18	PRKN/UFD1/MBTPS2/CCND1/HSPB1/AUP1/RACK1/PTPN2/BAG6/DNAJB2/NCK2/HSPA1A/PARP8/ATF6B/UGGT1/HSP90AB1/CDK5RAP3/TRAM1
GO:0050730	regulation of peptidyl-tyrosine phosphorylation	23/858	231/18870	0.000366876	0.00478599	0.00378035	Prefrontal cortex	23	ITGB2/CD300A/TREM2/PARP9/CD4/CD74/CSF1R/TNFRSF14/IL15/PECAM1/PTPRC/FCGR1A/PLCG2/PTPN2/PARP14/TNFRSF1A/SAMSN1/JAK2/PRKCD/TNK2/DUSP22/SYK/IL6R
GO:0002183	cytoplasmic translational initiation	8/858	40/18870	0.000372015	0.00481888	0.00380633	Prefrontal cortex	8	SH3BGRL/EIF2S3/RPL13A/EIF3G/EIF4A1/EIF4A2/EIF2S2/EIF2AK4
GO:0030865	cortical cytoskeleton organization	9/858	50/18870	0.000372182	0.00481888	0.00380633	Prefrontal cortex	9	PLEC/PLEK/LCP1/RHOG/CALR/TLN1/EPB41L3/NCKAP1L/EPB41L2
GO:0061082	myeloid leukocyte cytokine production	9/858	50/18870	0.000372182	0.00481888	0.00380633	Prefrontal cortex	9	TLR7/LILRB1/PYCARD/CD74/LAPTM5/PLCG2/NOD1/SYK/WNT5A
GO:0032006	regulation of TOR signaling	17/858	147/18870	0.000379477	0.0049011	0.00387128	Prefrontal cortex	17	USP9X/ARMH4/BMT2/MTM1/RRAGB/OTUD5/PIM1/TREM2/GAS6/NCKAP1L/ATM/OTUB1/DDIT4/LAMTOR4/SYK/C9orf72/PIK3CA
GO:0043087	regulation of GTPase activity	28/858	307/18870	0.000385154	0.00496208	0.00391944	Prefrontal cortex	28	DOCK11/ARHGAP45/CDKL5/TBC1D8B/GPR65/LRRK2/RASGEF1B/ARHGAP9/TBC1D2B/ARHGAP27/TBC1D8/ARHGAP15/VAV1/RACK1/ARHGAP24/RHOG/ADAP1/SIPA1/PLXND1/TBC1D9/ARAP1/USP6NL/RAPGEF3/PLXNB2/DOCK8/TBC1D14/SNX13/C9orf72
GO:0051100	negative regulation of binding	15/858	121/18870	0.000391136	0.0050242	0.00396851	Prefrontal cortex	15	TMSB4X/IFI16/LRRK2/ACTB/TMC8/SORL1/RACK1/ARRB2/B2M/DNAJB2/SP100/JAK2/KDM1A/PRKCD/DISC1
GO:0001771	immunological synapse formation	5/858	15/18870	0.000393846	0.0050242	0.00396851	Prefrontal cortex	5	MSN/CD81/DOCK2/NCK2/DOCK8
GO:0001787	natural killer cell proliferation	5/858	15/18870	0.000393846	0.0050242	0.00396851	Prefrontal cortex	5	FCGR3A/IL15/HLA-E/TYK2/JAK2
GO:0002468	dendritic cell antigen processing and presentation	5/858	15/18870	0.000393846	0.0050242	0.00396851	Prefrontal cortex	5	HLA-DRB1/HLA-DRA/CD68/CD74/NOD1
GO:0090322	regulation of superoxide metabolic process	7/858	31/18870	0.000395443	0.0050322	0.00397483	Prefrontal cortex	7	ITGB2/TYROBP/DHFR/ITGAM/GNAI2/PRKCD/SYK
GO:1902905	positive regulation of supramolecular fiber organization	19/858	175/18870	0.000397669	0.00504816	0.00398744	Prefrontal cortex	19	COLGALT1/CARMIL1/MECP2/GPR65/APOE/FES/HSPA1B/PYCARD/TGFBR1/SCIN/RPS3/PLEK/HCK/NCK2/HSPA1A/NCKAP1L/BIN1/PPM1F/RAPGEF3
GO:0035967	cellular response to topologically incorrect protein	14/858	109/18870	0.000420162	0.00532069	0.0042027	Prefrontal cortex	14	PRKN/UFD1/MBTPS2/CCND1/AUP1/RACK1/PTPN2/BAG6/NCK2/HSPA1A/PARP8/ATF6B/UGGT1/CDK5RAP3
GO:0017157	regulation of exocytosis	20/858	190/18870	0.000424784	0.00536613	0.00423859	Prefrontal cortex	20	IL1RAPL1/PRKN/CASK/ITGB2/LGALS9/FES/CD300A/LRRK2/PTAFR/IL4R/PRAM1/ITGAM/SPI1/GNAI2/NCKAP1L/DTNBP1/SNCA/SYT17/HGS/SYK
GO:0042554	superoxide anion generation	8/858	41/18870	0.000444002	0.00559529	0.0044196	Prefrontal cortex	8	ITGB2/CYBA/NCF4/TYROBP/ITGAM/GNAI2/PRKCD/SYK
GO:0022408	negative regulation of cell-cell adhesion	21/858	205/18870	0.000445224	0.0055971	0.00442103	Prefrontal cortex	21	TMEM131L/VSIG4/JAK3/HLA-DRB1/LGALS9/CD300A/LILRB1/CD74/LAPTM5/TNFRSF14/IL4R/PTPN2/CEBPB/SPI1/NCKAP1L/PPM1F/VSIR/JAK2/RUNX1/PRKCD/DUSP22
GO:0030433	ubiquitin-dependent ERAD pathway	12/858	85/18870	0.000447714	0.00561481	0.00443502	Prefrontal cortex	12	ECPAS/BCAP31/UFD1/TRIM25/AUP1/BAG6/CALR/ANKZF1/DNAJB2/MAN1C1/HSP90B1/UBE2G2
GO:0019885	antigen processing and presentation of endogenous peptide antigen via MHC class I	6/858	23/18870	0.000450388	0.00563473	0.00445076	Prefrontal cortex	6	HLA-A/HLA-B/TAPBP/HLA-C/HLA-E/B2M
GO:0007254	JNK cascade	18/858	163/18870	0.000455925	0.00569029	0.00449464	Prefrontal cortex	18	PRKN/ARHGEF6/XIAP/TLR7/LRRK2/PYCARD/LTBR/NAIP/NOD1/AIDA/SIRPA/SH3RF3/MECOM/ERCC6/MAPK8IP1/DUSP22/WNT5A/MAP3K5
GO:0051092	positive regulation of NF-kappaB transcription factor activity	17/858	150/18870	0.000480809	0.00598648	0.00472859	Prefrontal cortex	17	EDA/BTK/LGALS9/HSPA1B/PYCARD/TRIM25/RPS3/RPS6KA4/PLCG2/NOD1/TRIM14/CX3CR1/HSPA1A/CFLAR/TLR2/TRIM22/WNT5A
GO:0007229	integrin-mediated signaling pathway	14/858	111/18870	0.000506702	0.00629377	0.00497132	Prefrontal cortex	14	ITGB2/FYB1/ITGAL/PRAM1/PLEK/VAV1/ITGAM/HCK/ZYX/TLN1/CD63/FERMT3/CCM2/SYK
GO:0000768	syncytium formation by plasma membrane fusion	10/858	63/18870	0.000512993	0.00632651	0.00499718	Prefrontal cortex	10	TREM2/CD81/IL4R/NFATC2/TYROBP/PLEKHO1/DOCK2/CFLAR/RAPGEF3/CD53
GO:0008631	intrinsic apoptotic signaling pathway in response to oxidative stress	10/858	63/18870	0.000512993	0.00632651	0.00499718	Prefrontal cortex	10	PRKN/TREM2/HSPB1/RACK1/JAK2/P4HB/PRKCD/STK25/PDCD10/MAP3K5
GO:0140253	cell-cell fusion	10/858	63/18870	0.000512993	0.00632651	0.00499718	Prefrontal cortex	10	TREM2/CD81/IL4R/NFATC2/TYROBP/PLEKHO1/DOCK2/CFLAR/RAPGEF3/CD53
GO:0030866	cortical actin cytoskeleton organization	8/858	42/18870	0.000526892	0.00642165	0.00507233	Prefrontal cortex	8	PLEC/PLEK/LCP1/CALR/TLN1/EPB41L3/NCKAP1L/EPB41L2
GO:0071402	cellular response to lipoprotein particle stimulus	8/858	42/18870	0.000526892	0.00642165	0.00507233	Prefrontal cortex	8	ITGB2/TXNIP/APOE/TREM2/CD68/CD81/FCER1G/SYK
GO:0140467	integrated stress response signaling	8/858	42/18870	0.000526892	0.00642165	0.00507233	Prefrontal cortex	8	MAF/CEBPA/MAFB/PTPN2/CEBPD/CEBPB/NCK2/EIF2AK4
GO:0141084	inflammasome-mediated signaling pathway	8/858	42/18870	0.000526892	0.00642165	0.00507233	Prefrontal cortex	8	DDX3X/BTK/STMP1/BRCC3/TREM2/PYCARD/PLCG2/CARD8
GO:1990000	amyloid fibril formation	8/858	42/18870	0.000526892	0.00642165	0.00507233	Prefrontal cortex	8	PRKN/USP9X/APOE/TREM2/PFDN5/B2M/HNRNPA1/SNCA
GO:0043410	positive regulation of MAPK cascade	38/858	474/18870	0.00052984	0.00644246	0.00508876	Prefrontal cortex	38	XIAP/MYDGF/HLA-DRB1/APOE/LGALS9/TREM2/CD81/LRRK2/GAS6/CD4/PYCARD/CD74/CSF1R/LAPTM5/TGFBR1/PIK3CG/NOTCH2/PTPRC/RPS3/LTBR/NAIP/PLCG2/NOD1/ARRB2/SPI1/SH3RF3/PIK3R6/GNAI2/CFLAR/JAK2/MAPK8IP1/MT3/STK25/DUSP22/PDCD10/SYK/WNT5A/MAP3K5
GO:0045579	positive regulation of B cell differentiation	5/858	16/18870	0.000551522	0.00669043	0.00528463	Prefrontal cortex	5	BTK/MMP14/SPI1/NCKAP1L/SYK
GO:0016197	endosomal transport	24/858	253/18870	0.000560343	0.0067692	0.00534685	Prefrontal cortex	24	PRKN/REPS2/VPS35L/ATP6AP1/GRIPAP1/WAS/VPS26C/LRRK2/SORL1/WASHC1/WASHC4/VPS28/CHMP1A/LYST/CMTM6/TBC1D14/HEATR5B/SNX27/SNX5/HGS/VPS29/VTI1A/RCSD1/ZDHHC2
GO:1903038	negative regulation of leukocyte cell-cell adhesion	17/858	152/18870	0.000560623	0.0067692	0.00534685	Prefrontal cortex	17	TMEM131L/VSIG4/JAK3/HLA-DRB1/LGALS9/CD300A/LILRB1/CD74/LAPTM5/TNFRSF14/IL4R/PTPN2/CEBPB/NCKAP1L/VSIR/RUNX1/DUSP22
GO:0060143	positive regulation of syncytium formation by plasma membrane fusion	6/858	24/18870	0.000577604	0.00695805	0.00549602	Prefrontal cortex	6	TREM2/IL4R/NFATC2/TYROBP/RAPGEF3/CD53
GO:2000059	negative regulation of ubiquitin-dependent protein catabolic process	9/858	53/18870	0.000582871	0.00700524	0.00553329	Prefrontal cortex	9	USP9X/OGT/TAF1/MTM1/RPL11/UBXN1/BAG6/RPS7/HSP90AB1
GO:0045577	regulation of B cell differentiation	7/858	33/18870	0.000593515	0.0071003	0.00560838	Prefrontal cortex	7	BTK/ZFP36L1/MMP14/ZFP36L2/SPI1/NCKAP1L/SYK
GO:0050869	negative regulation of B cell activation	7/858	33/18870	0.000593515	0.0071003	0.00560838	Prefrontal cortex	7	BTK/CD300A/LAPTM5/TYROBP/MNDA/ATM/SAMSN1
GO:0002688	regulation of leukocyte chemotaxis	15/858	126/18870	0.000604201	0.00721152	0.00569623	Prefrontal cortex	15	MOSPD2/LGALS9/AIF1/GAS6/CD74/CSF1R/GPSM3/ANO6/CX3CR1/SPI1/CALR/CMKLR1/NCKAP1L/WNT5A/IL6R
GO:1905475	regulation of protein localization to membrane	19/858	181/18870	0.000605642	0.00721214	0.00569672	Prefrontal cortex	19	PRKN/OGT/GDI1/GRIPAP1/ITGB2/TREM2/CD81/MMP14/LRP1/ACTB/ABI3/SSH1/CSK/RACK1/ITGAM/RHOG/STX7/ZDHHC2/PIK3CA
GO:0032735	positive regulation of interleukin-12 production	8/858	43/18870	0.000621869	0.00738843	0.00583596	Prefrontal cortex	8	LGALS9/IRF8/LAPTM5/IRF5/PLCG2/UNC93B1/TLR2/SYK
GO:0051348	negative regulation of transferase activity	22/858	225/18870	0.000623951	0.00739624	0.00584213	Prefrontal cortex	22	PRKN/RTRAF/CEBPA/APOE/CD300A/PYCARD/RPL11/HSPB1/PTPRC/SORL1/WASHC1/AIDA/RPS7/EIF4A2/PPM1F/DTNBP1/MAPK8IP1/ZFP36/PRKCD/SNCA/DUSP22/CDK5RAP3
GO:0008064	regulation of actin polymerization or depolymerization	17/858	154/18870	0.000651562	0.00770595	0.00608677	Prefrontal cortex	17	TMSB4X/CARMIL1/WAS/CORO1A/TMSB10/PYCARD/SCIN/SSH1/PLEK/HCK/NCK2/NCKAP1L/BIN1/EPS8/PRKCD/COTL1/PIK3CA
GO:0050792	regulation of viral process	18/858	168/18870	0.000654959	0.00772852	0.0061046	Prefrontal cortex	18	DDX3X/BST2/HLA-DRB1/IFI16/LGALS9/CD4/TRIM25/CD74/PLSCR1/TRIM14/MX1/CIITA/TNIP1/ZC3HAV1/P4HB/ZFP36/LARP7/TRIM22
GO:0071222	cellular response to lipopolysaccharide	22/858	226/18870	0.000662374	0.00779829	0.00615971	Prefrontal cortex	22	CD14/CD68/IRF8/LILRB1/CASP1/PYCARD/PTAFR/LY96/PLCG2/HCK/CX3CR1/SPI1/SIRPA/TNIP1/JAK2/LY86/CARD8/ZFP36/PABPN1/TLR2/NFKBIZ/WNT5A
GO:0043303	mast cell degranulation	9/858	54/18870	0.000671663	0.00788976	0.00623196	Prefrontal cortex	9	BTK/LGALS9/FES/CD300A/LAT2/PIK3CD/PIK3CG/IL4R/SYK
GO:0051607	defense response to virus	29/858	334/18870	0.000681061	0.00798209	0.00630489	Prefrontal cortex	29	BST2/UFD1/TLR7/IFI16/TREM2/PARP9/LILRB1/CASP1/PYCARD/TRIM25/IFI44L/NLRC5/IL15/IRF5/PTPRC/RNF135/PLSCR1/MX1/DDX60L/SAMHD1/LYST/ZC3HAV1/UNC93B1/BNIP3L/DDIT4/EIF2AK4/CARD8/TLR2/TRIM22
GO:0032456	endocytic recycling	12/858	89/18870	0.000684436	0.00800358	0.00632186	Prefrontal cortex	12	VPS35L/ATP6AP1/GRIPAP1/VPS26C/SORL1/WASHC1/CMTM6/SNX27/HGS/VPS29/VTI1A/ZDHHC2
GO:0045727	positive regulation of translation	16/858	141/18870	0.000687295	0.00801896	0.00633401	Prefrontal cortex	16	SH3BGRL/OGT/RPS4X/DDX3X/TENT4B/TENT4A/UPF3B/NSUN5/PTAFR/YBX3/PKM/NCK2/RPS6KB2/EIF2AK4/EEF2/PLXNB2
GO:0032091	negative regulation of protein binding	11/858	77/18870	0.000691437	0.00803119	0.00634367	Prefrontal cortex	11	LRRK2/ACTB/TMC8/SORL1/RACK1/ARRB2/B2M/DNAJB2/KDM1A/PRKCD/DISC1
GO:0032729	positive regulation of type II interferon production	11/858	77/18870	0.000691437	0.00803119	0.00634367	Prefrontal cortex	11	TLR7/CD14/HLA-A/LGALS9/IRF8/LILRB1/PYCARD/HLA-DPA1/TYK2/JAK2/WNT5A
GO:0031623	receptor internalization	15/858	128/18870	0.000713618	0.00819741	0.00647496	Prefrontal cortex	15	GRK3/GRK2/ITGB2/OPHN1/CD81/LILRB1/FCER1G/LRP1/PLCG2/ARRB2/CD63/DTNBP1/SNCA/HGS/SYK
GO:0140546	defense response to symbiont	29/858	335/18870	0.000714215	0.00819741	0.00647496	Prefrontal cortex	29	BST2/UFD1/TLR7/IFI16/TREM2/PARP9/LILRB1/CASP1/PYCARD/TRIM25/IFI44L/NLRC5/IL15/IRF5/PTPRC/RNF135/PLSCR1/MX1/DDX60L/SAMHD1/LYST/ZC3HAV1/UNC93B1/BNIP3L/DDIT4/EIF2AK4/CARD8/TLR2/TRIM22
GO:0002883	regulation of hypersensitivity	4/858	10/18870	0.000715221	0.00819741	0.00647496	Prefrontal cortex	4	BTK/C3/HLA-E/FCGR1A
GO:0060397	growth hormone receptor signaling pathway via JAK-STAT	4/858	10/18870	0.000715221	0.00819741	0.00647496	Prefrontal cortex	4	JAK3/STAT6/TYK2/JAK2
GO:2000510	positive regulation of dendritic cell chemotaxis	4/858	10/18870	0.000715221	0.00819741	0.00647496	Prefrontal cortex	4	LGALS9/GAS6/SPI1/CALR
GO:2000627	positive regulation of miRNA catabolic process	4/858	10/18870	0.000715221	0.00819741	0.00647496	Prefrontal cortex	4	NEAT1/XIST/KCNQ1OT1/HIF1A-AS2
GO:1900225	regulation of NLRP3 inflammasome complex assembly	7/858	34/18870	0.000718398	0.00821569	0.0064894	Prefrontal cortex	7	DDX3X/BTK/STMP1/BRCC3/TREM2/PLCG2/CARD8
GO:0038095	Fc-epsilon receptor signaling pathway	6/858	25/18870	0.000731033	0.0083418	0.00658902	Prefrontal cortex	6	BTK/FCER1G/MAP3K1/VAV1/PLCG2/SYK
GO:0045637	regulation of myeloid cell differentiation	21/858	213/18870	0.000737258	0.00839439	0.00663056	Prefrontal cortex	21	C1QC/HLA-DRB1/ZFP36L1/FES/HSPA1B/TREM2/LILRB1/CD4/CD74/MAFB/SCIN/NOTCH2/TYROBP/PTPN2/CEBPB/B2M/SPI1/HSPA1A/NCKAP1L/RUNX1/ZFP36
GO:0007252	I-kappaB phosphorylation	5/858	17/18870	0.000752246	0.00850906	0.00672113	Prefrontal cortex	5	TLR7/PLCG2/CX3CR1/SIRPA/TLR2
GO:0030889	negative regulation of B cell proliferation	5/858	17/18870	0.000752246	0.00850906	0.00672113	Prefrontal cortex	5	BTK/CD300A/TYROBP/MNDA/ATM
GO:0097067	cellular response to thyroid hormone stimulus	5/858	17/18870	0.000752246	0.00850906	0.00672113	Prefrontal cortex	5	LMO2/CTSH/CTSS/CTSL/CTSB
GO:0010507	negative regulation of autophagy	12/858	90/18870	0.000757716	0.00853376	0.00674064	Prefrontal cortex	12	MTM1/RRAGB/TREM2/LRRK2/IL10RA/LEPR/WASHC1/HMOX1/TAB2/TBC1D14/SNCA/PIK3CA
GO:1903321	negative regulation of protein modification by small protein conjugation or removal	12/858	90/18870	0.000757716	0.00853376	0.00674064	Prefrontal cortex	12	HDAC8/OGT/TAF1/HSPA1B/RPL11/RPS3/UBXN1/PARP10/ARRB2/VPS28/RPS7/HSPA1A
GO:0045639	positive regulation of myeloid cell differentiation	13/858	103/18870	0.0007886	0.00886236	0.0070002	Prefrontal cortex	13	HLA-DRB1/ZFP36L1/FES/HSPA1B/TREM2/CD4/CD74/SCIN/NOTCH2/TYROBP/HSPA1A/NCKAP1L/RUNX1
GO:0030832	regulation of actin filament length	17/858	157/18870	0.000811556	0.00910064	0.00718841	Prefrontal cortex	17	TMSB4X/CARMIL1/WAS/CORO1A/TMSB10/PYCARD/SCIN/SSH1/PLEK/HCK/NCK2/NCKAP1L/BIN1/EPS8/PRKCD/COTL1/PIK3CA
GO:0071248	cellular response to metal ion	20/858	200/18870	0.000817243	0.00914466	0.00722318	Prefrontal cortex	20	PRKN/MECP2/CEBPA/LRRK2/ADCY7/JUND/NFATC2/ALOX5AP/PLCG2/MEF2A/B2M/CALR/HMOX1/HSP90B1/MT2A/TRPM2/MT3/SNCA/SYT17/WNT5A
GO:0032535	regulation of cellular component size	31/858	370/18870	0.000820465	0.00916097	0.00723606	Prefrontal cortex	31	TMSB4X/MSN/GDI1/CARMIL1/WAS/SPART/CDKL5/APOE/CORO1A/TMSB10/PYCARD/SCIN/SSH1/SLC12A9/ANO6/PLEK/VAV1/HCK/SLC12A7/NCK2/NCKAP1L/BIN1/EPS8/KDM1A/MT3/PRKCD/DISC1/LAMTOR4/WNT5A/COTL1/PIK3CA
GO:0006949	syncytium formation	10/858	67/18870	0.000845296	0.00939781	0.00742314	Prefrontal cortex	10	TREM2/CD81/IL4R/NFATC2/TYROBP/PLEKHO1/DOCK2/CFLAR/RAPGEF3/CD53
GO:0009620	response to fungus	10/858	67/18870	0.000845296	0.00939781	0.00742314	Prefrontal cortex	10	HAMP/BTK/PLCG2/IL17RA/CX3CR1/SPI1/USP15/GAPDH/SYK/COTL1
GO:0030890	positive regulation of B cell proliferation	8/858	45/18870	0.000853192	0.00946532	0.00747646	Prefrontal cortex	8	BTK/CD81/CD74/PTPRC/NFATC2/SLC39A10/TNFSF13B/NCKAP1L
GO:0030224	monocyte differentiation	7/858	35/18870	0.000863191	0.00955584	0.00754796	Prefrontal cortex	7	HLA-DRB1/ZFP36L1/IFI16/FES/CD4/CD74/CSF1R
GO:0002279	mast cell activation involved in immune response	9/858	56/18870	0.000882411	0.00974783	0.00769961	Prefrontal cortex	9	BTK/LGALS9/FES/CD300A/LAT2/PIK3CD/PIK3CG/IL4R/SYK
GO:0007599	hemostasis	22/858	231/18870	0.000886858	0.00977615	0.00772197	Prefrontal cortex	22	WAS/LNPK/APOE/GAS6/FCER1G/ACTB/HSPB1/PIK3CG/ANO6/PLEK/VAV1/PLCG2/ENTPD1/PLSCR1/TLN1/FERMT3/JAK2/DTNBP1/PRKCD/FLI1/SYK/PIK3CA
GO:0002407	dendritic cell chemotaxis	6/858	26/18870	0.000914148	0.0100132	0.00790922	Prefrontal cortex	6	LGALS9/GAS6/PIK3CG/SPI1/CALR/TRPM2
GO:0002438	acute inflammatory response to antigenic stimulus	6/858	26/18870	0.000914148	0.0100132	0.00790922	Prefrontal cortex	6	BTK/FCGR3A/C3/HLA-E/FCGR1A/A2M
GO:1903421	regulation of synaptic vesicle recycling	6/858	26/18870	0.000914148	0.0100132	0.00790922	Prefrontal cortex	6	PRKN/GRIPAP1/OPHN1/LRRK2/ACTB/SNCA
GO:0051098	regulation of binding	24/858	262/18870	0.000918235	0.0100368	0.00792785	Prefrontal cortex	24	TMSB4X/PRKN/USP9X/TAF1/APOE/IFI16/PARP9/LRRK2/RPL11/LRP1/ACTB/TMC8/SORL1/RACK1/ARRB2/B2M/PKD1/DNAJB2/SP100/ZNF618/JAK2/KDM1A/PRKCD/DISC1
GO:1903051	negative regulation of proteolysis involved in protein catabolic process	10/858	68/18870	0.000951398	0.0103557	0.00817973	Prefrontal cortex	10	USP9X/OGT/TAF1/MTM1/OPHN1/RPL11/UBXN1/BAG6/RPS7/HSP90AB1
GO:2000379	positive regulation of reactive oxygen species metabolic process	10/858	68/18870	0.000951398	0.0103557	0.00817973	Prefrontal cortex	10	ITGB2/CYBA/TYROBP/GRIN1/PLCG2/ITGAM/GNAI2/PRKCD/SNCA/SYK
GO:0007259	receptor signaling pathway via JAK-STAT	18/858	174/18870	0.00098852	0.0107372	0.00848111	Prefrontal cortex	18	HAMP/CSF2RA/JAK3/CD300A/PARP9/IL10RA/CSF1R/IL15/PTPRC/PTPN2/PARP14/PKD1/TNFRSF1A/STAT6/TYK2/JAK2/HGS/IL6R
GO:0045646	regulation of erythrocyte differentiation	8/858	46/18870	0.000992273	0.0107555	0.00849554	Prefrontal cortex	8	ZFP36L1/HSPA1B/MAFB/B2M/SPI1/HSPA1A/NCKAP1L/ZFP36
GO:0002428	antigen processing and presentation of peptide antigen via MHC class Ib	5/858	18/18870	0.00100285	0.0107802	0.00851502	Prefrontal cortex	5	HLA-A/HLA-B/HLA-C/HLA-E/B2M
GO:0006735	NADH regeneration	5/858	18/18870	0.00100285	0.0107802	0.00851502	Prefrontal cortex	5	PGK1/PKM/ENO1/PFKL/HK1
GO:0061621	canonical glycolysis	5/858	18/18870	0.00100285	0.0107802	0.00851502	Prefrontal cortex	5	PGK1/PKM/ENO1/PFKL/HK1
GO:0061718	glucose catabolic process to pyruvate	5/858	18/18870	0.00100285	0.0107802	0.00851502	Prefrontal cortex	5	PGK1/PKM/ENO1/PFKL/HK1
GO:0002448	mast cell mediated immunity	9/858	57/18870	0.00100631	0.010795	0.00852671	Prefrontal cortex	9	BTK/LGALS9/FES/CD300A/LAT2/PIK3CD/PIK3CG/IL4R/SYK
GO:0035710	CD4-positive, alpha-beta T cell activation	14/858	119/18870	0.00102034	0.0109013	0.00861072	Prefrontal cortex	14	JAK3/HLA-DRB1/HLA-DRA/LGALS9/CD81/TCIRG1/IL4R/CTSL/STAT6/NCKAP1L/VSIR/RUNX1/NFKBIZ/IL6R
GO:0016072	rRNA metabolic process	24/858	264/18870	0.00102042	0.0109013	0.00861072	Prefrontal cortex	24	MTREX/TENT4B/TRIR/PIN4/RPS19/RPL7A/RPS28/RPS15/RPS14/RPS24/RPL11/RPL27/RPL35/RPS27/NSUN5/RPS8/RPS6/RPL35A/RPS25/GTF3A/RPS7/ERCC6/RPL14/XRN2
GO:0043161	proteasome-mediated ubiquitin-dependent protein catabolic process	36/858	458/18870	0.00104473	0.0111214	0.00878455	Prefrontal cortex	36	COP1/SH3BGRL/PRKN/USP9X/ECPAS/OGT/TAF1/TBL1X/MTM1/BCAP31/UFD1/CEBPA/HSPA1B/LRRK2/TRIM25/RPL11/AUP1/ELOB/UBXN1/RACK1/ARRB2/BAG6/SH3RF3/CALR/ANKZF1/ZNRF2/DNAJB2/MAN1C1/HSPA1A/HSP90B1/UBE2G2/XPO1/SPSB3/HSP90AB1/NSFL1C/RNF144B
GO:0032271	regulation of protein polymerization	20/858	204/18870	0.00104531	0.0111214	0.00878455	Prefrontal cortex	20	TMSB4X/CARMIL1/MECP2/CORO1A/FES/HSPA1B/TMSB10/PYCARD/SCIN/RPS3/SSH1/HCK/NCK2/HSPA1A/NCKAP1L/BIN1/EPS8/PRKCD/SNCA/COTL1
GO:0072593	reactive oxygen species metabolic process	22/858	234/18870	0.00105089	0.011158	0.00881344	Prefrontal cortex	22	PRKN/ABCB7/ITGB2/PDK3/ATP5IF1/CYBA/LRRK2/NCF4/TYROBP/GRIN1/VAV1/PLCG2/DHFR/ITGAM/GNAI2/CFLAR/DDIT4/MT3/PRKCD/SNCA/SYK/ALOX5
GO:0072331	signal transduction by p53 class mediator	18/858	175/18870	0.00105626	0.0111921	0.00884037	Prefrontal cortex	18	ATRX/PRKN/TAF1/IFI16/RPS15/PYCARD/CD74/RPL11/BAG6/RPS7/RPS20/RPL37/SP100/ATM/USP15/KDM1A/DDIT4/CDK5RAP3
GO:0030168	platelet activation	15/858	133/18870	0.00106309	0.0112415	0.00887941	Prefrontal cortex	15	APOE/FCER1G/ACTB/HSPB1/PIK3CG/PLEK/VAV1/PLCG2/PLSCR1/TLN1/FERMT3/JAK2/PRKCD/SYK/PIK3CA
GO:0002711	positive regulation of T cell mediated immunity	10/858	69/18870	0.00106817	0.0112494	0.00888563	Prefrontal cortex	10	HLA-DRB1/HLA-A/HLA-DRA/CD81/HLA-B/HLA-C/PTPRC/HLA-E/B2M/STX7
GO:0045576	mast cell activation	10/858	69/18870	0.00106817	0.0112494	0.00888563	Prefrontal cortex	10	BTK/LGALS9/FES/CD300A/LAT2/PIK3CD/PIK3CG/IL4R/PLSCR1/SYK
GO:0051017	actin filament bundle assembly	17/858	161/18870	0.00107615	0.0112521	0.00888778	Prefrontal cortex	17	PRKN/ARHGAP6/CARMIL1/WAS/GPR65/AIF1/TGFBR1/MARCKS/PLEK/LCP1/ZYX/FSCN1/ARAP1/HSP90B1/PPM1F/RAPGEF3/EPS8
GO:0000512	lncRNA-mediated post-transcriptional gene silencing	4/858	11/18870	0.0010836	0.0112521	0.00888778	Prefrontal cortex	4	NEAT1/XIST/KCNQ1OT1/HIF1A-AS2
GO:0002887	negative regulation of myeloid leukocyte mediated immunity	4/858	11/18870	0.0010836	0.0112521	0.00888778	Prefrontal cortex	4	LGALS9/CD300A/CX3CR1/SPI1
GO:0046643	regulation of gamma-delta T cell activation	4/858	11/18870	0.0010836	0.0112521	0.00888778	Prefrontal cortex	4	LILRB1/PTPRC/NCKAP1L/SYK
GO:0051133	regulation of NK T cell activation	4/858	11/18870	0.0010836	0.0112521	0.00888778	Prefrontal cortex	4	CD300A/RASAL3/TYK2/JAK2
GO:0071044	histone mRNA catabolic process	4/858	11/18870	0.0010836	0.0112521	0.00888778	Prefrontal cortex	4	TENT2/TENT4B/ATM/DCP2
GO:0071349	cellular response to interleukin-12	4/858	11/18870	0.0010836	0.0112521	0.00888778	Prefrontal cortex	4	SIRPA/TYK2/JAK2/P4HB
GO:0031668	cellular response to extracellular stimulus	25/858	281/18870	0.00110165	0.0114167	0.00901779	Prefrontal cortex	25	LAMP2/OGT/BMT2/RRAGB/RIPOR1/PIM1/IFI16/FES/CD68/LRRK2/GAS6/GSDMD/MLXIPL/FOLR2/USF2/PTPRC/PLEC/SIPA1/HNRNPA1/ERCC6/MAX/EIF2AK4/SLC38A2/WIPI2/MAP3K5
GO:0016064	immunoglobulin mediated immune response	20/858	205/18870	0.00111018	0.0114822	0.00906955	Prefrontal cortex	20	C1QC/BTK/SHLD2/SHLD1/FCGR3A/C1QA/C1QB/C3/TREM2/CD81/CD74/FCER1G/TCIRG1/PTPRC/IL4R/HLA-E/FCGR1A/STAT6/PRKCD/NFKBIZ
GO:0002526	acute inflammatory response	13/858	107/18870	0.00113017	0.0116656	0.00921445	Prefrontal cortex	13	BTK/FCGR3A/CD163/C3/PIK3CG/HLA-E/FCGR1A/ALOX5AP/ANO6/CEBPB/PLSCR1/A2M/IL6R
GO:0002707	negative regulation of lymphocyte mediated immunity	9/858	58/18870	0.00114393	0.011761	0.00928975	Prefrontal cortex	9	HLA-A/LGALS9/LILRB1/HLA-B/PTPRC/HLA-E/ARRB2/NCKAP1L/DUSP22
GO:0031663	lipopolysaccharide-mediated signaling pathway	9/858	58/18870	0.00114393	0.011761	0.00928975	Prefrontal cortex	9	CD14/PTAFR/LY96/PLCG2/HCK/SPI1/LY86/CARD8/TLR2
GO:0046636	negative regulation of alpha-beta T cell activation	8/858	47/18870	0.00114891	0.0117888	0.00931174	Prefrontal cortex	8	JAK3/LGALS9/CD300A/LILRB1/TNFRSF14/IL4R/VSIR/RUNX1
GO:0002440	production of molecular mediator of immune response	27/858	314/18870	0.00118468	0.0121319	0.00958271	Prefrontal cortex	27	BST2/BTK/SHLD2/SHLD1/CYREN/JAK3/TLR7/HLA-A/CD81/LILRB1/PYCARD/CD74/LAPTM5/TNFRSF14/IRF5/PTPRC/IL4R/HLA-E/PLCG2/NOD1/B2M/SAMHD1/STAT6/HK1/NFKBIZ/SYK/WNT5A
GO:0071887	leukocyte apoptotic process	14/858	121/18870	0.00120169	0.0122818	0.00970115	Prefrontal cortex	14	BTK/TSC22D3/JAK3/LGALS9/GAS6/LILRB1/CD74/PIK3CD/RPS6/CTSL/SLC39A10/DOCK8/NFKBIZ/WNT5A
GO:0070269	pyroptosis	7/858	37/18870	0.00122122	0.0124325	0.0098202	Prefrontal cortex	7	TREM2/NINJ1/CASP1/PYCARD/GSDMD/CASP4/NAIP
GO:0141085	regulation of inflammasome-mediated signaling pathway	7/858	37/18870	0.00122122	0.0124325	0.0098202	Prefrontal cortex	7	DDX3X/BTK/STMP1/BRCC3/TREM2/PLCG2/CARD8
GO:0034655	nucleobase-containing compound catabolic process	38/858	496/18870	0.00122933	0.0124906	0.00986603	Prefrontal cortex	38	NEAT1/TENT2/XIST/TUT4/TUT7/MTREX/TENT4B/TENT4A/UPF3B/TRIR/KCNQ1OT1/ADA2/FBH1/RBM10/HPRT1/HIF1A-AS2/TENT5A/ZFP36L1/HSPA1B/MGAT1/ELOB/ZFP36L2/ENTPD1/YBX3/SAMHD1/FASTK/APAF1/HSPA1A/TYMP/SUCLG2/ZC3HAV1/ATM/DERA/ZFP36/PRKCD/XRN2/DCP2/SND1
GO:0051494	negative regulation of cytoskeleton organization	17/858	163/18870	0.00123385	0.012512	0.00988296	Prefrontal cortex	17	TMSB4X/PRKN/ARHGAP6/CARMIL1/WAS/MID1IP1/HDGFL3/CORO1A/TMSB10/SCIN/SSH1/GMFG/ARAP1/EPS8/PRKCD/SNCA/PIK3CA
GO:0031638	zymogen activation	9/858	59/18870	0.00129637	0.0131204	0.0103635	Prefrontal cortex	9	PGK1/IFI16/MMP14/CTSH/CTSZ/CTSL/ENO1/VSIR/RUNX1
GO:0071800	podosome assembly	5/858	19/18870	0.00131048	0.0132374	0.010456	Prefrontal cortex	5	MSN/BIN2/HCK/LCP1/FSCN1
GO:0031670	cellular response to nutrient	8/858	48/18870	0.00132465	0.0133411	0.0105378	Prefrontal cortex	8	OGT/BMT2/PIM1/FES/GAS6/MLXIPL/FOLR2/USF2
GO:0019724	B cell mediated immunity	20/858	208/18870	0.00132588	0.0133411	0.0105378	Prefrontal cortex	20	C1QC/BTK/SHLD2/SHLD1/FCGR3A/C1QA/C1QB/C3/TREM2/CD81/CD74/FCER1G/TCIRG1/PTPRC/IL4R/HLA-E/FCGR1A/STAT6/PRKCD/NFKBIZ
GO:0002675	positive regulation of acute inflammatory response	6/858	28/18870	0.00138426	0.0139015	0.0109805	Prefrontal cortex	6	BTK/C3/PIK3CG/HLA-E/FCGR1A/ALOX5AP
GO:0007596	blood coagulation	21/858	224/18870	0.00139999	0.0140323	0.0110838	Prefrontal cortex	21	WAS/LNPK/APOE/GAS6/FCER1G/ACTB/HSPB1/PIK3CG/ANO6/PLEK/VAV1/PLCG2/ENTPD1/PLSCR1/TLN1/FERMT3/JAK2/DTNBP1/PRKCD/SYK/PIK3CA
GO:0061572	actin filament bundle organization	17/858	165/18870	0.00141069	0.0141124	0.0111471	Prefrontal cortex	17	PRKN/ARHGAP6/CARMIL1/WAS/GPR65/AIF1/TGFBR1/MARCKS/PLEK/LCP1/ZYX/FSCN1/ARAP1/HSP90B1/PPM1F/RAPGEF3/EPS8
GO:0034599	cellular response to oxidative stress	23/858	255/18870	0.00142722	0.0142502	0.011256	Prefrontal cortex	23	PRKN/BTK/HSPA1B/AIF1/LRRK2/RPS3/DHFR/RACK1/SIRPA/HMOX1/ANKZF1/HSPA1A/STAT6/ATM/ETV5/TRPM2/MT3/PRKCD/SNCA/STK25/PDCD10/ALOX5/MAP3K5
GO:0045738	negative regulation of DNA repair	7/858	38/18870	0.00143909	0.0143137	0.0113061	Prefrontal cortex	7	SHLD2/SHLD1/CYREN/FBH1/RPS3/ERCC6/OTUB1
GO:0071404	cellular response to low-density lipoprotein particle stimulus	7/858	38/18870	0.00143909	0.0143137	0.0113061	Prefrontal cortex	7	ITGB2/TXNIP/TREM2/CD68/CD81/FCER1G/SYK
GO:0006979	response to oxidative stress	32/858	400/18870	0.00146056	0.0144995	0.0114529	Prefrontal cortex	32	PRKN/SELENOP/BTK/TXNIP/APOE/HSPA1B/AIF1/LRRK2/MMP14/TRIM25/RPS3/DHFR/RACK1/PTGS1/SIRPA/HMOX1/ANKZF1/IDH1/HSPA1A/STAT6/ATM/ERCC6/JAK2/ETV5/TRPM2/MT3/PRKCD/SNCA/STK25/PDCD10/ALOX5/MAP3K5
GO:0002763	positive regulation of myeloid leukocyte differentiation	9/858	60/18870	0.00146476	0.0145134	0.0114638	Prefrontal cortex	9	HLA-DRB1/ZFP36L1/FES/TREM2/CD4/CD74/NOTCH2/TYROBP/RUNX1
GO:1901874	negative regulation of post-translational protein modification	12/858	97/18870	0.00147669	0.0146038	0.0115352	Prefrontal cortex	12	HDAC8/OGT/TAF1/HSPA1B/RPL11/RPS3/UBXN1/PARP10/ARRB2/VPS28/RPS7/HSPA1A
GO:0006364	rRNA processing	21/858	225/18870	0.00147987	0.0146074	0.0115381	Prefrontal cortex	21	MTREX/TENT4B/PIN4/RPS19/RPL7A/RPS28/RPS15/RPS14/RPS24/RPL11/RPL27/RPL35/RPS27/NSUN5/RPS8/RPS6/RPL35A/RPS25/RPS7/RPL14/XRN2
GO:0006801	superoxide metabolic process	10/858	72/18870	0.00149056	0.0146572	0.0115774	Prefrontal cortex	10	ITGB2/CYBA/NCF4/TYROBP/DHFR/ITGAM/GNAI2/MT3/PRKCD/SYK
GO:0071260	cellular response to mechanical stimulus	10/858	72/18870	0.00149056	0.0146572	0.0115774	Prefrontal cortex	10	TLR7/CASP1/MAP3K1/LTBR/PLEC/ENG/TNFRSF1A/TLR5/SLC38A2/PIEZO1
GO:0042269	regulation of natural killer cell mediated cytotoxicity	8/858	49/18870	0.0015211	0.0148715	0.0117467	Prefrontal cortex	8	HLA-A/LGALS9/LILRB1/HLA-B/HLA-E/VAV1/ARRB2/PIK3R6
GO:0046596	regulation of viral entry into host cell	8/858	49/18870	0.0015211	0.0148715	0.0117467	Prefrontal cortex	8	HLA-DRB1/LGALS9/CD4/TRIM25/CD74/CIITA/P4HB/TRIM22
GO:0002761	regulation of myeloid leukocyte differentiation	14/858	124/18870	0.00152381	0.0148715	0.0117467	Prefrontal cortex	14	C1QC/HLA-DRB1/ZFP36L1/FES/TREM2/LILRB1/CD4/CD74/MAFB/NOTCH2/TYROBP/PTPN2/CEBPB/RUNX1
GO:0072676	lymphocyte migration	14/858	124/18870	0.00152381	0.0148715	0.0117467	Prefrontal cortex	14	MSN/CD99/CORO1A/AIF1/GAS6/PYCARD/PIK3CD/TNFRSF14/PIK3CG/ITGAL/CXCL16/PLEC/DOCK8/WNT5A
GO:0006482	protein demethylation	4/858	12/18870	0.00156718	0.0151241	0.0119462	Prefrontal cortex	4	KDM6A/UTY/PHF8/KDM1A
GO:0008214	protein dealkylation	4/858	12/18870	0.00156718	0.0151241	0.0119462	Prefrontal cortex	4	KDM6A/UTY/PHF8/KDM1A
GO:0070671	response to interleukin-12	4/858	12/18870	0.00156718	0.0151241	0.0119462	Prefrontal cortex	4	SIRPA/TYK2/JAK2/P4HB
GO:0071712	ER-associated misfolded protein catabolic process	4/858	12/18870	0.00156718	0.0151241	0.0119462	Prefrontal cortex	4	UFD1/AUP1/BAG6/UGGT1
GO:0090084	negative regulation of inclusion body assembly	4/858	12/18870	0.00156718	0.0151241	0.0119462	Prefrontal cortex	4	HSPA1B/SORL1/DNAJB2/HSPA1A
GO:2000508	regulation of dendritic cell chemotaxis	4/858	12/18870	0.00156718	0.0151241	0.0119462	Prefrontal cortex	4	LGALS9/GAS6/SPI1/CALR
GO:0061515	myeloid cell development	11/858	85/18870	0.0015894	0.0153102	0.0120932	Prefrontal cortex	11	ATP6AP1/LILRB1/NOTCH2/TYROBP/RPS6/CEBPB/HEATR3/NCKAP1L/PTBP3/TLR2/FLI1
GO:0030522	intracellular receptor signaling pathway	29/858	353/18870	0.00160501	0.0154319	0.0121893	Prefrontal cortex	29	XIAP/DDX3X/BTK/STMP1/UFD1/PIM1/KDM5D/PDK3/BRCC3/TLR7/HSPA1B/TREM2/PYCARD/TRIM25/RNF135/PLCG2/NOD1/CALR/TRERF1/HSPA1A/DHRS3/WBP2/USP15/UNC93B1/JAK2/ALPK1/KDM1A/CARD8/NAGK
GO:0032092	positive regulation of protein binding	9/858	61/18870	0.00165028	0.0158086	0.0124869	Prefrontal cortex	9	PRKN/USP9X/TAF1/APOE/LRRK2/RPL11/LRP1/B2M/PKD1
GO:0046456	icosanoid biosynthetic process	9/858	61/18870	0.00165028	0.0158086	0.0124869	Prefrontal cortex	9	CASP1/PYCARD/CD74/ALOX5AP/NAIP/HPGDS/PTGS1/SYK/ALOX5
GO:0045655	regulation of monocyte differentiation	5/858	20/18870	0.00168252	0.0160287	0.0126607	Prefrontal cortex	5	HLA-DRB1/ZFP36L1/FES/CD4/CD74
GO:0061620	glycolytic process through glucose-6-phosphate	5/858	20/18870	0.00168252	0.0160287	0.0126607	Prefrontal cortex	5	PGK1/PKM/ENO1/PFKL/HK1
GO:1900227	positive regulation of NLRP3 inflammasome complex assembly	5/858	20/18870	0.00168252	0.0160287	0.0126607	Prefrontal cortex	5	DDX3X/BTK/STMP1/BRCC3/PLCG2
GO:0032435	negative regulation of proteasomal ubiquitin-dependent protein catabolic process	7/858	39/18870	0.00168612	0.0160336	0.0126646	Prefrontal cortex	7	USP9X/OGT/MTM1/RPL11/UBXN1/BAG6/HSP90AB1
GO:2001234	negative regulation of apoptotic signaling pathway	22/858	243/18870	0.00170866	0.0162182	0.0128104	Prefrontal cortex	22	PRKN/DDX3X/SLC25A6/HSPA1B/LRRK2/CD74/HSPB1/GRINA/MAZ/TGFBR1/RACK1/YBX3/CX3CR1/HMOX1/HSPA1A/GNAI2/ENO1/CFLAR/FAIM2/KDM1A/MAPK8IP1/TPT1
GO:0050731	positive regulation of peptidyl-tyrosine phosphorylation	17/858	168/18870	0.00171585	0.0162567	0.0128408	Prefrontal cortex	17	TREM2/PARP9/CD4/CD74/CSF1R/TNFRSF14/IL15/PECAM1/PTPRC/FCGR1A/PLCG2/PARP14/TNFRSF1A/JAK2/TNK2/SYK/IL6R
GO:0071320	cellular response to cAMP	8/858	50/18870	0.00173994	0.0164549	0.0129974	Prefrontal cortex	8	SLC26A3/ZFP36L1/PIK3CG/PTAFR/ITPR2/RAPGEF3/KDM1A/KCNQ1
GO:0030101	natural killer cell activation	12/858	99/18870	0.00176319	0.0166445	0.0131472	Prefrontal cortex	12	FCGR3A/CORO1A/GAS6/PIK3CD/IL15/PTPRC/TYROBP/HLA-E/BAG6/TYK2/JAK2/SNX27
GO:0050817	coagulation	21/858	229/18870	0.0018395	0.0173333	0.0136912	Prefrontal cortex	21	WAS/LNPK/APOE/GAS6/FCER1G/ACTB/HSPB1/PIK3CG/ANO6/PLEK/VAV1/PLCG2/ENTPD1/PLSCR1/TLN1/FERMT3/JAK2/DTNBP1/PRKCD/SYK/PIK3CA
GO:1901222	regulation of non-canonical NF-kappaB signal transduction	13/858	113/18870	0.00186758	0.0175661	0.0138751	Prefrontal cortex	13	TMSB4X/EDA/DDX3X/TLR7/LGALS9/TREM2/PYCARD/LAPTM5/RPS3/NOD1/SPI1/CALR/TLR2
GO:0042060	wound healing	33/858	423/18870	0.00187178	0.0175738	0.0138812	Prefrontal cortex	33	CASK/WAS/LNPK/APOE/GAS6/FCER1G/ACTB/HSPB1/TGFBR1/PIK3CG/NOTCH2/ANO6/PLEC/PLEK/VAV1/PLCG2/ENTPD1/ARHGAP24/PLSCR1/HMOX1/TLN1/FERMT3/CHMP1A/RREB1/CFLAR/JAK2/DTNBP1/PRKCD/PDCD10/SYK/WNT5A/ALOX5/PIK3CA
GO:0046683	response to organophosphorus	14/858	127/18870	0.00191489	0.017946	0.0141752	Prefrontal cortex	14	SLC26A3/TAF1/TLR7/ZFP36L1/P2RY11/PIK3CG/PTAFR/ITPR2/SSH1/BSG/HSP90B1/RAPGEF3/KDM1A/KCNQ1
GO:0043368	positive T cell selection	7/858	40/18870	0.00196487	0.0183482	0.0144929	Prefrontal cortex	7	CD74/PTPRC/CTSL/PTPN2/DOCK2/STAT6/IL6R
GO:0071354	cellular response to interleukin-6	7/858	40/18870	0.00196487	0.0183482	0.0144929	Prefrontal cortex	7	CEBPA/PTPN2/SELPLG/SPI1/ST3GAL6/JAK2/IL6R
GO:0097530	granulocyte migration	16/858	156/18870	0.00201495	0.0187506	0.0148107	Prefrontal cortex	16	MOSPD2/CD99/ITGB2/CD300A/CD74/FCER1G/PIK3CD/CSF1R/PIK3CG/PECAM1/VAV1/IL17RA/BSG/CMKLR1/NCKAP1L/SYK
GO:0035751	regulation of lysosomal lumen pH	6/858	30/18870	0.00201922	0.0187506	0.0148107	Prefrontal cortex	6	ATP6AP1/ATP6AP2/LRRK2/TCIRG1/GRN/ATP6V0B
GO:0016579	protein deubiquitination	13/858	114/18870	0.0020224	0.0187506	0.0148107	Prefrontal cortex	13	BABAM2/USP9X/MINDY2/USP11/USP9Y/OTUD5/ABRAXAS2/BRCC3/UBXN1/TNIP1/USP15/OTUB1/USP45
GO:2001243	negative regulation of intrinsic apoptotic signaling pathway	13/858	114/18870	0.0020224	0.0187506	0.0148107	Prefrontal cortex	13	PRKN/DDX3X/LRRK2/CD74/HSPB1/GRINA/RACK1/YBX3/HSPA1A/ENO1/KDM1A/MAPK8IP1/TPT1
GO:1903829	positive regulation of protein localization	36/858	476/18870	0.00203237	0.0188094	0.0148571	Prefrontal cortex	36	PRKN/MSN/ACSL4/HUWE1/BCAP31/ITGB2/RIPOR1/HLA-DRB1/TREM2/PARP9/CD81/GAS6/LRP1/PECAM1/TYROBP/SORL1/SSH1/RACK1/ITGAM/RHOG/VPS28/B3GAT3/TYK2/RAPGEF3/JAK2/LARP7/PRKCD/SNCA/TLR2/EPB41L2/PDCD10/HSP90AB1/WNT5A/CDK5RAP3/ZDHHC2/PIK3CA
GO:0043405	regulation of MAP kinase activity	15/858	142/18870	0.00205606	0.0189948	0.0150036	Prefrontal cortex	15	APOE/CD300A/LRRK2/PIK3CG/SORL1/RPS3/AIDA/PIK3R6/MAPK8IP1/PRKCD/HGS/PDCD10/WNT5A/CDK5RAP3/MAP3K5
GO:0032872	regulation of stress-activated MAPK cascade	18/858	186/18870	0.00210243	0.0193887	0.0153147	Prefrontal cortex	18	PRKN/XIAP/TREM2/PYCARD/LTBR/NAIP/NOD1/AIDA/SPI1/SIRPA/SH3RF3/MECOM/MAPK8IP1/STK25/DUSP22/PDCD10/WNT5A/MAP3K5
GO:0044794	positive regulation by host of viral process	5/858	21/18870	0.00212652	0.0195069	0.0154081	Prefrontal cortex	5	ZDHHC9/APOE/CSF1R/EEF1A1/CFL1
GO:0141087	positive regulation of inflammasome-mediated signaling pathway	5/858	21/18870	0.00212652	0.0195069	0.0154081	Prefrontal cortex	5	DDX3X/BTK/STMP1/BRCC3/PLCG2
GO:1901739	regulation of myoblast fusion	5/858	21/18870	0.00212652	0.0195069	0.0154081	Prefrontal cortex	5	IL4R/NFATC2/PLEKHO1/CFLAR/CD53
GO:0010642	negative regulation of platelet-derived growth factor receptor signaling pathway	4/858	13/18870	0.00218275	0.0197781	0.0156223	Prefrontal cortex	4	LRP1/PTPN2/SNCA/HGS
GO:0032490	detection of molecule of bacterial origin	4/858	13/18870	0.00218275	0.0197781	0.0156223	Prefrontal cortex	4	TREM2/TLR1/LY96/TLR2
GO:0036006	cellular response to macrophage colony-stimulating factor stimulus	4/858	13/18870	0.00218275	0.0197781	0.0156223	Prefrontal cortex	4	TREM2/CSF1R/PTPN2/TLR2
GO:0043301	negative regulation of leukocyte degranulation	4/858	13/18870	0.00218275	0.0197781	0.0156223	Prefrontal cortex	4	LGALS9/CD300A/SPI1/NCKAP1L
GO:0051764	actin crosslink formation	4/858	13/18870	0.00218275	0.0197781	0.0156223	Prefrontal cortex	4	AIF1/MARCKS/LCP1/EPS8
GO:0071801	regulation of podosome assembly	4/858	13/18870	0.00218275	0.0197781	0.0156223	Prefrontal cortex	4	MSN/HCK/LCP1/FSCN1
GO:1903909	regulation of receptor clustering	4/858	13/18870	0.00218275	0.0197781	0.0156223	Prefrontal cortex	4	GRIPAP1/CD81/SSH1/ZDHHC2
GO:0014074	response to purine-containing compound	15/858	143/18870	0.00220304	0.0198925	0.0157127	Prefrontal cortex	15	SLC26A3/TAF1/TLR7/ZFP36L1/P2RY11/PIK3CG/PTAFR/ITPR2/SSH1/BSG/HSP90B1/RAPGEF3/TRPM2/KDM1A/KCNQ1
GO:1903900	regulation of viral life cycle	15/858	143/18870	0.00220304	0.0198925	0.0157127	Prefrontal cortex	15	DDX3X/BST2/HLA-DRB1/IFI16/LGALS9/CD4/TRIM25/CD74/PLSCR1/MX1/CIITA/TNIP1/ZC3HAV1/P4HB/TRIM22
GO:0045332	phospholipid translocation	8/858	52/18870	0.00225182	0.0202274	0.0159772	Prefrontal cortex	8	ATP11C/ANO6/PLSCR1/CLPTM1L/ATP8B4/ATP8B1/ATP10D/PRKCD
GO:0046638	positive regulation of alpha-beta T cell differentiation	8/858	52/18870	0.00225182	0.0202274	0.0159772	Prefrontal cortex	8	HLA-DRB1/HLA-DRA/LGALS9/IL4R/NCKAP1L/RUNX1/NFKBIZ/SYK
GO:1901799	negative regulation of proteasomal protein catabolic process	8/858	52/18870	0.00225182	0.0202274	0.0159772	Prefrontal cortex	8	USP9X/OGT/MTM1/OPHN1/RPL11/UBXN1/BAG6/HSP90AB1
GO:0008630	intrinsic apoptotic signaling pathway in response to DNA damage	12/858	102/18870	0.00227724	0.0203569	0.0160795	Prefrontal cortex	12	FBH1/IFI16/PYCARD/CD74/RPS3/BAG6/TNFRSF1A/ATM/ERCC6/KDM1A/DDIT4/TPT1
GO:0019080	viral gene expression	12/858	102/18870	0.00227724	0.0203569	0.0160795	Prefrontal cortex	12	PARP9/MGAT4A/EIF3G/MGAT1/USF2/PARP10/MGAT4B/TRIM14/SPCS3/EIF2AK4/ZFP36/LARP7
GO:0150077	regulation of neuroinflammatory response	7/858	41/18870	0.00227799	0.0203569	0.0160795	Prefrontal cortex	7	TREM2/LRRK2/CTSC/GRN/PTPRC/PLCG2/ATM
GO:0002712	regulation of B cell mediated immunity	9/858	64/18870	0.00232219	0.0206806	0.0163352	Prefrontal cortex	9	BTK/SHLD2/SHLD1/C3/TREM2/PTPRC/HLA-E/FCGR1A/STAT6
GO:0002889	regulation of immunoglobulin mediated immune response	9/858	64/18870	0.00232219	0.0206806	0.0163352	Prefrontal cortex	9	BTK/SHLD2/SHLD1/C3/TREM2/PTPRC/HLA-E/FCGR1A/STAT6
GO:0045582	positive regulation of T cell differentiation	13/858	116/18870	0.00236383	0.0209874	0.0165775	Prefrontal cortex	13	HLA-DRB1/HLA-DRA/LGALS9/CD74/ACTB/PTPRC/IL4R/PIK3R6/NCKAP1L/VSIR/RUNX1/NFKBIZ/SYK
GO:0097696	receptor signaling pathway via STAT	18/858	188/18870	0.00236472	0.0209874	0.0165775	Prefrontal cortex	18	HAMP/CSF2RA/JAK3/CD300A/PARP9/IL10RA/CSF1R/IL15/PTPRC/PTPN2/PARP14/PKD1/TNFRSF1A/STAT6/TYK2/JAK2/HGS/IL6R
GO:0014902	myotube differentiation	14/858	130/18870	0.00238574	0.0211378	0.0166963	Prefrontal cortex	14	LARGE1/CD81/TMEM119/MMP14/IL4R/NFATC2/BHLHE41/PLEC/HDAC9/PLEKHO1/DOCK2/CFLAR/CD53/PIEZO1
GO:0032102	negative regulation of response to external stimulus	36/858	481/18870	0.00242097	0.0214134	0.016914	Prefrontal cortex	36	HAMP/CASK/VSIG4/UFD1/HLA-DRB1/HLA-A/RPS19/APOE/IFI16/LGALS9/TREM2/AIF1/LILRB1/IL10RA/HLA-B/NLRC5/GRN/PTPRC/HLA-E/HCK/PTPN2/PARP14/ARRB2/SIGLEC10/SIRPA/SAMHD1/TNFRSF1A/A2M/USP15/RHBDF2/CARD8/ZFP36/PRKCD/SYK/WNT5A/ALOX5
GO:0010639	negative regulation of organelle organization	29/858	363/18870	0.00242925	0.0214501	0.016943	Prefrontal cortex	29	ATRX/TMSB4X/PRKN/ARHGAP6/HUWE1/WDR44/CARMIL1/WAS/MTM1/TENT4B/SLC25A6/MID1IP1/HDGFL3/CORO1A/TMSB10/LRRK2/SCIN/SSH1/GMFG/HNRNPA1/ARAP1/HSPA1A/TCHP/ATM/EPS8/PRKCD/SNCA/PIK3CA/DCP2
GO:0002260	lymphocyte homeostasis	10/858	77/18870	0.00248818	0.0219331	0.0173245	Prefrontal cortex	10	DOCK11/TSC22D3/JAK3/CORO1A/LGALS9/CD74/TCIRG1/RPS6/TNFSF13B/NCKAP1L
GO:0070302	regulation of stress-activated protein kinase signaling cascade	18/858	189/18870	0.00250582	0.0220512	0.0174178	Prefrontal cortex	18	PRKN/XIAP/TREM2/PYCARD/LTBR/NAIP/NOD1/AIDA/SPI1/SIRPA/SH3RF3/MECOM/MAPK8IP1/STK25/DUSP22/PDCD10/WNT5A/MAP3K5
GO:0002715	regulation of natural killer cell mediated immunity	8/858	53/18870	0.00254852	0.0223891	0.0176846	Prefrontal cortex	8	HLA-A/LGALS9/LILRB1/HLA-B/HLA-E/VAV1/ARRB2/PIK3R6
GO:0019079	viral genome replication	14/858	131/18870	0.00256244	0.0224638	0.0177437	Prefrontal cortex	14	PRKN/DDX3X/BST2/GRK2/IFI16/GAS6/ATG16L2/PLSCR1/MX1/TNIP1/PCBP1/ZC3HAV1/EEF1A1/EIF2AK4
GO:0001818	negative regulation of cytokine production	30/858	381/18870	0.00256568	0.0224638	0.0177437	Prefrontal cortex	30	TMSB4X/VSIG4/BST2/BTK/UFD1/OTUD5/JAK3/HLA-DRB1/LGALS9/TREM2/GAS6/LILRB1/PYCARD/LAPTM5/ADCY7/PTPRC/TYROBP/RPS6KA4/HDAC9/CSK/XAF1/ARRB2/CX3CR1/SIRPA/CMKLR1/NCKAP1L/VSIR/CARD8/ZFP36/HSP90AB1
GO:0016601	Rac protein signal transduction	7/858	42/18870	0.00262821	0.0229445	0.0181234	Prefrontal cortex	7	OGT/AIF1/PIK3CG/ARHGAP24/RHOG/NISCH/EPS8
GO:0000302	response to reactive oxygen species	19/858	205/18870	0.00262942	0.0229445	0.0181234	Prefrontal cortex	19	BTK/TXNIP/APOE/LRRK2/RPS3/DHFR/RACK1/SIRPA/HMOX1/ANKZF1/STAT6/ATM/ERCC6/TRPM2/MT3/PRKCD/STK25/PDCD10/MAP3K5
GO:0036092	phosphatidylinositol-3-phosphate biosynthetic process	5/858	22/18870	0.00265017	0.023048	0.0182051	Prefrontal cortex	5	OCRL/PIK3CD/PIK3CG/ATM/PIK3CA
GO:2000514	regulation of CD4-positive, alpha-beta T cell activation	10/858	78/18870	0.00274048	0.0237936	0.0187941	Prefrontal cortex	10	JAK3/HLA-DRB1/HLA-DRA/LGALS9/CD81/IL4R/NCKAP1L/VSIR/RUNX1/NFKBIZ
GO:0046328	regulation of JNK cascade	14/858	132/18870	0.00274977	0.0238215	0.0188161	Prefrontal cortex	14	PRKN/XIAP/PYCARD/LTBR/NAIP/NOD1/AIDA/SIRPA/SH3RF3/MECOM/MAPK8IP1/DUSP22/WNT5A/MAP3K5
GO:0002220	innate immune response activating cell surface receptor signaling pathway	11/858	91/18870	0.00275746	0.0238215	0.0188161	Prefrontal cortex	11	CD14/CYBA/TREM2/NINJ1/TLR1/TYROBP/LY96/PLCG2/TLR5/TLR2/SYK
GO:0032273	positive regulation of protein polymerization	11/858	91/18870	0.00275746	0.0238215	0.0188161	Prefrontal cortex	11	CARMIL1/MECP2/FES/HSPA1B/PYCARD/RPS3/HCK/NCK2/HSPA1A/NCKAP1L/BIN1
GO:0051651	maintenance of location in cell	21/858	237/18870	0.00278461	0.0240161	0.0189698	Prefrontal cortex	21	TMSB4X/DMD/APOE/CORO1A/CYBA/TMSB10/FTL/CD4/SCIN/PLCB2/PTPRC/ITPR2/SORL1/PLCG2/CALR/GAA/SP100/HSP90B1/TRPM2/HK1/SNCA
GO:0002313	mature B cell differentiation involved in immune response	6/858	32/18870	0.00285257	0.0244802	0.0193364	Prefrontal cortex	6	DOCK11/IRF8/NOTCH2/PLCG2/SPI1/NFKBIZ
GO:0019082	viral protein processing	6/858	32/18870	0.00285257	0.0244802	0.0193364	Prefrontal cortex	6	PARP9/MGAT4A/MGAT1/PARP10/MGAT4B/SPCS3
GO:1903649	regulation of cytoplasmic transport	6/858	32/18870	0.00285257	0.0244802	0.0193364	Prefrontal cortex	6	PRKN/MSN/MECP2/LRRK2/SORL1/DNAJC13
GO:0050854	regulation of antigen receptor-mediated signaling pathway	9/858	66/18870	0.00287949	0.0246429	0.0194649	Prefrontal cortex	9	CD300A/CD81/CMTM3/LAPTM5/PTPRC/RPS3/PTPN2/SLC39A10/DUSP22
GO:0031333	negative regulation of protein-containing complex assembly	15/858	147/18870	0.00288102	0.0246429	0.0194649	Prefrontal cortex	15	TMSB4X/CARMIL1/DDX3X/TREM2/TMSB10/RPL13A/TMC8/SCIN/SORL1/SSH1/AIDA/EPS8/CARD8/PRKCD/SNCA
GO:0038203	TORC2 signaling	4/858	14/18870	0.00294676	0.0249993	0.0197464	Prefrontal cortex	4	USP9X/ARMH4/OTUD5/NCKAP1L
GO:0045059	positive thymic T cell selection	4/858	14/18870	0.00294676	0.0249993	0.0197464	Prefrontal cortex	4	CD74/PTPRC/PTPN2/DOCK2
GO:0072672	neutrophil extravasation	4/858	14/18870	0.00294676	0.0249993	0.0197464	Prefrontal cortex	4	CD99/PIK3CD/PIK3CG/PECAM1
GO:0098792	xenophagy	4/858	14/18870	0.00294676	0.0249993	0.0197464	Prefrontal cortex	4	NOD1/LGALS8/RNF213/WIPI2
GO:1904925	positive regulation of autophagy of mitochondrion in response to mitochondrial depolarization	4/858	14/18870	0.00294676	0.0249993	0.0197464	Prefrontal cortex	4	PRKN/HUWE1/ATP5IF1/CDC37
GO:0032814	regulation of natural killer cell activation	7/858	43/18870	0.00301834	0.0255648	0.0201931	Prefrontal cortex	7	FCGR3A/GAS6/IL15/TYROBP/HLA-E/TYK2/JAK2
GO:0043547	positive regulation of GTPase activity	21/858	239/18870	0.00307615	0.026012	0.0205464	Prefrontal cortex	21	DOCK11/ARHGAP45/CDKL5/TBC1D8B/GPR65/RASGEF1B/TBC1D2B/ARHGAP27/TBC1D8/RACK1/ARHGAP24/RHOG/SIPA1/TBC1D9/ARAP1/USP6NL/RAPGEF3/DOCK8/TBC1D14/SNX13/C9orf72
GO:0032386	regulation of intracellular transport	27/858	336/18870	0.00310557	0.0262181	0.0207091	Prefrontal cortex	27	PRKN/MSN/HUWE1/GDI1/GRIPAP1/BCAP31/ITGB2/MECP2/RIPOR1/ATP5IF1/CD81/LRRK2/GAS6/SORL1/ITGAM/LCP1/SP100/B3GAT3/RAPGEF3/JAK2/UBE2G2/BNIP3L/XPO1/PRKCD/DNAJC13/PDCD10/ZDHHC2
GO:0033673	negative regulation of kinase activity	18/858	193/18870	0.0031426	0.026446	0.0208891	Prefrontal cortex	18	PRKN/RTRAF/CEBPA/APOE/CD300A/PYCARD/HSPB1/PTPRC/SORL1/WASHC1/AIDA/PPM1F/DTNBP1/MAPK8IP1/PRKCD/SNCA/DUSP22/CDK5RAP3
GO:0043524	negative regulation of neuron apoptotic process	16/858	163/18870	0.00314275	0.026446	0.0208891	Prefrontal cortex	16	PRKN/RETREG1/MECP2/APOE/CORO1A/CCND1/GRN/NAIP/CEBPB/CX3CR1/PLXND1/JAK2/FAIM2/MT3/SNCA/PIK3CA
GO:1901136	carbohydrate derivative catabolic process	17/858	178/18870	0.0031621	0.0265658	0.0209837	Prefrontal cortex	17	OGA/IDS/BTK/ADA2/HPRT1/MGAT1/CTSL/NPL/SAMHD1/GNS/MAN1C1/TYMP/SUCLG2/DERA/NAGK/PRKCD/MANBA
GO:0033674	positive regulation of kinase activity	27/858	337/18870	0.00323473	0.027132	0.021431	Prefrontal cortex	27	DDX3X/MRE11/HLA-DRB1/CD300A/TREM2/CCND1/LRRK2/GAS6/CD4/CD74/CSF1R/PIK3CG/PTPRC/RPS3/FCGR1A/PKD1/PIK3R6/TAB2/JAK2/MT3/PRKCD/SNCA/PDCD10/HSP90AB1/WNT5A/IL6R/MAP3K5
GO:0043367	CD4-positive, alpha-beta T cell differentiation	11/858	93/18870	0.00327319	0.0273222	0.0215812	Prefrontal cortex	11	JAK3/HLA-DRB1/HLA-DRA/LGALS9/IL4R/CTSL/STAT6/NCKAP1L/RUNX1/NFKBIZ/IL6R
GO:0048525	negative regulation of viral process	11/858	93/18870	0.00327319	0.0273222	0.0215812	Prefrontal cortex	11	BST2/IFI16/TRIM25/PLSCR1/TRIM14/MX1/CIITA/TNIP1/ZC3HAV1/ZFP36/LARP7
GO:2000106	regulation of leukocyte apoptotic process	11/858	93/18870	0.00327319	0.0273222	0.0215812	Prefrontal cortex	11	BTK/TSC22D3/JAK3/LGALS9/GAS6/LILRB1/CD74/PIK3CD/SLC39A10/DOCK8/WNT5A
GO:1902235	regulation of endoplasmic reticulum stress-induced intrinsic apoptotic signaling pathway	6/858	33/18870	0.00335458	0.0279566	0.0220824	Prefrontal cortex	6	PRKN/LRRK2/GRINA/PTPN2/NCK2/HSPA1A
GO:0140888	interferon-mediated signaling pathway	12/858	107/18870	0.00340127	0.028255	0.0223181	Prefrontal cortex	12	PARP9/NLRC5/HCK/PTPN2/PARP14/SAMHD1/CDC37/SP100/TYK2/JAK2/IFNGR1/WNT5A
GO:1901796	regulation of signal transduction by p53 class mediator	12/858	107/18870	0.00340127	0.028255	0.0223181	Prefrontal cortex	12	PRKN/TAF1/RPS15/CD74/RPL11/RPS7/RPS20/RPL37/ATM/USP15/KDM1A/CDK5RAP3
GO:0070741	response to interleukin-6	7/858	44/18870	0.00345123	0.0285331	0.0225377	Prefrontal cortex	7	CEBPA/PTPN2/SELPLG/SPI1/ST3GAL6/JAK2/IL6R
GO:1903426	regulation of reactive oxygen species biosynthetic process	7/858	44/18870	0.00345123	0.0285331	0.0225377	Prefrontal cortex	7	ABCB7/CYBA/GRIN1/PLCG2/CFLAR/SNCA/ALOX5
GO:2000516	positive regulation of CD4-positive, alpha-beta T cell activation	7/858	44/18870	0.00345123	0.0285331	0.0225377	Prefrontal cortex	7	HLA-DRB1/HLA-DRA/LGALS9/CD81/IL4R/NCKAP1L/NFKBIZ
GO:0098876	vesicle-mediated transport to the plasma membrane	15/858	150/18870	0.00349524	0.028851	0.0227888	Prefrontal cortex	15	VPS35L/ATP6AP1/GRIPAP1/VPS26C/SORL1/CSK/RACK1/WASHC1/DEF6/CMTM6/SNX27/HGS/VPS29/VTI1A/ZDHHC2
GO:0072659	protein localization to plasma membrane	24/858	290/18870	0.00354282	0.0291973	0.0230623	Prefrontal cortex	24	AFDN/LARGE1/ATP6AP1/GRIPAP1/TREM2/CD81/GAS6/MMP14/FYB1/LRP1/ACTB/ABI3/SORL1/PRAM1/CSK/RACK1/RHOG/BSG/TSPAN14/TNFRSF1A/EPB41L3/RHBDF2/STX7/ZDHHC2
GO:0030833	regulation of actin filament polymerization	14/858	136/18870	0.00361504	0.0296376	0.0234101	Prefrontal cortex	14	TMSB4X/CARMIL1/CORO1A/TMSB10/PYCARD/SCIN/SSH1/HCK/NCK2/NCKAP1L/BIN1/EPS8/PRKCD/COTL1
GO:0072521	purine-containing compound metabolic process	36/858	493/18870	0.00362361	0.0296376	0.0234101	Prefrontal cortex	36	TMSB4X/ACSL4/CASK/ATP5F1D/ATP5MC2/ATP5F1E/CARMIL1/ATP5F1C/GPAT4/ATP5F1B/ATP5MG/GUCY1A1/ADA2/HPRT1/PDK3/ATP5IF1/HSPA1B/TREM2/PARP9/LRRK2/ADCY7/PARP10/SLC2A9/TKT/KYNU/SAMHD1/IDH1/HSPA1A/SUCLG2/ENO1/DERA/KDM1A/ATP6V1B2/SNCA/GUK1/NDUFS7
GO:0043370	regulation of CD4-positive, alpha-beta T cell differentiation	8/858	56/18870	0.00362478	0.0296376	0.0234101	Prefrontal cortex	8	JAK3/HLA-DRB1/HLA-DRA/LGALS9/IL4R/NCKAP1L/RUNX1/NFKBIZ
GO:0050832	defense response to fungus	8/858	56/18870	0.00362478	0.0296376	0.0234101	Prefrontal cortex	8	HAMP/PLCG2/IL17RA/CX3CR1/SPI1/USP15/GAPDH/COTL1
GO:0052372	modulation by symbiont of entry into host	8/858	56/18870	0.00362478	0.0296376	0.0234101	Prefrontal cortex	8	HLA-DRB1/LGALS9/CD4/TRIM25/CD74/CIITA/P4HB/TRIM22
GO:0032874	positive regulation of stress-activated MAPK cascade	13/858	122/18870	0.00368165	0.0300552	0.02374	Prefrontal cortex	13	XIAP/PYCARD/LTBR/NAIP/NOD1/SPI1/SH3RF3/MAPK8IP1/STK25/DUSP22/PDCD10/WNT5A/MAP3K5
GO:0045580	regulation of T cell differentiation	17/858	181/18870	0.0037547	0.0306035	0.0241731	Prefrontal cortex	17	TMEM131L/JAK3/HLA-DRB1/HLA-DRA/LGALS9/CD74/ACTB/IL15/PTPRC/IL4R/PTPN2/PIK3R6/NCKAP1L/VSIR/RUNX1/NFKBIZ/SYK
GO:0007265	Ras protein signal transduction	27/858	341/18870	0.00379784	0.0309066	0.0244125	Prefrontal cortex	27	ARHGAP6/OGT/GDI1/WAS/OPHN1/GPR65/RIPOR1/APOE/LPAR6/AIF1/RASGEF1B/CYTH4/RASAL3/PIK3CG/NOTCH2/DENND3/CDC42SE1/ADGRG1/ARHGAP24/RHOG/ARHGAP20/RGL2/RAPGEF3/NISCH/EPS8/CFL1/ARHGEF1
GO:0006986	response to unfolded protein	14/858	137/18870	0.00386286	0.031193	0.0246387	Prefrontal cortex	14	PRKN/MBTPS2/CCND1/HSPB1/RACK1/PTPN2/DNAJB2/NCK2/HSPA1A/PARP8/ATF6B/HSP90AB1/CDK5RAP3/TRAM1
GO:0007266	Rho protein signal transduction	14/858	137/18870	0.00386286	0.031193	0.0246387	Prefrontal cortex	14	ARHGAP6/WAS/OPHN1/GPR65/RIPOR1/APOE/LPAR6/CDC42SE1/ADGRG1/RHOG/ARHGAP20/EPS8/CFL1/ARHGEF1
GO:0046034	ATP metabolic process	14/858	137/18870	0.00386286	0.031193	0.0246387	Prefrontal cortex	14	TMSB4X/ATP5F1D/ATP5MC2/ATP5F1E/ATP5F1C/ATP5F1B/ATP5MG/ATP5IF1/HSPA1B/TREM2/HSPA1A/ENO1/ATP6V1B2/NDUFS7
GO:1904375	regulation of protein localization to cell periphery	14/858	137/18870	0.00386286	0.031193	0.0246387	Prefrontal cortex	14	OGT/GRIPAP1/TREM2/MMP14/LRP1/ACTB/ABI3/CSK/RACK1/RHOG/SNCA/EPB41L2/STX7/ZDHHC2
GO:0070424	regulation of nucleotide-binding oligomerization domain containing signaling pathway	4/858	15/18870	0.00387509	0.031193	0.0246387	Prefrontal cortex	4	XIAP/HSPA1B/HSPA1A/NAGK
GO:1903651	positive regulation of cytoplasmic transport	4/858	15/18870	0.00387509	0.031193	0.0246387	Prefrontal cortex	4	PRKN/MSN/MECP2/SORL1
GO:1904923	regulation of autophagy of mitochondrion in response to mitochondrial depolarization	4/858	15/18870	0.00387509	0.031193	0.0246387	Prefrontal cortex	4	PRKN/HUWE1/ATP5IF1/CDC37
GO:0007035	vacuolar acidification	6/858	34/18870	0.00391948	0.0312578	0.0246899	Prefrontal cortex	6	ATP6AP1/ATP6AP2/TCIRG1/GRN/ATP6V0B/ATP6V1B2
GO:0035456	response to interferon-beta	6/858	34/18870	0.00391948	0.0312578	0.0246899	Prefrontal cortex	6	BST2/IFI16/MNDA/XAF1/PLSCR1/UBE2G2
GO:0043372	positive regulation of CD4-positive, alpha-beta T cell differentiation	6/858	34/18870	0.00391948	0.0312578	0.0246899	Prefrontal cortex	6	HLA-DRB1/HLA-DRA/LGALS9/IL4R/NCKAP1L/NFKBIZ
GO:0002347	response to tumor cell	7/858	45/18870	0.00392981	0.0312578	0.0246899	Prefrontal cortex	7	TXNIP/HLA-DRB1/HLA-A/LAPTM5/ABI3/NOTCH2/SPI1
GO:0030574	collagen catabolic process	7/858	45/18870	0.00392981	0.0312578	0.0246899	Prefrontal cortex	7	RETREG1/RETREG3/MMP14/CTSS/CTSL/VSIR/CTSB
GO:0032480	negative regulation of type I interferon production	7/858	45/18870	0.00392981	0.0312578	0.0246899	Prefrontal cortex	7	UFD1/OTUD5/LILRB1/PYCARD/TYROBP/XAF1/SIRPA
GO:0001776	leukocyte homeostasis	12/858	109/18870	0.00396058	0.0312578	0.0246899	Prefrontal cortex	12	DOCK11/BTK/TSC22D3/JAK3/CORO1A/LGALS9/CD74/PIK3CD/TCIRG1/RPS6/TNFSF13B/NCKAP1L
GO:0070227	lymphocyte apoptotic process	10/858	82/18870	0.00396128	0.0312578	0.0246899	Prefrontal cortex	10	BTK/TSC22D3/JAK3/LGALS9/CD74/RPS6/SLC39A10/DOCK8/NFKBIZ/WNT5A
GO:0007039	protein catabolic process in the vacuole	5/858	24/18870	0.00396743	0.0312578	0.0246899	Prefrontal cortex	5	LAMP2/CD81/DPP7/LRP1/TCIRG1
GO:0032693	negative regulation of interleukin-10 production	5/858	24/18870	0.00396743	0.0312578	0.0246899	Prefrontal cortex	5	BTK/JAK3/LILRB1/TYROBP/VSIR
GO:0046716	muscle cell cellular homeostasis	5/858	24/18870	0.00396743	0.0312578	0.0246899	Prefrontal cortex	5	LAMP2/DMD/LARGE1/MTM1/GAA
GO:0061615	glycolytic process through fructose-6-phosphate	5/858	24/18870	0.00396743	0.0312578	0.0246899	Prefrontal cortex	5	PGK1/PKM/ENO1/PFKL/HK1
GO:0070841	inclusion body assembly	5/858	24/18870	0.00396743	0.0312578	0.0246899	Prefrontal cortex	5	PRKN/HSPA1B/SORL1/DNAJB2/HSPA1A
GO:1903902	positive regulation of viral life cycle	5/858	24/18870	0.00396743	0.0312578	0.0246899	Prefrontal cortex	5	HLA-DRB1/LGALS9/CD4/CD74/P4HB
GO:0009144	purine nucleoside triphosphate metabolic process	16/858	167/18870	0.00399306	0.0313761	0.0247833	Prefrontal cortex	16	TMSB4X/ATP5F1D/ATP5MC2/ATP5F1E/ATP5F1C/ATP5F1B/ATP5MG/ATP5IF1/HSPA1B/TREM2/LRRK2/SAMHD1/HSPA1A/ENO1/ATP6V1B2/NDUFS7
GO:0010038	response to metal ion	28/858	359/18870	0.00399453	0.0313761	0.0247833	Prefrontal cortex	28	PRKN/HAMP/GDI1/ATP5F1D/MECP2/CD14/TXNIP/CEBPA/LRRK2/TCIRG1/ADCY7/JUND/NFATC2/ALOX5AP/PLCG2/MEF2A/B2M/PLSCR1/CALR/HMOX1/BSG/HSP90B1/MT2A/TRPM2/MT3/SNCA/SYT17/WNT5A
GO:0034204	lipid translocation	8/858	57/18870	0.00405229	0.0317817	0.0251037	Prefrontal cortex	8	ATP11C/ANO6/PLSCR1/CLPTM1L/ATP8B4/ATP8B1/ATP10D/PRKCD
GO:0016485	protein processing	21/858	245/18870	0.00410855	0.0321743	0.0254138	Prefrontal cortex	21	OGT/PGK1/XIAP/PCSK1N/ATP6AP2/IFI16/LRRK2/CASP1/MMP14/CTSH/CASP4/CTSZ/MAFB/CTSS/CTSL/SPCS3/ENO1/VSIR/RUNX1/CARD8/P4HB
GO:0009199	ribonucleoside triphosphate metabolic process	16/858	168/18870	0.00423276	0.03306	0.0261134	Prefrontal cortex	16	TMSB4X/ATP5F1D/ATP5MC2/ATP5F1E/CTPS2/ATP5F1C/ATP5F1B/ATP5MG/ATP5IF1/HSPA1B/TREM2/LRRK2/HSPA1A/ENO1/ATP6V1B2/NDUFS7
GO:0070304	positive regulation of stress-activated protein kinase signaling cascade	13/858	124/18870	0.00423438	0.03306	0.0261134	Prefrontal cortex	13	XIAP/PYCARD/LTBR/NAIP/NOD1/SPI1/SH3RF3/MAPK8IP1/STK25/DUSP22/PDCD10/WNT5A/MAP3K5
GO:0051402	neuron apoptotic process	23/858	278/18870	0.00426389	0.0332404	0.0262559	Prefrontal cortex	23	PRKN/RETREG1/XIAP/MECP2/APOE/CORO1A/TREM2/CCND1/GRN/NAIP/CEBPB/CX3CR1/PLXND1/APAF1/ATM/GAPDH/JAK2/MAX/FAIM2/MT3/SNCA/PIK3CA/MAP3K5
GO:0018105	peptidyl-serine phosphorylation	24/858	295/18870	0.00439055	0.0341765	0.0269953	Prefrontal cortex	24	RPS6KA3/DMD/TAF1/PRKX/GRK2/PDK3/LRRK2/MLXIPL/TGFBR1/RPS6KA4/RACK1/NEK6/PKD1/NCK2/RPS6KB2/ATM/PPM1F/PRKCD/SNCA/PDCD10/HSP90AB1/WNT5A/STK32B/PIK3CA
GO:0009141	nucleoside triphosphate metabolic process	17/858	184/18870	0.00443601	0.0344271	0.0271933	Prefrontal cortex	17	TMSB4X/ATP5F1D/ATP5MC2/ATP5F1E/CTPS2/ATP5F1C/ATP5F1B/ATP5MG/ATP5IF1/HSPA1B/TREM2/LRRK2/SAMHD1/HSPA1A/ENO1/ATP6V1B2/NDUFS7
GO:0051495	positive regulation of cytoskeleton organization	17/858	184/18870	0.00443601	0.0344271	0.0271933	Prefrontal cortex	17	CARMIL1/MECP2/GPR65/FES/HSPA1B/PYCARD/TGFBR1/SCIN/RPS3/PLEK/HCK/NCK2/HSPA1A/NCKAP1L/BIN1/PPM1F/RAPGEF3
GO:0034614	cellular response to reactive oxygen species	15/858	154/18870	0.00447725	0.0346953	0.0274051	Prefrontal cortex	15	BTK/LRRK2/RPS3/DHFR/RACK1/SIRPA/ANKZF1/STAT6/ATM/TRPM2/MT3/PRKCD/STK25/PDCD10/MAP3K5
GO:0002446	neutrophil mediated immunity	6/858	35/18870	0.00455181	0.0350119	0.0276551	Prefrontal cortex	6	ITGB2/PTAFR/PRAM1/ITGAM/SPI1/SYK
GO:0032633	interleukin-4 production	6/858	35/18870	0.00455181	0.0350119	0.0276551	Prefrontal cortex	6	HLA-DRB1/LGALS9/FCER1G/HLA-E/CEBPB/SYK
GO:0032673	regulation of interleukin-4 production	6/858	35/18870	0.00455181	0.0350119	0.0276551	Prefrontal cortex	6	HLA-DRB1/LGALS9/FCER1G/HLA-E/CEBPB/SYK
GO:1902253	regulation of intrinsic apoptotic signaling pathway by p53 class mediator	6/858	35/18870	0.00455181	0.0350119	0.0276551	Prefrontal cortex	6	PRKN/CD74/RPL11/RPS7/USP15/KDM1A
GO:2000406	positive regulation of T cell migration	6/858	35/18870	0.00455181	0.0350119	0.0276551	Prefrontal cortex	6	CORO1A/AIF1/PYCARD/TNFRSF14/DOCK8/WNT5A
GO:0051347	positive regulation of transferase activity	31/858	414/18870	0.00464104	0.0356454	0.0281555	Prefrontal cortex	31	DDX3X/MRE11/HLA-DRB1/APOE/CD300A/TREM2/CCND1/LRRK2/GAS6/CD4/CD74/CSF1R/PIK3CG/PTPRC/SORL1/RPS3/FCGR1A/RPS2/PKD1/PIK3R6/TAB2/JAK2/MT3/PABPN1/PRKCD/SNCA/PDCD10/HSP90AB1/WNT5A/IL6R/MAP3K5
GO:0072332	intrinsic apoptotic signaling pathway by p53 class mediator	10/858	84/18870	0.00471476	0.0361141	0.0285258	Prefrontal cortex	10	PRKN/IFI16/PYCARD/CD74/RPL11/BAG6/RPS7/USP15/KDM1A/DDIT4
GO:0050920	regulation of chemotaxis	20/858	232/18870	0.00471598	0.0361141	0.0285258	Prefrontal cortex	20	TMSB4X/MOSPD2/LGALS9/TREM2/AIF1/GAS6/CD74/HSPB1/CSF1R/GPSM3/ANO6/PTPN2/CX3CR1/SPI1/CALR/CMKLR1/NCKAP1L/PPM1F/WNT5A/IL6R
GO:0045911	positive regulation of DNA recombination	9/858	71/18870	0.00473911	0.0362378	0.0286235	Prefrontal cortex	9	WAS/SHLD2/SHLD1/MORF4L2/ACTB/PTPRC/OOEP/STAT6/ERCC6
GO:0002475	antigen processing and presentation via MHC class Ib	5/858	25/18870	0.00477653	0.0362569	0.0286386	Prefrontal cortex	5	HLA-A/HLA-B/HLA-C/HLA-E/B2M
GO:0043302	positive regulation of leukocyte degranulation	5/858	25/18870	0.00477653	0.0362569	0.0286386	Prefrontal cortex	5	ITGB2/PTAFR/IL4R/ITGAM/SYK
GO:0048143	astrocyte activation	5/858	25/18870	0.00477653	0.0362569	0.0286386	Prefrontal cortex	5	C1QA/TREM2/LRP1/GRN/IFNGR1
GO:0070935	3'-UTR-mediated mRNA stabilization	5/858	25/18870	0.00477653	0.0362569	0.0286386	Prefrontal cortex	5	TENT4B/TENT4A/RBM10/YBX3/ZFP36
GO:1903306	negative regulation of regulated secretory pathway	5/858	25/18870	0.00477653	0.0362569	0.0286386	Prefrontal cortex	5	LGALS9/CD300A/SPI1/GNAI2/NCKAP1L
GO:0002486	antigen processing and presentation of endogenous peptide antigen via MHC class I via ER pathway, TAP-independent	4/858	16/18870	0.00498294	0.0377135	0.0297891	Prefrontal cortex	4	HLA-A/HLA-B/HLA-C/HLA-E
GO:0002864	regulation of acute inflammatory response to antigenic stimulus	4/858	16/18870	0.00498294	0.0377135	0.0297891	Prefrontal cortex	4	BTK/C3/HLA-E/FCGR1A
GO:0050878	regulation of body fluid levels	28/858	365/18870	0.00500622	0.0378345	0.0298847	Prefrontal cortex	28	WAS/GPAT4/LNPK/APOE/CYBA/CCND1/GAS6/FCER1G/ACTB/HSPB1/USF2/PIK3CG/ANO6/PLEK/VAV1/PLCG2/ENTPD1/PLSCR1/TLN1/MLLT6/FERMT3/GNAI2/JAK2/DTNBP1/PRKCD/FLI1/SYK/PIK3CA
GO:0032608	interferon-beta production	8/858	59/18870	0.00502292	0.0378505	0.0298973	Prefrontal cortex	8	DDX3X/TLR7/LILRB1/PYCARD/IRF5/RNF135/SIRPA/TLR2
GO:0032648	regulation of interferon-beta production	8/858	59/18870	0.00502292	0.0378505	0.0298973	Prefrontal cortex	8	DDX3X/TLR7/LILRB1/PYCARD/IRF5/RNF135/SIRPA/TLR2
GO:0043029	T cell homeostasis	7/858	47/18870	0.00503599	0.037894	0.0299317	Prefrontal cortex	7	TSC22D3/JAK3/CORO1A/LGALS9/TCIRG1/RPS6/NCKAP1L
GO:0045860	positive regulation of protein kinase activity	23/858	282/18870	0.00506603	0.0380648	0.0300666	Prefrontal cortex	23	DDX3X/CD300A/CCND1/LRRK2/GAS6/CD4/CSF1R/PIK3CG/PTPRC/RPS3/FCGR1A/PKD1/PIK3R6/TAB2/JAK2/MT3/PRKCD/SNCA/PDCD10/HSP90AB1/WNT5A/IL6R/MAP3K5
GO:0050728	negative regulation of inflammatory response	18/858	202/18870	0.0050766	0.0380892	0.0300858	Prefrontal cortex	18	HAMP/HLA-DRB1/RPS19/APOE/TREM2/IL10RA/GRN/PTPRC/HCK/PTPN2/SIGLEC10/SIRPA/TNFRSF1A/RHBDF2/ZFP36/PRKCD/SYK/ALOX5
GO:0051346	negative regulation of hydrolase activity	19/858	218/18870	0.00515385	0.038613	0.0304996	Prefrontal cortex	19	RPS6KA3/XIAP/DDX3X/PTPA/ATP5IF1/APOC1/IFI16/LRRK2/GAS6/LRP1/SORL1/NAIP/HDAC9/UBXN1/NCKAP1L/BIN1/GAPDH/CARD8/SNCA
GO:0070527	platelet aggregation	9/858	72/18870	0.00520318	0.0389264	0.0307472	Prefrontal cortex	9	ACTB/HSPB1/PIK3CG/PLEK/TLN1/FERMT3/JAK2/PRKCD/SYK
GO:0006516	glycoprotein catabolic process	6/858	36/18870	0.00525616	0.0391535	0.0309265	Prefrontal cortex	6	OGA/IDS/BTK/CTSL/MAN1C1/MANBA
GO:0071425	hematopoietic stem cell proliferation	6/858	36/18870	0.00525616	0.0391535	0.0309265	Prefrontal cortex	6	PIM1/CEBPA/ETV6/MECOM/RUNX1/WNT5A
GO:2000780	negative regulation of double-strand break repair	6/858	36/18870	0.00525616	0.0391535	0.0309265	Prefrontal cortex	6	SHLD2/SHLD1/CYREN/FBH1/ERCC6/OTUB1
GO:0006401	RNA catabolic process	28/858	367/18870	0.00538786	0.040077	0.031656	Prefrontal cortex	28	NEAT1/TENT2/XIST/TUT4/TUT7/MTREX/TENT4B/TENT4A/UPF3B/TRIR/KCNQ1OT1/RBM10/HIF1A-AS2/TENT5A/ZFP36L1/HSPA1B/ELOB/ZFP36L2/YBX3/FASTK/HSPA1A/ZC3HAV1/ATM/ZFP36/PRKCD/XRN2/DCP2/SND1
GO:0061462	protein localization to lysosome	8/858	60/18870	0.00557033	0.041257	0.0325881	Prefrontal cortex	8	LAMP2/CD81/LAPTM5/SORL1/MFSD1/LAMTOR4/M6PR/HGS
GO:0070228	regulation of lymphocyte apoptotic process	8/858	60/18870	0.00557033	0.041257	0.0325881	Prefrontal cortex	8	BTK/TSC22D3/JAK3/LGALS9/CD74/SLC39A10/DOCK8/WNT5A
GO:0071709	membrane assembly	8/858	60/18870	0.00557033	0.041257	0.0325881	Prefrontal cortex	8	IL1RAPL1/NLGN4Y/REEP4/MAFB/UGCG/BROX/CHMP1A/NSFL1C
GO:0032527	protein exit from endoplasmic reticulum	7/858	48/18870	0.00566964	0.0416946	0.0329337	Prefrontal cortex	7	BCAP31/UFD1/CD81/AUP1/SORL1/HSP90B1/UBE2G2
GO:0002433	immune response-regulating cell surface receptor signaling pathway involved in phagocytosis	5/858	26/18870	0.00569614	0.0416946	0.0329337	Prefrontal cortex	5	PTPRC/VAV1/HCK/PRKCD/SYK
GO:0033598	mammary gland epithelial cell proliferation	5/858	26/18870	0.00569614	0.0416946	0.0329337	Prefrontal cortex	5	CCND1/CEBPB/STAT6/RREB1/WNT5A
GO:0048015	phosphatidylinositol-mediated signaling	5/858	26/18870	0.00569614	0.0416946	0.0329337	Prefrontal cortex	5	PIK3CD/PIK3CG/PLCB2/PLCG2/PIK3CA
GO:0070102	interleukin-6-mediated signaling pathway	5/858	26/18870	0.00569614	0.0416946	0.0329337	Prefrontal cortex	5	CEBPA/PTPN2/SPI1/JAK2/IL6R
GO:1900151	regulation of nuclear-transcribed mRNA catabolic process, deadenylation-dependent decay	5/858	26/18870	0.00569614	0.0416946	0.0329337	Prefrontal cortex	5	TENT4B/TENT4A/ZFP36L1/ZFP36L2/ZFP36
GO:1905523	positive regulation of macrophage migration	5/858	26/18870	0.00569614	0.0416946	0.0329337	Prefrontal cortex	5	TREM2/MMP14/CSF1R/CX3CR1/CMKLR1
GO:0010569	regulation of double-strand break repair via homologous recombination	9/858	73/18870	0.00570169	0.0416946	0.0329337	Prefrontal cortex	9	WAS/SHLD2/SHLD1/MORF4L2/FBH1/ACTB/OOEP/ERCC6/KDM1A
GO:0071900	regulation of protein serine/threonine kinase activity	23/858	285/18870	0.00574663	0.0419642	0.0331466	Prefrontal cortex	23	DDX3X/CEBPA/APOE/CD300A/CCND1/LRRK2/PYCARD/ACTB/PIK3CG/SORL1/RPS3/AIDA/PKD1/PIK3R6/CDC37/MAPK8IP1/PRKCD/SNCA/HGS/PDCD10/WNT5A/CDK5RAP3/MAP3K5
GO:1990778	protein localization to cell periphery	27/858	353/18870	0.00600562	0.0437938	0.0345918	Prefrontal cortex	27	OGT/AFDN/LARGE1/ATP6AP1/GRIPAP1/TREM2/CD81/GAS6/MMP14/FYB1/LRP1/ACTB/ABI3/SORL1/PRAM1/CSK/RACK1/RHOG/BSG/TSPAN14/TNFRSF1A/EPB41L3/RHBDF2/SNCA/EPB41L2/STX7/ZDHHC2
GO:0007095	mitotic G2 DNA damage checkpoint signaling	6/858	37/18870	0.00603712	0.0439403	0.0347075	Prefrontal cortex	6	BABAM2/MRE11/MBTPS2/BRCC3/ATM/CDK5RAP3
GO:0032088	negative regulation of NF-kappaB transcription factor activity	10/858	87/18870	0.0060511	0.0439403	0.0347075	Prefrontal cortex	10	TMSB4X/LRRK2/PYCARD/NLRC5/PARP10/ARRB2/SPI1/CMKLR1/CARD8/CDK5RAP3
GO:0033077	T cell differentiation in thymus	10/858	87/18870	0.0060511	0.0439403	0.0347075	Prefrontal cortex	10	TMEM131L/ZFP36L1/CD74/MAFB/PTPRC/ZFP36L2/RPS6/PTPN2/B2M/DOCK2
GO:0010921	regulation of phosphatase activity	8/858	61/18870	0.00616204	0.0446834	0.0352945	Prefrontal cortex	8	PTPA/CD300A/PTPRC/PLEK/HSP90B1/NCKAP1L/HSP90AB1/CDK5RAP3
GO:0045123	cellular extravasation	9/858	74/18870	0.00623627	0.0450071	0.0355502	Prefrontal cortex	9	CD99/PIK3CD/PIK3CG/PECAM1/PTAFR/ITGAL/SELPLG/CX3CR1/SIRPA
GO:0046637	regulation of alpha-beta T cell differentiation	9/858	74/18870	0.00623627	0.0450071	0.0355502	Prefrontal cortex	9	JAK3/HLA-DRB1/HLA-DRA/LGALS9/IL4R/NCKAP1L/RUNX1/NFKBIZ/SYK
GO:0002476	antigen processing and presentation of endogenous peptide antigen via MHC class Ib	4/858	17/18870	0.0062847	0.0450071	0.0355502	Prefrontal cortex	4	HLA-A/HLA-B/HLA-C/HLA-E
GO:0002484	antigen processing and presentation of endogenous peptide antigen via MHC class I via ER pathway	4/858	17/18870	0.0062847	0.0450071	0.0355502	Prefrontal cortex	4	HLA-A/HLA-B/HLA-C/HLA-E
GO:0034134	toll-like receptor 2 signaling pathway	4/858	17/18870	0.0062847	0.0450071	0.0355502	Prefrontal cortex	4	CYBA/TREM2/TLR1/TLR2
GO:0036005	response to macrophage colony-stimulating factor	4/858	17/18870	0.0062847	0.0450071	0.0355502	Prefrontal cortex	4	TREM2/CSF1R/PTPN2/TLR2
GO:0048311	mitochondrion distribution	4/858	17/18870	0.0062847	0.0450071	0.0355502	Prefrontal cortex	4	MTM1/LRRK2/MEF2A/TRAK1
GO:0090083	regulation of inclusion body assembly	4/858	17/18870	0.0062847	0.0450071	0.0355502	Prefrontal cortex	4	HSPA1B/SORL1/DNAJB2/HSPA1A
GO:0099638	endosome to plasma membrane protein transport	4/858	17/18870	0.0062847	0.0450071	0.0355502	Prefrontal cortex	4	ATP6AP1/GRIPAP1/SORL1/ZDHHC2
GO:0071621	granulocyte chemotaxis	13/858	130/18870	0.00630442	0.0450862	0.0356126	Prefrontal cortex	13	MOSPD2/ITGB2/CD74/FCER1G/PIK3CD/CSF1R/PIK3CG/VAV1/IL17RA/BSG/CMKLR1/NCKAP1L/SYK
GO:1902600	proton transmembrane transport	15/858	160/18870	0.00636051	0.045304	0.0357847	Prefrontal cortex	15	TMSB4X/ATP5F1D/ATP5MC2/ATP5F1E/ATP6AP1/ATP5F1C/ATP5F1B/ATP5MG/ATP6AP2/TCIRG1/SLC2A9/ATP6V0B/COX5B/ATP6V1B2/NDUFS7
GO:0007520	myoblast fusion	7/858	49/18870	0.00636106	0.045304	0.0357847	Prefrontal cortex	7	CD81/IL4R/NFATC2/PLEKHO1/DOCK2/CFLAR/CD53
GO:0050732	negative regulation of peptidyl-tyrosine phosphorylation	7/858	49/18870	0.00636106	0.045304	0.0357847	Prefrontal cortex	7	CD300A/PTPRC/PTPN2/PARP14/SAMSN1/PRKCD/DUSP22
GO:0046330	positive regulation of JNK cascade	10/858	88/18870	0.00655657	0.0465687	0.0367836	Prefrontal cortex	10	XIAP/PYCARD/LTBR/NAIP/NOD1/SH3RF3/MAPK8IP1/DUSP22/WNT5A/MAP3K5
GO:0098586	cellular response to virus	10/858	88/18870	0.00655657	0.0465687	0.0367836	Prefrontal cortex	10	DDX3X/TLR7/LGALS9/POU2F2/IRF5/CALR/TYK2/JAK2/LGALS8/IFNGR1
GO:0043409	negative regulation of MAPK cascade	16/858	176/18870	0.00660542	0.0468516	0.0370071	Prefrontal cortex	16	PRKN/APOE/CD300A/TREM2/PTPRC/SORL1/CSK/PTPN2/AIDA/SIRPA/MECOM/TNIP1/RNF149/MAPK8IP1/PRKCD/CDK5RAP3
GO:0006605	protein targeting	26/858	339/18870	0.00669401	0.0471818	0.0372679	Prefrontal cortex	26	LAMP2/PRKN/USP9X/HUWE1/GDI1/CHM/LARGE1/BCAP31/ITGB2/ZDHHC9/ATP5IF1/LRRK2/RPL11/LAPTM5/NACA/SORL1/ITGAM/BAG6/CDC37/SPCS3/TRAK1/BNIP3L/M6PR/HGS/TRAM1/ZDHHC2
GO:0009205	purine ribonucleoside triphosphate metabolic process	15/858	161/18870	0.00672864	0.0471818	0.0372679	Prefrontal cortex	15	TMSB4X/ATP5F1D/ATP5MC2/ATP5F1E/ATP5F1C/ATP5F1B/ATP5MG/ATP5IF1/HSPA1B/TREM2/LRRK2/HSPA1A/ENO1/ATP6V1B2/NDUFS7
GO:0002092	positive regulation of receptor internalization	5/858	27/18870	0.00673376	0.0471818	0.0372679	Prefrontal cortex	5	PLCG2/ARRB2/CD63/DTNBP1/SYK
GO:0006007	glucose catabolic process	5/858	27/18870	0.00673376	0.0471818	0.0372679	Prefrontal cortex	5	PGK1/PKM/ENO1/PFKL/HK1
GO:0010804	negative regulation of tumor necrosis factor-mediated signaling pathway	5/858	27/18870	0.00673376	0.0471818	0.0372679	Prefrontal cortex	5	XIAP/GAS6/NAIP/PTPN2/CARD8
GO:0010818	T cell chemotaxis	5/858	27/18870	0.00673376	0.0471818	0.0372679	Prefrontal cortex	5	PIK3CD/PIK3CG/CXCL16/PLEC/WNT5A
GO:0032753	positive regulation of interleukin-4 production	5/858	27/18870	0.00673376	0.0471818	0.0372679	Prefrontal cortex	5	LGALS9/FCER1G/HLA-E/CEBPB/SYK
GO:0042026	protein refolding	5/858	27/18870	0.00673376	0.0471818	0.0372679	Prefrontal cortex	5	HSPA1B/HSPB1/B2M/DNAJB2/HSPA1A
GO:0050857	positive regulation of antigen receptor-mediated signaling pathway	5/858	27/18870	0.00673376	0.0471818	0.0372679	Prefrontal cortex	5	CD81/CMTM3/PTPRC/RPS3/SLC39A10
GO:0097035	regulation of membrane lipid distribution	8/858	62/18870	0.00680024	0.0475834	0.0375851	Prefrontal cortex	8	ATP11C/ANO6/PLSCR1/CLPTM1L/ATP8B4/ATP8B1/ATP10D/PRKCD
GO:0002335	mature B cell differentiation	6/858	38/18870	0.00689925	0.0482112	0.038081	Prefrontal cortex	6	DOCK11/IRF8/NOTCH2/PLCG2/SPI1/NFKBIZ
GO:0001960	negative regulation of cytokine-mediated signaling pathway	10/858	89/18870	0.00709419	0.0493741	0.0389995	Prefrontal cortex	10	XIAP/TREM2/GAS6/NLRC5/PTPRC/NAIP/PTPN2/PARP14/SAMHD1/CARD8
GO:0015844	monoamine transport	10/858	89/18870	0.00709419	0.0493741	0.0389995	Prefrontal cortex	10	GPM6B/PRKN/GRK2/MECP2/LILRB1/ACTB/DTNBP1/SNCA/SYT17/SYK
GO:0034620	cellular response to unfolded protein	10/858	89/18870	0.00709419	0.0493741	0.0389995	Prefrontal cortex	10	PRKN/MBTPS2/CCND1/RACK1/PTPN2/NCK2/HSPA1A/PARP8/ATF6B/CDK5RAP3
GO:0044788	modulation by host of viral process	7/858	50/18870	0.00711334	0.049441	0.0390524	Prefrontal cortex	7	PRKN/ZDHHC9/APOE/CSF1R/EEF1A1/EIF2AK4/CFL1
GO:0015914	phospholipid transport	11/858	103/18870	0.00712358	0.049446	0.0390564	Prefrontal cortex	11	ATP11C/APOC1/APOE/NPC2/ANO6/PLSCR1/CLPTM1L/ATP8B4/ATP8B1/ATP10D/PRKCD
GO:0034329	cell junction assembly	35/253	446/18870	3.01734e-17	7.429e-14	6.18293e-14	Hippocampus	35	ADGRB3/PTPRD/NRXN1/NRG3/ROBO2/NLGN1/ANK2/CNTNAP2/NEGR1/ERBB4/CLASP2/DLG1/CTNND2/KIRREL3/PRKCH/GRIA1/DNM3/LIMCH1/PTPRK/DLC1/PKP4/PTK2/IL1RAP/CNTN5/GPM6A/PEAK1/SNAP25/NTRK2/LRFN5/CDH18/GABRG2/DSCAM/ASIC2/CDH20/GABRB2
GO:0042391	regulation of membrane potential	31/253	440/18870	4.28908e-14	4.00886e-11	3.33645e-11	Hippocampus	31	CTNNA3/NRXN1/GRIK2/ANK3/NLGN1/ANK2/RYR2/AKAP6/GRIA2/DLG1/GRM5/GRIA1/CACNA2D1/KCND2/CACNB2/SYNE1/RIMS2/GRID1/FGF12/IGSF11/RIMS1/KCNJ3/NTRK2/GRIN2B/GRIA4/KCNQ5/GABRG2/ASIC2/GRIN2A/GABRB2/USP53
GO:0050804	modulation of chemical synaptic transmission	32/253	489/18870	1.23947e-13	7.35046e-11	6.11756e-11	Hippocampus	32	PTPRD/NRXN1/NRG3/GRIK2/DLGAP1/HOMER1/NLGN1/PLCL1/SYT1/GRIA2/SLC24A2/GRM5/GRIA1/PLCB1/PPFIA2/GRM7/PXK/DCC/LRRC4C/SYNE1/RIMS2/GRID1/RASGRF2/SNAP25/PPP1R9A/IGSF11/RIMS1/NTRK2/GRIN2B/GRIA4/GRIN2A/SLC4A10
GO:0099177	regulation of trans-synaptic signaling	32/253	490/18870	1.31071e-13	7.35046e-11	6.11756e-11	Hippocampus	32	PTPRD/NRXN1/NRG3/GRIK2/DLGAP1/HOMER1/NLGN1/PLCL1/SYT1/GRIA2/SLC24A2/GRM5/GRIA1/PLCB1/PPFIA2/GRM7/PXK/DCC/LRRC4C/SYNE1/RIMS2/GRID1/RASGRF2/SNAP25/PPP1R9A/IGSF11/RIMS1/NTRK2/GRIN2B/GRIA4/GRIN2A/SLC4A10
GO:0007416	synapse assembly	21/253	200/18870	3.37757e-13	1.57845e-10	1.3137e-10	Hippocampus	21	ADGRB3/PTPRD/NRXN1/NRG3/ROBO2/NLGN1/NEGR1/ERBB4/KIRREL3/GRIA1/DNM3/IL1RAP/CNTN5/GPM6A/SNAP25/NTRK2/LRFN5/GABRG2/DSCAM/ASIC2/GABRB2
GO:0060078	regulation of postsynaptic membrane potential	17/253	148/18870	1.51647e-11	6.07454e-09	5.05565e-09	Hippocampus	17	NRXN1/GRIK2/NLGN1/GRIA2/GRM5/GRIA1/KCND2/SYNE1/RIMS2/GRID1/IGSF11/RIMS1/GRIN2B/GRIA4/GABRG2/GRIN2A/GABRB2
GO:0050807	regulation of synapse organization	20/253	244/18870	1.19081e-10	3.33903e-08	2.77898e-08	Hippocampus	20	ADGRB3/PTPRD/NRXN1/ROBO2/HOMER1/NLGN1/NEGR1/CTTNBP2/DNM3/PPFIA2/CTNNA2/IL1RAP/GRID1/GPM6A/SNAP25/NTRK2/GRIN2B/LRFN5/TUBA1A/ASIC2
GO:0050803	regulation of synapse structure or activity	20/253	250/18870	1.83832e-10	4.60231e-08	3.83037e-08	Hippocampus	20	ADGRB3/PTPRD/NRXN1/ROBO2/HOMER1/NLGN1/NEGR1/CTTNBP2/DNM3/PPFIA2/CTNNA2/IL1RAP/GRID1/GPM6A/SNAP25/NTRK2/GRIN2B/LRFN5/TUBA1A/ASIC2
GO:1901888	regulation of cell junction assembly	18/253	213/18870	6.35386e-10	1.37048e-07	1.14061e-07	Hippocampus	18	ADGRB3/PTPRD/NRXN1/ROBO2/NLGN1/CNTNAP2/NEGR1/CLASP2/PRKCH/LIMCH1/DLC1/PTK2/IL1RAP/PEAK1/SNAP25/NTRK2/LRFN5/ASIC2
GO:0001508	action potential	15/253	146/18870	1.19446e-09	2.39234e-07	1.99107e-07	Hippocampus	15	CTNNA3/GRIK2/ANK3/ANK2/RYR2/AKAP6/DLG1/GRIA1/CACNA2D1/KCND2/CACNB2/FGF12/KCNJ3/NTRK2/USP53
GO:0010975	regulation of neuron projection development	25/253	453/18870	2.44002e-09	4.43362e-07	3.68997e-07	Hippocampus	25	ADGRB3/MAGI2/PTPRD/ROBO2/SPOCK1/NLGN1/NEGR1/LRRC7/CSMD3/DIP2B/MAP2/DNM3/PPFIA2/DCC/CTNNA2/LRRC4C/DAB1/HECW2/SYNE1/KANK1/ROBO1/SNAP25/NTRK2/CNTN1/DSCAM
GO:0034765	regulation of monoatomic ion transmembrane transport	25/253	454/18870	2.55179e-09	4.43362e-07	3.68997e-07	Hippocampus	25	KCNIP4/ANK3/HOMER1/ANK2/PDE4D/RYR2/AKAP6/FGF14/RGS7/DLG1/GRM5/DPP10/PDE4B/CACNA2D1/KCNAB1/KCND2/CACNB2/HECW2/FGF12/KCNJ3/GRIN2B/KCNQ5/ASIC2/GRIN2A/STK39
GO:0016358	dendrite development	18/253	233/18870	2.688e-09	4.43362e-07	3.68997e-07	Hippocampus	18	ADGRB3/PTPRD/NLGN1/CTNND2/CSMD3/MAP2/DCLK1/DNM3/KLF7/PPFIA2/DCC/CTNNA2/PHACTR1/DAB1/HECW2/SYNE1/PRKG1/DSCAM
GO:0035249	synaptic transmission, glutamatergic	13/253	111/18870	3.11277e-09	4.849e-07	4.03568e-07	Hippocampus	13	NRXN1/GRIK2/HOMER1/NLGN1/SYT1/GRIA2/GRM5/GRIA1/GRM7/GRID1/GRIN2B/GRIA4/GRIN2A
GO:0048813	dendrite morphogenesis	14/253	139/18870	5.59706e-09	8.26008e-07	6.87461e-07	Hippocampus	14	ADGRB3/PTPRD/NLGN1/CTNND2/MAP2/DCLK1/DNM3/KLF7/PPFIA2/CTNNA2/PHACTR1/HECW2/SYNE1/DSCAM
GO:0035418	protein localization to synapse	11/253	78/18870	7.13499e-09	1.00033e-06	8.32541e-07	Hippocampus	11	DLG2/NRXN1/HOMER1/NLGN1/LRRC7/ERBB4/DLG1/GRIP1/SNAP25/ASIC2/GRIN2A
GO:1990806	ligand-gated ion channel signaling pathway	8/253	33/18870	9.71568e-09	1.29624e-06	1.07882e-06	Hippocampus	8	GRIK2/GRIA2/GRIA1/PLCB1/GRID1/GRIN2B/GRIA4/GRIN2A
GO:1904062	regulation of monoatomic cation transmembrane transport	20/253	315/18870	1.01702e-08	1.29624e-06	1.07882e-06	Hippocampus	20	KCNIP4/ANK3/HOMER1/ANK2/PDE4D/RYR2/AKAP6/FGF14/RGS7/DLG1/DPP10/PDE4B/CACNA2D1/KCNAB1/CACNB2/HECW2/FGF12/GRIN2B/GRIN2A/STK39
GO:0007612	learning	14/253	150/18870	1.5014e-08	1.75326e-06	1.45919e-06	Hippocampus	14	ADGRB3/CSMD1/NRXN1/CNTNAP2/SLC24A2/NRXN3/GRM5/PLCB1/ATP8A1/SPECC1/SNAP25/NTRK2/TUBA1A/GRIN2A
GO:0032412	regulation of monoatomic ion transmembrane transporter activity	17/253	231/18870	1.55328e-08	1.75326e-06	1.45919e-06	Hippocampus	17	ANK3/HOMER1/NLGN1/ANK2/PDE4D/RYR2/AKAP6/FGF14/DLG1/GRM5/PDE4B/CACNA2D1/KCNAB1/CACNB2/HECW2/FGF12/STK39
GO:0098815	modulation of excitatory postsynaptic potential	9/253	49/18870	1.56318e-08	1.75326e-06	1.45919e-06	Hippocampus	9	NRXN1/GRIK2/NLGN1/SYNE1/RIMS2/IGSF11/RIMS1/GRIN2B/GRIN2A
GO:0001764	neuron migration	15/253	177/18870	1.69635e-08	1.82945e-06	1.5226e-06	Hippocampus	15	NRG3/SPOCK1/UNC5C/KIRREL3/DCLK1/AUTS2/DCC/CTNNA2/PHACTR1/DAB1/PRKG1/GPM6A/NTRK2/ASTN2/TUBA1A
GO:0035235	ionotropic glutamate receptor signaling pathway	7/253	24/18870	2.04235e-08	2.12102e-06	1.76526e-06	Hippocampus	7	GRIK2/GRIA2/GRIA1/GRID1/GRIN2B/GRIA4/GRIN2A
GO:0022898	regulation of transmembrane transporter activity	17/253	239/18870	2.57162e-08	2.57529e-06	2.14334e-06	Hippocampus	17	ANK3/HOMER1/NLGN1/ANK2/PDE4D/RYR2/AKAP6/FGF14/DLG1/GRM5/PDE4B/CACNA2D1/KCNAB1/CACNB2/HECW2/FGF12/STK39
GO:0032409	regulation of transporter activity	18/253	271/18870	2.85647e-08	2.76191e-06	2.29865e-06	Hippocampus	18	ANK3/HOMER1/NLGN1/ANK2/PDE4D/RYR2/AKAP6/FGF14/SGK1/DLG1/GRM5/PDE4B/CACNA2D1/KCNAB1/CACNB2/HECW2/FGF12/STK39
GO:0086003	cardiac muscle cell contraction	10/253	76/18870	6.90174e-08	6.27475e-06	5.22228e-06	Hippocampus	10	CTNNA3/ANK2/PDE4D/RYR2/DLG1/PDE4B/CACNA2D1/CACNB2/FGF12/KCNJ3
GO:0031644	regulation of nervous system process	12/253	119/18870	6.93713e-08	6.27475e-06	5.22228e-06	Hippocampus	12	NRXN1/GRIK2/DLGAP1/NLGN1/SYNE1/RIMS2/FGF12/IGSF11/RIMS1/GRIN2B/CCL3/GRIN2A
GO:0050806	positive regulation of synaptic transmission	14/253	174/18870	9.85294e-08	8.4656e-06	7.04566e-06	Hippocampus	14	NRXN1/GRIK2/NLGN1/SYT1/SLC24A2/GRIA1/RIMS2/RASGRF2/SNAP25/IGSF11/RIMS1/NTRK2/GRIN2B/GRIN2A
GO:2001257	regulation of cation channel activity	12/253	123/18870	1.00299e-07	8.4656e-06	7.04566e-06	Hippocampus	12	ANK3/HOMER1/ANK2/PDE4D/AKAP6/FGF14/DLG1/PDE4B/CACNA2D1/KCNAB1/CACNB2/FGF12
GO:0010959	regulation of metal ion transport	21/253	398/18870	1.05035e-07	8.4656e-06	7.04566e-06	Hippocampus	21	KCNIP4/NKAIN2/ANK3/HOMER1/ANK2/PDE4D/RYR2/AKAP6/FGF14/RGS7/DLG1/DPP10/PDE4B/CACNA2D1/KCNAB1/CACNB2/HECW2/FGF12/CNTN1/CCL3/STK39
GO:0007411	axon guidance	16/253	233/18870	1.08688e-07	8.4656e-06	7.04566e-06	Hippocampus	16	NRXN1/ROBO2/UNC5C/NRXN3/NCAM1/EPHA6/KLF7/DCC/PTK2/CNTN5/EPHA5/DSCAML1/ROBO1/CNTN1/KALRN/DSCAM
GO:0097485	neuron projection guidance	16/253	233/18870	1.08688e-07	8.4656e-06	7.04566e-06	Hippocampus	16	NRXN1/ROBO2/UNC5C/NRXN3/NCAM1/EPHA6/KLF7/DCC/PTK2/CNTN5/EPHA5/DSCAML1/ROBO1/CNTN1/KALRN/DSCAM
GO:0008038	neuron recognition	8/253	45/18870	1.31274e-07	9.94842e-06	8.27977e-06	Hippocampus	8	NCAM2/ROBO2/NTM/OPCML/CNTNAP2/DSCAML1/ROBO1/DSCAM
GO:0070252	actin-mediated cell contraction	11/253	105/18870	1.66206e-07	1.22643e-05	1.02072e-05	Hippocampus	11	CTNNA3/ANK2/PDE4D/RYR2/DLG1/PDE4B/CACNA2D1/LIMCH1/CACNB2/FGF12/KCNJ3
GO:2000463	positive regulation of excitatory postsynaptic potential	7/253	32/18870	1.81242e-07	1.30309e-05	1.08452e-05	Hippocampus	7	NRXN1/NLGN1/RIMS2/IGSF11/RIMS1/GRIN2B/GRIN2A
GO:0007611	learning or memory	17/253	274/18870	1.86696e-07	1.30874e-05	1.08923e-05	Hippocampus	17	ADGRB3/CSMD1/NRXN1/CNTNAP2/SLC24A2/SGK1/NRXN3/GRM5/GRIA1/PLCB1/ATP8A1/SPECC1/SNAP25/NTRK2/GRIN2B/TUBA1A/GRIN2A
GO:1902414	protein localization to cell junction	11/253	108/18870	2.22146e-07	1.51926e-05	1.26444e-05	Hippocampus	11	DLG2/NRXN1/HOMER1/NLGN1/LRRC7/ERBB4/DLG1/GRIP1/SNAP25/ASIC2/GRIN2A
GO:0030048	actin filament-based movement	12/253	133/18870	2.37652e-07	1.58661e-05	1.32049e-05	Hippocampus	12	CTNNA3/ANK2/PDE4D/RYR2/DLG1/PDE4B/CACNA2D1/LIMCH1/CACNB2/FGF12/MYO1D/KCNJ3
GO:0051963	regulation of synapse assembly	11/253	114/18870	3.86064e-07	2.5175e-05	2.09524e-05	Hippocampus	11	ADGRB3/PTPRD/NRXN1/ROBO2/NLGN1/NEGR1/IL1RAP/SNAP25/NTRK2/LRFN5/ASIC2
GO:0007156	homophilic cell adhesion via plasma membrane adhesion molecules	13/253	168/18870	4.46536e-07	2.84565e-05	2.36835e-05	Hippocampus	13	PCDH9/CADM2/ROBO2/PCDH15/KIRREL3/PCDH7/DSCAML1/ROBO1/IGSF11/CDH18/DSCAM/CADM1/CDH20
GO:0086002	cardiac muscle cell action potential involved in contraction	8/253	53/18870	4.92084e-07	3.06623e-05	2.55193e-05	Hippocampus	8	CTNNA3/ANK2/RYR2/DLG1/CACNA2D1/CACNB2/FGF12/KCNJ3
GO:0086001	cardiac muscle cell action potential	9/253	76/18870	7.91162e-07	4.82265e-05	4.01374e-05	Hippocampus	9	CTNNA3/ANK3/ANK2/RYR2/DLG1/CACNA2D1/CACNB2/FGF12/KCNJ3
GO:0043113	receptor clustering	8/253	57/18870	8.75974e-07	5.22603e-05	4.34946e-05	Hippocampus	8	DLG2/MAGI2/NRXN1/GRIK2/NLGN1/LRRC7/DLG1/GPHN
GO:0051966	regulation of synaptic transmission, glutamatergic	9/253	79/18870	1.10369e-06	6.44737e-05	5.36595e-05	Hippocampus	9	NRXN1/GRIK2/HOMER1/NLGN1/SYT1/GRM5/GRM7/GRIN2B/GRIN2A
GO:0050890	cognition	17/253	317/18870	1.43001e-06	8.1393e-05	6.7741e-05	Hippocampus	17	ADGRB3/CSMD1/NRXN1/CNTNAP2/SLC24A2/SGK1/NRXN3/GRM5/GRIA1/PLCB1/ATP8A1/SPECC1/SNAP25/NTRK2/GRIN2B/TUBA1A/GRIN2A
GO:0071805	potassium ion transmembrane transport	14/253	217/18870	1.45137e-06	8.1393e-05	6.7741e-05	Hippocampus	14	KCNIP4/ANK3/ANK2/AKAP6/SLC24A2/RGS7/DLG1/DPP10/KCNAB1/KCND2/SNAP25/KCNJ3/KCNQ5/STK39
GO:0007158	neuron cell-cell adhesion	5/253	16/18870	1.61226e-06	8.86429e-05	7.37748e-05	Hippocampus	5	NRXN1/NCAM2/NLGN1/NRXN3/ASTN2
GO:0097120	receptor localization to synapse	8/253	62/18870	1.69181e-06	9.12275e-05	7.59259e-05	Hippocampus	8	DLG2/NLGN1/LRRC7/ERBB4/DLG1/GPHN/GRIP1/SNAP25
GO:0099505	regulation of presynaptic membrane potential	6/253	29/18870	2.00777e-06	0.000106222	8.84057e-05	Hippocampus	6	GRIK2/GRIA1/KCNJ3/GRIN2B/GRIA4/KCNQ5
GO:1901379	regulation of potassium ion transmembrane transport	9/253	86/18870	2.27302e-06	0.000118029	9.82317e-05	Hippocampus	9	KCNIP4/ANK3/ANK2/AKAP6/RGS7/DLG1/DPP10/KCNAB1/STK39
GO:0006813	potassium ion transport	14/253	241/18870	4.95213e-06	0.000252469	0.000210122	Hippocampus	14	KCNIP4/ANK3/ANK2/AKAP6/SLC24A2/RGS7/DLG1/DPP10/KCNAB1/KCND2/SNAP25/KCNJ3/KCNQ5/STK39
GO:0038130	ERBB4 signaling pathway	4/253	10/18870	6.21975e-06	0.000311432	0.000259195	Hippocampus	4	NRG3/ERBB4/NRG1/CADM1
GO:0086004	regulation of cardiac muscle cell contraction	6/253	35/18870	6.4136e-06	0.000315504	0.000262584	Hippocampus	6	CTNNA3/ANK2/PDE4D/RYR2/DLG1/PDE4B
GO:0043270	positive regulation of monoatomic ion transport	13/253	214/18870	6.68325e-06	0.000317624	0.000264349	Hippocampus	13	ANK3/HOMER1/ANK2/RYR2/AKAP6/RGS7/DLG1/CACNA2D1/CACNB2/FGF12/CNTN1/CCL3/STK39
GO:0048167	regulation of synaptic plasticity	13/253	214/18870	6.68325e-06	0.000317624	0.000264349	Hippocampus	13	GRIK2/SLC24A2/GRM5/GRIA1/RIMS2/RASGRF2/SNAP25/IGSF11/RIMS1/NTRK2/GRIN2B/GRIN2A/SLC4A10
GO:0014808	release of sequestered calcium ion into cytosol by sarcoplasmic reticulum	6/253	36/18870	7.61043e-06	0.000355661	0.000296006	Hippocampus	6	ANK2/PDE4D/RYR2/AKAP6/RYR3/CCL3
GO:0006941	striated muscle contraction	12/253	186/18870	8.25341e-06	0.000379386	0.000315752	Hippocampus	12	CTNNA3/HOMER1/ANK2/PDE4D/RYR2/DLG1/PDE4B/CACNA2D1/CACNB2/FGF12/KCNJ3/RYR3
GO:1903514	release of sequestered calcium ion into cytosol by endoplasmic reticulum	6/253	37/18870	8.98208e-06	0.000406222	0.000338086	Hippocampus	6	ANK2/PDE4D/RYR2/AKAP6/RYR3/CCL3
GO:0043266	regulation of potassium ion transport	9/253	102/18870	9.39894e-06	0.000418327	0.000348161	Hippocampus	9	KCNIP4/ANK3/ANK2/AKAP6/RGS7/DLG1/DPP10/KCNAB1/STK39
GO:0030900	forebrain development	18/253	407/18870	1.03836e-05	0.000454933	0.000378627	Hippocampus	18	PCDH9/NRG3/ROBO2/CNTNAP2/ERBB4/KIRREL3/DCLK1/GRIA1/PLCB1/DLC1/PHACTR1/DAB1/PRKG1/EPHA5/ROBO1/NTRK2/TUBA1A/SLC4A10
GO:0086065	cell communication involved in cardiac conduction	7/253	58/18870	1.20329e-05	0.000519083	0.000432017	Hippocampus	7	CTNNA3/ANK2/PDE4D/RYR2/CACNA2D1/CACNB2/KCNJ3
GO:0060079	excitatory postsynaptic potential	9/253	107/18870	1.38828e-05	0.00058644	0.000488076	Hippocampus	9	NRXN1/GRIK2/NLGN1/SYNE1/RIMS2/IGSF11/RIMS1/GRIN2B/GRIN2A
GO:0099173	postsynapse organization	12/253	196/18870	1.40126e-05	0.00058644	0.000488076	Hippocampus	12	PTPRD/NRXN1/HOMER1/NLGN1/DLG1/CTNND2/GPHN/DNM3/PPFIA2/IL1RAP/GRID1/GRIN2B
GO:0032970	regulation of actin filament-based process	17/253	379/18870	1.53139e-05	0.000631473	0.000525556	Hippocampus	17	CTNNA3/ANK2/PDE4D/RYR2/CLASP2/PPM1E/DLG1/PDE4B/DAAM2/LIMCH1/CTNNA2/DLC1/KANK1/TMEFF2/EPHA5/ADD3/BCAS3
GO:1903115	regulation of actin filament-based movement	6/253	41/18870	1.66104e-05	0.000675006	0.000561787	Hippocampus	6	CTNNA3/ANK2/PDE4D/RYR2/DLG1/PDE4B
GO:0060048	cardiac muscle contraction	10/253	139/18870	1.84145e-05	0.000729464	0.000607111	Hippocampus	10	CTNNA3/ANK2/PDE4D/RYR2/DLG1/PDE4B/CACNA2D1/CACNB2/FGF12/KCNJ3
GO:0002028	regulation of sodium ion transport	8/253	85/18870	1.84707e-05	0.000729464	0.000607111	Hippocampus	8	NKAIN2/ANK3/FGF14/DLG1/HECW2/FGF12/CNTN1/STK39
GO:0051965	positive regulation of synapse assembly	7/253	63/18870	2.09164e-05	0.000814578	0.000677949	Hippocampus	7	ADGRB3/PTPRD/NRXN1/NLGN1/IL1RAP/NTRK2/ASIC2
GO:0070296	sarcoplasmic reticulum calcium ion transport	6/253	43/18870	2.20221e-05	0.00084589	0.000704009	Hippocampus	6	ANK2/PDE4D/RYR2/AKAP6/RYR3/CCL3
GO:0099072	regulation of postsynaptic membrane neurotransmitter receptor levels	8/253	88/18870	2.38327e-05	0.000903068	0.000751596	Hippocampus	8	LRRC7/ERBB4/DLG1/GPHN/DNM3/GRIP1/SYNE1/SNAP25
GO:0099565	chemical synaptic transmission, postsynaptic	9/253	115/18870	2.48129e-05	0.000927672	0.000772074	Hippocampus	9	NRXN1/GRIK2/NLGN1/SYNE1/RIMS2/IGSF11/RIMS1/GRIN2B/GRIN2A
GO:1903539	protein localization to postsynaptic membrane	6/253	44/18870	2.52152e-05	0.000930309	0.000774268	Hippocampus	6	LRRC7/ERBB4/DLG1/GRIP1/SNAP25/GRIN2A
GO:0031346	positive regulation of cell projection organization	16/253	355/18870	2.5796e-05	0.000939375	0.000781813	Hippocampus	16	MAGI2/PTPRD/ROBO2/NLGN1/NEGR1/LRRC7/DNM3/TENM2/AUTS2/ENPP2/GRIP1/GPM6A/ROBO1/NTRK2/CNTN1/DSCAM
GO:0001964	startle response	5/253	27/18870	2.64119e-05	0.000949474	0.000790218	Hippocampus	5	CSMD1/CNTNAP2/CTNNA2/TUBA1A/GRIN2A
GO:0009214	cyclic nucleotide catabolic process	4/253	14/18870	2.84187e-05	0.0010084	0.000839264	Hippocampus	4	PDE1A/PDE4D/PDE4B/PDE8A
GO:0062237	protein localization to postsynapse	6/253	45/18870	2.87704e-05	0.0010084	0.000839264	Hippocampus	6	LRRC7/ERBB4/DLG1/GRIP1/SNAP25/GRIN2A
GO:0019226	transmission of nerve impulse	7/253	69/18870	3.80965e-05	0.00131721	0.00109628	Hippocampus	7	GRIK2/ANK3/CNTNAP2/GRIA1/KCND2/FGF12/NTRK2
GO:0032411	positive regulation of transporter activity	8/253	94/18870	3.85205e-05	0.00131721	0.00109628	Hippocampus	8	ANK3/ANK2/RYR2/AKAP6/SGK1/CACNA2D1/CACNB2/STK39
GO:0099003	vesicle-mediated transport in synapse	12/253	220/18870	4.38788e-05	0.00148236	0.00123373	Hippocampus	12	NLGN1/SYT1/DNM3/DNAJC6/CADPS/PPFIA2/SYNJ2/SH3GL3/SYNE1/RIMS2/SNAP25/RIMS1
GO:0008037	cell recognition	10/253	154/18870	4.45098e-05	0.00148578	0.00123657	Hippocampus	10	NCAM2/ROBO2/NTM/OPCML/CNTNAP2/DLG1/DSCAML1/ROBO1/DSCAM/CADM1
GO:1901021	positive regulation of calcium ion transmembrane transporter activity	5/253	30/18870	4.51169e-05	0.00148833	0.00123869	Hippocampus	5	ANK2/RYR2/AKAP6/CACNA2D1/CACNB2
GO:1903522	regulation of blood circulation	13/253	258/18870	4.81645e-05	0.00157039	0.00130698	Hippocampus	13	CTNNA3/ANK2/PDE4D/RYR2/DOCK5/DLG1/PDE4B/CACNA2D1/KCND2/CACNB2/ADD3/KCNJ3/ASIC2
GO:0051960	regulation of nervous system development	18/253	466/18870	6.17525e-05	0.00199028	0.00165645	Hippocampus	18	ADGRB3/PTPRD/NRXN1/ROBO2/NLGN1/DLG1/GRM5/DIP2B/MAP2/PRKCH/DAAM2/DCC/DAB1/IL1RAP/ROBO1/NTRK2/DSCAM/ASIC2
GO:0099172	presynapse organization	6/253	52/18870	6.64934e-05	0.00211872	0.00176335	Hippocampus	6	PTPRD/NLGN1/PPFIA2/IL1RAP/CNTN5/LRFN5
GO:0050905	neuromuscular process	10/253	163/18870	7.19151e-05	0.00226547	0.00188548	Hippocampus	10	RBFOX1/CSMD1/NRXN1/HOMER1/CNTNAP2/PCDH15/CTNNA2/FGF12/TUBA1A/GRIN2A
GO:0019228	neuronal action potential	5/253	33/18870	7.27148e-05	0.00226547	0.00188548	Hippocampus	5	GRIK2/ANK3/GRIA1/KCND2/FGF12
GO:0099175	regulation of postsynapse organization	8/253	103/18870	7.41914e-05	0.00228607	0.00190263	Hippocampus	8	PTPRD/HOMER1/NLGN1/DNM3/PPFIA2/IL1RAP/GRID1/GRIN2B
GO:0099504	synaptic vesicle cycle	11/253	198/18870	7.73971e-05	0.00235893	0.00196327	Hippocampus	11	NLGN1/SYT1/DNM3/DNAJC6/CADPS/PPFIA2/SYNJ2/SH3GL3/RIMS2/SNAP25/RIMS1
GO:0006936	muscle contraction	15/253	351/18870	8.41072e-05	0.0025154	0.00209349	Hippocampus	15	CTNNA3/HOMER1/ANK2/PDE4D/RYR2/DOCK5/DLG1/PDE4B/CACNA2D1/KCND2/CACNB2/PRKG1/FGF12/KCNJ3/RYR3
GO:0086019	cell-cell signaling involved in cardiac conduction	5/253	34/18870	8.43253e-05	0.0025154	0.00209349	Hippocampus	5	ANK2/RYR2/CACNA2D1/CACNB2/KCNJ3
GO:0070588	calcium ion transmembrane transport	15/253	352/18870	8.68152e-05	0.00256242	0.00213262	Hippocampus	15	ANK2/PDE4D/RYR2/AKAP6/SLC24A2/PDE4B/CACNA2D1/TMEM165/PLCB1/CACNB2/GPM6A/GRIN2B/RYR3/CCL3/GRIN2A
GO:1990778	protein localization to cell periphery	15/253	353/18870	8.9599e-05	0.00261704	0.00217808	Hippocampus	15	KCNIP4/ANK3/ANK2/LRRC7/ERBB4/CLASP2/MAP7/DLG1/DPP10/RAB31/PRKCH/CACNB2/GRIP1/SNAP25/GRIN2A
GO:1901890	positive regulation of cell junction assembly	8/253	106/18870	9.09178e-05	0.00262818	0.00218735	Hippocampus	8	ADGRB3/PTPRD/NRXN1/NLGN1/CNTNAP2/IL1RAP/NTRK2/ASIC2
GO:0021537	telencephalon development	13/253	276/18870	9.55036e-05	0.00273257	0.00227424	Hippocampus	13	NRG3/ROBO2/CNTNAP2/ERBB4/KIRREL3/GRIA1/PLCB1/PHACTR1/DAB1/EPHA5/ROBO1/NTRK2/TUBA1A
GO:0086005	ventricular cardiac muscle cell action potential	5/253	35/18870	9.73105e-05	0.00275615	0.00229386	Hippocampus	5	CTNNA3/ANK2/RYR2/DLG1/KCNJ3
GO:0086014	atrial cardiac muscle cell action potential	4/253	19/18870	0.00010438	0.00286942	0.00238814	Hippocampus	4	ANK2/RYR2/CACNB2/KCNJ3
GO:0086026	atrial cardiac muscle cell to AV node cell signaling	4/253	19/18870	0.00010438	0.00286942	0.00238814	Hippocampus	4	ANK2/RYR2/CACNB2/KCNJ3
GO:0086066	atrial cardiac muscle cell to AV node cell communication	4/253	19/18870	0.00010438	0.00286942	0.00238814	Hippocampus	4	ANK2/RYR2/CACNB2/KCNJ3
GO:0097553	calcium ion transmembrane import into cytosol	11/253	205/18870	0.000105522	0.00287265	0.00239082	Hippocampus	11	ANK2/PDE4D/RYR2/AKAP6/SLC24A2/CACNA2D1/PLCB1/GRIN2B/RYR3/CCL3/GRIN2A
GO:1901019	regulation of calcium ion transmembrane transporter activity	7/253	81/18870	0.000107136	0.00288855	0.00240405	Hippocampus	7	ANK2/PDE4D/RYR2/AKAP6/PDE4B/CACNA2D1/CACNB2
GO:1901016	regulation of potassium ion transmembrane transporter activity	6/253	57/18870	0.000112081	0.00299309	0.00249106	Hippocampus	6	ANK3/ANK2/AKAP6/DLG1/KCNAB1/STK39
GO:0060047	heart contraction	12/253	243/18870	0.00011367	0.0030069	0.00250255	Hippocampus	12	CTNNA3/ANK2/PDE4D/RYR2/DLG1/PDE4B/CACNA2D1/KCND2/CACNB2/FGF12/KCNJ3/GPX1
GO:0097106	postsynaptic density organization	5/253	37/18870	0.00012784	0.00335013	0.00278821	Hippocampus	5	PTPRD/NRXN1/NLGN1/DLG1/IL1RAP
GO:0098900	regulation of action potential	6/253	59/18870	0.000136092	0.0035043	0.00291652	Hippocampus	6	CTNNA3/ANK2/RYR2/DLG1/CACNA2D1/FGF12
GO:0003012	muscle system process	17/253	452/18870	0.000136223	0.0035043	0.00291652	Hippocampus	17	CTNNA3/HOMER1/ANK2/PDE4D/RYR2/AKAP6/DOCK5/DLG1/PDE4B/CACNA2D1/NR4A3/KCND2/CACNB2/PRKG1/FGF12/KCNJ3/RYR3
GO:0006814	sodium ion transport	12/253	248/18870	0.000137628	0.00350827	0.00291983	Hippocampus	12	NKAIN2/ANK3/FGF14/SLC24A2/SGK1/DLG1/HECW2/FGF12/CNTN1/ASIC2/SLC4A10/STK39
GO:0032414	positive regulation of ion transmembrane transporter activity	7/253	85/18870	0.000145331	0.0036455	0.00303404	Hippocampus	7	ANK3/ANK2/RYR2/AKAP6/CACNA2D1/CACNB2/STK39
GO:0086091	regulation of heart rate by cardiac conduction	5/253	38/18870	0.000145612	0.0036455	0.00303404	Hippocampus	5	CTNNA3/ANK2/CACNA2D1/CACNB2/KCNJ3
GO:1902305	regulation of sodium ion transmembrane transport	6/253	60/18870	0.000149534	0.00371057	0.0030882	Hippocampus	6	ANK3/FGF14/DLG1/HECW2/FGF12/STK39
GO:0048791	calcium ion-regulated exocytosis of neurotransmitter	4/253	21/18870	0.000157811	0.00388159	0.00323053	Hippocampus	4	SYT1/RIMS2/SNAP25/RIMS1
GO:0055074	calcium ion homeostasis	14/253	331/18870	0.000161151	0.00392929	0.00327023	Hippocampus	14	GRIK2/ANK2/PDE4D/RYR2/AKAP6/TMTC2/SLC24A2/GRM5/GRIA1/TMEM165/PLCB1/CACNB2/RYR3/CCL3
GO:0003015	heart process	12/253	255/18870	0.000178362	0.00431144	0.00358828	Hippocampus	12	CTNNA3/ANK2/PDE4D/RYR2/DLG1/PDE4B/CACNA2D1/KCND2/CACNB2/FGF12/KCNJ3/GPX1
GO:0086012	membrane depolarization during cardiac muscle cell action potential	4/253	22/18870	0.000190857	0.00457405	0.00380684	Hippocampus	4	ANK3/ANK2/CACNA2D1/CACNB2
GO:0010810	regulation of cell-substrate adhesion	11/253	220/18870	0.000196171	0.00466155	0.00387967	Hippocampus	11	SPOCK1/CLASP2/DOCK5/SERPINE1/RIN2/LIMCH1/DLC1/PTK2/KANK1/EDIL3/PEAK1
GO:0040013	negative regulation of locomotion	16/253	423/18870	0.000200803	0.00473153	0.00393791	Hippocampus	16	MAGI2/NRG3/ROBO2/CLASP2/FRMD5/SERPINE1/LDLRAD4/SPOCK3/PLCB1/LIMCH1/PTPRK/DLC1/KANK1/TMEFF2/PRKG1/ROBO1
GO:0031503	protein-containing complex localization	10/253	188/18870	0.000232581	0.00543465	0.00452309	Hippocampus	10	DLG2/NLGN1/LRRC7/ERBB4/DLG1/GPHN/DNM3/GRIP1/SYNE1/SNAP25
GO:2000146	negative regulation of cell motility	15/253	388/18870	0.000251166	0.00582041	0.00484415	Hippocampus	15	MAGI2/NRG3/CLASP2/FRMD5/SERPINE1/LDLRAD4/SPOCK3/PLCB1/LIMCH1/PTPRK/DLC1/KANK1/TMEFF2/PRKG1/ROBO1
GO:0007613	memory	8/253	123/18870	0.000255476	0.00587175	0.00488688	Hippocampus	8	CSMD1/SLC24A2/SGK1/GRIA1/PLCB1/SNAP25/TUBA1A/GRIN2A
GO:0021543	pallium development	10/253	191/18870	0.000264155	0.00597949	0.00497655	Hippocampus	10	CNTNAP2/KIRREL3/GRIA1/PLCB1/PHACTR1/DAB1/EPHA5/ROBO1/NTRK2/TUBA1A
GO:0099084	postsynaptic specialization organization	5/253	43/18870	0.000264428	0.00597949	0.00497655	Hippocampus	5	PTPRD/NRXN1/NLGN1/DLG1/IL1RAP
GO:0050770	regulation of axonogenesis	9/253	157/18870	0.000274313	0.00615338	0.00512127	Hippocampus	9	ROBO2/DIP2B/MAP2/DCC/LRRC4C/DAB1/ROBO1/NTRK2/DSCAM
GO:0006874	intracellular calcium ion homeostasis	13/253	308/18870	0.000280916	0.0062515	0.00520294	Hippocampus	13	GRIK2/ANK2/PDE4D/RYR2/AKAP6/SLC24A2/GRM5/GRIA1/TMEM165/PLCB1/CACNB2/RYR3/CCL3
GO:2000300	regulation of synaptic vesicle exocytosis	5/253	44/18870	0.000295097	0.00651536	0.00542254	Hippocampus	5	NLGN1/SYT1/PPFIA2/RIMS2/RIMS1
GO:0019932	second-messenger-mediated signaling	13/253	310/18870	0.00029896	0.00654909	0.00545061	Hippocampus	13	ANK2/PDE4D/RYR2/AKAP6/PEX5L/GRM5/PDE3B/PRKG1/EPHA5/PPP1R9A/GRIN2B/CCL3/GRIN2A
GO:0016079	synaptic vesicle exocytosis	7/253	96/18870	0.000309827	0.00673454	0.00560495	Hippocampus	7	NLGN1/SYT1/CADPS/PPFIA2/RIMS2/SNAP25/RIMS1
GO:0021987	cerebral cortex development	8/253	127/18870	0.000317605	0.00680632	0.00566469	Hippocampus	8	CNTNAP2/GRIA1/PLCB1/PHACTR1/DAB1/ROBO1/NTRK2/TUBA1A
GO:0007162	negative regulation of cell adhesion	13/253	312/18870	0.000317984	0.00680632	0.00566469	Hippocampus	13	SPOCK1/MBP/CLASP2/DLG1/PDE3B/SERPINE1/ADAMTS18/DLC1/DAB1/PTK2/KANK1/PRKG1/DSCAM
GO:0061337	cardiac conduction	7/253	97/18870	0.000330167	0.00701355	0.00583716	Hippocampus	7	CTNNA3/ANK2/PDE4D/RYR2/CACNA2D1/CACNB2/KCNJ3
GO:0006816	calcium ion transport	16/253	445/18870	0.00035314	0.00744515	0.00619637	Hippocampus	16	HOMER1/ANK2/PDE4D/RYR2/AKAP6/SLC24A2/PDE4B/CACNA2D1/TMEM165/PLCB1/CACNB2/GPM6A/GRIN2B/RYR3/CCL3/GRIN2A
GO:0021889	olfactory bulb interneuron differentiation	3/253	11/18870	0.000362918	0.00753794	0.0062736	Hippocampus	3	ROBO2/ERBB4/ROBO1
GO:1901841	regulation of high voltage-gated calcium channel activity	3/253	11/18870	0.000362918	0.00753794	0.0062736	Hippocampus	3	PDE4B/CACNA2D1/CACNB2
GO:0099558	maintenance of synapse structure	4/253	26/18870	0.000373976	0.00771051	0.00641723	Hippocampus	4	ADGRB3/NLGN1/DLG1/SORT1
GO:0048488	synaptic vesicle endocytosis	6/253	71/18870	0.000378408	0.00774494	0.00644588	Hippocampus	6	NLGN1/SYT1/DNM3/DNAJC6/SYNJ2/SH3GL3
GO:0007626	locomotory behavior	10/253	201/18870	0.0003965	0.0080049	0.00666224	Hippocampus	10	NEGR1/GRM5/KCND2/DAB1/FGF12/SNAP25/CNTN1/TUBA1A/DSCAM/SLC4A10
GO:0048588	developmental cell growth	11/253	239/18870	0.000398809	0.0080049	0.00666224	Hippocampus	11	SYT1/AKAP6/DIP2B/MAP2/DCLK1/AUTS2/DCC/RIMS2/PRKG1/RIMS1/DSCAM
GO:0050919	negative chemotaxis	5/253	47/18870	0.000403416	0.0080049	0.00666224	Hippocampus	5	NRG3/ROBO2/UNC5C/ROBO1/NRG1
GO:0099054	presynapse assembly	5/253	47/18870	0.000403416	0.0080049	0.00666224	Hippocampus	5	PTPRD/NLGN1/IL1RAP/CNTN5/LRFN5
GO:0043954	cellular component maintenance	6/253	72/18870	0.000408239	0.0080049	0.00666224	Hippocampus	6	ADGRB3/HOMER1/NLGN1/DLG1/GRIN2B/SORT1
GO:0140238	presynaptic endocytosis	6/253	72/18870	0.000408239	0.0080049	0.00666224	Hippocampus	6	NLGN1/SYT1/DNM3/DNAJC6/SYNJ2/SH3GL3
GO:0099560	synaptic membrane adhesion	4/253	27/18870	0.000434422	0.00845917	0.00704031	Hippocampus	4	PTPRD/LRRC4C/IL1RAP/LRFN5
GO:0002027	regulation of heart rate	7/253	102/18870	0.000448529	0.00867363	0.0072188	Hippocampus	7	CTNNA3/ANK2/PDE4D/RYR2/CACNA2D1/CACNB2/KCNJ3
GO:0060560	developmental growth involved in morphogenesis	11/253	244/18870	0.000474695	0.00911674	0.00758758	Hippocampus	11	MAGI2/SYT1/DIP2B/MAP2/DCLK1/AUTS2/DCC/RIMS2/PRKG1/RIMS1/DSCAM
GO:0098911	regulation of ventricular cardiac muscle cell action potential	3/253	12/18870	0.000479106	0.00913886	0.007606	Hippocampus	3	CTNNA3/RYR2/DLG1
GO:2001259	positive regulation of cation channel activity	5/253	49/18870	0.000490703	0.00929683	0.00773747	Hippocampus	5	ANK3/ANK2/AKAP6/CACNA2D1/CACNB2
GO:0086010	membrane depolarization during action potential	4/253	28/18870	0.000501526	0.00943811	0.00785505	Hippocampus	4	ANK3/ANK2/CACNA2D1/CACNB2
GO:0008016	regulation of heart contraction	10/253	208/18870	0.000518763	0.0096974	0.00807085	Hippocampus	10	CTNNA3/ANK2/PDE4D/RYR2/DLG1/PDE4B/CACNA2D1/KCND2/CACNB2/KCNJ3
GO:0022604	regulation of cell morphogenesis	11/253	247/18870	0.000525774	0.00976337	0.00812576	Hippocampus	11	PTPRD/SYT1/DLG1/ENPP2/DLC1/GRIP1/PTK2/KANK1/RIMS2/RIMS1/CCL3
GO:2000649	regulation of sodium ion transmembrane transporter activity	5/253	50/18870	0.000539328	0.00994919	0.00828041	Hippocampus	5	ANK3/FGF14/HECW2/FGF12/STK39
GO:0060291	long-term synaptic potentiation	7/253	106/18870	0.000565742	0.0103403	0.0086059	Hippocampus	7	SLC24A2/RASGRF2/SNAP25/IGSF11/NTRK2/GRIN2B/GRIN2A
GO:0051962	positive regulation of nervous system development	12/253	290/18870	0.000571591	0.0103403	0.0086059	Hippocampus	12	ADGRB3/PTPRD/NRXN1/ROBO2/NLGN1/GRM5/PRKCH/IL1RAP/ROBO1/NTRK2/DSCAM/ASIC2
GO:0072659	protein localization to plasma membrane	12/253	290/18870	0.000571591	0.0103403	0.0086059	Hippocampus	12	KCNIP4/ANK3/ANK2/LRRC7/CLASP2/MAP7/DLG1/DPP10/RAB31/PRKCH/CACNB2/GRIP1
GO:0098901	regulation of cardiac muscle cell action potential	4/253	29/18870	0.000575688	0.0103476	0.00861201	Hippocampus	4	CTNNA3/ANK2/RYR2/DLG1
GO:0048013	ephrin receptor signaling pathway	5/253	51/18870	0.000591485	0.010497	0.00873633	Hippocampus	5	ANKS1B/EPHA6/PTK2/EPHA5/KALRN
GO:0051489	regulation of filopodium assembly	5/253	51/18870	0.000591485	0.010497	0.00873633	Hippocampus	5	NLGN1/DNM3/TENM2/DAAM2/GPM6A
GO:0010977	negative regulation of neuron projection development	8/253	140/18870	0.000609731	0.0107527	0.00894917	Hippocampus	8	SPOCK1/NLGN1/DIP2B/MAP2/DNM3/DCC/DAB1/KANK1
GO:0055117	regulation of cardiac muscle contraction	6/253	78/18870	0.000627801	0.0110022	0.0091568	Hippocampus	6	CTNNA3/ANK2/PDE4D/RYR2/DLG1/PDE4B
GO:0097061	dendritic spine organization	6/253	80/18870	0.000718342	0.0124335	0.0103481	Hippocampus	6	HOMER1/NLGN1/CTNND2/DNM3/PPFIA2/GRIN2B
GO:0007269	neurotransmitter secretion	8/253	144/18870	0.000733952	0.0125393	0.0104361	Hippocampus	8	NRXN1/NLGN1/SYT1/CADPS/PPFIA2/RIMS2/SNAP25/RIMS1
GO:0099643	signal release from synapse	8/253	144/18870	0.000733952	0.0125393	0.0104361	Hippocampus	8	NRXN1/NLGN1/SYT1/CADPS/PPFIA2/RIMS2/SNAP25/RIMS1
GO:0035725	sodium ion transmembrane transport	9/253	180/18870	0.000742178	0.0125393	0.0104361	Hippocampus	9	ANK3/FGF14/SLC24A2/DLG1/HECW2/FGF12/ASIC2/SLC4A10/STK39
GO:0010880	regulation of release of sequestered calcium ion into cytosol by sarcoplasmic reticulum	4/253	31/18870	0.000746812	0.0125393	0.0104361	Hippocampus	4	ANK2/PDE4D/RYR2/AKAP6
GO:0051491	positive regulation of filopodium assembly	4/253	31/18870	0.000746812	0.0125393	0.0104361	Hippocampus	4	NLGN1/DNM3/TENM2/GPM6A
GO:0030534	adult behavior	8/253	145/18870	0.00076799	0.0127884	0.0106434	Hippocampus	8	NRXN1/HOMER1/CNTNAP2/NRXN3/DAB1/FGF12/TUBA1A/GABRG2
GO:0086009	membrane repolarization	5/253	54/18870	0.000770773	0.0127884	0.0106434	Hippocampus	5	ANK2/AKAP6/CACNA2D1/KCND2/KCNJ3
GO:0007216	G protein-coupled glutamate receptor signaling pathway	3/253	14/18870	0.000777119	0.0128179	0.0106679	Hippocampus	3	HOMER1/GRM5/GRM7
GO:0036465	synaptic vesicle recycling	6/253	82/18870	0.000818667	0.0134242	0.0111726	Hippocampus	6	NLGN1/SYT1/DNM3/DNAJC6/SYNJ2/SH3GL3
GO:0070498	interleukin-1-mediated signaling pathway	4/253	32/18870	0.000844588	0.0136105	0.0113276	Hippocampus	4	ST18/IRAK2/PLCB1/IL1RAP
GO:0140058	neuron projection arborization	4/253	32/18870	0.000844588	0.0136105	0.0113276	Hippocampus	4	NLGN1/PHACTR1/GRIP1/TUBA1A
GO:1904861	excitatory synapse assembly	4/253	32/18870	0.000844588	0.0136105	0.0113276	Hippocampus	4	PTPRD/NRXN1/NLGN1/IL1RAP
GO:0019935	cyclic-nucleotide-mediated signaling	6/253	83/18870	0.000872715	0.0139834	0.0116379	Hippocampus	6	PDE4D/AKAP6/PEX5L/PDE3B/PRKG1/EPHA5
GO:0048168	regulation of neuronal synaptic plasticity	5/253	56/18870	0.000910976	0.0145135	0.0120792	Hippocampus	5	GRIK2/GRM5/GRIN2B/GRIN2A/SLC4A10
GO:0048041	focal adhesion assembly	6/253	85/18870	0.000989026	0.015668	0.01304	Hippocampus	6	CLASP2/LIMCH1/PTPRK/DLC1/PTK2/PEAK1
GO:0045055	regulated exocytosis	10/253	227/18870	0.0010161	0.0160065	0.0133217	Hippocampus	10	NLGN1/SYT1/RAB31/CADPS/PPFIA2/NR4A3/RIMS2/SNAP25/RIMS1/CCL3
GO:0051928	positive regulation of calcium ion transport	7/253	118/18870	0.00106891	0.0167443	0.0139358	Hippocampus	7	HOMER1/ANK2/RYR2/AKAP6/CACNA2D1/CACNB2/CCL3
GO:0031589	cell-substrate adhesion	13/253	356/18870	0.00108675	0.0169291	0.0140896	Hippocampus	13	SPOCK1/CLASP2/DOCK5/SERPINE1/PPFIA2/RIN2/LIMCH1/PTPRK/DLC1/PTK2/KANK1/EDIL3/PEAK1
GO:0031345	negative regulation of cell projection organization	9/253	192/18870	0.00117046	0.018058	0.0150291	Hippocampus	9	SPOCK1/NLGN1/DIP2B/MAP2/DNM3/DCC/DAB1/KANK1/GRIN2B
GO:0098969	neurotransmitter receptor transport to postsynaptic membrane	3/253	16/18870	0.00117209	0.018058	0.0150291	Hippocampus	3	LRRC7/GRIP1/SNAP25
GO:0051968	positive regulation of synaptic transmission, glutamatergic	4/253	35/18870	0.00119169	0.0182595	0.0151969	Hippocampus	4	NRXN1/NLGN1/GRIN2B/GRIN2A
GO:0021954	central nervous system neuron development	6/253	89/18870	0.00125708	0.0191568	0.0159436	Hippocampus	6	MAP2/DCLK1/DCC/AGBL4/NTRK2/SLC4A10
GO:0007043	cell-cell junction assembly	8/253	157/18870	0.00128463	0.0194709	0.016205	Hippocampus	8	ANK2/CNTNAP2/DLG1/CTNND2/PRKCH/PKP4/CDH18/CDH20
GO:0034767	positive regulation of monoatomic ion transmembrane transport	8/253	158/18870	0.00133781	0.0201679	0.0167851	Hippocampus	8	ANK3/ANK2/RYR2/AKAP6/RGS7/CACNA2D1/CACNB2/STK39
GO:0060080	inhibitory postsynaptic potential	3/253	17/18870	0.00140923	0.0208135	0.0173225	Hippocampus	3	GRIK2/RIMS2/RIMS1
GO:0098877	neurotransmitter receptor transport to plasma membrane	3/253	17/18870	0.00140923	0.0208135	0.0173225	Hippocampus	3	LRRC7/GRIP1/SNAP25
GO:1903540	establishment of protein localization to postsynaptic membrane	3/253	17/18870	0.00140923	0.0208135	0.0173225	Hippocampus	3	LRRC7/GRIP1/SNAP25
GO:0106027	neuron projection organization	6/253	91/18870	0.00141033	0.0208135	0.0173225	Hippocampus	6	HOMER1/NLGN1/CTNND2/DNM3/PPFIA2/GRIN2B
GO:0097484	dendrite extension	4/253	37/18870	0.00147199	0.0216098	0.0179851	Hippocampus	4	SYT1/AUTS2/RIMS2/RIMS1
GO:0001952	regulation of cell-matrix adhesion	7/253	125/18870	0.00149411	0.0218202	0.0181603	Hippocampus	7	CLASP2/SERPINE1/RIN2/LIMCH1/DLC1/PTK2/PEAK1
GO:0051893	regulation of focal adhesion assembly	5/253	63/18870	0.00155379	0.0224579	0.018691	Hippocampus	5	CLASP2/LIMCH1/DLC1/PTK2/PEAK1
GO:0090109	regulation of cell-substrate junction assembly	5/253	63/18870	0.00155379	0.0224579	0.018691	Hippocampus	5	CLASP2/LIMCH1/DLC1/PTK2/PEAK1
GO:0051494	negative regulation of cytoskeleton organization	8/253	163/18870	0.00163056	0.0234467	0.019514	Hippocampus	8	CLASP2/MAP2/IQCJ-SCHIP1/CTNNA2/DLC1/KANK1/TMEFF2/ADD3
GO:0030336	negative regulation of cell migration	13/253	373/18870	0.00164893	0.0235898	0.0196331	Hippocampus	13	MAGI2/NRG3/CLASP2/SERPINE1/LDLRAD4/PLCB1/LIMCH1/PTPRK/DLC1/KANK1/TMEFF2/PRKG1/ROBO1
GO:0007044	cell-substrate junction assembly	6/253	95/18870	0.00175919	0.0250395	0.0208396	Hippocampus	6	CLASP2/LIMCH1/PTPRK/DLC1/PTK2/PEAK1
GO:0010812	negative regulation of cell-substrate adhesion	5/253	65/18870	0.00178682	0.0251689	0.0209473	Hippocampus	5	SPOCK1/CLASP2/SERPINE1/DLC1/KANK1
GO:0038179	neurotrophin signaling pathway	4/253	39/18870	0.00179522	0.0251689	0.0209473	Hippocampus	4	MAGI2/DOCK3/NTRK2/SORT1
GO:0099068	postsynapse assembly	4/253	39/18870	0.00179522	0.0251689	0.0209473	Hippocampus	4	PTPRD/NRXN1/NLGN1/IL1RAP
GO:0090257	regulation of muscle system process	10/253	247/18870	0.00190642	0.0265474	0.0220946	Hippocampus	10	CTNNA3/ANK2/PDE4D/RYR2/AKAP6/DOCK5/DLG1/PDE4B/NR4A3/PRKG1
GO:0017156	calcium-ion regulated exocytosis	5/253	66/18870	0.00191247	0.0265474	0.0220946	Hippocampus	5	SYT1/CADPS/RIMS2/SNAP25/RIMS1
GO:0071625	vocalization behavior	3/253	19/18870	0.0019688	0.0269995	0.0224709	Hippocampus	3	NRXN1/CNTNAP2/NRXN3
GO:1902259	regulation of delayed rectifier potassium channel activity	3/253	19/18870	0.0019688	0.0269995	0.0224709	Hippocampus	3	ANK3/AKAP6/KCNAB1
GO:0052652	cyclic purine nucleotide metabolic process	4/253	40/18870	0.00197393	0.0269995	0.0224709	Hippocampus	4	PDE1A/PDE4D/PDE4B/PDE8A
GO:0032956	regulation of actin cytoskeleton organization	12/253	337/18870	0.00206543	0.0281139	0.0233983	Hippocampus	12	CLASP2/PPM1E/DLG1/DAAM2/LIMCH1/CTNNA2/DLC1/KANK1/TMEFF2/EPHA5/ADD3/BCAS3
GO:0006937	regulation of muscle contraction	8/253	170/18870	0.00212322	0.0287609	0.0239368	Hippocampus	8	CTNNA3/ANK2/PDE4D/RYR2/DOCK5/DLG1/PDE4B/PRKG1
GO:0009187	cyclic nucleotide metabolic process	4/253	41/18870	0.00216458	0.0289735	0.0241138	Hippocampus	4	PDE1A/PDE4D/PDE4B/PDE8A
GO:0006942	regulation of striated muscle contraction	6/253	99/18870	0.00216991	0.0289735	0.0241138	Hippocampus	6	CTNNA3/ANK2/PDE4D/RYR2/DLG1/PDE4B
GO:0050773	regulation of dendrite development	6/253	99/18870	0.00216991	0.0289735	0.0241138	Hippocampus	6	ADGRB3/PTPRD/CSMD3/DCC/HECW2/SYNE1
GO:0150116	regulation of cell-substrate junction organization	5/253	68/18870	0.002183	0.0290101	0.0241442	Hippocampus	5	CLASP2/LIMCH1/DLC1/PTK2/PEAK1
GO:0009135	purine nucleoside diphosphate metabolic process	3/253	20/18870	0.00229346	0.0301918	0.0251277	Hippocampus	3	DLG2/DLG1/AK5
GO:0009179	purine ribonucleoside diphosphate metabolic process	3/253	20/18870	0.00229346	0.0301918	0.0251277	Hippocampus	3	DLG2/DLG1/AK5
GO:1902903	regulation of supramolecular fiber organization	13/253	389/18870	0.00238018	0.0311871	0.025956	Hippocampus	13	CLASP2/PPM1E/DLG1/SLAIN1/MAP2/DAAM2/LIMCH1/CTNNA2/DLC1/KANK1/TMEFF2/ADD3/GPX1
GO:0051209	release of sequestered calcium ion into cytosol	7/253	136/18870	0.0024164	0.0315144	0.0262285	Hippocampus	7	ANK2/PDE4D/RYR2/AKAP6/PLCB1/RYR3/CCL3
GO:0046847	filopodium assembly	5/253	70/18870	0.00248039	0.0321992	0.0267984	Hippocampus	5	NLGN1/DNM3/TENM2/DAAM2/GPM6A
GO:0051283	negative regulation of sequestering of calcium ion	7/253	137/18870	0.00251807	0.0324459	0.0270038	Hippocampus	7	ANK2/PDE4D/RYR2/AKAP6/PLCB1/RYR3/CCL3
GO:0150115	cell-substrate junction organization	6/253	102/18870	0.00252254	0.0324459	0.0270038	Hippocampus	6	CLASP2/LIMCH1/PTPRK/DLC1/PTK2/PEAK1
GO:0006898	receptor-mediated endocytosis	10/253	258/18870	0.00261621	0.033497	0.0278785	Hippocampus	10	LRP1B/MAGI2/RAB31/SERPINE1/GRIA1/DNM3/DNAJC6/SH3GL3/SYNE1/SNAP25
GO:0097107	postsynaptic density assembly	3/253	21/18870	0.0026494	0.0337678	0.0281039	Hippocampus	3	PTPRD/NRXN1/IL1RAP
GO:0034764	positive regulation of transmembrane transport	9/253	217/18870	0.00270211	0.0342838	0.0285334	Hippocampus	9	ANK3/ANK2/RYR2/AKAP6/RGS7/CACNA2D1/NR4A3/CACNB2/STK39
GO:0051282	regulation of sequestering of calcium ion	7/253	139/18870	0.00273127	0.0344977	0.0287113	Hippocampus	7	ANK2/PDE4D/RYR2/AKAP6/PLCB1/RYR3/CCL3
GO:0006887	exocytosis	12/253	349/18870	0.00275083	0.034589	0.0287873	Hippocampus	12	STXBP5L/NLGN1/SYT1/CLASP2/RAB31/CADPS/PPFIA2/NR4A3/RIMS2/SNAP25/RIMS1/CCL3
GO:0043268	positive regulation of potassium ion transport	4/253	44/18870	0.00281209	0.0352014	0.029297	Hippocampus	4	ANK2/AKAP6/RGS7/DLG1
GO:1990138	neuron projection extension	8/253	179/18870	0.00292079	0.0363996	0.0302943	Hippocampus	8	SYT1/DIP2B/MAP2/DCLK1/AUTS2/RIMS2/RIMS1/DSCAM
GO:1904064	positive regulation of cation transmembrane transport	7/253	141/18870	0.00295806	0.0367008	0.030545	Hippocampus	7	ANK3/ANK2/RYR2/AKAP6/RGS7/CACNA2D1/CACNB2
GO:0043087	regulation of GTPase activity	11/253	307/18870	0.00298888	0.03692	0.0307274	Hippocampus	11	RGS7/RAPGEF5/PKP4/PTK2/PRKG1/RASGRF2/EPHA5/NTRK2/CCL3L3/CCL3/AGAP1
GO:0009154	purine ribonucleotide catabolic process	4/253	45/18870	0.00305441	0.0373998	0.0311267	Hippocampus	4	PDE1A/PDE4D/PDE4B/PDE8A
GO:0034331	cell junction maintenance	4/253	45/18870	0.00305441	0.0373998	0.0311267	Hippocampus	4	ADGRB3/NLGN1/DLG1/SORT1
GO:0021953	central nervous system neuron differentiation	8/253	181/18870	0.00312617	0.0381121	0.0317196	Hippocampus	8	SPOCK1/MAP2/DCLK1/DCC/AGBL4/MDGA2/NTRK2/SLC4A10
GO:0051208	sequestering of calcium ion	7/253	143/18870	0.00319899	0.0388311	0.0323179	Hippocampus	7	ANK2/PDE4D/RYR2/AKAP6/PLCB1/RYR3/CCL3
GO:1990090	cellular response to nerve growth factor stimulus	4/253	46/18870	0.00331059	0.0400125	0.0333012	Hippocampus	4	MAGI2/GRIA1/NTRK2/SORT1
GO:0042552	myelination	7/253	145/18870	0.00345465	0.0414481	0.034496	Hippocampus	7	MBP/ANK2/DLG1/NTRK2/MOBP/CNTN1/BCAS1
GO:0046058	cAMP metabolic process	3/253	23/18870	0.00345893	0.0414481	0.034496	Hippocampus	3	PDE4D/PDE4B/PDE8A
GO:0030038	contractile actin filament bundle assembly	6/253	110/18870	0.00367327	0.0436434	0.0363231	Hippocampus	6	CLASP2/PPM1E/LIMCH1/DLC1/PHACTR1/TMEFF2
GO:0043149	stress fiber assembly	6/253	110/18870	0.00367327	0.0436434	0.0363231	Hippocampus	6	CLASP2/PPM1E/LIMCH1/DLC1/PHACTR1/TMEFF2
GO:0007272	ensheathment of neurons	7/253	147/18870	0.00372558	0.043893	0.0365308	Hippocampus	7	MBP/ANK2/DLG1/NTRK2/MOBP/CNTN1/BCAS1
GO:0008366	axon ensheathment	7/253	147/18870	0.00372558	0.043893	0.0365308	Hippocampus	7	MBP/ANK2/DLG1/NTRK2/MOBP/CNTN1/BCAS1
GO:0071347	cellular response to interleukin-1	6/253	111/18870	0.00384059	0.0447954	0.0372819	Hippocampus	6	ST18/IRAK2/PLCB1/IL1RAP/CCL3L3/CCL3
GO:0070509	calcium ion import	4/253	48/18870	0.00386608	0.0447954	0.0372819	Hippocampus	4	HOMER1/SLC24A2/CACNB2/CCL3
GO:1990089	response to nerve growth factor	4/253	48/18870	0.00386608	0.0447954	0.0372819	Hippocampus	4	MAGI2/GRIA1/NTRK2/SORT1
GO:2001222	regulation of neuron migration	4/253	48/18870	0.00386608	0.0447954	0.0372819	Hippocampus	4	NRG3/UNC5C/CTNNA2/PHACTR1
GO:0110053	regulation of actin filament organization	10/253	273/18870	0.00390983	0.0447986	0.0372845	Hippocampus	10	CLASP2/PPM1E/DLG1/DAAM2/LIMCH1/CTNNA2/DLC1/KANK1/TMEFF2/ADD3
GO:0032288	myelin assembly	3/253	24/18870	0.00391428	0.0447986	0.0372845	Hippocampus	3	ANK2/MOBP/CNTN1
GO:1903861	positive regulation of dendrite extension	3/253	24/18870	0.00391428	0.0447986	0.0372845	Hippocampus	3	SYT1/RIMS2/RIMS1
GO:0001505	regulation of neurotransmitter levels	8/253	188/18870	0.00393477	0.04485	0.0373273	Hippocampus	8	NRXN1/NLGN1/SYT1/CADPS/PPFIA2/RIMS2/SNAP25/RIMS1
GO:0007015	actin filament organization	14/253	464/18870	0.00412033	0.046775	0.0389294	Hippocampus	14	ELMO1/CLASP2/PPM1E/DLG1/DAAM2/LIMCH1/CTNNA2/DLC1/PHACTR1/KANK1/TMEFF2/ADD3/PPP1R9A/MYO1D
GO:0017157	regulation of exocytosis	8/253	190/18870	0.00419311	0.0474092	0.0394572	Hippocampus	8	STXBP5L/NLGN1/SYT1/CLASP2/CADPS/PPFIA2/RIMS2/RIMS1

## Sheet: Fig.5d
ID	Description	GeneRatio	BgRatio	pvalue	p.adjust	qvalue	geneID	Count	Group	Type	category	subcategory
hsa04724	Glutamatergic synapse	12/128	115/8642	1.12e-07	2.27e-05	1.95e-05	GRIK2/DLGAP1/HOMER1/GRIA2/GRM5/GRIA1/PLCB1/GRM7/KCNJ3/GRIN2B/GRIA4/GRIN2A	12	HIPPO	KEGG	Organismal Systems	Nervous system
hsa04514	Cell adhesion molecules	12/128	158/8642	3.5e-06	0.000176706	0.000151936	PTPRD/NRXN1/NCAM2/NLGN1/CNTNAP2/NEGR1/NRXN3/NCAM1/LRRC4C/IGSF11/CNTN1/CADM1	12	HIPPO	KEGG	Environmental Information Processing	Signaling molecules and interaction
hsa04728	Dopaminergic synapse	10/128	132/8642	2.42e-05	0.00081436	0.000700206	PPP2R2B/GRIA2/GRIA1/MAPK10/PLCB1/CREB5/KCNJ3/GRIN2B/GRIA4/GRIN2A	10	HIPPO	KEGG	Organismal Systems	Nervous system
hsa04723	Retrograde endocannabinoid signaling	10/128	148/8642	6.46e-05	0.00186549	0.00160399	GRIA2/GRM5/GRIA1/MAPK10/PLCB1/RIMS1/KCNJ3/GRIA4/GABRG2/GABRB2	10	HIPPO	KEGG	Organismal Systems	Nervous system
hsa04024	cAMP signaling pathway	11/128	225/8642	0.000489442	0.0105977	0.00911211	PDE4D/RYR2/GRIA2/PDE3B/GRIA1/PDE4B/MAPK10/CREB5/GRIN2B/GRIA4/GRIN2A	11	HIPPO	KEGG	Environmental Information Processing	Signal transduction
hsa04145	Phagosome	35/491	152/8642	5.06e-13	5.06e-11	4.05e-11	LAMP2/ATP6AP1/HLA-DRB5/ITGB2/FCGR3A/CD14/HLA-DRB1/HLA-A/HLA-DRA/C3/CORO1A/CYBA/HLA-B/TCIRG1/ACTB/HLA-DQB1/HLA-DMB/CTSS/HLA-C/NCF4/HLA-E/FCGR1A/CTSL/ITGAM/HLA-DPA1/ATP6V0B/TUBB/CALR/ATP6V1B2/M6PR/TLR2/HGS/STX7/MSR1/TUBA1B	35	PFC	KEGG	Cellular Processes	Transport and catabolism
hsa04142	Lysosome	24/491	132/8642	3.16e-07	1.05e-05	8.43e-06	LAMP2/IDS/ATP6AP1/AP1S2/NPC2/CD68/CTSH/CTSC/TCIRG1/CTSZ/PLA2G15/CTSS/LAPTM5/CTSL/AP1G2/ATP6V0B/LAPTM4A/ASAH1/GNS/CD63/GAA/M6PR/CTSB/MANBA	24	PFC	KEGG	Cellular Processes	Transport and catabolism
hsa04612	Antigen processing and presentation	22/491	78/8642	1.8e-10	1.35e-08	1.08e-08	HLA-DRB5/HLA-DRB1/HLA-A/HLA-DRA/HSPA1B/CD4/CD74/HLA-B/HLA-DQB1/HLA-DMB/CTSS/TAPBP/HLA-C/HLA-E/CTSL/HLA-DPA1/B2M/CALR/CIITA/HSPA1A/CTSB/HSP90AB1	22	PFC	KEGG	Organismal Systems	Immune system
hsa04666	Fc gamma R-mediated phagocytosis	17/491	97/8642	2.78e-05	0.000520414	0.000416331	WAS/FCGR3A/PIK3CD/SCIN/PTPRC/FCGR1A/MARCKS/VAV1/PLCG2/HCK/INPPL1/RPS6KB2/BIN1/PRKCD/CFL1/SYK/PIK3CA	17	PFC	KEGG	Organismal Systems	Immune system
hsa04062	Chemokine signaling pathway	21/491	192/8642	0.00288876	0.0184389	0.0147511	GRK3/WAS/GRK2/JAK3/PIK3CD/ADCY7/PIK3CG/PLCB2/CXCL16/VAV1/PLCG2/HCK/ARRB2/CX3CR1/DOCK2/PIK3R6/GNAI2/JAK2/GNG2/PRKCD/PIK3CA	21	PFC	KEGG	Organismal Systems	Immune system

## Sheet: Fig.5f
ID	Description	setSize	enrichmentScore	NES	pvalue	p.adjust	qvalue	rank	leading_edge	cluster	core_enrichment
hsa04723	Retrograde endocannabinoid signaling	10	0.394442	1.20038	0.250927	0.465538	0.445491	58	tags=50%, list=22%, signal=41%	Microglia(PCDH9high)	GRIA2/GRM5/GRIA1/PLCB1/MAPK10
hsa04724	Glutamatergic synapse	12	0.583917	1.91061	0.0050307	0.0553378	0.0529548	57	tags=67%, list=22%, signal=55%	Microglia(PCDH9high)	GRIK2/HOMER1/DLGAP1/GRIA2/GRM5/GRIA1/PLCB1/GRM7

## Sheet: Fig.5g
ID	Description	setSize	enrichmentScore	NES	pvalue	p.adjust	qvalue	rank	leading_edge	cluster	core_enrichment
hsa04612	Antigen processing and presentation	22	0.397707	1.412	0.106157	0.465366	0.448267	424	tags=73%,list=42%,signal=43%	Microglia	CD74/HLA-DRA/HLA-DRB1/HSPA1A/HLA-A/HSPA1B/B2M/CD4/HLA-B/HLA-E/CTSS/HLA-DRB5/HLA-DMB/HLA-C/TAPBP/CTSB
hsa04062	Chemokine signaling pathway	21	0.342743	1.21081	0.232238	0.602273	0.580144	351	tags=57%,list=35%,signal=38%	Microglia	GRK3/PLCG2/JAK3/DOCK2/GRK2/ARRB2/HCK/ADCY7/PIK3CD/CX3CR1/JAK2/VAV1
hsa04666	Fc gamma R-mediated phagocytosis	17	0.359359	1.19763	0.24644	0.602273	0.580144	351	tags=59%,list=35%,signal=39%	Microglia	SCIN/FCGR3A/PTPRC/PLCG2/HCK/BIN1/PIK3CD/MARCKS/FCGR1A/VAV1
hsa04142	Lysosome	24	0.219267	0.794178	0.725263	0.954062	0.919007	528	tags=62%,list=53%,signal=30%	Microglia	LAMP2/LAPTM5/CTSC/IDS/NPC2/CTSS/CTSH/ATP6V0B/ASAH1/ATP6AP1/CTSB/PLA2G15/CD68/CTSZ/MANBA
hsa04145	Phagosome	35	0.353751	1.3752	0.109756	0.465366	0.448267	396	tags=60%,list=40%,signal=38%	Microglia	LAMP2/C3/CD14/ACTB/ITGB2/HLA-DRA/CYBA/HLA-DRB1/FCGR3A/HLA-A/HLA-B/HLA-E/CORO1A/CTSS/ATP6V0B/HLA-DRB5/HLA-DMB/FCGR1A/HLA-C/MSR1/ATP6AP1
