# Supplementary material for: A brain cell atlas integrating single-cell transcriptomes across human brain regions
Source: Nat Med. 2024 Aug 2;30(9):2679–91. doi: 10.1038/s41591-024-03150-z (PMC11405287; doi:10.1038/s41591-024-03150-z)
Supplement: Supplementary file 9 — Statistical source data. [file 41591_2024_3150_MOESM9_ESM.xlsx]

## Sheet: Fig.6h-i
index	source	target	ligand	receptor	prob	pval	interaction_name	interaction_name_2	pathway_name	annotation	evidence	source.target	prob.original	group.names	dataset
2011	Astrocyte	Vascular leptomeningeal cell	LAMA1	ITGA1_ITGB1	0.190483	3	LAMA1_ITGA1_ITGB1	LAMA1 - (ITGA1+ITGB1)	LAMININ	ECM-Receptor	KEGG: hsa04512	Astrocyte -> Vascular leptomeningeal cell (Hippo)	0.00524856	Astrocyte -> Vascular leptomeningeal cell	Hippocampus
2012	Astrocyte	Endothelial	LAMA1	ITGA1_ITGB1	0.228728	3	LAMA1_ITGA1_ITGB1	LAMA1 - (ITGA1+ITGB1)	LAMININ	ECM-Receptor	KEGG: hsa04512	Astrocyte -> Endothelial (Hippo)	0.0126259	Astrocyte -> Endothelial	Hippocampus
2051	Astrocyte	Endothelial	LAMA1	ITGA6_ITGB1	0.231601	3	LAMA1_ITGA6_ITGB1	LAMA1 - (ITGA6+ITGB1)	LAMININ	ECM-Receptor	KEGG: hsa04512	Astrocyte -> Endothelial (Hippo)	0.0133297	Astrocyte -> Endothelial	Hippocampus
2466	Astrocyte	Astrocyte	LAMA1	ITGA6_ITGB4	0.170272	3	LAMA1_ITGA6_ITGB4	LAMA1 - (ITGA6+ITGB4)	LAMININ	ECM-Receptor	KEGG: hsa04512	Astrocyte -> Astrocyte (Hippo)	0.00281456	Astrocyte -> Astrocyte	Hippocampus
2071	Astrocyte	Vascular leptomeningeal cell	LAMA1	ITGA7_ITGB1	0.181811	3	LAMA1_ITGA7_ITGB1	LAMA1 - (ITGA7+ITGB1)	LAMININ	ECM-Receptor	KEGG: hsa04512	Astrocyte -> Vascular leptomeningeal cell (Hippo)	0.00408586	Astrocyte -> Vascular leptomeningeal cell	Hippocampus
2072	Astrocyte	Glutamatergic	LAMA1	ITGA7_ITGB1	0.170688	3	LAMA1_ITGA7_ITGB1	LAMA1 - (ITGA7+ITGB1)	LAMININ	ECM-Receptor	KEGG: hsa04512	Astrocyte -> Glutamatergic (Hippo)	0.00285515	Astrocyte -> Glutamatergic	Hippocampus
2185	Astrocyte	GABAergic	LAMA1	ITGA9_ITGB1	0.150254	3	LAMA1_ITGA9_ITGB1	LAMA1 - (ITGA9+ITGB1)	LAMININ	ECM-Receptor	KEGG: hsa04512	Astrocyte -> GABAergic (Hippo)	0.00128704	Astrocyte -> GABAergic	Hippocampus
2186	Astrocyte	Glutamatergic	LAMA1	ITGA9_ITGB1	0.177695	3	LAMA1_ITGA9_ITGB1	LAMA1 - (ITGA9+ITGB1)	LAMININ	ECM-Receptor	KEGG: hsa04512	Astrocyte -> Glutamatergic (Hippo)	0.00359712	Astrocyte -> Glutamatergic	Hippocampus
2241	Astrocyte	Microglia (PCDH9high)	LAMA1	ITGAV_ITGB8	0.180422	3	LAMA1_ITGAV_ITGB8	LAMA1 - (ITGAV+ITGB8)	LAMININ	ECM-Receptor	KEGG: hsa04512	Astrocyte -> Microglia (PCDH9high) (Hippo)	0.00391643	Astrocyte -> Microglia (PCDH9high)	Hippocampus
2242	Astrocyte	Oligodendrocyte precursor	LAMA1	ITGAV_ITGB8	0.194753	3	LAMA1_ITGAV_ITGB8	LAMA1 - (ITGAV+ITGB8)	LAMININ	ECM-Receptor	KEGG: hsa04512	Astrocyte -> Oligodendrocyte precursor (Hippo)	0.00588876	Astrocyte -> Oligodendrocyte precursor	Hippocampus
2243	Astrocyte	Newly formed oligodendrocyte	LAMA1	ITGAV_ITGB8	0.168788	3	LAMA1_ITGAV_ITGB8	LAMA1 - (ITGAV+ITGB8)	LAMININ	ECM-Receptor	KEGG: hsa04512	Astrocyte -> Newly formed oligodendrocyte (Hippo)	0.00267292	Astrocyte -> Newly formed oligodendrocyte	Hippocampus
2244	Astrocyte	Astrocyte	LAMA1	ITGAV_ITGB8	0.180989	3	LAMA1_ITGAV_ITGB8	LAMA1 - (ITGAV+ITGB8)	LAMININ	ECM-Receptor	KEGG: hsa04512	Astrocyte -> Astrocyte (Hippo)	0.00398511	Astrocyte -> Astrocyte	Hippocampus
2245	Astrocyte	Glutamatergic	LAMA1	ITGAV_ITGB8	0.163586	3	LAMA1_ITGAV_ITGB8	LAMA1 - (ITGAV+ITGB8)	LAMININ	ECM-Receptor	KEGG: hsa04512	Astrocyte -> Glutamatergic (Hippo)	0.00221388	Astrocyte -> Glutamatergic	Hippocampus
2513	Astrocyte	Astrocyte	LAMA1	CD44	0.171718	3	LAMA1_CD44	LAMA1 - CD44	LAMININ	ECM-Receptor	KEGG: hsa04512	Astrocyte -> Astrocyte (Hippo)	0.00295725	Astrocyte -> Astrocyte	Hippocampus
2569	Astrocyte	GABAergic	LAMA1	SV2A	0.174063	3	LAMA1_SV2A	LAMA1 - SV2A	LAMININ	ECM-Receptor	KEGG: hsa04512	Astrocyte -> GABAergic (Hippo)	0.00319855	Astrocyte -> GABAergic	Hippocampus
2570	Astrocyte	Glutamatergic	LAMA1	SV2A	0.162911	3	LAMA1_SV2A	LAMA1 - SV2A	LAMININ	ECM-Receptor	KEGG: hsa04512	Astrocyte -> Glutamatergic (Hippo)	0.00215853	Astrocyte -> Glutamatergic	Hippocampus
2609	Astrocyte	Glutamatergic	LAMA1	SV2B	0.215928	3	LAMA1_SV2B	LAMA1 - SV2B	LAMININ	ECM-Receptor	KEGG: hsa04512	Astrocyte -> Glutamatergic (Hippo)	0.00974334	Astrocyte -> Glutamatergic	Hippocampus
456	Oligodendrocyte	Vascular leptomeningeal cell	LAMA2	ITGA1_ITGB1	0.208115	3	LAMA2_ITGA1_ITGB1	LAMA2 - (ITGA1+ITGB1)	LAMININ	ECM-Receptor	KEGG: hsa04512	Oligodendrocyte -> Vascular leptomeningeal cell (CC)	0.00818838	Oligodendrocyte -> Vascular leptomeningeal cell	Prefrontal cortex
457	Vascular leptomeningeal cell	Vascular leptomeningeal cell	LAMA2	ITGA1_ITGB1	0.325389	3	LAMA2_ITGA1_ITGB1	LAMA2 - (ITGA1+ITGB1)	LAMININ	ECM-Receptor	KEGG: hsa04512	Vascular leptomeningeal cell -> Vascular leptomeningeal cell (CC)	0.046271	Vascular leptomeningeal cell -> Vascular leptomeningeal cell	Prefrontal cortex
458	Fibroblast	Vascular leptomeningeal cell	LAMA2	ITGA1_ITGB1	0.356621	3	LAMA2_ITGA1_ITGB1	LAMA2 - (ITGA1+ITGB1)	LAMININ	ECM-Receptor	KEGG: hsa04512	Fibroblast -> Vascular leptomeningeal cell (CC)	0.0605615	Fibroblast -> Vascular leptomeningeal cell	Prefrontal cortex
459	Endothelial	Vascular leptomeningeal cell	LAMA2	ITGA1_ITGB1	0.21109	3	LAMA2_ITGA1_ITGB1	LAMA2 - (ITGA1+ITGB1)	LAMININ	ECM-Receptor	KEGG: hsa04512	Endothelial -> Vascular leptomeningeal cell (CC)	0.0087621	Endothelial -> Vascular leptomeningeal cell	Prefrontal cortex
460	Glutamatergic	Vascular leptomeningeal cell	LAMA2	ITGA1_ITGB1	0.170328	3	LAMA2_ITGA1_ITGB1	LAMA2 - (ITGA1+ITGB1)	LAMININ	ECM-Receptor	KEGG: hsa04512	Glutamatergic -> Vascular leptomeningeal cell (CC)	0.00281998	Glutamatergic -> Vascular leptomeningeal cell	Prefrontal cortex
461	Oligodendrocyte	Endothelial	LAMA2	ITGA1_ITGB1	0.258392	3	LAMA2_ITGA1_ITGB1	LAMA2 - (ITGA1+ITGB1)	LAMININ	ECM-Receptor	KEGG: hsa04512	Oligodendrocyte -> Endothelial (CC)	0.0208566	Oligodendrocyte -> Endothelial	Prefrontal cortex
462	Vascular leptomeningeal cell	Endothelial	LAMA2	ITGA1_ITGB1	0.455375	3	LAMA2_ITGA1_ITGB1	LAMA2 - (ITGA1+ITGB1)	LAMININ	ECM-Receptor	KEGG: hsa04512	Vascular leptomeningeal cell -> Endothelial (CC)	0.111248	Vascular leptomeningeal cell -> Endothelial	Prefrontal cortex
463	Fibroblast	Endothelial	LAMA2	ITGA1_ITGB1	0.513433	3	LAMA2_ITGA1_ITGB1	LAMA2 - (ITGA1+ITGB1)	LAMININ	ECM-Receptor	KEGG: hsa04512	Fibroblast -> Endothelial (CC)	0.142606	Fibroblast -> Endothelial	Prefrontal cortex
464	Endothelial	Endothelial	LAMA2	ITGA1_ITGB1	0.262932	3	LAMA2_ITGA1_ITGB1	LAMA2 - (ITGA1+ITGB1)	LAMININ	ECM-Receptor	KEGG: hsa04512	Endothelial -> Endothelial (CC)	0.0222979	Endothelial -> Endothelial	Prefrontal cortex
465	Glutamatergic	Endothelial	LAMA2	ITGA1_ITGB1	0.202936	3	LAMA2_ITGA1_ITGB1	LAMA2 - (ITGA1+ITGB1)	LAMININ	ECM-Receptor	KEGG: hsa04512	Glutamatergic -> Endothelial (CC)	0.00724341	Glutamatergic -> Endothelial	Prefrontal cortex
2013	Microglia (PCDH9high)	Vascular leptomeningeal cell	LAMA2	ITGA1_ITGB1	0.210233	3	LAMA2_ITGA1_ITGB1	LAMA2 - (ITGA1+ITGB1)	LAMININ	ECM-Receptor	KEGG: hsa04512	Microglia (PCDH9high) -> Vascular leptomeningeal cell (Hippo)	0.00859464	Microglia (PCDH9high) -> Vascular leptomeningeal cell	Hippocampus
2014	Oligodendrocyte	Vascular leptomeningeal cell	LAMA2	ITGA1_ITGB1	0.212238	3	LAMA2_ITGA1_ITGB1	LAMA2 - (ITGA1+ITGB1)	LAMININ	ECM-Receptor	KEGG: hsa04512	Oligodendrocyte -> Vascular leptomeningeal cell (Hippo)	0.0089896	Oligodendrocyte -> Vascular leptomeningeal cell	Hippocampus
2015	Vascular leptomeningeal cell	Vascular leptomeningeal cell	LAMA2	ITGA1_ITGB1	0.310723	3	LAMA2_ITGA1_ITGB1	LAMA2 - (ITGA1+ITGB1)	LAMININ	ECM-Receptor	KEGG: hsa04512	Vascular leptomeningeal cell -> Vascular leptomeningeal cell (Hippo)	0.040023	Vascular leptomeningeal cell -> Vascular leptomeningeal cell	Hippocampus
2016	Fibroblast	Vascular leptomeningeal cell	LAMA2	ITGA1_ITGB1	0.376338	3	LAMA2_ITGA1_ITGB1	LAMA2 - (ITGA1+ITGB1)	LAMININ	ECM-Receptor	KEGG: hsa04512	Fibroblast -> Vascular leptomeningeal cell (Hippo)	0.0701451	Fibroblast -> Vascular leptomeningeal cell	Hippocampus
2017	Endothelial	Vascular leptomeningeal cell	LAMA2	ITGA1_ITGB1	0.214048	3	LAMA2_ITGA1_ITGB1	LAMA2 - (ITGA1+ITGB1)	LAMININ	ECM-Receptor	KEGG: hsa04512	Endothelial -> Vascular leptomeningeal cell (Hippo)	0.00935501	Endothelial -> Vascular leptomeningeal cell	Hippocampus
2018	Microglia (PCDH9high)	Endothelial	LAMA2	ITGA1_ITGB1	0.257497	3	LAMA2_ITGA1_ITGB1	LAMA2 - (ITGA1+ITGB1)	LAMININ	ECM-Receptor	KEGG: hsa04512	Microglia (PCDH9high) -> Endothelial (Hippo)	0.0205779	Microglia (PCDH9high) -> Endothelial	Hippocampus
2019	Oligodendrocyte	Endothelial	LAMA2	ITGA1_ITGB1	0.260473	3	LAMA2_ITGA1_ITGB1	LAMA2 - (ITGA1+ITGB1)	LAMININ	ECM-Receptor	KEGG: hsa04512	Oligodendrocyte -> Endothelial (Hippo)	0.0215116	Oligodendrocyte -> Endothelial	Hippocampus
2020	Vascular leptomeningeal cell	Endothelial	LAMA2	ITGA1_ITGB1	0.418677	3	LAMA2_ITGA1_ITGB1	LAMA2 - (ITGA1+ITGB1)	LAMININ	ECM-Receptor	KEGG: hsa04512	Vascular leptomeningeal cell -> Endothelial (Hippo)	0.0917696	Vascular leptomeningeal cell -> Endothelial	Hippocampus
2021	Fibroblast	Endothelial	LAMA2	ITGA1_ITGB1	0.535581	3	LAMA2_ITGA1_ITGB1	LAMA2 - (ITGA1+ITGB1)	LAMININ	ECM-Receptor	KEGG: hsa04512	Fibroblast -> Endothelial (Hippo)	0.154567	Fibroblast -> Endothelial	Hippocampus
2022	Endothelial	Endothelial	LAMA2	ITGA1_ITGB1	0.263169	3	LAMA2_ITGA1_ITGB1	LAMA2 - (ITGA1+ITGB1)	LAMININ	ECM-Receptor	KEGG: hsa04512	Endothelial -> Endothelial (Hippo)	0.0223745	Endothelial -> Endothelial	Hippocampus
492	Oligodendrocyte	Endothelial	LAMA2	ITGA6_ITGB1	0.252429	3	LAMA2_ITGA6_ITGB1	LAMA2 - (ITGA6+ITGB1)	LAMININ	ECM-Receptor	KEGG: hsa04512	Oligodendrocyte -> Endothelial (CC)	0.0190343	Oligodendrocyte -> Endothelial	Prefrontal cortex
493	Vascular leptomeningeal cell	Endothelial	LAMA2	ITGA6_ITGB1	0.438727	3	LAMA2_ITGA6_ITGB1	LAMA2 - (ITGA6+ITGB1)	LAMININ	ECM-Receptor	KEGG: hsa04512	Vascular leptomeningeal cell -> Endothelial (CC)	0.102354	Vascular leptomeningeal cell -> Endothelial	Prefrontal cortex
494	Fibroblast	Endothelial	LAMA2	ITGA6_ITGB1	0.493054	3	LAMA2_ITGA6_ITGB1	LAMA2 - (ITGA6+ITGB1)	LAMININ	ECM-Receptor	KEGG: hsa04512	Fibroblast -> Endothelial (CC)	0.131575	Fibroblast -> Endothelial	Prefrontal cortex
495	Endothelial	Endothelial	LAMA2	ITGA6_ITGB1	0.256768	3	LAMA2_ITGA6_ITGB1	LAMA2 - (ITGA6+ITGB1)	LAMININ	ECM-Receptor	KEGG: hsa04512	Endothelial -> Endothelial (CC)	0.0203523	Endothelial -> Endothelial	Prefrontal cortex
496	Glutamatergic	Endothelial	LAMA2	ITGA6_ITGB1	0.199191	3	LAMA2_ITGA6_ITGB1	LAMA2 - (ITGA6+ITGB1)	LAMININ	ECM-Receptor	KEGG: hsa04512	Glutamatergic -> Endothelial (CC)	0.00660251	Glutamatergic -> Endothelial	Prefrontal cortex
2052	Microglia (PCDH9high)	Endothelial	LAMA2	ITGA6_ITGB1	0.261114	3	LAMA2_ITGA6_ITGB1	LAMA2 - (ITGA6+ITGB1)	LAMININ	ECM-Receptor	KEGG: hsa04512	Microglia (PCDH9high) -> Endothelial (Hippo)	0.0217152	Microglia (PCDH9high) -> Endothelial	Hippocampus
2053	Oligodendrocyte	Endothelial	LAMA2	ITGA6_ITGB1	0.264171	3	LAMA2_ITGA6_ITGB1	LAMA2 - (ITGA6+ITGB1)	LAMININ	ECM-Receptor	KEGG: hsa04512	Oligodendrocyte -> Endothelial (Hippo)	0.0226993	Oligodendrocyte -> Endothelial	Hippocampus
2054	Vascular leptomeningeal cell	Endothelial	LAMA2	ITGA6_ITGB1	0.42759	3	LAMA2_ITGA6_ITGB1	LAMA2 - (ITGA6+ITGB1)	LAMININ	ECM-Receptor	KEGG: hsa04512	Vascular leptomeningeal cell -> Endothelial (Hippo)	0.0964542	Vascular leptomeningeal cell -> Endothelial	Hippocampus
2055	Fibroblast	Endothelial	LAMA2	ITGA6_ITGB1	0.549189	3	LAMA2_ITGA6_ITGB1	LAMA2 - (ITGA6+ITGB1)	LAMININ	ECM-Receptor	KEGG: hsa04512	Fibroblast -> Endothelial (Hippo)	0.161886	Fibroblast -> Endothelial	Hippocampus
2056	Endothelial	Endothelial	LAMA2	ITGA6_ITGB1	0.266941	3	LAMA2_ITGA6_ITGB1	LAMA2 - (ITGA6+ITGB1)	LAMININ	ECM-Receptor	KEGG: hsa04512	Endothelial -> Endothelial (Hippo)	0.0236087	Endothelial -> Endothelial	Hippocampus
685	Oligodendrocyte	Astrocyte	LAMA2	ITGA6_ITGB4	0.192316	3	LAMA2_ITGA6_ITGB4	LAMA2 - (ITGA6+ITGB4)	LAMININ	ECM-Receptor	KEGG: hsa04512	Oligodendrocyte -> Astrocyte (CC)	0.0055178	Oligodendrocyte -> Astrocyte	Prefrontal cortex
686	Vascular leptomeningeal cell	Astrocyte	LAMA2	ITGA6_ITGB4	0.289404	3	LAMA2_ITGA6_ITGB4	LAMA2 - (ITGA6+ITGB4)	LAMININ	ECM-Receptor	KEGG: hsa04512	Vascular leptomeningeal cell -> Astrocyte (CC)	0.0315755	Vascular leptomeningeal cell -> Astrocyte	Prefrontal cortex
687	Fibroblast	Astrocyte	LAMA2	ITGA6_ITGB4	0.314321	3	LAMA2_ITGA6_ITGB4	LAMA2 - (ITGA6+ITGB4)	LAMININ	ECM-Receptor	KEGG: hsa04512	Fibroblast -> Astrocyte (CC)	0.0415249	Fibroblast -> Astrocyte	Prefrontal cortex
688	Endothelial	Astrocyte	LAMA2	ITGA6_ITGB4	0.194861	3	LAMA2_ITGA6_ITGB4	LAMA2 - (ITGA6+ITGB4)	LAMININ	ECM-Receptor	KEGG: hsa04512	Endothelial -> Astrocyte (CC)	0.00590552	Endothelial -> Astrocyte	Prefrontal cortex
689	Glutamatergic	Astrocyte	LAMA2	ITGA6_ITGB4	0.159553	3	LAMA2_ITGA6_ITGB4	LAMA2 - (ITGA6+ITGB4)	LAMININ	ECM-Receptor	KEGG: hsa04512	Glutamatergic -> Astrocyte (CC)	0.00189692	Glutamatergic -> Astrocyte	Prefrontal cortex
2467	Microglia (PCDH9high)	Astrocyte	LAMA2	ITGA6_ITGB4	0.185936	3	LAMA2_ITGA6_ITGB4	LAMA2 - (ITGA6+ITGB4)	LAMININ	ECM-Receptor	KEGG: hsa04512	Microglia (PCDH9high) -> Astrocyte (Hippo)	0.0046161	Microglia (PCDH9high) -> Astrocyte	Hippocampus
2468	Oligodendrocyte	Astrocyte	LAMA2	ITGA6_ITGB4	0.187509	3	LAMA2_ITGA6_ITGB4	LAMA2 - (ITGA6+ITGB4)	LAMININ	ECM-Receptor	KEGG: hsa04512	Oligodendrocyte -> Astrocyte (Hippo)	0.00482913	Oligodendrocyte -> Astrocyte	Hippocampus
2469	Vascular leptomeningeal cell	Astrocyte	LAMA2	ITGA6_ITGB4	0.261431	3	LAMA2_ITGA6_ITGB4	LAMA2 - (ITGA6+ITGB4)	LAMININ	ECM-Receptor	KEGG: hsa04512	Vascular leptomeningeal cell -> Astrocyte (Hippo)	0.0218161	Vascular leptomeningeal cell -> Astrocyte	Hippocampus
2470	Fibroblast	Astrocyte	LAMA2	ITGA6_ITGB4	0.307729	3	LAMA2_ITGA6_ITGB4	LAMA2 - (ITGA6+ITGB4)	LAMININ	ECM-Receptor	KEGG: hsa04512	Fibroblast -> Astrocyte (Hippo)	0.0387891	Fibroblast -> Astrocyte	Hippocampus
2471	Endothelial	Astrocyte	LAMA2	ITGA6_ITGB4	0.188926	3	LAMA2_ITGA6_ITGB4	LAMA2 - (ITGA6+ITGB4)	LAMININ	ECM-Receptor	KEGG: hsa04512	Endothelial -> Astrocyte (Hippo)	0.00502627	Endothelial -> Astrocyte	Hippocampus
510	Oligodendrocyte	Vascular leptomeningeal cell	LAMA2	ITGA7_ITGB1	0.199951	3	LAMA2_ITGA7_ITGB1	LAMA2 - (ITGA7+ITGB1)	LAMININ	ECM-Receptor	KEGG: hsa04512	Oligodendrocyte -> Vascular leptomeningeal cell (CC)	0.00672965	Oligodendrocyte -> Vascular leptomeningeal cell	Prefrontal cortex
511	Vascular leptomeningeal cell	Vascular leptomeningeal cell	LAMA2	ITGA7_ITGB1	0.306507	3	LAMA2_ITGA7_ITGB1	LAMA2 - (ITGA7+ITGB1)	LAMININ	ECM-Receptor	KEGG: hsa04512	Vascular leptomeningeal cell -> Vascular leptomeningeal cell (CC)	0.0382899	Vascular leptomeningeal cell -> Vascular leptomeningeal cell	Prefrontal cortex
512	Fibroblast	Vascular leptomeningeal cell	LAMA2	ITGA7_ITGB1	0.334354	3	LAMA2_ITGA7_ITGB1	LAMA2 - (ITGA7+ITGB1)	LAMININ	ECM-Receptor	KEGG: hsa04512	Fibroblast -> Vascular leptomeningeal cell (CC)	0.0502453	Fibroblast -> Vascular leptomeningeal cell	Prefrontal cortex
513	Endothelial	Vascular leptomeningeal cell	LAMA2	ITGA7_ITGB1	0.2027	3	LAMA2_ITGA7_ITGB1	LAMA2 - (ITGA7+ITGB1)	LAMININ	ECM-Receptor	KEGG: hsa04512	Endothelial -> Vascular leptomeningeal cell (CC)	0.0072019	Endothelial -> Vascular leptomeningeal cell	Prefrontal cortex
514	Glutamatergic	Vascular leptomeningeal cell	LAMA2	ITGA7_ITGB1	0.164794	3	LAMA2_ITGA7_ITGB1	LAMA2 - (ITGA7+ITGB1)	LAMININ	ECM-Receptor	KEGG: hsa04512	Glutamatergic -> Vascular leptomeningeal cell (CC)	0.00231538	Glutamatergic -> Vascular leptomeningeal cell	Prefrontal cortex
2073	Microglia (PCDH9high)	Vascular leptomeningeal cell	LAMA2	ITGA7_ITGB1	0.199749	3	LAMA2_ITGA7_ITGB1	LAMA2 - (ITGA7+ITGB1)	LAMININ	ECM-Receptor	KEGG: hsa04512	Microglia (PCDH9high) -> Vascular leptomeningeal cell (Hippo)	0.00669568	Microglia (PCDH9high) -> Vascular leptomeningeal cell	Hippocampus
2074	Oligodendrocyte	Vascular leptomeningeal cell	LAMA2	ITGA7_ITGB1	0.201561	3	LAMA2_ITGA7_ITGB1	LAMA2 - (ITGA7+ITGB1)	LAMININ	ECM-Receptor	KEGG: hsa04512	Oligodendrocyte -> Vascular leptomeningeal cell (Hippo)	0.00700399	Oligodendrocyte -> Vascular leptomeningeal cell	Hippocampus
2075	Vascular leptomeningeal cell	Vascular leptomeningeal cell	LAMA2	ITGA7_ITGB1	0.288938	3	LAMA2_ITGA7_ITGB1	LAMA2 - (ITGA7+ITGB1)	LAMININ	ECM-Receptor	KEGG: hsa04512	Vascular leptomeningeal cell -> Vascular leptomeningeal cell (Hippo)	0.0314	Vascular leptomeningeal cell -> Vascular leptomeningeal cell	Hippocampus
2076	Fibroblast	Vascular leptomeningeal cell	LAMA2	ITGA7_ITGB1	0.345656	3	LAMA2_ITGA7_ITGB1	LAMA2 - (ITGA7+ITGB1)	LAMININ	ECM-Receptor	KEGG: hsa04512	Fibroblast -> Vascular leptomeningeal cell (Hippo)	0.0554068	Fibroblast -> Vascular leptomeningeal cell	Hippocampus
2077	Endothelial	Vascular leptomeningeal cell	LAMA2	ITGA7_ITGB1	0.203196	3	LAMA2_ITGA7_ITGB1	LAMA2 - (ITGA7+ITGB1)	LAMININ	ECM-Receptor	KEGG: hsa04512	Endothelial -> Vascular leptomeningeal cell (Hippo)	0.00728927	Endothelial -> Vascular leptomeningeal cell	Hippocampus
2078	Microglia (PCDH9high)	Glutamatergic	LAMA2	ITGA7_ITGB1	0.186431	3	LAMA2_ITGA7_ITGB1	LAMA2 - (ITGA7+ITGB1)	LAMININ	ECM-Receptor	KEGG: hsa04512	Microglia (PCDH9high) -> Glutamatergic (Hippo)	0.00468256	Microglia (PCDH9high) -> Glutamatergic	Hippocampus
2079	Oligodendrocyte	Glutamatergic	LAMA2	ITGA7_ITGB1	0.188012	3	LAMA2_ITGA7_ITGB1	LAMA2 - (ITGA7+ITGB1)	LAMININ	ECM-Receptor	KEGG: hsa04512	Oligodendrocyte -> Glutamatergic (Hippo)	0.00489863	Oligodendrocyte -> Glutamatergic	Hippocampus
2080	Vascular leptomeningeal cell	Glutamatergic	LAMA2	ITGA7_ITGB1	0.262394	3	LAMA2_ITGA7_ITGB1	LAMA2 - (ITGA7+ITGB1)	LAMININ	ECM-Receptor	KEGG: hsa04512	Vascular leptomeningeal cell -> Glutamatergic (Hippo)	0.0221247	Vascular leptomeningeal cell -> Glutamatergic	Hippocampus
2081	Fibroblast	Glutamatergic	LAMA2	ITGA7_ITGB1	0.309041	3	LAMA2_ITGA7_ITGB1	LAMA2 - (ITGA7+ITGB1)	LAMININ	ECM-Receptor	KEGG: hsa04512	Fibroblast -> Glutamatergic (Hippo)	0.0393281	Fibroblast -> Glutamatergic	Hippocampus
2082	Endothelial	Glutamatergic	LAMA2	ITGA7_ITGB1	0.189437	3	LAMA2_ITGA7_ITGB1	LAMA2 - (ITGA7+ITGB1)	LAMININ	ECM-Receptor	KEGG: hsa04512	Endothelial -> Glutamatergic (Hippo)	0.0050986	Endothelial -> Glutamatergic	Hippocampus
2187	Microglia (PCDH9high)	GABAergic	LAMA2	ITGA9_ITGB1	0.162346	3	LAMA2_ITGA9_ITGB1	LAMA2 - (ITGA9+ITGB1)	LAMININ	ECM-Receptor	KEGG: hsa04512	Microglia (PCDH9high) -> GABAergic (Hippo)	0.00211293	Microglia (PCDH9high) -> GABAergic	Hippocampus
2188	Oligodendrocyte	GABAergic	LAMA2	ITGA9_ITGB1	0.163547	3	LAMA2_ITGA9_ITGB1	LAMA2 - (ITGA9+ITGB1)	LAMININ	ECM-Receptor	KEGG: hsa04512	Oligodendrocyte -> GABAergic (Hippo)	0.00221069	Oligodendrocyte -> GABAergic	Hippocampus
2189	Vascular leptomeningeal cell	GABAergic	LAMA2	ITGA9_ITGB1	0.217525	3	LAMA2_ITGA9_ITGB1	LAMA2 - (ITGA9+ITGB1)	LAMININ	ECM-Receptor	KEGG: hsa04512	Vascular leptomeningeal cell -> GABAergic (Hippo)	0.0100803	Vascular leptomeningeal cell -> GABAergic	Hippocampus
2190	Fibroblast	GABAergic	LAMA2	ITGA9_ITGB1	0.249234	3	LAMA2_ITGA9_ITGB1	LAMA2 - (ITGA9+ITGB1)	LAMININ	ECM-Receptor	KEGG: hsa04512	Fibroblast -> GABAergic (Hippo)	0.0180917	Fibroblast -> GABAergic	Hippocampus
2191	Endothelial	GABAergic	LAMA2	ITGA9_ITGB1	0.164627	3	LAMA2_ITGA9_ITGB1	LAMA2 - (ITGA9+ITGB1)	LAMININ	ECM-Receptor	KEGG: hsa04512	Endothelial -> GABAergic (Hippo)	0.00230119	Endothelial -> GABAergic	Hippocampus
2192	Microglia (PCDH9high)	Glutamatergic	LAMA2	ITGA9_ITGB1	0.194804	3	LAMA2_ITGA9_ITGB1	LAMA2 - (ITGA9+ITGB1)	LAMININ	ECM-Receptor	KEGG: hsa04512	Microglia (PCDH9high) -> Glutamatergic (Hippo)	0.00589661	Microglia (PCDH9high) -> Glutamatergic	Hippocampus
2193	Oligodendrocyte	Glutamatergic	LAMA2	ITGA9_ITGB1	0.196528	3	LAMA2_ITGA9_ITGB1	LAMA2 - (ITGA9+ITGB1)	LAMININ	ECM-Receptor	KEGG: hsa04512	Oligodendrocyte -> Glutamatergic (Hippo)	0.00616835	Oligodendrocyte -> Glutamatergic	Hippocampus
2194	Vascular leptomeningeal cell	Glutamatergic	LAMA2	ITGA9_ITGB1	0.278935	3	LAMA2_ITGA9_ITGB1	LAMA2 - (ITGA9+ITGB1)	LAMININ	ECM-Receptor	KEGG: hsa04512	Vascular leptomeningeal cell -> Glutamatergic (Hippo)	0.027735	Vascular leptomeningeal cell -> Glutamatergic	Hippocampus
2195	Fibroblast	Glutamatergic	LAMA2	ITGA9_ITGB1	0.331755	3	LAMA2_ITGA9_ITGB1	LAMA2 - (ITGA9+ITGB1)	LAMININ	ECM-Receptor	KEGG: hsa04512	Fibroblast -> Glutamatergic (Hippo)	0.0490817	Fibroblast -> Glutamatergic	Hippocampus
2196	Endothelial	Glutamatergic	LAMA2	ITGA9_ITGB1	0.198084	3	LAMA2_ITGA9_ITGB1	LAMA2 - (ITGA9+ITGB1)	LAMININ	ECM-Receptor	KEGG: hsa04512	Endothelial -> Glutamatergic (Hippo)	0.00641982	Endothelial -> Glutamatergic	Hippocampus
565	Oligodendrocyte	Oligodendrocyte precursor	LAMA2	ITGAV_ITGB8	0.218786	3	LAMA2_ITGAV_ITGB8	LAMA2 - (ITGAV+ITGB8)	LAMININ	ECM-Receptor	KEGG: hsa04512	Oligodendrocyte -> Oligodendrocyte precursor (CC)	0.010351	Oligodendrocyte -> Oligodendrocyte precursor	Prefrontal cortex
566	Vascular leptomeningeal cell	Oligodendrocyte precursor	LAMA2	ITGAV_ITGB8	0.351005	3	LAMA2_ITGAV_ITGB8	LAMA2 - (ITGAV+ITGB8)	LAMININ	ECM-Receptor	KEGG: hsa04512	Vascular leptomeningeal cell -> Oligodendrocyte precursor (CC)	0.0579046	Vascular leptomeningeal cell -> Oligodendrocyte precursor	Prefrontal cortex
567	Fibroblast	Oligodendrocyte precursor	LAMA2	ITGAV_ITGB8	0.387061	3	LAMA2_ITGAV_ITGB8	LAMA2 - (ITGAV+ITGB8)	LAMININ	ECM-Receptor	KEGG: hsa04512	Fibroblast -> Oligodendrocyte precursor (CC)	0.0755036	Fibroblast -> Oligodendrocyte precursor	Prefrontal cortex
568	Endothelial	Oligodendrocyte precursor	LAMA2	ITGAV_ITGB8	0.222069	3	LAMA2_ITGAV_ITGB8	LAMA2 - (ITGAV+ITGB8)	LAMININ	ECM-Receptor	KEGG: hsa04512	Endothelial -> Oligodendrocyte precursor (CC)	0.0110746	Endothelial -> Oligodendrocyte precursor	Prefrontal cortex
569	Glutamatergic	Oligodendrocyte precursor	LAMA2	ITGAV_ITGB8	0.177455	3	LAMA2_ITGAV_ITGB8	LAMA2 - (ITGAV+ITGB8)	LAMININ	ECM-Receptor	KEGG: hsa04512	Glutamatergic -> Oligodendrocyte precursor (CC)	0.00356988	Glutamatergic -> Oligodendrocyte precursor	Prefrontal cortex
570	Oligodendrocyte	Newly formed oligodendrocyte	LAMA2	ITGAV_ITGB8	0.187298	3	LAMA2_ITGAV_ITGB8	LAMA2 - (ITGAV+ITGB8)	LAMININ	ECM-Receptor	KEGG: hsa04512	Oligodendrocyte -> Newly formed oligodendrocyte (CC)	0.00480023	Oligodendrocyte -> Newly formed oligodendrocyte	Prefrontal cortex
571	Vascular leptomeningeal cell	Newly formed oligodendrocyte	LAMA2	ITGAV_ITGB8	0.278453	3	LAMA2_ITGAV_ITGB8	LAMA2 - (ITGAV+ITGB8)	LAMININ	ECM-Receptor	KEGG: hsa04512	Vascular leptomeningeal cell -> Newly formed oligodendrocyte (CC)	0.0275631	Vascular leptomeningeal cell -> Newly formed oligodendrocyte	Prefrontal cortex
572	Fibroblast	Newly formed oligodendrocyte	LAMA2	ITGAV_ITGB8	0.301563	3	LAMA2_ITGAV_ITGB8	LAMA2 - (ITGAV+ITGB8)	LAMININ	ECM-Receptor	KEGG: hsa04512	Fibroblast -> Newly formed oligodendrocyte (CC)	0.0362957	Fibroblast -> Newly formed oligodendrocyte	Prefrontal cortex
573	Endothelial	Newly formed oligodendrocyte	LAMA2	ITGAV_ITGB8	0.189713	3	LAMA2_ITGAV_ITGB8	LAMA2 - (ITGAV+ITGB8)	LAMININ	ECM-Receptor	KEGG: hsa04512	Endothelial -> Newly formed oligodendrocyte (CC)	0.00513779	Endothelial -> Newly formed oligodendrocyte	Prefrontal cortex
574	Glutamatergic	Newly formed oligodendrocyte	LAMA2	ITGAV_ITGB8	0.156072	3	LAMA2_ITGAV_ITGB8	LAMA2 - (ITGAV+ITGB8)	LAMININ	ECM-Receptor	KEGG: hsa04512	Glutamatergic -> Newly formed oligodendrocyte (CC)	0.00164945	Glutamatergic -> Newly formed oligodendrocyte	Prefrontal cortex
575	Oligodendrocyte	Astrocyte	LAMA2	ITGAV_ITGB8	0.203719	3	LAMA2_ITGAV_ITGB8	LAMA2 - (ITGAV+ITGB8)	LAMININ	ECM-Receptor	KEGG: hsa04512	Oligodendrocyte -> Astrocyte (CC)	0.00738192	Oligodendrocyte -> Astrocyte	Prefrontal cortex
576	Vascular leptomeningeal cell	Astrocyte	LAMA2	ITGAV_ITGB8	0.315146	3	LAMA2_ITGAV_ITGB8	LAMA2 - (ITGAV+ITGB8)	LAMININ	ECM-Receptor	KEGG: hsa04512	Vascular leptomeningeal cell -> Astrocyte (CC)	0.0418722	Vascular leptomeningeal cell -> Astrocyte	Prefrontal cortex
577	Fibroblast	Astrocyte	LAMA2	ITGAV_ITGB8	0.344523	3	LAMA2_ITGAV_ITGB8	LAMA2 - (ITGAV+ITGB8)	LAMININ	ECM-Receptor	KEGG: hsa04512	Fibroblast -> Astrocyte (CC)	0.0548823	Fibroblast -> Astrocyte	Prefrontal cortex
578	Endothelial	Astrocyte	LAMA2	ITGAV_ITGB8	0.206571	3	LAMA2_ITGAV_ITGB8	LAMA2 - (ITGAV+ITGB8)	LAMININ	ECM-Receptor	KEGG: hsa04512	Endothelial -> Astrocyte (CC)	0.00789958	Endothelial -> Astrocyte	Prefrontal cortex
579	Glutamatergic	Astrocyte	LAMA2	ITGAV_ITGB8	0.167357	3	LAMA2_ITGAV_ITGB8	LAMA2 - (ITGAV+ITGB8)	LAMININ	ECM-Receptor	KEGG: hsa04512	Glutamatergic -> Astrocyte (CC)	0.00254089	Glutamatergic -> Astrocyte	Prefrontal cortex
2246	Microglia (PCDH9high)	Microglia (PCDH9high)	LAMA2	ITGAV_ITGB8	0.198077	3	LAMA2_ITGAV_ITGB8	LAMA2 - (ITGAV+ITGB8)	LAMININ	ECM-Receptor	KEGG: hsa04512	Microglia (PCDH9high) -> Microglia (PCDH9high) (Hippo)	0.00641872	Microglia (PCDH9high) -> Microglia (PCDH9high)	Hippocampus
2247	Oligodendrocyte	Microglia (PCDH9high)	LAMA2	ITGAV_ITGB8	0.19986	3	LAMA2_ITGAV_ITGB8	LAMA2 - (ITGAV+ITGB8)	LAMININ	ECM-Receptor	KEGG: hsa04512	Oligodendrocyte -> Microglia (PCDH9high) (Hippo)	0.00671437	Oligodendrocyte -> Microglia (PCDH9high)	Hippocampus
2248	Vascular leptomeningeal cell	Microglia (PCDH9high)	LAMA2	ITGAV_ITGB8	0.285538	3	LAMA2_ITGAV_ITGB8	LAMA2 - (ITGAV+ITGB8)	LAMININ	ECM-Receptor	KEGG: hsa04512	Vascular leptomeningeal cell -> Microglia (PCDH9high) (Hippo)	0.0301321	Vascular leptomeningeal cell -> Microglia (PCDH9high)	Hippocampus
2249	Fibroblast	Microglia (PCDH9high)	LAMA2	ITGAV_ITGB8	0.340917	3	LAMA2_ITGAV_ITGB8	LAMA2 - (ITGAV+ITGB8)	LAMININ	ECM-Receptor	KEGG: hsa04512	Fibroblast -> Microglia (PCDH9high) (Hippo)	0.0532229	Fibroblast -> Microglia (PCDH9high)	Hippocampus
2250	Endothelial	Microglia (PCDH9high)	LAMA2	ITGAV_ITGB8	0.201468	3	LAMA2_ITGAV_ITGB8	LAMA2 - (ITGAV+ITGB8)	LAMININ	ECM-Receptor	KEGG: hsa04512	Endothelial -> Microglia (PCDH9high) (Hippo)	0.00698794	Endothelial -> Microglia (PCDH9high)	Hippocampus
2251	Microglia (PCDH9high)	Oligodendrocyte precursor	LAMA2	ITGAV_ITGB8	0.215427	3	LAMA2_ITGAV_ITGB8	LAMA2 - (ITGAV+ITGB8)	LAMININ	ECM-Receptor	KEGG: hsa04512	Microglia (PCDH9high) -> Oligodendrocyte precursor (Hippo)	0.00963902	Microglia (PCDH9high) -> Oligodendrocyte precursor	Hippocampus
2252	Oligodendrocyte	Oligodendrocyte precursor	LAMA2	ITGAV_ITGB8	0.217531	3	LAMA2_ITGAV_ITGB8	LAMA2 - (ITGAV+ITGB8)	LAMININ	ECM-Receptor	KEGG: hsa04512	Oligodendrocyte -> Oligodendrocyte precursor (Hippo)	0.0100815	Oligodendrocyte -> Oligodendrocyte precursor	Hippocampus
2253	Vascular leptomeningeal cell	Oligodendrocyte precursor	LAMA2	ITGAV_ITGB8	0.321806	3	LAMA2_ITGAV_ITGB8	LAMA2 - (ITGAV+ITGB8)	LAMININ	ECM-Receptor	KEGG: hsa04512	Vascular leptomeningeal cell -> Oligodendrocyte precursor (Hippo)	0.0447142	Vascular leptomeningeal cell -> Oligodendrocyte precursor	Hippocampus
2254	Fibroblast	Oligodendrocyte precursor	LAMA2	ITGAV_ITGB8	0.392153	3	LAMA2_ITGAV_ITGB8	LAMA2 - (ITGAV+ITGB8)	LAMININ	ECM-Receptor	KEGG: hsa04512	Fibroblast -> Oligodendrocyte precursor (Hippo)	0.0780798	Fibroblast -> Oligodendrocyte precursor	Hippocampus
2255	Endothelial	Oligodendrocyte precursor	LAMA2	ITGAV_ITGB8	0.21943	3	LAMA2_ITGAV_ITGB8	LAMA2 - (ITGAV+ITGB8)	LAMININ	ECM-Receptor	KEGG: hsa04512	Endothelial -> Oligodendrocyte precursor (Hippo)	0.0104908	Endothelial -> Oligodendrocyte precursor	Hippocampus
2256	Microglia (PCDH9high)	Newly formed oligodendrocyte	LAMA2	ITGAV_ITGB8	0.184171	3	LAMA2_ITGAV_ITGB8	LAMA2 - (ITGAV+ITGB8)	LAMININ	ECM-Receptor	KEGG: hsa04512	Microglia (PCDH9high) -> Newly formed oligodendrocyte (Hippo)	0.0043842	Microglia (PCDH9high) -> Newly formed oligodendrocyte	Hippocampus
2257	Oligodendrocyte	Newly formed oligodendrocyte	LAMA2	ITGAV_ITGB8	0.185714	3	LAMA2_ITGAV_ITGB8	LAMA2 - (ITGAV+ITGB8)	LAMININ	ECM-Receptor	KEGG: hsa04512	Oligodendrocyte -> Newly formed oligodendrocyte (Hippo)	0.00458657	Oligodendrocyte -> Newly formed oligodendrocyte	Hippocampus
2258	Vascular leptomeningeal cell	Newly formed oligodendrocyte	LAMA2	ITGAV_ITGB8	0.258013	3	LAMA2_ITGAV_ITGB8	LAMA2 - (ITGAV+ITGB8)	LAMININ	ECM-Receptor	KEGG: hsa04512	Vascular leptomeningeal cell -> Newly formed oligodendrocyte (Hippo)	0.0207381	Vascular leptomeningeal cell -> Newly formed oligodendrocyte	Hippocampus
2259	Fibroblast	Newly formed oligodendrocyte	LAMA2	ITGAV_ITGB8	0.303082	3	LAMA2_ITGAV_ITGB8	LAMA2 - (ITGAV+ITGB8)	LAMININ	ECM-Receptor	KEGG: hsa04512	Fibroblast -> Newly formed oligodendrocyte (Hippo)	0.036904	Fibroblast -> Newly formed oligodendrocyte	Hippocampus
2260	Endothelial	Newly formed oligodendrocyte	LAMA2	ITGAV_ITGB8	0.187105	3	LAMA2_ITGAV_ITGB8	LAMA2 - (ITGAV+ITGB8)	LAMININ	ECM-Receptor	KEGG: hsa04512	Endothelial -> Newly formed oligodendrocyte (Hippo)	0.00477386	Endothelial -> Newly formed oligodendrocyte	Hippocampus
2261	Microglia (PCDH9high)	Astrocyte	LAMA2	ITGAV_ITGB8	0.19876	3	LAMA2_ITGAV_ITGB8	LAMA2 - (ITGAV+ITGB8)	LAMININ	ECM-Receptor	KEGG: hsa04512	Microglia (PCDH9high) -> Astrocyte (Hippo)	0.00653101	Microglia (PCDH9high) -> Astrocyte	Hippocampus
2262	Oligodendrocyte	Astrocyte	LAMA2	ITGAV_ITGB8	0.200555	3	LAMA2_ITGAV_ITGB8	LAMA2 - (ITGAV+ITGB8)	LAMININ	ECM-Receptor	KEGG: hsa04512	Oligodendrocyte -> Astrocyte (Hippo)	0.00683178	Oligodendrocyte -> Astrocyte	Hippocampus
2263	Vascular leptomeningeal cell	Astrocyte	LAMA2	ITGAV_ITGB8	0.286924	3	LAMA2_ITGAV_ITGB8	LAMA2 - (ITGAV+ITGB8)	LAMININ	ECM-Receptor	KEGG: hsa04512	Vascular leptomeningeal cell -> Astrocyte (Hippo)	0.0306465	Vascular leptomeningeal cell -> Astrocyte	Hippocampus
2264	Fibroblast	Astrocyte	LAMA2	ITGAV_ITGB8	0.342848	3	LAMA2_ITGAV_ITGB8	LAMA2 - (ITGAV+ITGB8)	LAMININ	ECM-Receptor	KEGG: hsa04512	Fibroblast -> Astrocyte (Hippo)	0.0541094	Fibroblast -> Astrocyte	Hippocampus
2265	Endothelial	Astrocyte	LAMA2	ITGAV_ITGB8	0.202174	3	LAMA2_ITGAV_ITGB8	LAMA2 - (ITGAV+ITGB8)	LAMININ	ECM-Receptor	KEGG: hsa04512	Endothelial -> Astrocyte (Hippo)	0.00711011	Endothelial -> Astrocyte	Hippocampus
2266	Microglia (PCDH9high)	Glutamatergic	LAMA2	ITGAV_ITGB8	0.178003	3	LAMA2_ITGAV_ITGB8	LAMA2 - (ITGAV+ITGB8)	LAMININ	ECM-Receptor	KEGG: hsa04512	Microglia (PCDH9high) -> Glutamatergic (Hippo)	0.00363234	Microglia (PCDH9high) -> Glutamatergic	Hippocampus
2267	Oligodendrocyte	Glutamatergic	LAMA2	ITGAV_ITGB8	0.179446	3	LAMA2_ITGAV_ITGB8	LAMA2 - (ITGAV+ITGB8)	LAMININ	ECM-Receptor	KEGG: hsa04512	Oligodendrocyte -> Glutamatergic (Hippo)	0.00380014	Oligodendrocyte -> Glutamatergic	Hippocampus
2268	Vascular leptomeningeal cell	Glutamatergic	LAMA2	ITGAV_ITGB8	0.246239	3	LAMA2_ITGAV_ITGB8	LAMA2 - (ITGAV+ITGB8)	LAMININ	ECM-Receptor	KEGG: hsa04512	Vascular leptomeningeal cell -> Glutamatergic (Hippo)	0.0172302	Vascular leptomeningeal cell -> Glutamatergic	Hippocampus
2269	Fibroblast	Glutamatergic	LAMA2	ITGAV_ITGB8	0.287196	3	LAMA2_ITGAV_ITGB8	LAMA2 - (ITGAV+ITGB8)	LAMININ	ECM-Receptor	KEGG: hsa04512	Fibroblast -> Glutamatergic (Hippo)	0.0307475	Fibroblast -> Glutamatergic	Hippocampus
2270	Endothelial	Glutamatergic	LAMA2	ITGAV_ITGB8	0.180745	3	LAMA2_ITGAV_ITGB8	LAMA2 - (ITGAV+ITGB8)	LAMININ	ECM-Receptor	KEGG: hsa04512	Endothelial -> Glutamatergic (Hippo)	0.00395545	Endothelial -> Glutamatergic	Hippocampus
2514	Microglia (PCDH9high)	Astrocyte	LAMA2	CD44	0.187658	3	LAMA2_CD44	LAMA2 - CD44	LAMININ	ECM-Receptor	KEGG: hsa04512	Microglia (PCDH9high) -> Astrocyte (Hippo)	0.00484969	Microglia (PCDH9high) -> Astrocyte	Hippocampus
2515	Oligodendrocyte	Astrocyte	LAMA2	CD44	0.18926	3	LAMA2_CD44	LAMA2 - CD44	LAMININ	ECM-Receptor	KEGG: hsa04512	Oligodendrocyte -> Astrocyte (Hippo)	0.00507343	Oligodendrocyte -> Astrocyte	Hippocampus
2516	Vascular leptomeningeal cell	Astrocyte	LAMA2	CD44	0.264787	3	LAMA2_CD44	LAMA2 - CD44	LAMININ	ECM-Receptor	KEGG: hsa04512	Vascular leptomeningeal cell -> Astrocyte (Hippo)	0.0229	Vascular leptomeningeal cell -> Astrocyte	Hippocampus
2517	Fibroblast	Astrocyte	LAMA2	CD44	0.312306	3	LAMA2_CD44	LAMA2 - CD44	LAMININ	ECM-Receptor	KEGG: hsa04512	Fibroblast -> Astrocyte (Hippo)	0.0406812	Fibroblast -> Astrocyte	Hippocampus
2518	Endothelial	Astrocyte	LAMA2	CD44	0.190704	3	LAMA2_CD44	LAMA2 - CD44	LAMININ	ECM-Receptor	KEGG: hsa04512	Endothelial -> Astrocyte (Hippo)	0.0052805	Endothelial -> Astrocyte	Hippocampus
881	Oligodendrocyte	Newly formed oligodendrocyte	LAMA2	DAG1	0.17935	3	LAMA2_DAG1	LAMA2 - DAG1	LAMININ	ECM-Receptor	KEGG: hsa04512	Oligodendrocyte -> Newly formed oligodendrocyte (CC)	0.00378882	Oligodendrocyte -> Newly formed oligodendrocyte	Prefrontal cortex
882	Vascular leptomeningeal cell	Newly formed oligodendrocyte	LAMA2	DAG1	0.261571	3	LAMA2_DAG1	LAMA2 - DAG1	LAMININ	ECM-Receptor	KEGG: hsa04512	Vascular leptomeningeal cell -> Newly formed oligodendrocyte (CC)	0.0218609	Vascular leptomeningeal cell -> Newly formed oligodendrocyte	Prefrontal cortex
883	Fibroblast	Newly formed oligodendrocyte	LAMA2	DAG1	0.28201	3	LAMA2_DAG1	LAMA2 - DAG1	LAMININ	ECM-Receptor	KEGG: hsa04512	Fibroblast -> Newly formed oligodendrocyte (CC)	0.0288405	Fibroblast -> Newly formed oligodendrocyte	Prefrontal cortex
884	Endothelial	Newly formed oligodendrocyte	LAMA2	DAG1	0.181565	3	LAMA2_DAG1	LAMA2 - DAG1	LAMININ	ECM-Receptor	KEGG: hsa04512	Endothelial -> Newly formed oligodendrocyte (CC)	0.00405554	Endothelial -> Newly formed oligodendrocyte	Prefrontal cortex
885	Glutamatergic	Newly formed oligodendrocyte	LAMA2	DAG1	0.150498	3	LAMA2_DAG1	LAMA2 - DAG1	LAMININ	ECM-Receptor	KEGG: hsa04512	Glutamatergic -> Newly formed oligodendrocyte (CC)	0.00130104	Glutamatergic -> Newly formed oligodendrocyte	Prefrontal cortex
738	Oligodendrocyte	Newly formed oligodendrocyte	LAMA2	SV2A	0.174798	3	LAMA2_SV2A	LAMA2 - SV2A	LAMININ	ECM-Receptor	KEGG: hsa04512	Oligodendrocyte -> Newly formed oligodendrocyte (CC)	0.00327677	Oligodendrocyte -> Newly formed oligodendrocyte	Prefrontal cortex
739	Vascular leptomeningeal cell	Newly formed oligodendrocyte	LAMA2	SV2A	0.252156	3	LAMA2_SV2A	LAMA2 - SV2A	LAMININ	ECM-Receptor	KEGG: hsa04512	Vascular leptomeningeal cell -> Newly formed oligodendrocyte (CC)	0.0189529	Vascular leptomeningeal cell -> Newly formed oligodendrocyte	Prefrontal cortex
740	Fibroblast	Newly formed oligodendrocyte	LAMA2	SV2A	0.271167	3	LAMA2_SV2A	LAMA2 - SV2A	LAMININ	ECM-Receptor	KEGG: hsa04512	Fibroblast -> Newly formed oligodendrocyte (CC)	0.0250278	Fibroblast -> Newly formed oligodendrocyte	Prefrontal cortex
741	Endothelial	Newly formed oligodendrocyte	LAMA2	SV2A	0.176903	3	LAMA2_SV2A	LAMA2 - SV2A	LAMININ	ECM-Receptor	KEGG: hsa04512	Endothelial -> Newly formed oligodendrocyte (CC)	0.00350757	Endothelial -> Newly formed oligodendrocyte	Prefrontal cortex
742	Glutamatergic	Newly formed oligodendrocyte	LAMA2	SV2A	0.147273	3	LAMA2_SV2A	LAMA2 - SV2A	LAMININ	ECM-Receptor	KEGG: hsa04512	Glutamatergic -> Newly formed oligodendrocyte (CC)	0.00112483	Glutamatergic -> Newly formed oligodendrocyte	Prefrontal cortex
743	Oligodendrocyte	GABAergic	LAMA2	SV2A	0.242003	3	LAMA2_SV2A	LAMA2 - SV2A	LAMININ	ECM-Receptor	KEGG: hsa04512	Oligodendrocyte -> GABAergic (CC)	0.0160479	Oligodendrocyte -> GABAergic	Prefrontal cortex
744	Vascular leptomeningeal cell	GABAergic	LAMA2	SV2A	0.410413	3	LAMA2_SV2A	LAMA2 - SV2A	LAMININ	ECM-Receptor	KEGG: hsa04512	Vascular leptomeningeal cell -> GABAergic (CC)	0.0874601	Vascular leptomeningeal cell -> GABAergic	Prefrontal cortex
745	Fibroblast	GABAergic	LAMA2	SV2A	0.458573	3	LAMA2_SV2A	LAMA2 - SV2A	LAMININ	ECM-Receptor	KEGG: hsa04512	Fibroblast -> GABAergic (CC)	0.112965	Fibroblast -> GABAergic	Prefrontal cortex
746	Endothelial	GABAergic	LAMA2	SV2A	0.246002	3	LAMA2_SV2A	LAMA2 - SV2A	LAMININ	ECM-Receptor	KEGG: hsa04512	Endothelial -> GABAergic (CC)	0.0171627	Endothelial -> GABAergic	Prefrontal cortex
747	Glutamatergic	GABAergic	LAMA2	SV2A	0.192569	3	LAMA2_SV2A	LAMA2 - SV2A	LAMININ	ECM-Receptor	KEGG: hsa04512	Glutamatergic -> GABAergic (CC)	0.00555556	Glutamatergic -> GABAergic	Prefrontal cortex
748	Oligodendrocyte	Glutamatergic	LAMA2	SV2A	0.230533	3	LAMA2_SV2A	LAMA2 - SV2A	LAMININ	ECM-Receptor	KEGG: hsa04512	Oligodendrocyte -> Glutamatergic (CC)	0.0130656	Oligodendrocyte -> Glutamatergic	Prefrontal cortex
749	Vascular leptomeningeal cell	Glutamatergic	LAMA2	SV2A	0.380432	3	LAMA2_SV2A	LAMA2 - SV2A	LAMININ	ECM-Receptor	KEGG: hsa04512	Vascular leptomeningeal cell -> Glutamatergic (CC)	0.0721803	Vascular leptomeningeal cell -> Glutamatergic	Prefrontal cortex
750	Fibroblast	Glutamatergic	LAMA2	SV2A	0.422333	3	LAMA2_SV2A	LAMA2 - SV2A	LAMININ	ECM-Receptor	KEGG: hsa04512	Fibroblast -> Glutamatergic (CC)	0.0936866	Fibroblast -> Glutamatergic	Prefrontal cortex
751	Endothelial	Glutamatergic	LAMA2	SV2A	0.23417	3	LAMA2_SV2A	LAMA2 - SV2A	LAMININ	ECM-Receptor	KEGG: hsa04512	Endothelial -> Glutamatergic (CC)	0.0139762	Endothelial -> Glutamatergic	Prefrontal cortex
752	Glutamatergic	Glutamatergic	LAMA2	SV2A	0.185167	3	LAMA2_SV2A	LAMA2 - SV2A	LAMININ	ECM-Receptor	KEGG: hsa04512	Glutamatergic -> Glutamatergic (CC)	0.00451418	Glutamatergic -> Glutamatergic	Prefrontal cortex
753	Oligodendrocyte	Glutamatergic(Pyr)	LAMA2	SV2A	0.225789	3	LAMA2_SV2A	LAMA2 - SV2A	LAMININ	ECM-Receptor	KEGG: hsa04512	Oligodendrocyte -> Glutamatergic(Pyr) (CC)	0.0119274	Oligodendrocyte -> Glutamatergic(Pyr)	Prefrontal cortex
754	Vascular leptomeningeal cell	Glutamatergic(Pyr)	LAMA2	SV2A	0.368392	3	LAMA2_SV2A	LAMA2 - SV2A	LAMININ	ECM-Receptor	KEGG: hsa04512	Vascular leptomeningeal cell -> Glutamatergic(Pyr) (CC)	0.0662381	Vascular leptomeningeal cell -> Glutamatergic(Pyr)	Prefrontal cortex
755	Fibroblast	Glutamatergic(Pyr)	LAMA2	SV2A	0.407863	3	LAMA2_SV2A	LAMA2 - SV2A	LAMININ	ECM-Receptor	KEGG: hsa04512	Fibroblast -> Glutamatergic(Pyr) (CC)	0.0861383	Fibroblast -> Glutamatergic(Pyr)	Prefrontal cortex
756	Endothelial	Glutamatergic(Pyr)	LAMA2	SV2A	0.229281	3	LAMA2_SV2A	LAMA2 - SV2A	LAMININ	ECM-Receptor	KEGG: hsa04512	Endothelial -> Glutamatergic(Pyr) (CC)	0.0127597	Endothelial -> Glutamatergic(Pyr)	Prefrontal cortex
757	Glutamatergic	Glutamatergic(Pyr)	LAMA2	SV2A	0.182069	3	LAMA2_SV2A	LAMA2 - SV2A	LAMININ	ECM-Receptor	KEGG: hsa04512	Glutamatergic -> Glutamatergic(Pyr) (CC)	0.00411783	Glutamatergic -> Glutamatergic(Pyr)	Prefrontal cortex
2571	Microglia (PCDH9high)	GABAergic	LAMA2	SV2A	0.190456	3	LAMA2_SV2A	LAMA2 - SV2A	LAMININ	ECM-Receptor	KEGG: hsa04512	Microglia (PCDH9high) -> GABAergic (Hippo)	0.00524459	Microglia (PCDH9high) -> GABAergic	Hippocampus
2572	Oligodendrocyte	GABAergic	LAMA2	SV2A	0.192105	3	LAMA2_SV2A	LAMA2 - SV2A	LAMININ	ECM-Receptor	KEGG: hsa04512	Oligodendrocyte -> GABAergic (Hippo)	0.00548645	Oligodendrocyte -> GABAergic	Hippocampus
2573	Vascular leptomeningeal cell	GABAergic	LAMA2	SV2A	0.270284	3	LAMA2_SV2A	LAMA2 - SV2A	LAMININ	ECM-Receptor	KEGG: hsa04512	Vascular leptomeningeal cell -> GABAergic (Hippo)	0.0247282	Vascular leptomeningeal cell -> GABAergic	Hippocampus
2574	Fibroblast	GABAergic	LAMA2	SV2A	0.319833	3	LAMA2_SV2A	LAMA2 - SV2A	LAMININ	ECM-Receptor	KEGG: hsa04512	Fibroblast -> GABAergic (Hippo)	0.0438652	Fibroblast -> GABAergic	Hippocampus
2575	Endothelial	GABAergic	LAMA2	SV2A	0.193593	3	LAMA2_SV2A	LAMA2 - SV2A	LAMININ	ECM-Receptor	KEGG: hsa04512	Endothelial -> GABAergic (Hippo)	0.00571028	Endothelial -> GABAergic	Hippocampus
2576	Microglia (PCDH9high)	Glutamatergic	LAMA2	SV2A	0.177206	3	LAMA2_SV2A	LAMA2 - SV2A	LAMININ	ECM-Receptor	KEGG: hsa04512	Microglia (PCDH9high) -> Glutamatergic (Hippo)	0.00354166	Microglia (PCDH9high) -> Glutamatergic	Hippocampus
2577	Oligodendrocyte	Glutamatergic	LAMA2	SV2A	0.178635	3	LAMA2_SV2A	LAMA2 - SV2A	LAMININ	ECM-Receptor	KEGG: hsa04512	Oligodendrocyte -> Glutamatergic (Hippo)	0.00370528	Oligodendrocyte -> Glutamatergic	Hippocampus
2578	Vascular leptomeningeal cell	Glutamatergic	LAMA2	SV2A	0.244736	3	LAMA2_SV2A	LAMA2 - SV2A	LAMININ	ECM-Receptor	KEGG: hsa04512	Vascular leptomeningeal cell -> Glutamatergic (Hippo)	0.0168058	Vascular leptomeningeal cell -> Glutamatergic	Hippocampus
2579	Fibroblast	Glutamatergic	LAMA2	SV2A	0.285181	3	LAMA2_SV2A	LAMA2 - SV2A	LAMININ	ECM-Receptor	KEGG: hsa04512	Fibroblast -> Glutamatergic (Hippo)	0.0300003	Fibroblast -> Glutamatergic	Hippocampus
2580	Endothelial	Glutamatergic	LAMA2	SV2A	0.179923	3	LAMA2_SV2A	LAMA2 - SV2A	LAMININ	ECM-Receptor	KEGG: hsa04512	Endothelial -> Glutamatergic (Hippo)	0.00385673	Endothelial -> Glutamatergic	Hippocampus
810	Oligodendrocyte	Glutamatergic	LAMA2	SV2B	0.277306	3	LAMA2_SV2B	LAMA2 - SV2B	LAMININ	ECM-Receptor	KEGG: hsa04512	Oligodendrocyte -> Glutamatergic (CC)	0.0271568	Oligodendrocyte -> Glutamatergic	Prefrontal cortex
811	Vascular leptomeningeal cell	Glutamatergic	LAMA2	SV2B	0.510324	3	LAMA2_SV2B	LAMA2 - SV2B	LAMININ	ECM-Receptor	KEGG: hsa04512	Vascular leptomeningeal cell -> Glutamatergic (CC)	0.140923	Vascular leptomeningeal cell -> Glutamatergic	Prefrontal cortex
812	Fibroblast	Glutamatergic	LAMA2	SV2B	0.581197	3	LAMA2_SV2B	LAMA2 - SV2B	LAMININ	ECM-Receptor	KEGG: hsa04512	Fibroblast -> Glutamatergic (CC)	0.178961	Fibroblast -> Glutamatergic	Prefrontal cortex
813	Endothelial	Glutamatergic	LAMA2	SV2B	0.282506	3	LAMA2_SV2B	LAMA2 - SV2B	LAMININ	ECM-Receptor	KEGG: hsa04512	Endothelial -> Glutamatergic (CC)	0.0290207	Endothelial -> Glutamatergic	Prefrontal cortex
814	Glutamatergic	Glutamatergic	LAMA2	SV2B	0.214616	3	LAMA2_SV2B	LAMA2 - SV2B	LAMININ	ECM-Receptor	KEGG: hsa04512	Glutamatergic -> Glutamatergic (CC)	0.00947124	Glutamatergic -> Glutamatergic	Prefrontal cortex
815	Oligodendrocyte	Glutamatergic(Pyr)	LAMA2	SV2B	0.217043	3	LAMA2_SV2B	LAMA2 - SV2B	LAMININ	ECM-Receptor	KEGG: hsa04512	Oligodendrocyte -> Glutamatergic(Pyr) (CC)	0.00997792	Oligodendrocyte -> Glutamatergic(Pyr)	Prefrontal cortex
816	Vascular leptomeningeal cell	Glutamatergic(Pyr)	LAMA2	SV2B	0.346748	3	LAMA2_SV2B	LAMA2 - SV2B	LAMININ	ECM-Receptor	KEGG: hsa04512	Vascular leptomeningeal cell -> Glutamatergic(Pyr) (CC)	0.0559141	Vascular leptomeningeal cell -> Glutamatergic(Pyr)	Prefrontal cortex
817	Fibroblast	Glutamatergic(Pyr)	LAMA2	SV2B	0.381984	3	LAMA2_SV2B	LAMA2 - SV2B	LAMININ	ECM-Receptor	KEGG: hsa04512	Fibroblast -> Glutamatergic(Pyr) (CC)	0.072955	Fibroblast -> Glutamatergic(Pyr)	Prefrontal cortex
818	Endothelial	Glutamatergic(Pyr)	LAMA2	SV2B	0.220275	3	LAMA2_SV2B	LAMA2 - SV2B	LAMININ	ECM-Receptor	KEGG: hsa04512	Endothelial -> Glutamatergic(Pyr) (CC)	0.0106757	Endothelial -> Glutamatergic(Pyr)	Prefrontal cortex
819	Glutamatergic	Glutamatergic(Pyr)	LAMA2	SV2B	0.176299	3	LAMA2_SV2B	LAMA2 - SV2B	LAMININ	ECM-Receptor	KEGG: hsa04512	Glutamatergic -> Glutamatergic(Pyr) (CC)	0.00344035	Glutamatergic -> Glutamatergic(Pyr)	Prefrontal cortex
2610	Microglia (PCDH9high)	Glutamatergic	LAMA2	SV2B	0.241496	3	LAMA2_SV2B	LAMA2 - SV2B	LAMININ	ECM-Receptor	KEGG: hsa04512	Microglia (PCDH9high) -> Glutamatergic (Hippo)	0.0159091	Microglia (PCDH9high) -> Glutamatergic	Hippocampus
2611	Oligodendrocyte	Glutamatergic	LAMA2	SV2B	0.244124	3	LAMA2_SV2B	LAMA2 - SV2B	LAMININ	ECM-Receptor	KEGG: hsa04512	Oligodendrocyte -> Glutamatergic (Hippo)	0.0166346	Oligodendrocyte -> Glutamatergic	Hippocampus
2612	Vascular leptomeningeal cell	Glutamatergic	LAMA2	SV2B	0.380348	3	LAMA2_SV2B	LAMA2 - SV2B	LAMININ	ECM-Receptor	KEGG: hsa04512	Vascular leptomeningeal cell -> Glutamatergic (Hippo)	0.0721384	Vascular leptomeningeal cell -> Glutamatergic	Hippocampus
2613	Fibroblast	Glutamatergic	LAMA2	SV2B	0.477801	3	LAMA2_SV2B	LAMA2 - SV2B	LAMININ	ECM-Receptor	KEGG: hsa04512	Fibroblast -> Glutamatergic (Hippo)	0.123326	Fibroblast -> Glutamatergic	Hippocampus
2614	Endothelial	Glutamatergic	LAMA2	SV2B	0.246503	3	LAMA2_SV2B	LAMA2 - SV2B	LAMININ	ECM-Receptor	KEGG: hsa04512	Endothelial -> Glutamatergic (Hippo)	0.0173053	Endothelial -> Glutamatergic	Hippocampus
2023	Endothelial	Vascular leptomeningeal cell	LAMA3	ITGA1_ITGB1	0.180755	3	LAMA3_ITGA1_ITGB1	LAMA3 - (ITGA1+ITGB1)	LAMININ	ECM-Receptor	KEGG: hsa04512	Endothelial -> Vascular leptomeningeal cell (Hippo)	0.00395667	Endothelial -> Vascular leptomeningeal cell	Hippocampus
2024	Endothelial	Endothelial	LAMA3	ITGA1_ITGB1	0.214927	3	LAMA3_ITGA1_ITGB1	LAMA3 - (ITGA1+ITGB1)	LAMININ	ECM-Receptor	KEGG: hsa04512	Endothelial -> Endothelial (Hippo)	0.00953551	Endothelial -> Endothelial	Hippocampus
2057	Endothelial	Endothelial	LAMA3	ITGA6_ITGB1	0.217471	3	LAMA3_ITGA6_ITGB1	LAMA3 - (ITGA6+ITGB1)	LAMININ	ECM-Receptor	KEGG: hsa04512	Endothelial -> Endothelial (Hippo)	0.0100688	Endothelial -> Endothelial	Hippocampus
2472	Endothelial	Astrocyte	LAMA3	ITGA6_ITGB4	0.16244	3	LAMA3_ITGA6_ITGB4	LAMA3 - (ITGA6+ITGB4)	LAMININ	ECM-Receptor	KEGG: hsa04512	Endothelial -> Astrocyte (Hippo)	0.0021205	Endothelial -> Astrocyte	Hippocampus
2083	Endothelial	Vascular leptomeningeal cell	LAMA3	ITGA7_ITGB1	0.172919	3	LAMA3_ITGA7_ITGB1	LAMA3 - (ITGA7+ITGB1)	LAMININ	ECM-Receptor	KEGG: hsa04512	Endothelial -> Vascular leptomeningeal cell (Hippo)	0.00307927	Endothelial -> Vascular leptomeningeal cell	Hippocampus
2084	Endothelial	Glutamatergic	LAMA3	ITGA7_ITGB1	0.162819	3	LAMA3_ITGA7_ITGB1	LAMA3 - (ITGA7+ITGB1)	LAMININ	ECM-Receptor	KEGG: hsa04512	Endothelial -> Glutamatergic (Hippo)	0.0021511	Endothelial -> Glutamatergic	Hippocampus
2197	Endothelial	GABAergic	LAMA3	ITGA9_ITGB1	0.144114	3	LAMA3_ITGA9_ITGB1	LAMA3 - (ITGA9+ITGB1)	LAMININ	ECM-Receptor	KEGG: hsa04512	Endothelial -> GABAergic (Hippo)	0.000969296	Endothelial -> GABAergic	Hippocampus
2198	Endothelial	Glutamatergic	LAMA3	ITGA9_ITGB1	0.169188	3	LAMA3_ITGA9_ITGB1	LAMA3 - (ITGA9+ITGB1)	LAMININ	ECM-Receptor	KEGG: hsa04512	Endothelial -> Glutamatergic (Hippo)	0.00271061	Endothelial -> Glutamatergic	Hippocampus
2271	Endothelial	Microglia (PCDH9high)	LAMA3	ITGAV_ITGB8	0.17166	3	LAMA3_ITGAV_ITGB8	LAMA3 - (ITGAV+ITGB8)	LAMININ	ECM-Receptor	KEGG: hsa04512	Endothelial -> Microglia (PCDH9high) (Hippo)	0.00295145	Endothelial -> Microglia (PCDH9high)	Hippocampus
2272	Endothelial	Oligodendrocyte precursor	LAMA3	ITGAV_ITGB8	0.1846	3	LAMA3_ITGAV_ITGB8	LAMA3 - (ITGAV+ITGB8)	LAMININ	ECM-Receptor	KEGG: hsa04512	Endothelial -> Oligodendrocyte precursor (Hippo)	0.00443999	Endothelial -> Oligodendrocyte precursor	Hippocampus
2273	Endothelial	Newly formed oligodendrocyte	LAMA3	ITGAV_ITGB8	0.161088	3	LAMA3_ITGAV_ITGB8	LAMA3 - (ITGAV+ITGB8)	LAMININ	ECM-Receptor	KEGG: hsa04512	Endothelial -> Newly formed oligodendrocyte (Hippo)	0.00201371	Endothelial -> Newly formed oligodendrocyte	Hippocampus
2274	Endothelial	Astrocyte	LAMA3	ITGAV_ITGB8	0.172175	3	LAMA3_ITGAV_ITGB8	LAMA3 - (ITGAV+ITGB8)	LAMININ	ECM-Receptor	KEGG: hsa04512	Endothelial -> Astrocyte (Hippo)	0.00300327	Endothelial -> Astrocyte	Hippocampus
2275	Endothelial	Glutamatergic	LAMA3	ITGAV_ITGB8	0.15634	3	LAMA3_ITGAV_ITGB8	LAMA3 - (ITGAV+ITGB8)	LAMININ	ECM-Receptor	KEGG: hsa04512	Endothelial -> Glutamatergic (Hippo)	0.0016677	Endothelial -> Glutamatergic	Hippocampus
2519	Endothelial	Astrocyte	LAMA3	CD44	0.163757	3	LAMA3_CD44	LAMA3 - CD44	LAMININ	ECM-Receptor	KEGG: hsa04512	Endothelial -> Astrocyte (Hippo)	0.00222808	Endothelial -> Astrocyte	Hippocampus
2581	Endothelial	GABAergic	LAMA3	SV2A	0.165889	3	LAMA3_SV2A	LAMA3 - SV2A	LAMININ	ECM-Receptor	KEGG: hsa04512	Endothelial -> GABAergic (Hippo)	0.00241003	Endothelial -> GABAergic	Hippocampus
2582	Endothelial	Glutamatergic	LAMA3	SV2A	0.155723	3	LAMA3_SV2A	LAMA3 - SV2A	LAMININ	ECM-Receptor	KEGG: hsa04512	Endothelial -> Glutamatergic (Hippo)	0.00162598	Endothelial -> Glutamatergic	Hippocampus
2615	Endothelial	Glutamatergic	LAMA3	SV2B	0.203558	3	LAMA3_SV2B	LAMA3 - SV2B	LAMININ	ECM-Receptor	KEGG: hsa04512	Endothelial -> Glutamatergic (Hippo)	0.00735327	Endothelial -> Glutamatergic	Hippocampus
466	Oligodendrocyte precursor	Vascular leptomeningeal cell	LAMA4	ITGA1_ITGB1	0.186658	3	LAMA4_ITGA1_ITGB1	LAMA4 - (ITGA1+ITGB1)	LAMININ	ECM-Receptor	KEGG: hsa04512	Oligodendrocyte precursor -> Vascular leptomeningeal cell (CC)	0.00471315	Oligodendrocyte precursor -> Vascular leptomeningeal cell	Prefrontal cortex
467	Vascular leptomeningeal cell	Vascular leptomeningeal cell	LAMA4	ITGA1_ITGB1	0.205008	3	LAMA4_ITGA1_ITGB1	LAMA4 - (ITGA1+ITGB1)	LAMININ	ECM-Receptor	KEGG: hsa04512	Vascular leptomeningeal cell -> Vascular leptomeningeal cell (CC)	0.00761329	Vascular leptomeningeal cell -> Vascular leptomeningeal cell	Prefrontal cortex
468	Fibroblast	Vascular leptomeningeal cell	LAMA4	ITGA1_ITGB1	0.27266	3	LAMA4_ITGA1_ITGB1	LAMA4 - (ITGA1+ITGB1)	LAMININ	ECM-Receptor	KEGG: hsa04512	Fibroblast -> Vascular leptomeningeal cell (CC)	0.0255385	Fibroblast -> Vascular leptomeningeal cell	Prefrontal cortex
469	Endothelial	Vascular leptomeningeal cell	LAMA4	ITGA1_ITGB1	0.17691	3	LAMA4_ITGA1_ITGB1	LAMA4 - (ITGA1+ITGB1)	LAMININ	ECM-Receptor	KEGG: hsa04512	Endothelial -> Vascular leptomeningeal cell (CC)	0.00350837	Endothelial -> Vascular leptomeningeal cell	Prefrontal cortex
470	Oligodendrocyte precursor	Endothelial	LAMA4	ITGA1_ITGB1	0.226398	3	LAMA4_ITGA1_ITGB1	LAMA4 - (ITGA1+ITGB1)	LAMININ	ECM-Receptor	KEGG: hsa04512	Oligodendrocyte precursor -> Endothelial (CC)	0.0120703	Oligodendrocyte precursor -> Endothelial	Prefrontal cortex
471	Vascular leptomeningeal cell	Endothelial	LAMA4	ITGA1_ITGB1	0.253678	3	LAMA4_ITGA1_ITGB1	LAMA4 - (ITGA1+ITGB1)	LAMININ	ECM-Receptor	KEGG: hsa04512	Vascular leptomeningeal cell -> Endothelial (CC)	0.0194092	Vascular leptomeningeal cell -> Endothelial	Prefrontal cortex
472	Fibroblast	Endothelial	LAMA4	ITGA1_ITGB1	0.362408	3	LAMA4_ITGA1_ITGB1	LAMA4 - (ITGA1+ITGB1)	LAMININ	ECM-Receptor	KEGG: hsa04512	Fibroblast -> Endothelial (CC)	0.0633348	Fibroblast -> Endothelial	Prefrontal cortex
473	Endothelial	Endothelial	LAMA4	ITGA1_ITGB1	0.2123	3	LAMA4_ITGA1_ITGB1	LAMA4 - (ITGA1+ITGB1)	LAMININ	ECM-Receptor	KEGG: hsa04512	Endothelial -> Endothelial (CC)	0.00900186	Endothelial -> Endothelial	Prefrontal cortex
2025	Oligodendrocyte precursor	Vascular leptomeningeal cell	LAMA4	ITGA1_ITGB1	0.190668	3	LAMA4_ITGA1_ITGB1	LAMA4 - (ITGA1+ITGB1)	LAMININ	ECM-Receptor	KEGG: hsa04512	Oligodendrocyte precursor -> Vascular leptomeningeal cell (Hippo)	0.00527528	Oligodendrocyte precursor -> Vascular leptomeningeal cell	Hippocampus
2026	Vascular leptomeningeal cell	Vascular leptomeningeal cell	LAMA4	ITGA1_ITGB1	0.19992	3	LAMA4_ITGA1_ITGB1	LAMA4 - (ITGA1+ITGB1)	LAMININ	ECM-Receptor	KEGG: hsa04512	Vascular leptomeningeal cell -> Vascular leptomeningeal cell (Hippo)	0.00672452	Vascular leptomeningeal cell -> Vascular leptomeningeal cell	Hippocampus
2027	Fibroblast	Vascular leptomeningeal cell	LAMA4	ITGA1_ITGB1	0.273205	3	LAMA4_ITGA1_ITGB1	LAMA4 - (ITGA1+ITGB1)	LAMININ	ECM-Receptor	KEGG: hsa04512	Fibroblast -> Vascular leptomeningeal cell (Hippo)	0.0257261	Fibroblast -> Vascular leptomeningeal cell	Hippocampus
2028	Endothelial	Vascular leptomeningeal cell	LAMA4	ITGA1_ITGB1	0.189251	3	LAMA4_ITGA1_ITGB1	LAMA4 - (ITGA1+ITGB1)	LAMININ	ECM-Receptor	KEGG: hsa04512	Endothelial -> Vascular leptomeningeal cell (Hippo)	0.00507214	Endothelial -> Vascular leptomeningeal cell	Hippocampus
2029	Oligodendrocyte precursor	Endothelial	LAMA4	ITGA1_ITGB1	0.228992	3	LAMA4_ITGA1_ITGB1	LAMA4 - (ITGA1+ITGB1)	LAMININ	ECM-Receptor	KEGG: hsa04512	Oligodendrocyte precursor -> Endothelial (Hippo)	0.0126897	Oligodendrocyte precursor -> Endothelial	Hippocampus
2030	Vascular leptomeningeal cell	Endothelial	LAMA4	ITGA1_ITGB1	0.242349	3	LAMA4_ITGA1_ITGB1	LAMA4 - (ITGA1+ITGB1)	LAMININ	ECM-Receptor	KEGG: hsa04512	Vascular leptomeningeal cell -> Endothelial (Hippo)	0.0161427	Vascular leptomeningeal cell -> Endothelial	Hippocampus
2031	Fibroblast	Endothelial	LAMA4	ITGA1_ITGB1	0.355748	3	LAMA4_ITGA1_ITGB1	LAMA4 - (ITGA1+ITGB1)	LAMININ	ECM-Receptor	KEGG: hsa04512	Fibroblast -> Endothelial (Hippo)	0.060146	Fibroblast -> Endothelial	Hippocampus
2032	Endothelial	Endothelial	LAMA4	ITGA1_ITGB1	0.226966	3	LAMA4_ITGA1_ITGB1	LAMA4 - (ITGA1+ITGB1)	LAMININ	ECM-Receptor	KEGG: hsa04512	Endothelial -> Endothelial (Hippo)	0.0122045	Endothelial -> Endothelial	Hippocampus
497	Oligodendrocyte precursor	Endothelial	LAMA4	ITGA6_ITGB1	0.221768	3	LAMA4_ITGA6_ITGB1	LAMA4 - (ITGA6+ITGB1)	LAMININ	ECM-Receptor	KEGG: hsa04512	Oligodendrocyte precursor -> Endothelial (CC)	0.011007	Oligodendrocyte precursor -> Endothelial	Prefrontal cortex
498	Vascular leptomeningeal cell	Endothelial	LAMA4	ITGA6_ITGB1	0.24792	3	LAMA4_ITGA6_ITGB1	LAMA4 - (ITGA6+ITGB1)	LAMININ	ECM-Receptor	KEGG: hsa04512	Vascular leptomeningeal cell -> Endothelial (CC)	0.017711	Vascular leptomeningeal cell -> Endothelial	Prefrontal cortex
499	Fibroblast	Endothelial	LAMA4	ITGA6_ITGB1	0.351253	3	LAMA4_ITGA6_ITGB1	LAMA4 - (ITGA6+ITGB1)	LAMININ	ECM-Receptor	KEGG: hsa04512	Fibroblast -> Endothelial (CC)	0.058021	Fibroblast -> Endothelial	Prefrontal cortex
500	Endothelial	Endothelial	LAMA4	ITGA6_ITGB1	0.208211	3	LAMA4_ITGA6_ITGB1	LAMA4 - (ITGA6+ITGB1)	LAMININ	ECM-Receptor	KEGG: hsa04512	Endothelial -> Endothelial (CC)	0.00820666	Endothelial -> Endothelial	Prefrontal cortex
2058	Oligodendrocyte precursor	Endothelial	LAMA4	ITGA6_ITGB1	0.231872	3	LAMA4_ITGA6_ITGB1	LAMA4 - (ITGA6+ITGB1)	LAMININ	ECM-Receptor	KEGG: hsa04512	Oligodendrocyte precursor -> Endothelial (Hippo)	0.013397	Oligodendrocyte precursor -> Endothelial	Hippocampus
2059	Vascular leptomeningeal cell	Endothelial	LAMA4	ITGA6_ITGB1	0.245565	3	LAMA4_ITGA6_ITGB1	LAMA4 - (ITGA6+ITGB1)	LAMININ	ECM-Receptor	KEGG: hsa04512	Vascular leptomeningeal cell -> Endothelial (Hippo)	0.0170392	Vascular leptomeningeal cell -> Endothelial	Hippocampus
2060	Fibroblast	Endothelial	LAMA4	ITGA6_ITGB1	0.362396	3	LAMA4_ITGA6_ITGB1	LAMA4 - (ITGA6+ITGB1)	LAMININ	ECM-Receptor	KEGG: hsa04512	Fibroblast -> Endothelial (Hippo)	0.0633289	Fibroblast -> Endothelial	Hippocampus
2061	Endothelial	Endothelial	LAMA4	ITGA6_ITGB1	0.229796	3	LAMA4_ITGA6_ITGB1	LAMA4 - (ITGA6+ITGB1)	LAMININ	ECM-Receptor	KEGG: hsa04512	Endothelial -> Endothelial (Hippo)	0.0128852	Endothelial -> Endothelial	Hippocampus
690	Oligodendrocyte precursor	Astrocyte	LAMA4	ITGA6_ITGB4	0.173814	3	LAMA4_ITGA6_ITGB4	LAMA4 - (ITGA6+ITGB4)	LAMININ	ECM-Receptor	KEGG: hsa04512	Oligodendrocyte precursor -> Astrocyte (CC)	0.00317237	Oligodendrocyte precursor -> Astrocyte	Prefrontal cortex
691	Vascular leptomeningeal cell	Astrocyte	LAMA4	ITGA6_ITGB4	0.189653	3	LAMA4_ITGA6_ITGB4	LAMA4 - (ITGA6+ITGB4)	LAMININ	ECM-Receptor	KEGG: hsa04512	Vascular leptomeningeal cell -> Astrocyte (CC)	0.0051293	Vascular leptomeningeal cell -> Astrocyte	Prefrontal cortex
692	Fibroblast	Astrocyte	LAMA4	ITGA6_ITGB4	0.246513	3	LAMA4_ITGA6_ITGB4	LAMA4 - (ITGA6+ITGB4)	LAMININ	ECM-Receptor	KEGG: hsa04512	Fibroblast -> Astrocyte (CC)	0.017308	Fibroblast -> Astrocyte	Prefrontal cortex
693	Endothelial	Astrocyte	LAMA4	ITGA6_ITGB4	0.16532	3	LAMA4_ITGA6_ITGB4	LAMA4 - (ITGA6+ITGB4)	LAMININ	ECM-Receptor	KEGG: hsa04512	Endothelial -> Astrocyte (CC)	0.00236051	Endothelial -> Astrocyte	Prefrontal cortex
2473	Oligodendrocyte precursor	Astrocyte	LAMA4	ITGA6_ITGB4	0.17042	3	LAMA4_ITGA6_ITGB4	LAMA4 - (ITGA6+ITGB4)	LAMININ	ECM-Receptor	KEGG: hsa04512	Oligodendrocyte precursor -> Astrocyte (Hippo)	0.00282892	Oligodendrocyte precursor -> Astrocyte	Hippocampus
2474	Vascular leptomeningeal cell	Astrocyte	LAMA4	ITGA6_ITGB4	0.177795	3	LAMA4_ITGA6_ITGB4	LAMA4 - (ITGA6+ITGB4)	LAMININ	ECM-Receptor	KEGG: hsa04512	Vascular leptomeningeal cell -> Astrocyte (Hippo)	0.00360853	Vascular leptomeningeal cell -> Astrocyte	Hippocampus
2475	Fibroblast	Astrocyte	LAMA4	ITGA6_ITGB4	0.233983	3	LAMA4_ITGA6_ITGB4	LAMA4 - (ITGA6+ITGB4)	LAMININ	ECM-Receptor	KEGG: hsa04512	Fibroblast -> Astrocyte (Hippo)	0.0139287	Fibroblast -> Astrocyte	Hippocampus
2476	Endothelial	Astrocyte	LAMA4	ITGA6_ITGB4	0.169284	3	LAMA4_ITGA6_ITGB4	LAMA4 - (ITGA6+ITGB4)	LAMININ	ECM-Receptor	KEGG: hsa04512	Endothelial -> Astrocyte (Hippo)	0.00271973	Endothelial -> Astrocyte	Hippocampus
515	Oligodendrocyte precursor	Vascular leptomeningeal cell	LAMA4	ITGA7_ITGB1	0.180043	3	LAMA4_ITGA7_ITGB1	LAMA4 - (ITGA7+ITGB1)	LAMININ	ECM-Receptor	KEGG: hsa04512	Oligodendrocyte precursor -> Vascular leptomeningeal cell (CC)	0.00387111	Oligodendrocyte precursor -> Vascular leptomeningeal cell	Prefrontal cortex
516	Vascular leptomeningeal cell	Vascular leptomeningeal cell	LAMA4	ITGA7_ITGB1	0.197077	3	LAMA4_ITGA7_ITGB1	LAMA4 - (ITGA7+ITGB1)	LAMININ	ECM-Receptor	KEGG: hsa04512	Vascular leptomeningeal cell -> Vascular leptomeningeal cell (CC)	0.00625636	Vascular leptomeningeal cell -> Vascular leptomeningeal cell	Prefrontal cortex
517	Fibroblast	Vascular leptomeningeal cell	LAMA4	ITGA7_ITGB1	0.259024	3	LAMA4_ITGA7_ITGB1	LAMA4 - (ITGA7+ITGB1)	LAMININ	ECM-Receptor	KEGG: hsa04512	Fibroblast -> Vascular leptomeningeal cell (CC)	0.0210545	Fibroblast -> Vascular leptomeningeal cell	Prefrontal cortex
518	Endothelial	Vascular leptomeningeal cell	LAMA4	ITGA7_ITGB1	0.170951	3	LAMA4_ITGA7_ITGB1	LAMA4 - (ITGA7+ITGB1)	LAMININ	ECM-Receptor	KEGG: hsa04512	Endothelial -> Vascular leptomeningeal cell (CC)	0.00288094	Endothelial -> Vascular leptomeningeal cell	Prefrontal cortex
2085	Oligodendrocyte precursor	Vascular leptomeningeal cell	LAMA4	ITGA7_ITGB1	0.181979	3	LAMA4_ITGA7_ITGB1	LAMA4 - (ITGA7+ITGB1)	LAMININ	ECM-Receptor	KEGG: hsa04512	Oligodendrocyte precursor -> Vascular leptomeningeal cell (Hippo)	0.00410668	Oligodendrocyte precursor -> Vascular leptomeningeal cell	Hippocampus
2086	Vascular leptomeningeal cell	Vascular leptomeningeal cell	LAMA4	ITGA7_ITGB1	0.1904	3	LAMA4_ITGA7_ITGB1	LAMA4 - (ITGA7+ITGB1)	LAMININ	ECM-Receptor	KEGG: hsa04512	Vascular leptomeningeal cell -> Vascular leptomeningeal cell (Hippo)	0.00523657	Vascular leptomeningeal cell -> Vascular leptomeningeal cell	Hippocampus
2087	Fibroblast	Vascular leptomeningeal cell	LAMA4	ITGA7_ITGB1	0.25601	3	LAMA4_ITGA7_ITGB1	LAMA4 - (ITGA7+ITGB1)	LAMININ	ECM-Receptor	KEGG: hsa04512	Fibroblast -> Vascular leptomeningeal cell (Hippo)	0.0201188	Fibroblast -> Vascular leptomeningeal cell	Hippocampus
2088	Endothelial	Vascular leptomeningeal cell	LAMA4	ITGA7_ITGB1	0.180686	3	LAMA4_ITGA7_ITGB1	LAMA4 - (ITGA7+ITGB1)	LAMININ	ECM-Receptor	KEGG: hsa04512	Endothelial -> Vascular leptomeningeal cell (Hippo)	0.00394836	Endothelial -> Vascular leptomeningeal cell	Hippocampus
2089	Oligodendrocyte precursor	Glutamatergic	LAMA4	ITGA7_ITGB1	0.170837	3	LAMA4_ITGA7_ITGB1	LAMA4 - (ITGA7+ITGB1)	LAMININ	ECM-Receptor	KEGG: hsa04512	Oligodendrocyte precursor -> Glutamatergic (Hippo)	0.00286972	Oligodendrocyte precursor -> Glutamatergic	Hippocampus
2090	Vascular leptomeningeal cell	Glutamatergic	LAMA4	ITGA7_ITGB1	0.178248	3	LAMA4_ITGA7_ITGB1	LAMA4 - (ITGA7+ITGB1)	LAMININ	ECM-Receptor	KEGG: hsa04512	Vascular leptomeningeal cell -> Glutamatergic (Hippo)	0.00366053	Vascular leptomeningeal cell -> Glutamatergic	Hippocampus
2091	Fibroblast	Glutamatergic	LAMA4	ITGA7_ITGB1	0.234761	3	LAMA4_ITGA7_ITGB1	LAMA4 - (ITGA7+ITGB1)	LAMININ	ECM-Receptor	KEGG: hsa04512	Fibroblast -> Glutamatergic (Hippo)	0.0141273	Fibroblast -> Glutamatergic	Hippocampus
2092	Endothelial	Glutamatergic	LAMA4	ITGA7_ITGB1	0.169696	3	LAMA4_ITGA7_ITGB1	LAMA4 - (ITGA7+ITGB1)	LAMININ	ECM-Receptor	KEGG: hsa04512	Endothelial -> Glutamatergic (Hippo)	0.00275896	Endothelial -> Glutamatergic	Hippocampus
2199	Oligodendrocyte precursor	GABAergic	LAMA4	ITGA9_ITGB1	0.150369	3	LAMA4_ITGA9_ITGB1	LAMA4 - (ITGA9+ITGB1)	LAMININ	ECM-Receptor	KEGG: hsa04512	Oligodendrocyte precursor -> GABAergic (Hippo)	0.00129362	Oligodendrocyte precursor -> GABAergic	Hippocampus
2200	Vascular leptomeningeal cell	GABAergic	LAMA4	ITGA9_ITGB1	0.156092	3	LAMA4_ITGA9_ITGB1	LAMA4 - (ITGA9+ITGB1)	LAMININ	ECM-Receptor	KEGG: hsa04512	Vascular leptomeningeal cell -> GABAergic (Hippo)	0.00165082	Vascular leptomeningeal cell -> GABAergic	Hippocampus
2201	Fibroblast	GABAergic	LAMA4	ITGA9_ITGB1	0.198012	3	LAMA4_ITGA9_ITGB1	LAMA4 - (ITGA9+ITGB1)	LAMININ	ECM-Receptor	KEGG: hsa04512	Fibroblast -> GABAergic (Hippo)	0.00640807	Fibroblast -> GABAergic	Hippocampus
2202	Endothelial	GABAergic	LAMA4	ITGA9_ITGB1	0.149483	3	LAMA4_ITGA9_ITGB1	LAMA4 - (ITGA9+ITGB1)	LAMININ	ECM-Receptor	KEGG: hsa04512	Endothelial -> GABAergic (Hippo)	0.00124361	Endothelial -> GABAergic	Hippocampus
2203	Oligodendrocyte precursor	Glutamatergic	LAMA4	ITGA9_ITGB1	0.177856	3	LAMA4_ITGA9_ITGB1	LAMA4 - (ITGA9+ITGB1)	LAMININ	ECM-Receptor	KEGG: hsa04512	Oligodendrocyte precursor -> Glutamatergic (Hippo)	0.00361546	Oligodendrocyte precursor -> Glutamatergic	Hippocampus
2204	Vascular leptomeningeal cell	Glutamatergic	LAMA4	ITGA9_ITGB1	0.185896	3	LAMA4_ITGA9_ITGB1	LAMA4 - (ITGA9+ITGB1)	LAMININ	ECM-Receptor	KEGG: hsa04512	Vascular leptomeningeal cell -> Glutamatergic (Hippo)	0.00461082	Vascular leptomeningeal cell -> Glutamatergic	Hippocampus
2205	Fibroblast	Glutamatergic	LAMA4	ITGA9_ITGB1	0.248042	3	LAMA4_ITGA9_ITGB1	LAMA4 - (ITGA9+ITGB1)	LAMININ	ECM-Receptor	KEGG: hsa04512	Fibroblast -> Glutamatergic (Hippo)	0.0177464	Fibroblast -> Glutamatergic	Hippocampus
2206	Endothelial	Glutamatergic	LAMA4	ITGA9_ITGB1	0.17662	3	LAMA4_ITGA9_ITGB1	LAMA4 - (ITGA9+ITGB1)	LAMININ	ECM-Receptor	KEGG: hsa04512	Endothelial -> Glutamatergic (Hippo)	0.00347602	Endothelial -> Glutamatergic	Hippocampus
580	Oligodendrocyte precursor	Oligodendrocyte precursor	LAMA4	ITGAV_ITGB8	0.195232	3	LAMA4_ITGAV_ITGB8	LAMA4 - (ITGAV+ITGB8)	LAMININ	ECM-Receptor	KEGG: hsa04512	Oligodendrocyte precursor -> Oligodendrocyte precursor (CC)	0.00596349	Oligodendrocyte precursor -> Oligodendrocyte precursor	Prefrontal cortex
581	Vascular leptomeningeal cell	Oligodendrocyte precursor	LAMA4	ITGAV_ITGB8	0.215362	3	LAMA4_ITGAV_ITGB8	LAMA4 - (ITGAV+ITGB8)	LAMININ	ECM-Receptor	KEGG: hsa04512	Vascular leptomeningeal cell -> Oligodendrocyte precursor (CC)	0.00962554	Vascular leptomeningeal cell -> Oligodendrocyte precursor	Prefrontal cortex
582	Fibroblast	Oligodendrocyte precursor	LAMA4	ITGAV_ITGB8	0.290883	3	LAMA4_ITGAV_ITGB8	LAMA4 - (ITGAV+ITGB8)	LAMININ	ECM-Receptor	KEGG: hsa04512	Fibroblast -> Oligodendrocyte precursor (CC)	0.0321351	Fibroblast -> Oligodendrocyte precursor	Prefrontal cortex
583	Endothelial	Oligodendrocyte precursor	LAMA4	ITGAV_ITGB8	0.184605	3	LAMA4_ITGAV_ITGB8	LAMA4 - (ITGAV+ITGB8)	LAMININ	ECM-Receptor	KEGG: hsa04512	Endothelial -> Oligodendrocyte precursor (CC)	0.00444051	Endothelial -> Oligodendrocyte precursor	Prefrontal cortex
584	Oligodendrocyte precursor	Newly formed oligodendrocyte	LAMA4	ITGAV_ITGB8	0.169696	3	LAMA4_ITGAV_ITGB8	LAMA4 - (ITGAV+ITGB8)	LAMININ	ECM-Receptor	KEGG: hsa04512	Oligodendrocyte precursor -> Newly formed oligodendrocyte (CC)	0.00275897	Oligodendrocyte precursor -> Newly formed oligodendrocyte	Prefrontal cortex
585	Vascular leptomeningeal cell	Newly formed oligodendrocyte	LAMA4	ITGAV_ITGB8	0.184769	3	LAMA4_ITGAV_ITGB8	LAMA4 - (ITGAV+ITGB8)	LAMININ	ECM-Receptor	KEGG: hsa04512	Vascular leptomeningeal cell -> Newly formed oligodendrocyte (CC)	0.00446203	Vascular leptomeningeal cell -> Newly formed oligodendrocyte	Prefrontal cortex
586	Fibroblast	Newly formed oligodendrocyte	LAMA4	ITGAV_ITGB8	0.238416	3	LAMA4_ITGAV_ITGB8	LAMA4 - (ITGAV+ITGB8)	LAMININ	ECM-Receptor	KEGG: hsa04512	Fibroblast -> Newly formed oligodendrocyte (CC)	0.0150804	Fibroblast -> Newly formed oligodendrocyte	Prefrontal cortex
587	Endothelial	Newly formed oligodendrocyte	LAMA4	ITGAV_ITGB8	0.161587	3	LAMA4_ITGAV_ITGB8	LAMA4 - (ITGAV+ITGB8)	LAMININ	ECM-Receptor	KEGG: hsa04512	Endothelial -> Newly formed oligodendrocyte (CC)	0.00205269	Endothelial -> Newly formed oligodendrocyte	Prefrontal cortex
588	Oligodendrocyte precursor	Astrocyte	LAMA4	ITGAV_ITGB8	0.183102	3	LAMA4_ITGAV_ITGB8	LAMA4 - (ITGAV+ITGB8)	LAMININ	ECM-Receptor	KEGG: hsa04512	Oligodendrocyte precursor -> Astrocyte (CC)	0.0042475	Oligodendrocyte precursor -> Astrocyte	Prefrontal cortex
589	Vascular leptomeningeal cell	Astrocyte	LAMA4	ITGAV_ITGB8	0.200739	3	LAMA4_ITGAV_ITGB8	LAMA4 - (ITGAV+ITGB8)	LAMININ	ECM-Receptor	KEGG: hsa04512	Vascular leptomeningeal cell -> Astrocyte (CC)	0.00686308	Vascular leptomeningeal cell -> Astrocyte	Prefrontal cortex
590	Fibroblast	Astrocyte	LAMA4	ITGAV_ITGB8	0.265285	3	LAMA4_ITGAV_ITGB8	LAMA4 - (ITGAV+ITGB8)	LAMININ	ECM-Receptor	KEGG: hsa04512	Fibroblast -> Astrocyte (CC)	0.023063	Fibroblast -> Astrocyte	Prefrontal cortex
591	Endothelial	Astrocyte	LAMA4	ITGAV_ITGB8	0.173709	3	LAMA4_ITGAV_ITGB8	LAMA4 - (ITGAV+ITGB8)	LAMININ	ECM-Receptor	KEGG: hsa04512	Endothelial -> Astrocyte (CC)	0.00316137	Endothelial -> Astrocyte	Prefrontal cortex
2276	Oligodendrocyte precursor	Microglia (PCDH9high)	LAMA4	ITGAV_ITGB8	0.180587	3	LAMA4_ITGAV_ITGB8	LAMA4 - (ITGAV+ITGB8)	LAMININ	ECM-Receptor	KEGG: hsa04512	Oligodendrocyte precursor -> Microglia (PCDH9high) (Hippo)	0.00393639	Oligodendrocyte precursor -> Microglia (PCDH9high)	Hippocampus
2277	Vascular leptomeningeal cell	Microglia (PCDH9high)	LAMA4	ITGAV_ITGB8	0.188879	3	LAMA4_ITGAV_ITGB8	LAMA4 - (ITGAV+ITGB8)	LAMININ	ECM-Receptor	KEGG: hsa04512	Vascular leptomeningeal cell -> Microglia (PCDH9high) (Hippo)	0.00501966	Vascular leptomeningeal cell -> Microglia (PCDH9high)	Hippocampus
2278	Fibroblast	Microglia (PCDH9high)	LAMA4	ITGAV_ITGB8	0.253307	3	LAMA4_ITGAV_ITGB8	LAMA4 - (ITGAV+ITGB8)	LAMININ	ECM-Receptor	KEGG: hsa04512	Fibroblast -> Microglia (PCDH9high) (Hippo)	0.0192974	Fibroblast -> Microglia (PCDH9high)	Hippocampus
2279	Endothelial	Microglia (PCDH9high)	LAMA4	ITGAV_ITGB8	0.179314	3	LAMA4_ITGAV_ITGB8	LAMA4 - (ITGAV+ITGB8)	LAMININ	ECM-Receptor	KEGG: hsa04512	Endothelial -> Microglia (PCDH9high) (Hippo)	0.00378461	Endothelial -> Microglia (PCDH9high)	Hippocampus
2280	Oligodendrocyte precursor	Oligodendrocyte precursor	LAMA4	ITGAV_ITGB8	0.194946	3	LAMA4_ITGAV_ITGB8	LAMA4 - (ITGAV+ITGB8)	LAMININ	ECM-Receptor	KEGG: hsa04512	Oligodendrocyte precursor -> Oligodendrocyte precursor (Hippo)	0.00591871	Oligodendrocyte precursor -> Oligodendrocyte precursor	Hippocampus
2281	Vascular leptomeningeal cell	Oligodendrocyte precursor	LAMA4	ITGAV_ITGB8	0.204621	3	LAMA4_ITGAV_ITGB8	LAMA4 - (ITGAV+ITGB8)	LAMININ	ECM-Receptor	KEGG: hsa04512	Vascular leptomeningeal cell -> Oligodendrocyte precursor (Hippo)	0.00754337	Vascular leptomeningeal cell -> Oligodendrocyte precursor	Hippocampus
2282	Fibroblast	Oligodendrocyte precursor	LAMA4	ITGAV_ITGB8	0.281875	3	LAMA4_ITGAV_ITGB8	LAMA4 - (ITGAV+ITGB8)	LAMININ	ECM-Receptor	KEGG: hsa04512	Fibroblast -> Oligodendrocyte precursor (Hippo)	0.0287917	Fibroblast -> Oligodendrocyte precursor	Hippocampus
2283	Endothelial	Oligodendrocyte precursor	LAMA4	ITGAV_ITGB8	0.193466	3	LAMA4_ITGAV_ITGB8	LAMA4 - (ITGAV+ITGB8)	LAMININ	ECM-Receptor	KEGG: hsa04512	Endothelial -> Oligodendrocyte precursor (Hippo)	0.00569094	Endothelial -> Oligodendrocyte precursor	Hippocampus
2284	Oligodendrocyte precursor	Newly formed oligodendrocyte	LAMA4	ITGAV_ITGB8	0.168933	3	LAMA4_ITGAV_ITGB8	LAMA4 - (ITGAV+ITGB8)	LAMININ	ECM-Receptor	KEGG: hsa04512	Oligodendrocyte precursor -> Newly formed oligodendrocyte (Hippo)	0.00268656	Oligodendrocyte precursor -> Newly formed oligodendrocyte	Hippocampus
2285	Vascular leptomeningeal cell	Newly formed oligodendrocyte	LAMA4	ITGAV_ITGB8	0.176179	3	LAMA4_ITGAV_ITGB8	LAMA4 - (ITGAV+ITGB8)	LAMININ	ECM-Receptor	KEGG: hsa04512	Vascular leptomeningeal cell -> Newly formed oligodendrocyte (Hippo)	0.00342706	Vascular leptomeningeal cell -> Newly formed oligodendrocyte	Hippocampus
2286	Fibroblast	Newly formed oligodendrocyte	LAMA4	ITGAV_ITGB8	0.23122	3	LAMA4_ITGAV_ITGB8	LAMA4 - (ITGAV+ITGB8)	LAMININ	ECM-Receptor	KEGG: hsa04512	Fibroblast -> Newly formed oligodendrocyte (Hippo)	0.0132351	Fibroblast -> Newly formed oligodendrocyte	Hippocampus
2287	Endothelial	Newly formed oligodendrocyte	LAMA4	ITGAV_ITGB8	0.167817	3	LAMA4_ITGAV_ITGB8	LAMA4 - (ITGAV+ITGB8)	LAMININ	ECM-Receptor	KEGG: hsa04512	Endothelial -> Newly formed oligodendrocyte (Hippo)	0.00258285	Endothelial -> Newly formed oligodendrocyte	Hippocampus
2288	Oligodendrocyte precursor	Astrocyte	LAMA4	ITGAV_ITGB8	0.181156	3	LAMA4_ITGAV_ITGB8	LAMA4 - (ITGAV+ITGB8)	LAMININ	ECM-Receptor	KEGG: hsa04512	Oligodendrocyte precursor -> Astrocyte (Hippo)	0.00400542	Oligodendrocyte precursor -> Astrocyte	Hippocampus
2289	Vascular leptomeningeal cell	Astrocyte	LAMA4	ITGAV_ITGB8	0.189501	3	LAMA4_ITGAV_ITGB8	LAMA4 - (ITGAV+ITGB8)	LAMININ	ECM-Receptor	KEGG: hsa04512	Vascular leptomeningeal cell -> Astrocyte (Hippo)	0.0051076	Vascular leptomeningeal cell -> Astrocyte	Hippocampus
2290	Fibroblast	Astrocyte	LAMA4	ITGAV_ITGB8	0.25441	3	LAMA4_ITGAV_ITGB8	LAMA4 - (ITGAV+ITGB8)	LAMININ	ECM-Receptor	KEGG: hsa04512	Fibroblast -> Astrocyte (Hippo)	0.0196305	Fibroblast -> Astrocyte	Hippocampus
2291	Endothelial	Astrocyte	LAMA4	ITGAV_ITGB8	0.179875	3	LAMA4_ITGAV_ITGB8	LAMA4 - (ITGAV+ITGB8)	LAMININ	ECM-Receptor	KEGG: hsa04512	Endothelial -> Astrocyte (Hippo)	0.003851	Endothelial -> Astrocyte	Hippocampus
2292	Oligodendrocyte precursor	Glutamatergic	LAMA4	ITGAV_ITGB8	0.163722	3	LAMA4_ITGAV_ITGB8	LAMA4 - (ITGAV+ITGB8)	LAMININ	ECM-Receptor	KEGG: hsa04512	Oligodendrocyte precursor -> Glutamatergic (Hippo)	0.00222518	Oligodendrocyte precursor -> Glutamatergic	Hippocampus
2293	Vascular leptomeningeal cell	Glutamatergic	LAMA4	ITGAV_ITGB8	0.170522	3	LAMA4_ITGAV_ITGB8	LAMA4 - (ITGAV+ITGB8)	LAMININ	ECM-Receptor	KEGG: hsa04512	Vascular leptomeningeal cell -> Glutamatergic (Hippo)	0.00283888	Vascular leptomeningeal cell -> Glutamatergic	Hippocampus
2294	Fibroblast	Glutamatergic	LAMA4	ITGAV_ITGB8	0.221657	3	LAMA4_ITGAV_ITGB8	LAMA4 - (ITGAV+ITGB8)	LAMININ	ECM-Receptor	KEGG: hsa04512	Fibroblast -> Glutamatergic (Hippo)	0.0109821	Fibroblast -> Glutamatergic	Hippocampus
2295	Endothelial	Glutamatergic	LAMA4	ITGAV_ITGB8	0.162673	3	LAMA4_ITGAV_ITGB8	LAMA4 - (ITGAV+ITGB8)	LAMININ	ECM-Receptor	KEGG: hsa04512	Endothelial -> Glutamatergic (Hippo)	0.00213925	Endothelial -> Glutamatergic	Hippocampus
2520	Oligodendrocyte precursor	Astrocyte	LAMA4	CD44	0.171868	3	LAMA4_CD44	LAMA4 - CD44	LAMININ	ECM-Receptor	KEGG: hsa04512	Oligodendrocyte precursor -> Astrocyte (Hippo)	0.00297234	Oligodendrocyte precursor -> Astrocyte	Hippocampus
2521	Vascular leptomeningeal cell	Astrocyte	LAMA4	CD44	0.179371	3	LAMA4_CD44	LAMA4 - CD44	LAMININ	ECM-Receptor	KEGG: hsa04512	Vascular leptomeningeal cell -> Astrocyte (Hippo)	0.00379132	Vascular leptomeningeal cell -> Astrocyte	Hippocampus
2522	Fibroblast	Astrocyte	LAMA4	CD44	0.236691	3	LAMA4_CD44	LAMA4 - CD44	LAMININ	ECM-Receptor	KEGG: hsa04512	Fibroblast -> Astrocyte (Hippo)	0.0146265	Fibroblast -> Astrocyte	Hippocampus
2523	Endothelial	Astrocyte	LAMA4	CD44	0.170714	3	LAMA4_CD44	LAMA4 - CD44	LAMININ	ECM-Receptor	KEGG: hsa04512	Endothelial -> Astrocyte (Hippo)	0.00285763	Endothelial -> Astrocyte	Hippocampus
886	Oligodendrocyte precursor	Newly formed oligodendrocyte	LAMA4	DAG1	0.163134	3	LAMA4_DAG1	LAMA4 - DAG1	LAMININ	ECM-Receptor	KEGG: hsa04512	Oligodendrocyte precursor -> Newly formed oligodendrocyte (CC)	0.00217671	Oligodendrocyte precursor -> Newly formed oligodendrocyte	Prefrontal cortex
887	Vascular leptomeningeal cell	Newly formed oligodendrocyte	LAMA4	DAG1	0.177028	3	LAMA4_DAG1	LAMA4 - DAG1	LAMININ	ECM-Receptor	KEGG: hsa04512	Vascular leptomeningeal cell -> Newly formed oligodendrocyte (CC)	0.00352163	Vascular leptomeningeal cell -> Newly formed oligodendrocyte	Prefrontal cortex
888	Fibroblast	Newly formed oligodendrocyte	LAMA4	DAG1	0.225795	3	LAMA4_DAG1	LAMA4 - DAG1	LAMININ	ECM-Receptor	KEGG: hsa04512	Fibroblast -> Newly formed oligodendrocyte (CC)	0.011929	Fibroblast -> Newly formed oligodendrocyte	Prefrontal cortex
889	Endothelial	Newly formed oligodendrocyte	LAMA4	DAG1	0.155623	3	LAMA4_DAG1	LAMA4 - DAG1	LAMININ	ECM-Receptor	KEGG: hsa04512	Endothelial -> Newly formed oligodendrocyte (CC)	0.00161924	Endothelial -> Newly formed oligodendrocyte	Prefrontal cortex
758	Oligodendrocyte precursor	Newly formed oligodendrocyte	LAMA4	SV2A	0.159354	3	LAMA4_SV2A	LAMA4 - SV2A	LAMININ	ECM-Receptor	KEGG: hsa04512	Oligodendrocyte precursor -> Newly formed oligodendrocyte (CC)	0.00188212	Oligodendrocyte precursor -> Newly formed oligodendrocyte	Prefrontal cortex
759	Vascular leptomeningeal cell	Newly formed oligodendrocyte	LAMA4	SV2A	0.17259	3	LAMA4_SV2A	LAMA4 - SV2A	LAMININ	ECM-Receptor	KEGG: hsa04512	Vascular leptomeningeal cell -> Newly formed oligodendrocyte (CC)	0.00304557	Vascular leptomeningeal cell -> Newly formed oligodendrocyte	Prefrontal cortex
760	Fibroblast	Newly formed oligodendrocyte	LAMA4	SV2A	0.218681	3	LAMA4_SV2A	LAMA4 - SV2A	LAMININ	ECM-Receptor	KEGG: hsa04512	Fibroblast -> Newly formed oligodendrocyte (CC)	0.0103282	Fibroblast -> Newly formed oligodendrocyte	Prefrontal cortex
761	Endothelial	Newly formed oligodendrocyte	LAMA4	SV2A	0.152177	3	LAMA4_SV2A	LAMA4 - SV2A	LAMININ	ECM-Receptor	KEGG: hsa04512	Endothelial -> Newly formed oligodendrocyte (CC)	0.00139999	Endothelial -> Newly formed oligodendrocyte	Prefrontal cortex
762	Oligodendrocyte precursor	GABAergic	LAMA4	SV2A	0.213622	3	LAMA4_SV2A	LAMA4 - SV2A	LAMININ	ECM-Receptor	KEGG: hsa04512	Oligodendrocyte precursor -> GABAergic (CC)	0.00926817	Oligodendrocyte precursor -> GABAergic	Prefrontal cortex
763	Vascular leptomeningeal cell	GABAergic	LAMA4	SV2A	0.237844	3	LAMA4_SV2A	LAMA4 - SV2A	LAMININ	ECM-Receptor	KEGG: hsa04512	Vascular leptomeningeal cell -> GABAergic (CC)	0.0149291	Vascular leptomeningeal cell -> GABAergic	Prefrontal cortex
764	Fibroblast	GABAergic	LAMA4	SV2A	0.332076	3	LAMA4_SV2A	LAMA4 - SV2A	LAMININ	ECM-Receptor	KEGG: hsa04512	Fibroblast -> GABAergic (CC)	0.0492247	Fibroblast -> GABAergic	Prefrontal cortex
765	Endothelial	GABAergic	LAMA4	SV2A	0.200997	3	LAMA4_SV2A	LAMA4 - SV2A	LAMININ	ECM-Receptor	KEGG: hsa04512	Endothelial -> GABAergic (CC)	0.00690711	Endothelial -> GABAergic	Prefrontal cortex
766	Oligodendrocyte precursor	Glutamatergic	LAMA4	SV2A	0.204581	3	LAMA4_SV2A	LAMA4 - SV2A	LAMININ	ECM-Receptor	KEGG: hsa04512	Oligodendrocyte precursor -> Glutamatergic (CC)	0.00753615	Oligodendrocyte precursor -> Glutamatergic	Prefrontal cortex
767	Vascular leptomeningeal cell	Glutamatergic	LAMA4	SV2A	0.226745	3	LAMA4_SV2A	LAMA4 - SV2A	LAMININ	ECM-Receptor	KEGG: hsa04512	Vascular leptomeningeal cell -> Glutamatergic (CC)	0.0121521	Vascular leptomeningeal cell -> Glutamatergic	Prefrontal cortex
768	Fibroblast	Glutamatergic	LAMA4	SV2A	0.311461	3	LAMA4_SV2A	LAMA4 - SV2A	LAMININ	ECM-Receptor	KEGG: hsa04512	Fibroblast -> Glutamatergic (CC)	0.0403296	Fibroblast -> Glutamatergic	Prefrontal cortex
769	Endothelial	Glutamatergic	LAMA4	SV2A	0.192956	3	LAMA4_SV2A	LAMA4 - SV2A	LAMININ	ECM-Receptor	KEGG: hsa04512	Endothelial -> Glutamatergic (CC)	0.00561381	Endothelial -> Glutamatergic	Prefrontal cortex
770	Oligodendrocyte precursor	Glutamatergic(Pyr)	LAMA4	SV2A	0.200816	3	LAMA4_SV2A	LAMA4 - SV2A	LAMININ	ECM-Receptor	KEGG: hsa04512	Oligodendrocyte precursor -> Glutamatergic(Pyr) (CC)	0.00687629	Oligodendrocyte precursor -> Glutamatergic(Pyr)	Prefrontal cortex
771	Vascular leptomeningeal cell	Glutamatergic(Pyr)	LAMA4	SV2A	0.222149	3	LAMA4_SV2A	LAMA4 - SV2A	LAMININ	ECM-Receptor	KEGG: hsa04512	Vascular leptomeningeal cell -> Glutamatergic(Pyr) (CC)	0.0110926	Vascular leptomeningeal cell -> Glutamatergic(Pyr)	Prefrontal cortex
772	Fibroblast	Glutamatergic(Pyr)	LAMA4	SV2A	0.303085	3	LAMA4_SV2A	LAMA4 - SV2A	LAMININ	ECM-Receptor	KEGG: hsa04512	Fibroblast -> Glutamatergic(Pyr) (CC)	0.0369051	Fibroblast -> Glutamatergic(Pyr)	Prefrontal cortex
773	Endothelial	Glutamatergic(Pyr)	LAMA4	SV2A	0.189598	3	LAMA4_SV2A	LAMA4 - SV2A	LAMININ	ECM-Receptor	KEGG: hsa04512	Endothelial -> Glutamatergic(Pyr) (CC)	0.00512141	Endothelial -> Glutamatergic(Pyr)	Prefrontal cortex
2583	Oligodendrocyte precursor	GABAergic	LAMA4	SV2A	0.174217	3	LAMA4_SV2A	LAMA4 - SV2A	LAMININ	ECM-Receptor	KEGG: hsa04512	Oligodendrocyte precursor -> GABAergic (Hippo)	0.00321486	Oligodendrocyte precursor -> GABAergic	Hippocampus
2584	Vascular leptomeningeal cell	GABAergic	LAMA4	SV2A	0.181928	3	LAMA4_SV2A	LAMA4 - SV2A	LAMININ	ECM-Receptor	KEGG: hsa04512	Vascular leptomeningeal cell -> GABAergic (Hippo)	0.00410039	Vascular leptomeningeal cell -> GABAergic	Hippocampus
2585	Fibroblast	GABAergic	LAMA4	SV2A	0.241113	3	LAMA4_SV2A	LAMA4 - SV2A	LAMININ	ECM-Receptor	KEGG: hsa04512	Fibroblast -> GABAergic (Hippo)	0.0158049	Fibroblast -> GABAergic	Hippocampus
2586	Endothelial	GABAergic	LAMA4	SV2A	0.173031	3	LAMA4_SV2A	LAMA4 - SV2A	LAMININ	ECM-Receptor	KEGG: hsa04512	Endothelial -> GABAergic (Hippo)	0.00309082	Endothelial -> GABAergic	Hippocampus
2587	Oligodendrocyte precursor	Glutamatergic	LAMA4	SV2A	0.163046	3	LAMA4_SV2A	LAMA4 - SV2A	LAMININ	ECM-Receptor	KEGG: hsa04512	Oligodendrocyte precursor -> Glutamatergic (Hippo)	0.00216955	Oligodendrocyte precursor -> Glutamatergic	Hippocampus
2588	Vascular leptomeningeal cell	Glutamatergic	LAMA4	SV2A	0.169789	3	LAMA4_SV2A	LAMA4 - SV2A	LAMININ	ECM-Receptor	KEGG: hsa04512	Vascular leptomeningeal cell -> Glutamatergic (Hippo)	0.00276795	Vascular leptomeningeal cell -> Glutamatergic	Hippocampus
2589	Fibroblast	Glutamatergic	LAMA4	SV2A	0.22043	3	LAMA4_SV2A	LAMA4 - SV2A	LAMININ	ECM-Receptor	KEGG: hsa04512	Fibroblast -> Glutamatergic (Hippo)	0.0107099	Fibroblast -> Glutamatergic	Hippocampus
2590	Endothelial	Glutamatergic	LAMA4	SV2A	0.162006	3	LAMA4_SV2A	LAMA4 - SV2A	LAMININ	ECM-Receptor	KEGG: hsa04512	Endothelial -> Glutamatergic (Hippo)	0.00208576	Endothelial -> Glutamatergic	Hippocampus
820	Oligodendrocyte precursor	Glutamatergic	LAMA4	SV2B	0.240944	3	LAMA4_SV2B	LAMA4 - SV2B	LAMININ	ECM-Receptor	KEGG: hsa04512	Oligodendrocyte precursor -> Glutamatergic (CC)	0.0157591	Oligodendrocyte precursor -> Glutamatergic	Prefrontal cortex
821	Vascular leptomeningeal cell	Glutamatergic	LAMA4	SV2B	0.271916	3	LAMA4_SV2B	LAMA4 - SV2B	LAMININ	ECM-Receptor	KEGG: hsa04512	Vascular leptomeningeal cell -> Glutamatergic (CC)	0.0252835	Vascular leptomeningeal cell -> Glutamatergic	Prefrontal cortex
822	Fibroblast	Glutamatergic	LAMA4	SV2B	0.398664	3	LAMA4_SV2B	LAMA4 - SV2B	LAMININ	ECM-Receptor	KEGG: hsa04512	Fibroblast -> Glutamatergic (CC)	0.0813999	Fibroblast -> Glutamatergic	Prefrontal cortex
823	Endothelial	Glutamatergic	LAMA4	SV2B	0.225088	3	LAMA4_SV2B	LAMA4 - SV2B	LAMININ	ECM-Receptor	KEGG: hsa04512	Endothelial -> Glutamatergic (CC)	0.0117641	Endothelial -> Glutamatergic	Prefrontal cortex
824	Oligodendrocyte precursor	Glutamatergic(Pyr)	LAMA4	SV2B	0.193837	3	LAMA4_SV2B	LAMA4 - SV2B	LAMININ	ECM-Receptor	KEGG: hsa04512	Oligodendrocyte precursor -> Glutamatergic(Pyr) (CC)	0.0057476	Oligodendrocyte precursor -> Glutamatergic(Pyr)	Prefrontal cortex
825	Vascular leptomeningeal cell	Glutamatergic(Pyr)	LAMA4	SV2B	0.213672	3	LAMA4_SV2B	LAMA4 - SV2B	LAMININ	ECM-Receptor	KEGG: hsa04512	Vascular leptomeningeal cell -> Glutamatergic(Pyr) (CC)	0.00927832	Vascular leptomeningeal cell -> Glutamatergic(Pyr)	Prefrontal cortex
826	Fibroblast	Glutamatergic(Pyr)	LAMA4	SV2B	0.287875	3	LAMA4_SV2B	LAMA4 - SV2B	LAMININ	ECM-Receptor	KEGG: hsa04512	Fibroblast -> Glutamatergic(Pyr) (CC)	0.0310013	Fibroblast -> Glutamatergic(Pyr)	Prefrontal cortex
827	Endothelial	Glutamatergic(Pyr)	LAMA4	SV2B	0.183355	3	LAMA4_SV2B	LAMA4 - SV2B	LAMININ	ECM-Receptor	KEGG: hsa04512	Endothelial -> Glutamatergic(Pyr) (CC)	0.00427952	Endothelial -> Glutamatergic(Pyr)	Prefrontal cortex
2616	Oligodendrocyte precursor	Glutamatergic	LAMA4	SV2B	0.216164	3	LAMA4_SV2B	LAMA4 - SV2B	LAMININ	ECM-Receptor	KEGG: hsa04512	Oligodendrocyte precursor -> Glutamatergic (Hippo)	0.00979271	Oligodendrocyte precursor -> Glutamatergic	Hippocampus
2617	Vascular leptomeningeal cell	Glutamatergic	LAMA4	SV2B	0.228069	3	LAMA4_SV2B	LAMA4 - SV2B	LAMININ	ECM-Receptor	KEGG: hsa04512	Vascular leptomeningeal cell -> Glutamatergic (Hippo)	0.0124674	Vascular leptomeningeal cell -> Glutamatergic	Hippocampus
2618	Fibroblast	Glutamatergic	LAMA4	SV2B	0.326894	3	LAMA4_SV2B	LAMA4 - SV2B	LAMININ	ECM-Receptor	KEGG: hsa04512	Fibroblast -> Glutamatergic (Hippo)	0.0469301	Fibroblast -> Glutamatergic	Hippocampus
2619	Endothelial	Glutamatergic	LAMA4	SV2B	0.214353	3	LAMA4_SV2B	LAMA4 - SV2B	LAMININ	ECM-Receptor	KEGG: hsa04512	Endothelial -> Glutamatergic (Hippo)	0.00941727	Endothelial -> Glutamatergic	Hippocampus
474	Endothelial	Vascular leptomeningeal cell	LAMA5	ITGA1_ITGB1	0.183246	3	LAMA5_ITGA1_ITGB1	LAMA5 - (ITGA1+ITGB1)	LAMININ	ECM-Receptor	KEGG: hsa04512	Endothelial -> Vascular leptomeningeal cell (CC)	0.00426569	Endothelial -> Vascular leptomeningeal cell	Prefrontal cortex
475	Endothelial	Endothelial	LAMA5	ITGA1_ITGB1	0.221432	3	LAMA5_ITGA1_ITGB1	LAMA5 - (ITGA1+ITGB1)	LAMININ	ECM-Receptor	KEGG: hsa04512	Endothelial -> Endothelial (CC)	0.010932	Endothelial -> Endothelial	Prefrontal cortex
501	Endothelial	Endothelial	LAMA5	ITGA6_ITGB1	0.216996	3	LAMA5_ITGA6_ITGB1	LAMA5 - (ITGA6+ITGB1)	LAMININ	ECM-Receptor	KEGG: hsa04512	Endothelial -> Endothelial (CC)	0.00996802	Endothelial -> Endothelial	Prefrontal cortex
694	Endothelial	Astrocyte	LAMA5	ITGA6_ITGB4	0.170847	3	LAMA5_ITGA6_ITGB4	LAMA5 - (ITGA6+ITGB4)	LAMININ	ECM-Receptor	KEGG: hsa04512	Endothelial -> Astrocyte (CC)	0.00287077	Endothelial -> Astrocyte	Prefrontal cortex
519	Endothelial	Vascular leptomeningeal cell	LAMA5	ITGA7_ITGB1	0.176864	3	LAMA5_ITGA7_ITGB1	LAMA5 - (ITGA7+ITGB1)	LAMININ	ECM-Receptor	KEGG: hsa04512	Endothelial -> Vascular leptomeningeal cell (CC)	0.00350331	Endothelial -> Vascular leptomeningeal cell	Prefrontal cortex
592	Endothelial	Oligodendrocyte precursor	LAMA5	ITGAV_ITGB8	0.191507	3	LAMA5_ITGAV_ITGB8	LAMA5 - (ITGAV+ITGB8)	LAMININ	ECM-Receptor	KEGG: hsa04512	Endothelial -> Oligodendrocyte precursor (CC)	0.00539796	Endothelial -> Oligodendrocyte precursor	Prefrontal cortex
593	Endothelial	Newly formed oligodendrocyte	LAMA5	ITGAV_ITGB8	0.166866	3	LAMA5_ITGAV_ITGB8	LAMA5 - (ITGAV+ITGB8)	LAMININ	ECM-Receptor	KEGG: hsa04512	Endothelial -> Newly formed oligodendrocyte (CC)	0.00249657	Endothelial -> Newly formed oligodendrocyte	Prefrontal cortex
594	Endothelial	Astrocyte	LAMA5	ITGAV_ITGB8	0.179817	3	LAMA5_ITGAV_ITGB8	LAMA5 - (ITGAV+ITGB8)	LAMININ	ECM-Receptor	KEGG: hsa04512	Endothelial -> Astrocyte (CC)	0.00384408	Endothelial -> Astrocyte	Prefrontal cortex
890	Endothelial	Newly formed oligodendrocyte	LAMA5	DAG1	0.160515	3	LAMA5_DAG1	LAMA5 - DAG1	LAMININ	ECM-Receptor	KEGG: hsa04512	Endothelial -> Newly formed oligodendrocyte (CC)	0.00196958	Endothelial -> Newly formed oligodendrocyte	Prefrontal cortex
774	Endothelial	Newly formed oligodendrocyte	LAMA5	SV2A	0.156853	3	LAMA5_SV2A	LAMA5 - SV2A	LAMININ	ECM-Receptor	KEGG: hsa04512	Endothelial -> Newly formed oligodendrocyte (CC)	0.00170298	Endothelial -> Newly formed oligodendrocyte	Prefrontal cortex
775	Endothelial	GABAergic	LAMA5	SV2A	0.209184	3	LAMA5_SV2A	LAMA5 - SV2A	LAMININ	ECM-Receptor	KEGG: hsa04512	Endothelial -> GABAergic (CC)	0.00839191	Endothelial -> GABAergic	Prefrontal cortex
776	Endothelial	Glutamatergic	LAMA5	SV2A	0.2005	3	LAMA5_SV2A	LAMA5 - SV2A	LAMININ	ECM-Receptor	KEGG: hsa04512	Endothelial -> Glutamatergic (CC)	0.00682251	Endothelial -> Glutamatergic	Prefrontal cortex
777	Endothelial	Glutamatergic(Pyr)	LAMA5	SV2A	0.196881	3	LAMA5_SV2A	LAMA5 - SV2A	LAMININ	ECM-Receptor	KEGG: hsa04512	Endothelial -> Glutamatergic(Pyr) (CC)	0.00622475	Endothelial -> Glutamatergic(Pyr)	Prefrontal cortex
828	Endothelial	Glutamatergic	LAMA5	SV2B	0.235348	3	LAMA5_SV2B	LAMA5 - SV2B	LAMININ	ECM-Receptor	KEGG: hsa04512	Endothelial -> Glutamatergic (CC)	0.014278	Endothelial -> Glutamatergic	Prefrontal cortex
829	Endothelial	Glutamatergic(Pyr)	LAMA5	SV2B	0.190164	3	LAMA5_SV2B	LAMA5 - SV2B	LAMININ	ECM-Receptor	KEGG: hsa04512	Endothelial -> Glutamatergic(Pyr) (CC)	0.00520244	Endothelial -> Glutamatergic(Pyr)	Prefrontal cortex
476	Fibroblast	Vascular leptomeningeal cell	LAMB1	ITGA1_ITGB1	0.203494	3	LAMB1_ITGA1_ITGB1	LAMB1 - (ITGA1+ITGB1)	LAMININ	ECM-Receptor	KEGG: hsa04512	Fibroblast -> Vascular leptomeningeal cell (CC)	0.00734191	Fibroblast -> Vascular leptomeningeal cell	Prefrontal cortex
477	Fibroblast	Endothelial	LAMB1	ITGA1_ITGB1	0.25139	3	LAMB1_ITGA1_ITGB1	LAMB1 - (ITGA1+ITGB1)	LAMININ	ECM-Receptor	KEGG: hsa04512	Fibroblast -> Endothelial (CC)	0.0187253	Fibroblast -> Endothelial	Prefrontal cortex
2033	Fibroblast	Vascular leptomeningeal cell	LAMB1	ITGA1_ITGB1	0.249116	3	LAMB1_ITGA1_ITGB1	LAMB1 - (ITGA1+ITGB1)	LAMININ	ECM-Receptor	KEGG: hsa04512	Fibroblast -> Vascular leptomeningeal cell (Hippo)	0.0180576	Fibroblast -> Vascular leptomeningeal cell	Hippocampus
2034	Glutamatergic	Vascular leptomeningeal cell	LAMB1	ITGA1_ITGB1	0.179967	3	LAMB1_ITGA1_ITGB1	LAMB1 - (ITGA1+ITGB1)	LAMININ	ECM-Receptor	KEGG: hsa04512	Glutamatergic -> Vascular leptomeningeal cell (Hippo)	0.00386194	Glutamatergic -> Vascular leptomeningeal cell	Hippocampus
2035	Fibroblast	Endothelial	LAMB1	ITGA1_ITGB1	0.317024	3	LAMB1_ITGA1_ITGB1	LAMB1 - (ITGA1+ITGB1)	LAMININ	ECM-Receptor	KEGG: hsa04512	Fibroblast -> Endothelial (Hippo)	0.0426669	Fibroblast -> Endothelial	Hippocampus
2036	Glutamatergic	Endothelial	LAMB1	ITGA1_ITGB1	0.21382	3	LAMB1_ITGA1_ITGB1	LAMB1 - (ITGA1+ITGB1)	LAMININ	ECM-Receptor	KEGG: hsa04512	Glutamatergic -> Endothelial (Hippo)	0.00930847	Glutamatergic -> Endothelial	Hippocampus
502	Fibroblast	Endothelial	LAMB1	ITGA6_ITGB1	0.24573	3	LAMB1_ITGA6_ITGB1	LAMB1 - (ITGA6+ITGB1)	LAMININ	ECM-Receptor	KEGG: hsa04512	Fibroblast -> Endothelial (CC)	0.0170859	Fibroblast -> Endothelial	Prefrontal cortex
2062	Fibroblast	Endothelial	LAMB1	ITGA6_ITGB1	0.322395	3	LAMB1_ITGA6_ITGB1	LAMB1 - (ITGA6+ITGB1)	LAMININ	ECM-Receptor	KEGG: hsa04512	Fibroblast -> Endothelial (Hippo)	0.044969	Fibroblast -> Endothelial	Hippocampus
2063	Glutamatergic	Endothelial	LAMB1	ITGA6_ITGB1	0.216338	3	LAMB1_ITGA6_ITGB1	LAMB1 - (ITGA6+ITGB1)	LAMININ	ECM-Receptor	KEGG: hsa04512	Glutamatergic -> Endothelial (Hippo)	0.0098292	Glutamatergic -> Endothelial	Hippocampus
695	Fibroblast	Astrocyte	LAMB1	ITGA6_ITGB4	0.188353	3	LAMB1_ITGA6_ITGB4	LAMB1 - (ITGA6+ITGB4)	LAMININ	ECM-Receptor	KEGG: hsa04512	Fibroblast -> Astrocyte (CC)	0.00494603	Fibroblast -> Astrocyte	Prefrontal cortex
2477	Fibroblast	Astrocyte	LAMB1	ITGA6_ITGB4	0.21592	3	LAMB1_ITGA6_ITGB4	LAMB1 - (ITGA6+ITGB4)	LAMININ	ECM-Receptor	KEGG: hsa04512	Fibroblast -> Astrocyte (Hippo)	0.00974161	Fibroblast -> Astrocyte	Hippocampus
2478	Glutamatergic	Astrocyte	LAMB1	ITGA6_ITGB4	0.161802	3	LAMB1_ITGA6_ITGB4	LAMB1 - (ITGA6+ITGB4)	LAMININ	ECM-Receptor	KEGG: hsa04512	Glutamatergic -> Astrocyte (Hippo)	0.00206964	Glutamatergic -> Astrocyte	Hippocampus
520	Fibroblast	Vascular leptomeningeal cell	LAMB1	ITGA7_ITGB1	0.195676	3	LAMB1_ITGA7_ITGB1	LAMB1 - (ITGA7+ITGB1)	LAMININ	ECM-Receptor	KEGG: hsa04512	Fibroblast -> Vascular leptomeningeal cell (CC)	0.00603306	Fibroblast -> Vascular leptomeningeal cell	Prefrontal cortex
2093	Fibroblast	Vascular leptomeningeal cell	LAMB1	ITGA7_ITGB1	0.234645	3	LAMB1_ITGA7_ITGB1	LAMB1 - (ITGA7+ITGB1)	LAMININ	ECM-Receptor	KEGG: hsa04512	Fibroblast -> Vascular leptomeningeal cell (Hippo)	0.0140975	Fibroblast -> Vascular leptomeningeal cell	Hippocampus
2094	Glutamatergic	Vascular leptomeningeal cell	LAMB1	ITGA7_ITGB1	0.172197	3	LAMB1_ITGA7_ITGB1	LAMB1 - (ITGA7+ITGB1)	LAMININ	ECM-Receptor	KEGG: hsa04512	Glutamatergic -> Vascular leptomeningeal cell (Hippo)	0.00300548	Glutamatergic -> Vascular leptomeningeal cell	Hippocampus
2095	Fibroblast	Glutamatergic	LAMB1	ITGA7_ITGB1	0.216585	3	LAMB1_ITGA7_ITGB1	LAMB1 - (ITGA7+ITGB1)	LAMININ	ECM-Receptor	KEGG: hsa04512	Fibroblast -> Glutamatergic (Hippo)	0.00988112	Fibroblast -> Glutamatergic	Hippocampus
2096	Glutamatergic	Glutamatergic	LAMB1	ITGA7_ITGB1	0.162178	3	LAMB1_ITGA7_ITGB1	LAMB1 - (ITGA7+ITGB1)	LAMININ	ECM-Receptor	KEGG: hsa04512	Glutamatergic -> Glutamatergic (Hippo)	0.00209951	Glutamatergic -> Glutamatergic	Hippocampus
2207	Fibroblast	GABAergic	LAMB1	ITGA9_ITGB1	0.184842	3	LAMB1_ITGA9_ITGB1	LAMB1 - (ITGA9+ITGB1)	LAMININ	ECM-Receptor	KEGG: hsa04512	Fibroblast -> GABAergic (Hippo)	0.00447151	Fibroblast -> GABAergic	Hippocampus
2208	Glutamatergic	GABAergic	LAMB1	ITGA9_ITGB1	0.143611	3	LAMB1_ITGA9_ITGB1	LAMB1 - (ITGA9+ITGB1)	LAMININ	ECM-Receptor	KEGG: hsa04512	Glutamatergic -> GABAergic (Hippo)	0.000946022	Glutamatergic -> GABAergic	Hippocampus
2209	Fibroblast	Glutamatergic	LAMB1	ITGA9_ITGB1	0.227897	3	LAMB1_ITGA9_ITGB1	LAMB1 - (ITGA9+ITGB1)	LAMININ	ECM-Receptor	KEGG: hsa04512	Fibroblast -> Glutamatergic (Hippo)	0.0124262	Fibroblast -> Glutamatergic	Hippocampus
2210	Glutamatergic	Glutamatergic	LAMB1	ITGA9_ITGB1	0.168496	3	LAMB1_ITGA9_ITGB1	LAMB1 - (ITGA9+ITGB1)	LAMININ	ECM-Receptor	KEGG: hsa04512	Glutamatergic -> Glutamatergic (Hippo)	0.00264563	Glutamatergic -> Glutamatergic	Hippocampus
595	Fibroblast	Oligodendrocyte precursor	LAMB1	ITGAV_ITGB8	0.213695	3	LAMB1_ITGAV_ITGB8	LAMB1 - (ITGAV+ITGB8)	LAMININ	ECM-Receptor	KEGG: hsa04512	Fibroblast -> Oligodendrocyte precursor (CC)	0.00928311	Fibroblast -> Oligodendrocyte precursor	Prefrontal cortex
596	Fibroblast	Newly formed oligodendrocyte	LAMB1	ITGAV_ITGB8	0.183535	3	LAMB1_ITGAV_ITGB8	LAMB1 - (ITGAV+ITGB8)	LAMININ	ECM-Receptor	KEGG: hsa04512	Fibroblast -> Newly formed oligodendrocyte (CC)	0.00430249	Fibroblast -> Newly formed oligodendrocyte	Prefrontal cortex
597	Fibroblast	Astrocyte	LAMB1	ITGAV_ITGB8	0.199286	3	LAMB1_ITGAV_ITGB8	LAMB1 - (ITGAV+ITGB8)	LAMININ	ECM-Receptor	KEGG: hsa04512	Fibroblast -> Astrocyte (CC)	0.00661826	Fibroblast -> Astrocyte	Prefrontal cortex
2296	Fibroblast	Microglia (PCDH9high)	LAMB1	ITGAV_ITGB8	0.232359	3	LAMB1_ITGAV_ITGB8	LAMB1 - (ITGAV+ITGB8)	LAMININ	ECM-Receptor	KEGG: hsa04512	Fibroblast -> Microglia (PCDH9high) (Hippo)	0.0135186	Fibroblast -> Microglia (PCDH9high)	Hippocampus
2297	Glutamatergic	Microglia (PCDH9high)	LAMB1	ITGAV_ITGB8	0.170949	3	LAMB1_ITGAV_ITGB8	LAMB1 - (ITGAV+ITGB8)	LAMININ	ECM-Receptor	KEGG: hsa04512	Glutamatergic -> Microglia (PCDH9high) (Hippo)	0.00288072	Glutamatergic -> Microglia (PCDH9high)	Hippocampus
2298	Fibroblast	Oligodendrocyte precursor	LAMB1	ITGAV_ITGB8	0.256366	3	LAMB1_ITGAV_ITGB8	LAMB1 - (ITGAV+ITGB8)	LAMININ	ECM-Receptor	KEGG: hsa04512	Fibroblast -> Oligodendrocyte precursor (Hippo)	0.0202284	Fibroblast -> Oligodendrocyte precursor	Hippocampus
2299	Glutamatergic	Oligodendrocyte precursor	LAMB1	ITGAV_ITGB8	0.183779	3	LAMB1_ITGAV_ITGB8	LAMB1 - (ITGAV+ITGB8)	LAMININ	ECM-Receptor	KEGG: hsa04512	Glutamatergic -> Oligodendrocyte precursor (Hippo)	0.00433374	Glutamatergic -> Oligodendrocyte precursor	Hippocampus
2300	Fibroblast	Newly formed oligodendrocyte	LAMB1	ITGAV_ITGB8	0.213555	3	LAMB1_ITGAV_ITGB8	LAMB1 - (ITGAV+ITGB8)	LAMININ	ECM-Receptor	KEGG: hsa04512	Fibroblast -> Newly formed oligodendrocyte (Hippo)	0.00925461	Fibroblast -> Newly formed oligodendrocyte	Hippocampus
2301	Glutamatergic	Newly formed oligodendrocyte	LAMB1	ITGAV_ITGB8	0.160461	3	LAMB1_ITGAV_ITGB8	LAMB1 - (ITGAV+ITGB8)	LAMININ	ECM-Receptor	KEGG: hsa04512	Glutamatergic -> Newly formed oligodendrocyte (Hippo)	0.00196541	Glutamatergic -> Newly formed oligodendrocyte	Hippocampus
2302	Fibroblast	Astrocyte	LAMB1	ITGAV_ITGB8	0.233292	3	LAMB1_ITGAV_ITGB8	LAMB1 - (ITGAV+ITGB8)	LAMININ	ECM-Receptor	KEGG: hsa04512	Fibroblast -> Astrocyte (Hippo)	0.0137533	Fibroblast -> Astrocyte	Hippocampus
2303	Glutamatergic	Astrocyte	LAMB1	ITGAV_ITGB8	0.171459	3	LAMB1_ITGAV_ITGB8	LAMB1 - (ITGAV+ITGB8)	LAMININ	ECM-Receptor	KEGG: hsa04512	Glutamatergic -> Astrocyte (Hippo)	0.0029313	Glutamatergic -> Astrocyte	Hippocampus
2304	Fibroblast	Glutamatergic	LAMB1	ITGAV_ITGB8	0.205342	3	LAMB1_ITGAV_ITGB8	LAMB1 - (ITGAV+ITGB8)	LAMININ	ECM-Receptor	KEGG: hsa04512	Fibroblast -> Glutamatergic (Hippo)	0.00767395	Fibroblast -> Glutamatergic	Hippocampus
2305	Glutamatergic	Glutamatergic	LAMB1	ITGAV_ITGB8	0.155749	3	LAMB1_ITGAV_ITGB8	LAMB1 - (ITGAV+ITGB8)	LAMININ	ECM-Receptor	KEGG: hsa04512	Glutamatergic -> Glutamatergic (Hippo)	0.00162768	Glutamatergic -> Glutamatergic	Hippocampus
2524	Fibroblast	Astrocyte	LAMB1	CD44	0.218234	3	LAMB1_CD44	LAMB1 - CD44	LAMININ	ECM-Receptor	KEGG: hsa04512	Fibroblast -> Astrocyte (Hippo)	0.0102319	Fibroblast -> Astrocyte	Hippocampus
2525	Glutamatergic	Astrocyte	LAMB1	CD44	0.163108	3	LAMB1_CD44	LAMB1 - CD44	LAMININ	ECM-Receptor	KEGG: hsa04512	Glutamatergic -> Astrocyte (Hippo)	0.00217465	Glutamatergic -> Astrocyte	Hippocampus
891	Fibroblast	Newly formed oligodendrocyte	LAMB1	DAG1	0.175893	3	LAMB1_DAG1	LAMB1 - DAG1	LAMININ	ECM-Receptor	KEGG: hsa04512	Fibroblast -> Newly formed oligodendrocyte (CC)	0.0033956	Fibroblast -> Newly formed oligodendrocyte	Prefrontal cortex
778	Fibroblast	Newly formed oligodendrocyte	LAMB1	SV2A	0.171511	3	LAMB1_SV2A	LAMB1 - SV2A	LAMININ	ECM-Receptor	KEGG: hsa04512	Fibroblast -> Newly formed oligodendrocyte (CC)	0.00293653	Fibroblast -> Newly formed oligodendrocyte	Prefrontal cortex
779	Fibroblast	GABAergic	LAMB1	SV2A	0.235823	3	LAMB1_SV2A	LAMB1 - SV2A	LAMININ	ECM-Receptor	KEGG: hsa04512	Fibroblast -> GABAergic (CC)	0.0144007	Fibroblast -> GABAergic	Prefrontal cortex
780	Fibroblast	Glutamatergic	LAMB1	SV2A	0.224902	3	LAMB1_SV2A	LAMB1 - SV2A	LAMININ	ECM-Receptor	KEGG: hsa04512	Fibroblast -> Glutamatergic (CC)	0.0117209	Fibroblast -> Glutamatergic	Prefrontal cortex
781	Fibroblast	Glutamatergic(Pyr)	LAMB1	SV2A	0.220379	3	LAMB1_SV2A	LAMB1 - SV2A	LAMININ	ECM-Receptor	KEGG: hsa04512	Fibroblast -> Glutamatergic(Pyr) (CC)	0.0106986	Fibroblast -> Glutamatergic(Pyr)	Prefrontal cortex
2591	Fibroblast	GABAergic	LAMB1	SV2A	0.222005	3	LAMB1_SV2A	LAMB1 - SV2A	LAMININ	ECM-Receptor	KEGG: hsa04512	Fibroblast -> GABAergic (Hippo)	0.0110602	Fibroblast -> GABAergic	Hippocampus
2592	Glutamatergic	GABAergic	LAMB1	SV2A	0.165224	3	LAMB1_SV2A	LAMB1 - SV2A	LAMININ	ECM-Receptor	KEGG: hsa04512	Glutamatergic -> GABAergic (Hippo)	0.00235224	Glutamatergic -> GABAergic	Hippocampus
2593	Fibroblast	Glutamatergic	LAMB1	SV2A	0.204286	3	LAMB1_SV2A	LAMB1 - SV2A	LAMININ	ECM-Receptor	KEGG: hsa04512	Fibroblast -> Glutamatergic (Hippo)	0.00748312	Fibroblast -> Glutamatergic	Hippocampus
2594	Glutamatergic	Glutamatergic	LAMB1	SV2A	0.155137	3	LAMB1_SV2A	LAMB1 - SV2A	LAMININ	ECM-Receptor	KEGG: hsa04512	Glutamatergic -> Glutamatergic (Hippo)	0.00158696	Glutamatergic -> Glutamatergic	Hippocampus
830	Fibroblast	Glutamatergic	LAMB1	SV2B	0.269305	3	LAMB1_SV2B	LAMB1 - SV2B	LAMININ	ECM-Receptor	KEGG: hsa04512	Fibroblast -> Glutamatergic (CC)	0.0243977	Fibroblast -> Glutamatergic	Prefrontal cortex
831	Fibroblast	Glutamatergic(Pyr)	LAMB1	SV2B	0.21203	3	LAMB1_SV2B	LAMB1 - SV2B	LAMININ	ECM-Receptor	KEGG: hsa04512	Fibroblast -> Glutamatergic(Pyr) (CC)	0.00894813	Fibroblast -> Glutamatergic(Pyr)	Prefrontal cortex
2620	Fibroblast	Glutamatergic	LAMB1	SV2B	0.293554	3	LAMB1_SV2B	LAMB1 - SV2B	LAMININ	ECM-Receptor	KEGG: hsa04512	Fibroblast -> Glutamatergic (Hippo)	0.0331562	Fibroblast -> Glutamatergic	Hippocampus
2621	Glutamatergic	Glutamatergic	LAMB1	SV2B	0.202562	3	LAMB1_SV2B	LAMB1 - SV2B	LAMININ	ECM-Receptor	KEGG: hsa04512	Glutamatergic -> Glutamatergic (Hippo)	0.00717781	Glutamatergic -> Glutamatergic	Hippocampus
478	Vascular leptomeningeal cell	Vascular leptomeningeal cell	LAMB2	ITGA1_ITGB1	0.175319	3	LAMB2_ITGA1_ITGB1	LAMB2 - (ITGA1+ITGB1)	LAMININ	ECM-Receptor	KEGG: hsa04512	Vascular leptomeningeal cell -> Vascular leptomeningeal cell (CC)	0.00333303	Vascular leptomeningeal cell -> Vascular leptomeningeal cell	Prefrontal cortex
479	Endothelial	Vascular leptomeningeal cell	LAMB2	ITGA1_ITGB1	0.178601	3	LAMB2_ITGA1_ITGB1	LAMB2 - (ITGA1+ITGB1)	LAMININ	ECM-Receptor	KEGG: hsa04512	Endothelial -> Vascular leptomeningeal cell (CC)	0.00370127	Endothelial -> Vascular leptomeningeal cell	Prefrontal cortex
480	Vascular leptomeningeal cell	Endothelial	LAMB2	ITGA1_ITGB1	0.210026	3	LAMB2_ITGA1_ITGB1	LAMB2 - (ITGA1+ITGB1)	LAMININ	ECM-Receptor	KEGG: hsa04512	Vascular leptomeningeal cell -> Endothelial (CC)	0.00855433	Vascular leptomeningeal cell -> Endothelial	Prefrontal cortex
481	Endothelial	Endothelial	LAMB2	ITGA1_ITGB1	0.214726	3	LAMB2_ITGA1_ITGB1	LAMB2 - (ITGA1+ITGB1)	LAMININ	ECM-Receptor	KEGG: hsa04512	Endothelial -> Endothelial (CC)	0.00949394	Endothelial -> Endothelial	Prefrontal cortex
503	Vascular leptomeningeal cell	Endothelial	LAMB2	ITGA6_ITGB1	0.206022	3	LAMB2_ITGA6_ITGB1	LAMB2 - (ITGA6+ITGB1)	LAMININ	ECM-Receptor	KEGG: hsa04512	Vascular leptomeningeal cell -> Endothelial (CC)	0.00779835	Vascular leptomeningeal cell -> Endothelial	Prefrontal cortex
504	Endothelial	Endothelial	LAMB2	ITGA6_ITGB1	0.210547	3	LAMB2_ITGA6_ITGB1	LAMB2 - (ITGA6+ITGB1)	LAMININ	ECM-Receptor	KEGG: hsa04512	Endothelial -> Endothelial (CC)	0.00865565	Endothelial -> Endothelial	Prefrontal cortex
696	Vascular leptomeningeal cell	Astrocyte	LAMB2	ITGA6_ITGB4	0.163929	3	LAMB2_ITGA6_ITGB4	LAMB2 - (ITGA6+ITGB4)	LAMININ	ECM-Receptor	KEGG: hsa04512	Vascular leptomeningeal cell -> Astrocyte (CC)	0.00224241	Vascular leptomeningeal cell -> Astrocyte	Prefrontal cortex
697	Endothelial	Astrocyte	LAMB2	ITGA6_ITGB4	0.166798	3	LAMB2_ITGA6_ITGB4	LAMB2 - (ITGA6+ITGB4)	LAMININ	ECM-Receptor	KEGG: hsa04512	Endothelial -> Astrocyte (CC)	0.00249045	Endothelial -> Astrocyte	Prefrontal cortex
521	Vascular leptomeningeal cell	Vascular leptomeningeal cell	LAMB2	ITGA7_ITGB1	0.169465	3	LAMB2_ITGA7_ITGB1	LAMB2 - (ITGA7+ITGB1)	LAMININ	ECM-Receptor	KEGG: hsa04512	Vascular leptomeningeal cell -> Vascular leptomeningeal cell (CC)	0.00273688	Vascular leptomeningeal cell -> Vascular leptomeningeal cell	Prefrontal cortex
522	Endothelial	Vascular leptomeningeal cell	LAMB2	ITGA7_ITGB1	0.17253	3	LAMB2_ITGA7_ITGB1	LAMB2 - (ITGA7+ITGB1)	LAMININ	ECM-Receptor	KEGG: hsa04512	Endothelial -> Vascular leptomeningeal cell (CC)	0.00303945	Endothelial -> Vascular leptomeningeal cell	Prefrontal cortex
598	Vascular leptomeningeal cell	Oligodendrocyte precursor	LAMB2	ITGAV_ITGB8	0.182875	3	LAMB2_ITGAV_ITGB8	LAMB2 - (ITGAV+ITGB8)	LAMININ	ECM-Receptor	KEGG: hsa04512	Vascular leptomeningeal cell -> Oligodendrocyte precursor (CC)	0.00421879	Vascular leptomeningeal cell -> Oligodendrocyte precursor	Prefrontal cortex
599	Endothelial	Oligodendrocyte precursor	LAMB2	ITGAV_ITGB8	0.186445	3	LAMB2_ITGAV_ITGB8	LAMB2 - (ITGAV+ITGB8)	LAMININ	ECM-Receptor	KEGG: hsa04512	Endothelial -> Oligodendrocyte precursor (CC)	0.00468443	Endothelial -> Oligodendrocyte precursor	Prefrontal cortex
600	Vascular leptomeningeal cell	Newly formed oligodendrocyte	LAMB2	ITGAV_ITGB8	0.160258	3	LAMB2_ITGAV_ITGB8	LAMB2 - (ITGAV+ITGB8)	LAMININ	ECM-Receptor	KEGG: hsa04512	Vascular leptomeningeal cell -> Newly formed oligodendrocyte (CC)	0.00194996	Vascular leptomeningeal cell -> Newly formed oligodendrocyte	Prefrontal cortex
601	Endothelial	Newly formed oligodendrocyte	LAMB2	ITGAV_ITGB8	0.162999	3	LAMB2_ITGAV_ITGB8	LAMB2 - (ITGAV+ITGB8)	LAMININ	ECM-Receptor	KEGG: hsa04512	Endothelial -> Newly formed oligodendrocyte (CC)	0.00216572	Endothelial -> Newly formed oligodendrocyte	Prefrontal cortex
602	Vascular leptomeningeal cell	Astrocyte	LAMB2	ITGAV_ITGB8	0.172175	3	LAMB2_ITGAV_ITGB8	LAMB2 - (ITGAV+ITGB8)	LAMININ	ECM-Receptor	KEGG: hsa04512	Vascular leptomeningeal cell -> Astrocyte (CC)	0.00300332	Vascular leptomeningeal cell -> Astrocyte	Prefrontal cortex
603	Endothelial	Astrocyte	LAMB2	ITGAV_ITGB8	0.17534	3	LAMB2_ITGAV_ITGB8	LAMB2 - (ITGAV+ITGB8)	LAMININ	ECM-Receptor	KEGG: hsa04512	Endothelial -> Astrocyte (CC)	0.00333525	Endothelial -> Astrocyte	Prefrontal cortex
892	Vascular leptomeningeal cell	Newly formed oligodendrocyte	LAMB2	DAG1	0.154389	3	LAMB2_DAG1	LAMB2 - DAG1	LAMININ	ECM-Receptor	KEGG: hsa04512	Vascular leptomeningeal cell -> Newly formed oligodendrocyte (CC)	0.00153817	Vascular leptomeningeal cell -> Newly formed oligodendrocyte	Prefrontal cortex
893	Endothelial	Newly formed oligodendrocyte	LAMB2	DAG1	0.156932	3	LAMB2_DAG1	LAMB2 - DAG1	LAMININ	ECM-Receptor	KEGG: hsa04512	Endothelial -> Newly formed oligodendrocyte (CC)	0.00170845	Endothelial -> Newly formed oligodendrocyte	Prefrontal cortex
782	Vascular leptomeningeal cell	Newly formed oligodendrocyte	LAMB2	SV2A	0.150997	3	LAMB2_SV2A	LAMB2 - SV2A	LAMININ	ECM-Receptor	KEGG: hsa04512	Vascular leptomeningeal cell -> Newly formed oligodendrocyte (CC)	0.00132988	Vascular leptomeningeal cell -> Newly formed oligodendrocyte	Prefrontal cortex
783	Endothelial	Newly formed oligodendrocyte	LAMB2	SV2A	0.15343	3	LAMB2_SV2A	LAMB2 - SV2A	LAMININ	ECM-Receptor	KEGG: hsa04512	Endothelial -> Newly formed oligodendrocyte (CC)	0.00147714	Endothelial -> Newly formed oligodendrocyte	Prefrontal cortex
784	Vascular leptomeningeal cell	GABAergic	LAMB2	SV2A	0.198953	3	LAMB2_SV2A	LAMB2 - SV2A	LAMININ	ECM-Receptor	KEGG: hsa04512	Vascular leptomeningeal cell -> GABAergic (CC)	0.00656303	Vascular leptomeningeal cell -> GABAergic	Prefrontal cortex
785	Endothelial	GABAergic	LAMB2	SV2A	0.203175	3	LAMB2_SV2A	LAMB2 - SV2A	LAMININ	ECM-Receptor	KEGG: hsa04512	Endothelial -> GABAergic (CC)	0.00728552	Endothelial -> GABAergic	Prefrontal cortex
786	Vascular leptomeningeal cell	Glutamatergic	LAMB2	SV2A	0.19107	3	LAMB2_SV2A	LAMB2 - SV2A	LAMININ	ECM-Receptor	KEGG: hsa04512	Vascular leptomeningeal cell -> Glutamatergic (CC)	0.00533381	Vascular leptomeningeal cell -> Glutamatergic	Prefrontal cortex
787	Endothelial	Glutamatergic	LAMB2	SV2A	0.194965	3	LAMB2_SV2A	LAMB2 - SV2A	LAMININ	ECM-Receptor	KEGG: hsa04512	Endothelial -> Glutamatergic (CC)	0.00592179	Endothelial -> Glutamatergic	Prefrontal cortex
788	Vascular leptomeningeal cell	Glutamatergic(Pyr)	LAMB2	SV2A	0.187775	3	LAMB2_SV2A	LAMB2 - SV2A	LAMININ	ECM-Receptor	KEGG: hsa04512	Vascular leptomeningeal cell -> Glutamatergic(Pyr) (CC)	0.00486585	Vascular leptomeningeal cell -> Glutamatergic(Pyr)	Prefrontal cortex
789	Endothelial	Glutamatergic(Pyr)	LAMB2	SV2A	0.191538	3	LAMB2_SV2A	LAMB2 - SV2A	LAMININ	ECM-Receptor	KEGG: hsa04512	Endothelial -> Glutamatergic(Pyr) (CC)	0.00540252	Endothelial -> Glutamatergic(Pyr)	Prefrontal cortex
832	Vascular leptomeningeal cell	Glutamatergic	LAMB2	SV2B	0.222541	3	LAMB2_SV2B	LAMB2 - SV2B	LAMININ	ECM-Receptor	KEGG: hsa04512	Vascular leptomeningeal cell -> Glutamatergic (CC)	0.0111808	Vascular leptomeningeal cell -> Glutamatergic	Prefrontal cortex
833	Endothelial	Glutamatergic	LAMB2	SV2B	0.22781	3	LAMB2_SV2B	LAMB2 - SV2B	LAMININ	ECM-Receptor	KEGG: hsa04512	Endothelial -> Glutamatergic (CC)	0.0124053	Endothelial -> Glutamatergic	Prefrontal cortex
834	Vascular leptomeningeal cell	Glutamatergic(Pyr)	LAMB2	SV2B	0.181648	3	LAMB2_SV2B	LAMB2 - SV2B	LAMININ	ECM-Receptor	KEGG: hsa04512	Vascular leptomeningeal cell -> Glutamatergic(Pyr) (CC)	0.0040658	Vascular leptomeningeal cell -> Glutamatergic(Pyr)	Prefrontal cortex
835	Endothelial	Glutamatergic(Pyr)	LAMB2	SV2B	0.18517	3	LAMB2_SV2B	LAMB2 - SV2B	LAMININ	ECM-Receptor	KEGG: hsa04512	Endothelial -> Glutamatergic(Pyr) (CC)	0.00451464	Endothelial -> Glutamatergic(Pyr)	Prefrontal cortex
482	Vascular leptomeningeal cell	Vascular leptomeningeal cell	LAMC1	ITGA1_ITGB1	0.19136	3	LAMC1_ITGA1_ITGB1	LAMC1 - (ITGA1+ITGB1)	LAMININ	ECM-Receptor	KEGG: hsa04512	Vascular leptomeningeal cell -> Vascular leptomeningeal cell (CC)	0.00537635	Vascular leptomeningeal cell -> Vascular leptomeningeal cell	Prefrontal cortex
483	Fibroblast	Vascular leptomeningeal cell	LAMC1	ITGA1_ITGB1	0.210507	3	LAMC1_ITGA1_ITGB1	LAMC1 - (ITGA1+ITGB1)	LAMININ	ECM-Receptor	KEGG: hsa04512	Fibroblast -> Vascular leptomeningeal cell (CC)	0.00864793	Fibroblast -> Vascular leptomeningeal cell	Prefrontal cortex
484	Glutamatergic	Vascular leptomeningeal cell	LAMC1	ITGA1_ITGB1	0.160739	3	LAMC1_ITGA1_ITGB1	LAMC1 - (ITGA1+ITGB1)	LAMININ	ECM-Receptor	KEGG: hsa04512	Glutamatergic -> Vascular leptomeningeal cell (CC)	0.00198671	Glutamatergic -> Vascular leptomeningeal cell	Prefrontal cortex
485	Vascular leptomeningeal cell	Endothelial	LAMC1	ITGA1_ITGB1	0.233296	3	LAMC1_ITGA1_ITGB1	LAMC1 - (ITGA1+ITGB1)	LAMININ	ECM-Receptor	KEGG: hsa04512	Vascular leptomeningeal cell -> Endothelial (CC)	0.0137544	Vascular leptomeningeal cell -> Endothelial	Prefrontal cortex
486	Fibroblast	Endothelial	LAMC1	ITGA1_ITGB1	0.262041	3	LAMC1_ITGA1_ITGB1	LAMC1 - (ITGA1+ITGB1)	LAMININ	ECM-Receptor	KEGG: hsa04512	Fibroblast -> Endothelial (CC)	0.0220113	Fibroblast -> Endothelial	Prefrontal cortex
487	Glutamatergic	Endothelial	LAMC1	ITGA1_ITGB1	0.189516	3	LAMC1_ITGA1_ITGB1	LAMC1 - (ITGA1+ITGB1)	LAMININ	ECM-Receptor	KEGG: hsa04512	Glutamatergic -> Endothelial (CC)	0.00510976	Glutamatergic -> Endothelial	Prefrontal cortex
2037	Vascular leptomeningeal cell	Vascular leptomeningeal cell	LAMC1	ITGA1_ITGB1	0.203084	3	LAMC1_ITGA1_ITGB1	LAMC1 - (ITGA1+ITGB1)	LAMININ	ECM-Receptor	KEGG: hsa04512	Vascular leptomeningeal cell -> Vascular leptomeningeal cell (Hippo)	0.0072695	Vascular leptomeningeal cell -> Vascular leptomeningeal cell	Hippocampus
2038	Fibroblast	Vascular leptomeningeal cell	LAMC1	ITGA1_ITGB1	0.269987	3	LAMC1_ITGA1_ITGB1	LAMC1 - (ITGA1+ITGB1)	LAMININ	ECM-Receptor	KEGG: hsa04512	Fibroblast -> Vascular leptomeningeal cell (Hippo)	0.0246278	Fibroblast -> Vascular leptomeningeal cell	Hippocampus
2039	Endothelial	Vascular leptomeningeal cell	LAMC1	ITGA1_ITGB1	0.17938	3	LAMC1_ITGA1_ITGB1	LAMC1 - (ITGA1+ITGB1)	LAMININ	ECM-Receptor	KEGG: hsa04512	Endothelial -> Vascular leptomeningeal cell (Hippo)	0.00379244	Endothelial -> Vascular leptomeningeal cell	Hippocampus
2040	GABAergic	Vascular leptomeningeal cell	LAMC1	ITGA1_ITGB1	0.15818	3	LAMC1_ITGA1_ITGB1	LAMC1 - (ITGA1+ITGB1)	LAMININ	ECM-Receptor	KEGG: hsa04512	GABAergic -> Vascular leptomeningeal cell (Hippo)	0.00179651	GABAergic -> Vascular leptomeningeal cell	Hippocampus
2041	Glutamatergic	Vascular leptomeningeal cell	LAMC1	ITGA1_ITGB1	0.17606	3	LAMC1_ITGA1_ITGB1	LAMC1 - (ITGA1+ITGB1)	LAMININ	ECM-Receptor	KEGG: hsa04512	Glutamatergic -> Vascular leptomeningeal cell (Hippo)	0.00341393	Glutamatergic -> Vascular leptomeningeal cell	Hippocampus
2042	Vascular leptomeningeal cell	Endothelial	LAMC1	ITGA1_ITGB1	0.246967	3	LAMC1_ITGA1_ITGB1	LAMC1 - (ITGA1+ITGB1)	LAMININ	ECM-Receptor	KEGG: hsa04512	Vascular leptomeningeal cell -> Endothelial (Hippo)	0.0174376	Vascular leptomeningeal cell -> Endothelial	Hippocampus
2043	Fibroblast	Endothelial	LAMC1	ITGA1_ITGB1	0.350496	3	LAMC1_ITGA1_ITGB1	LAMC1 - (ITGA1+ITGB1)	LAMININ	ECM-Receptor	KEGG: hsa04512	Fibroblast -> Endothelial (Hippo)	0.0576652	Fibroblast -> Endothelial	Hippocampus
2044	Endothelial	Endothelial	LAMC1	ITGA1_ITGB1	0.212997	3	LAMC1_ITGA1_ITGB1	LAMC1 - (ITGA1+ITGB1)	LAMININ	ECM-Receptor	KEGG: hsa04512	Endothelial -> Endothelial (Hippo)	0.00914185	Endothelial -> Endothelial	Hippocampus
2045	GABAergic	Endothelial	LAMC1	ITGA1_ITGB1	0.18385	3	LAMC1_ITGA1_ITGB1	LAMC1 - (ITGA1+ITGB1)	LAMININ	ECM-Receptor	KEGG: hsa04512	GABAergic -> Endothelial (Hippo)	0.00434284	GABAergic -> Endothelial	Hippocampus
2046	Glutamatergic	Endothelial	LAMC1	ITGA1_ITGB1	0.208355	3	LAMC1_ITGA1_ITGB1	LAMC1 - (ITGA1+ITGB1)	LAMININ	ECM-Receptor	KEGG: hsa04512	Glutamatergic -> Endothelial (Hippo)	0.00823385	Glutamatergic -> Endothelial	Hippocampus
505	Vascular leptomeningeal cell	Endothelial	LAMC1	ITGA6_ITGB1	0.228391	3	LAMC1_ITGA6_ITGB1	LAMC1 - (ITGA6+ITGB1)	LAMININ	ECM-Receptor	KEGG: hsa04512	Vascular leptomeningeal cell -> Endothelial (CC)	0.0125447	Vascular leptomeningeal cell -> Endothelial	Prefrontal cortex
506	Fibroblast	Endothelial	LAMC1	ITGA6_ITGB1	0.255917	3	LAMC1_ITGA6_ITGB1	LAMC1 - (ITGA6+ITGB1)	LAMININ	ECM-Receptor	KEGG: hsa04512	Fibroblast -> Endothelial (CC)	0.0200902	Fibroblast -> Endothelial	Prefrontal cortex
507	Glutamatergic	Endothelial	LAMC1	ITGA6_ITGB1	0.186239	3	LAMC1_ITGA6_ITGB1	LAMC1 - (ITGA6+ITGB1)	LAMININ	ECM-Receptor	KEGG: hsa04512	Glutamatergic -> Endothelial (CC)	0.00465676	Glutamatergic -> Endothelial	Prefrontal cortex
2064	Vascular leptomeningeal cell	Endothelial	LAMC1	ITGA6_ITGB1	0.250303	3	LAMC1_ITGA6_ITGB1	LAMC1 - (ITGA6+ITGB1)	LAMININ	ECM-Receptor	KEGG: hsa04512	Vascular leptomeningeal cell -> Endothelial (Hippo)	0.0184047	Vascular leptomeningeal cell -> Endothelial	Hippocampus
2065	Fibroblast	Endothelial	LAMC1	ITGA6_ITGB1	0.356965	3	LAMC1_ITGA6_ITGB1	LAMC1 - (ITGA6+ITGB1)	LAMININ	ECM-Receptor	KEGG: hsa04512	Fibroblast -> Endothelial (Hippo)	0.0607253	Fibroblast -> Endothelial	Hippocampus
2066	Endothelial	Endothelial	LAMC1	ITGA6_ITGB1	0.215496	3	LAMC1_ITGA6_ITGB1	LAMC1 - (ITGA6+ITGB1)	LAMININ	ECM-Receptor	KEGG: hsa04512	Endothelial -> Endothelial (Hippo)	0.00965335	Endothelial -> Endothelial	Hippocampus
2067	GABAergic	Endothelial	LAMC1	ITGA6_ITGB1	0.185718	3	LAMC1_ITGA6_ITGB1	LAMC1 - (ITGA6+ITGB1)	LAMININ	ECM-Receptor	KEGG: hsa04512	GABAergic -> Endothelial (Hippo)	0.00458708	GABAergic -> Endothelial	Hippocampus
2068	Glutamatergic	Endothelial	LAMC1	ITGA6_ITGB1	0.210748	3	LAMC1_ITGA6_ITGB1	LAMC1 - (ITGA6+ITGB1)	LAMININ	ECM-Receptor	KEGG: hsa04512	Glutamatergic -> Endothelial (Hippo)	0.008695	Glutamatergic -> Endothelial	Hippocampus
698	Vascular leptomeningeal cell	Astrocyte	LAMC1	ITGA6_ITGB4	0.177891	3	LAMC1_ITGA6_ITGB4	LAMC1 - (ITGA6+ITGB4)	LAMININ	ECM-Receptor	KEGG: hsa04512	Vascular leptomeningeal cell -> Astrocyte (CC)	0.00361955	Vascular leptomeningeal cell -> Astrocyte	Prefrontal cortex
699	Fibroblast	Astrocyte	LAMC1	ITGA6_ITGB4	0.194363	3	LAMC1_ITGA6_ITGB4	LAMC1 - (ITGA6+ITGB4)	LAMININ	ECM-Receptor	KEGG: hsa04512	Fibroblast -> Astrocyte (CC)	0.00582836	Fibroblast -> Astrocyte	Prefrontal cortex
700	Glutamatergic	Astrocyte	LAMC1	ITGA6_ITGB4	0.151102	3	LAMC1_ITGA6_ITGB4	LAMC1 - (ITGA6+ITGB4)	LAMININ	ECM-Receptor	KEGG: hsa04512	Glutamatergic -> Astrocyte (CC)	0.00133603	Glutamatergic -> Astrocyte	Prefrontal cortex
2479	Vascular leptomeningeal cell	Astrocyte	LAMC1	ITGA6_ITGB4	0.180301	3	LAMC1_ITGA6_ITGB4	LAMC1 - (ITGA6+ITGB4)	LAMININ	ECM-Receptor	KEGG: hsa04512	Vascular leptomeningeal cell -> Astrocyte (Hippo)	0.00390197	Vascular leptomeningeal cell -> Astrocyte	Hippocampus
2480	Fibroblast	Astrocyte	LAMC1	ITGA6_ITGB4	0.231591	3	LAMC1_ITGA6_ITGB4	LAMC1 - (ITGA6+ITGB4)	LAMININ	ECM-Receptor	KEGG: hsa04512	Fibroblast -> Astrocyte (Hippo)	0.0133271	Fibroblast -> Astrocyte	Hippocampus
2481	Endothelial	Astrocyte	LAMC1	ITGA6_ITGB4	0.161327	3	LAMC1_ITGA6_ITGB4	LAMC1 - (ITGA6+ITGB4)	LAMININ	ECM-Receptor	KEGG: hsa04512	Endothelial -> Astrocyte (Hippo)	0.00203233	Endothelial -> Astrocyte	Hippocampus
2482	GABAergic	Astrocyte	LAMC1	ITGA6_ITGB4	0.143954	3	LAMC1_ITGA6_ITGB4	LAMC1 - (ITGA6+ITGB4)	LAMININ	ECM-Receptor	KEGG: hsa04512	GABAergic -> Astrocyte (Hippo)	0.000961836	GABAergic -> Astrocyte	Hippocampus
2483	Glutamatergic	Astrocyte	LAMC1	ITGA6_ITGB4	0.158632	3	LAMC1_ITGA6_ITGB4	LAMC1 - (ITGA6+ITGB4)	LAMININ	ECM-Receptor	KEGG: hsa04512	Glutamatergic -> Astrocyte (Hippo)	0.00182917	Glutamatergic -> Astrocyte	Hippocampus
523	Vascular leptomeningeal cell	Vascular leptomeningeal cell	LAMC1	ITGA7_ITGB1	0.184419	3	LAMC1_ITGA7_ITGB1	LAMC1 - (ITGA7+ITGB1)	LAMININ	ECM-Receptor	KEGG: hsa04512	Vascular leptomeningeal cell -> Vascular leptomeningeal cell (CC)	0.00441634	Vascular leptomeningeal cell -> Vascular leptomeningeal cell	Prefrontal cortex
524	Fibroblast	Vascular leptomeningeal cell	LAMC1	ITGA7_ITGB1	0.202161	3	LAMC1_ITGA7_ITGB1	LAMC1 - (ITGA7+ITGB1)	LAMININ	ECM-Receptor	KEGG: hsa04512	Fibroblast -> Vascular leptomeningeal cell (CC)	0.00710792	Fibroblast -> Vascular leptomeningeal cell	Prefrontal cortex
525	Glutamatergic	Vascular leptomeningeal cell	LAMC1	ITGA7_ITGB1	0.155798	3	LAMC1_ITGA7_ITGB1	LAMC1 - (ITGA7+ITGB1)	LAMININ	ECM-Receptor	KEGG: hsa04512	Glutamatergic -> Vascular leptomeningeal cell (CC)	0.00163097	Glutamatergic -> Vascular leptomeningeal cell	Prefrontal cortex
2097	Vascular leptomeningeal cell	Vascular leptomeningeal cell	LAMC1	ITGA7_ITGB1	0.193273	3	LAMC1_ITGA7_ITGB1	LAMC1 - (ITGA7+ITGB1)	LAMININ	ECM-Receptor	KEGG: hsa04512	Vascular leptomeningeal cell -> Vascular leptomeningeal cell (Hippo)	0.00566165	Vascular leptomeningeal cell -> Vascular leptomeningeal cell	Hippocampus
2098	Fibroblast	Vascular leptomeningeal cell	LAMC1	ITGA7_ITGB1	0.253166	3	LAMC1_ITGA7_ITGB1	LAMC1 - (ITGA7+ITGB1)	LAMININ	ECM-Receptor	KEGG: hsa04512	Fibroblast -> Vascular leptomeningeal cell (Hippo)	0.0192551	Fibroblast -> Vascular leptomeningeal cell	Hippocampus
2099	Endothelial	Vascular leptomeningeal cell	LAMC1	ITGA7_ITGB1	0.171659	3	LAMC1_ITGA7_ITGB1	LAMC1 - (ITGA7+ITGB1)	LAMININ	ECM-Receptor	KEGG: hsa04512	Endothelial -> Vascular leptomeningeal cell (Hippo)	0.00295135	Endothelial -> Vascular leptomeningeal cell	Hippocampus
2100	GABAergic	Vascular leptomeningeal cell	LAMC1	ITGA7_ITGB1	0.152135	3	LAMC1_ITGA7_ITGB1	LAMC1 - (ITGA7+ITGB1)	LAMININ	ECM-Receptor	KEGG: hsa04512	GABAergic -> Vascular leptomeningeal cell (Hippo)	0.00139746	GABAergic -> Vascular leptomeningeal cell	Hippocampus
2101	Glutamatergic	Vascular leptomeningeal cell	LAMC1	ITGA7_ITGB1	0.168614	3	LAMC1_ITGA7_ITGB1	LAMC1 - (ITGA7+ITGB1)	LAMININ	ECM-Receptor	KEGG: hsa04512	Glutamatergic -> Vascular leptomeningeal cell (Hippo)	0.00265656	Glutamatergic -> Vascular leptomeningeal cell	Hippocampus
2102	Vascular leptomeningeal cell	Glutamatergic	LAMC1	ITGA7_ITGB1	0.180767	3	LAMC1_ITGA7_ITGB1	LAMC1 - (ITGA7+ITGB1)	LAMININ	ECM-Receptor	KEGG: hsa04512	Vascular leptomeningeal cell -> Glutamatergic (Hippo)	0.00395818	Vascular leptomeningeal cell -> Glutamatergic	Hippocampus
2103	Fibroblast	Glutamatergic	LAMC1	ITGA7_ITGB1	0.232354	3	LAMC1_ITGA7_ITGB1	LAMC1 - (ITGA7+ITGB1)	LAMININ	ECM-Receptor	KEGG: hsa04512	Fibroblast -> Glutamatergic (Hippo)	0.0135173	Fibroblast -> Glutamatergic	Hippocampus
2104	Endothelial	Glutamatergic	LAMC1	ITGA7_ITGB1	0.161701	3	LAMC1_ITGA7_ITGB1	LAMC1 - (ITGA7+ITGB1)	LAMININ	ECM-Receptor	KEGG: hsa04512	Endothelial -> Glutamatergic (Hippo)	0.00206166	Endothelial -> Glutamatergic	Hippocampus
2105	GABAergic	Glutamatergic	LAMC1	ITGA7_ITGB1	0.144252	3	LAMC1_ITGA7_ITGB1	LAMC1 - (ITGA7+ITGB1)	LAMININ	ECM-Receptor	KEGG: hsa04512	GABAergic -> Glutamatergic (Hippo)	0.000975734	GABAergic -> Glutamatergic	Hippocampus
2106	Glutamatergic	Glutamatergic	LAMC1	ITGA7_ITGB1	0.158994	3	LAMC1_ITGA7_ITGB1	LAMC1 - (ITGA7+ITGB1)	LAMININ	ECM-Receptor	KEGG: hsa04512	Glutamatergic -> Glutamatergic (Hippo)	0.00185557	Glutamatergic -> Glutamatergic	Hippocampus
2211	Vascular leptomeningeal cell	GABAergic	LAMC1	ITGA9_ITGB1	0.158024	3	LAMC1_ITGA9_ITGB1	LAMC1 - (ITGA9+ITGB1)	LAMININ	ECM-Receptor	KEGG: hsa04512	Vascular leptomeningeal cell -> GABAergic (Hippo)	0.00178535	Vascular leptomeningeal cell -> GABAergic	Hippocampus
2212	Fibroblast	GABAergic	LAMC1	ITGA9_ITGB1	0.196283	3	LAMC1_ITGA9_ITGB1	LAMC1 - (ITGA9+ITGB1)	LAMININ	ECM-Receptor	KEGG: hsa04512	Fibroblast -> GABAergic (Hippo)	0.0061293	Fibroblast -> GABAergic	Hippocampus
2213	Endothelial	GABAergic	LAMC1	ITGA9_ITGB1	0.143237	3	LAMC1_ITGA9_ITGB1	LAMC1 - (ITGA9+ITGB1)	LAMININ	ECM-Receptor	KEGG: hsa04512	Endothelial -> GABAergic (Hippo)	0.000928948	Endothelial -> GABAergic	Hippocampus
2214	GABAergic	GABAergic	LAMC1	ITGA9_ITGB1	0.129364	3	LAMC1_ITGA9_ITGB1	LAMC1 - (ITGA9+ITGB1)	LAMININ	ECM-Receptor	KEGG: hsa04512	GABAergic -> GABAergic (Hippo)	0.000439386	GABAergic -> GABAergic	Hippocampus
2215	Glutamatergic	GABAergic	LAMC1	ITGA9_ITGB1	0.141106	3	LAMC1_ITGA9_ITGB1	LAMC1 - (ITGA9+ITGB1)	LAMININ	ECM-Receptor	KEGG: hsa04512	Glutamatergic -> GABAergic (Hippo)	0.000835994	Glutamatergic -> GABAergic	Hippocampus
2216	Vascular leptomeningeal cell	Glutamatergic	LAMC1	ITGA9_ITGB1	0.188635	3	LAMC1_ITGA9_ITGB1	LAMC1 - (ITGA9+ITGB1)	LAMININ	ECM-Receptor	KEGG: hsa04512	Vascular leptomeningeal cell -> Glutamatergic (Hippo)	0.00498537	Vascular leptomeningeal cell -> Glutamatergic	Hippocampus
2217	Fibroblast	Glutamatergic	LAMC1	ITGA9_ITGB1	0.245365	3	LAMC1_ITGA9_ITGB1	LAMC1 - (ITGA9+ITGB1)	LAMININ	ECM-Receptor	KEGG: hsa04512	Fibroblast -> Glutamatergic (Hippo)	0.0169828	Fibroblast -> Glutamatergic	Hippocampus
2218	Endothelial	Glutamatergic	LAMC1	ITGA9_ITGB1	0.167982	3	LAMC1_ITGA9_ITGB1	LAMC1 - (ITGA9+ITGB1)	LAMININ	ECM-Receptor	KEGG: hsa04512	Endothelial -> Glutamatergic (Hippo)	0.00259796	Endothelial -> Glutamatergic	Hippocampus
2219	GABAergic	Glutamatergic	LAMC1	ITGA9_ITGB1	0.149235	3	LAMC1_ITGA9_ITGB1	LAMC1 - (ITGA9+ITGB1)	LAMININ	ECM-Receptor	KEGG: hsa04512	GABAergic -> Glutamatergic (Hippo)	0.0012299	GABAergic -> Glutamatergic	Hippocampus
2220	Glutamatergic	Glutamatergic	LAMC1	ITGA9_ITGB1	0.165063	3	LAMC1_ITGA9_ITGB1	LAMC1 - (ITGA9+ITGB1)	LAMININ	ECM-Receptor	KEGG: hsa04512	Glutamatergic -> Glutamatergic (Hippo)	0.00233839	Glutamatergic -> Glutamatergic	Hippocampus
604	Vascular leptomeningeal cell	Oligodendrocyte precursor	LAMC1	ITGAV_ITGB8	0.200376	3	LAMC1_ITGAV_ITGB8	LAMC1 - (ITGAV+ITGB8)	LAMININ	ECM-Receptor	KEGG: hsa04512	Vascular leptomeningeal cell -> Oligodendrocyte precursor (CC)	0.00680141	Vascular leptomeningeal cell -> Oligodendrocyte precursor	Prefrontal cortex
605	Fibroblast	Oligodendrocyte precursor	LAMC1	ITGAV_ITGB8	0.221426	3	LAMC1_ITGAV_ITGB8	LAMC1 - (ITGAV+ITGB8)	LAMININ	ECM-Receptor	KEGG: hsa04512	Fibroblast -> Oligodendrocyte precursor (CC)	0.0109306	Fibroblast -> Oligodendrocyte precursor	Prefrontal cortex
606	Glutamatergic	Oligodendrocyte precursor	LAMC1	ITGAV_ITGB8	0.167077	3	LAMC1_ITGAV_ITGB8	LAMC1 - (ITGAV+ITGB8)	LAMININ	ECM-Receptor	KEGG: hsa04512	Glutamatergic -> Oligodendrocyte precursor (CC)	0.00251558	Glutamatergic -> Oligodendrocyte precursor	Prefrontal cortex
607	Vascular leptomeningeal cell	Newly formed oligodendrocyte	LAMC1	ITGAV_ITGB8	0.173582	3	LAMC1_ITGAV_ITGB8	LAMC1 - (ITGAV+ITGB8)	LAMININ	ECM-Receptor	KEGG: hsa04512	Vascular leptomeningeal cell -> Newly formed oligodendrocyte (CC)	0.00314806	Vascular leptomeningeal cell -> Newly formed oligodendrocyte	Prefrontal cortex
608	Fibroblast	Newly formed oligodendrocyte	LAMC1	ITGAV_ITGB8	0.18924	3	LAMC1_ITGAV_ITGB8	LAMC1 - (ITGAV+ITGB8)	LAMININ	ECM-Receptor	KEGG: hsa04512	Fibroblast -> Newly formed oligodendrocyte (CC)	0.0050706	Fibroblast -> Newly formed oligodendrocyte	Prefrontal cortex
609	Glutamatergic	Newly formed oligodendrocyte	LAMC1	ITGAV_ITGB8	0.147975	3	LAMC1_ITGAV_ITGB8	LAMC1 - (ITGAV+ITGB8)	LAMININ	ECM-Receptor	KEGG: hsa04512	Glutamatergic -> Newly formed oligodendrocyte (CC)	0.00116165	Glutamatergic -> Newly formed oligodendrocyte	Prefrontal cortex
610	Vascular leptomeningeal cell	Astrocyte	LAMC1	ITGAV_ITGB8	0.187628	3	LAMC1_ITGAV_ITGB8	LAMC1 - (ITGAV+ITGB8)	LAMININ	ECM-Receptor	KEGG: hsa04512	Vascular leptomeningeal cell -> Astrocyte (CC)	0.00484549	Vascular leptomeningeal cell -> Astrocyte	Prefrontal cortex
611	Fibroblast	Astrocyte	LAMC1	ITGAV_ITGB8	0.206013	3	LAMC1_ITGAV_ITGB8	LAMC1 - (ITGAV+ITGB8)	LAMININ	ECM-Receptor	KEGG: hsa04512	Fibroblast -> Astrocyte (CC)	0.00779657	Fibroblast -> Astrocyte	Prefrontal cortex
612	Glutamatergic	Astrocyte	LAMC1	ITGAV_ITGB8	0.158088	3	LAMC1_ITGAV_ITGB8	LAMC1 - (ITGAV+ITGB8)	LAMININ	ECM-Receptor	KEGG: hsa04512	Glutamatergic -> Astrocyte (CC)	0.00178994	Glutamatergic -> Astrocyte	Prefrontal cortex
2306	Vascular leptomeningeal cell	Microglia (PCDH9high)	LAMC1	ITGAV_ITGB8	0.191706	3	LAMC1_ITGAV_ITGB8	LAMC1 - (ITGAV+ITGB8)	LAMININ	ECM-Receptor	KEGG: hsa04512	Vascular leptomeningeal cell -> Microglia (PCDH9high) (Hippo)	0.00542723	Vascular leptomeningeal cell -> Microglia (PCDH9high)	Hippocampus
2307	Fibroblast	Microglia (PCDH9high)	LAMC1	ITGAV_ITGB8	0.25052	3	LAMC1_ITGAV_ITGB8	LAMC1 - (ITGAV+ITGB8)	LAMININ	ECM-Receptor	KEGG: hsa04512	Fibroblast -> Microglia (PCDH9high) (Hippo)	0.0184683	Fibroblast -> Microglia (PCDH9high)	Hippocampus
2308	Endothelial	Microglia (PCDH9high)	LAMC1	ITGAV_ITGB8	0.170419	3	LAMC1_ITGAV_ITGB8	LAMC1 - (ITGAV+ITGB8)	LAMININ	ECM-Receptor	KEGG: hsa04512	Endothelial -> Microglia (PCDH9high) (Hippo)	0.00282883	Endothelial -> Microglia (PCDH9high)	Hippocampus
2309	GABAergic	Microglia (PCDH9high)	LAMC1	ITGAV_ITGB8	0.151159	3	LAMC1_ITGAV_ITGB8	LAMC1 - (ITGAV+ITGB8)	LAMININ	ECM-Receptor	KEGG: hsa04512	GABAergic -> Microglia (PCDH9high) (Hippo)	0.00133936	GABAergic -> Microglia (PCDH9high)	Hippocampus
2310	Glutamatergic	Microglia (PCDH9high)	LAMC1	ITGAV_ITGB8	0.167416	3	LAMC1_ITGAV_ITGB8	LAMC1 - (ITGAV+ITGB8)	LAMININ	ECM-Receptor	KEGG: hsa04512	Glutamatergic -> Microglia (PCDH9high) (Hippo)	0.00254625	Glutamatergic -> Microglia (PCDH9high)	Hippocampus
2311	Vascular leptomeningeal cell	Oligodendrocyte precursor	LAMC1	ITGAV_ITGB8	0.207934	3	LAMC1_ITGAV_ITGB8	LAMC1 - (ITGAV+ITGB8)	LAMININ	ECM-Receptor	KEGG: hsa04512	Vascular leptomeningeal cell -> Oligodendrocyte precursor (Hippo)	0.00815418	Vascular leptomeningeal cell -> Oligodendrocyte precursor	Hippocampus
2312	Fibroblast	Oligodendrocyte precursor	LAMC1	ITGAV_ITGB8	0.278461	3	LAMC1_ITGAV_ITGB8	LAMC1 - (ITGAV+ITGB8)	LAMININ	ECM-Receptor	KEGG: hsa04512	Fibroblast -> Oligodendrocyte precursor (Hippo)	0.0275662	Fibroblast -> Oligodendrocyte precursor	Hippocampus
2313	Endothelial	Oligodendrocyte precursor	LAMC1	ITGAV_ITGB8	0.183168	3	LAMC1_ITGAV_ITGB8	LAMC1 - (ITGAV+ITGB8)	LAMININ	ECM-Receptor	KEGG: hsa04512	Endothelial -> Oligodendrocyte precursor (Hippo)	0.00425578	Endothelial -> Oligodendrocyte precursor	Hippocampus
2314	GABAergic	Oligodendrocyte precursor	LAMC1	ITGAV_ITGB8	0.161124	3	LAMC1_ITGAV_ITGB8	LAMC1 - (ITGAV+ITGB8)	LAMININ	ECM-Receptor	KEGG: hsa04512	GABAergic -> Oligodendrocyte precursor (Hippo)	0.00201649	GABAergic -> Oligodendrocyte precursor	Hippocampus
2315	Glutamatergic	Oligodendrocyte precursor	LAMC1	ITGAV_ITGB8	0.179708	3	LAMC1_ITGAV_ITGB8	LAMC1 - (ITGAV+ITGB8)	LAMININ	ECM-Receptor	KEGG: hsa04512	Glutamatergic -> Oligodendrocyte precursor (Hippo)	0.00383121	Glutamatergic -> Oligodendrocyte precursor	Hippocampus
2316	Vascular leptomeningeal cell	Newly formed oligodendrocyte	LAMC1	ITGAV_ITGB8	0.17864	3	LAMC1_ITGAV_ITGB8	LAMC1 - (ITGAV+ITGB8)	LAMININ	ECM-Receptor	KEGG: hsa04512	Vascular leptomeningeal cell -> Newly formed oligodendrocyte (Hippo)	0.00370581	Vascular leptomeningeal cell -> Newly formed oligodendrocyte	Hippocampus
2317	Fibroblast	Newly formed oligodendrocyte	LAMC1	ITGAV_ITGB8	0.228882	3	LAMC1_ITGAV_ITGB8	LAMC1 - (ITGAV+ITGB8)	LAMININ	ECM-Receptor	KEGG: hsa04512	Fibroblast -> Newly formed oligodendrocyte (Hippo)	0.0126632	Fibroblast -> Newly formed oligodendrocyte	Hippocampus
2318	Endothelial	Newly formed oligodendrocyte	LAMC1	ITGAV_ITGB8	0.159994	3	LAMC1_ITGAV_ITGB8	LAMC1 - (ITGAV+ITGB8)	LAMININ	ECM-Receptor	KEGG: hsa04512	Endothelial -> Newly formed oligodendrocyte (Hippo)	0.00192998	Endothelial -> Newly formed oligodendrocyte	Hippocampus
2319	GABAergic	Newly formed oligodendrocyte	LAMC1	ITGAV_ITGB8	0.14289	3	LAMC1_ITGAV_ITGB8	LAMC1 - (ITGAV+ITGB8)	LAMININ	ECM-Receptor	KEGG: hsa04512	GABAergic -> Newly formed oligodendrocyte (Hippo)	0.000913346	GABAergic -> Newly formed oligodendrocyte	Hippocampus
2320	Glutamatergic	Newly formed oligodendrocyte	LAMC1	ITGAV_ITGB8	0.157342	3	LAMC1_ITGAV_ITGB8	LAMC1 - (ITGAV+ITGB8)	LAMININ	ECM-Receptor	KEGG: hsa04512	Glutamatergic -> Newly formed oligodendrocyte (Hippo)	0.00173703	Glutamatergic -> Newly formed oligodendrocyte	Hippocampus
2321	Vascular leptomeningeal cell	Astrocyte	LAMC1	ITGAV_ITGB8	0.192346	3	LAMC1_ITGAV_ITGB8	LAMC1 - (ITGAV+ITGB8)	LAMININ	ECM-Receptor	KEGG: hsa04512	Vascular leptomeningeal cell -> Astrocyte (Hippo)	0.00552227	Vascular leptomeningeal cell -> Astrocyte	Hippocampus
2322	Fibroblast	Astrocyte	LAMC1	ITGAV_ITGB8	0.2516	3	LAMC1_ITGAV_ITGB8	LAMC1 - (ITGAV+ITGB8)	LAMININ	ECM-Receptor	KEGG: hsa04512	Fibroblast -> Astrocyte (Hippo)	0.0187874	Fibroblast -> Astrocyte	Hippocampus
2323	Endothelial	Astrocyte	LAMC1	ITGAV_ITGB8	0.170926	3	LAMC1_ITGAV_ITGB8	LAMC1 - (ITGAV+ITGB8)	LAMININ	ECM-Receptor	KEGG: hsa04512	Endothelial -> Astrocyte (Hippo)	0.0028785	Endothelial -> Astrocyte	Hippocampus
2324	GABAergic	Astrocyte	LAMC1	ITGAV_ITGB8	0.151558	3	LAMC1_ITGAV_ITGB8	LAMC1 - (ITGAV+ITGB8)	LAMININ	ECM-Receptor	KEGG: hsa04512	GABAergic -> Astrocyte (Hippo)	0.00136291	GABAergic -> Astrocyte	Hippocampus
2325	Glutamatergic	Astrocyte	LAMC1	ITGAV_ITGB8	0.167906	3	LAMC1_ITGAV_ITGB8	LAMC1 - (ITGAV+ITGB8)	LAMININ	ECM-Receptor	KEGG: hsa04512	Glutamatergic -> Astrocyte (Hippo)	0.00259097	Glutamatergic -> Astrocyte	Hippocampus
2326	Vascular leptomeningeal cell	Glutamatergic	LAMC1	ITGAV_ITGB8	0.172828	3	LAMC1_ITGAV_ITGB8	LAMC1 - (ITGAV+ITGB8)	LAMININ	ECM-Receptor	KEGG: hsa04512	Vascular leptomeningeal cell -> Glutamatergic (Hippo)	0.00306993	Vascular leptomeningeal cell -> Glutamatergic	Hippocampus
2327	Fibroblast	Glutamatergic	LAMC1	ITGAV_ITGB8	0.219502	3	LAMC1_ITGAV_ITGB8	LAMC1 - (ITGAV+ITGB8)	LAMININ	ECM-Receptor	KEGG: hsa04512	Fibroblast -> Glutamatergic (Hippo)	0.0105065	Fibroblast -> Glutamatergic	Hippocampus
2328	Endothelial	Glutamatergic	LAMC1	ITGAV_ITGB8	0.155308	3	LAMC1_ITGAV_ITGB8	LAMC1 - (ITGAV+ITGB8)	LAMININ	ECM-Receptor	KEGG: hsa04512	Endothelial -> Glutamatergic (Hippo)	0.00159832	Endothelial -> Glutamatergic	Hippocampus
2329	GABAergic	Glutamatergic	LAMC1	ITGAV_ITGB8	0.139138	3	LAMC1_ITGAV_ITGB8	LAMC1 - (ITGAV+ITGB8)	LAMININ	ECM-Receptor	KEGG: hsa04512	GABAergic -> Glutamatergic (Hippo)	0.000756262	GABAergic -> Glutamatergic	Hippocampus
2330	Glutamatergic	Glutamatergic	LAMC1	ITGAV_ITGB8	0.152808	3	LAMC1_ITGAV_ITGB8	LAMC1 - (ITGAV+ITGB8)	LAMININ	ECM-Receptor	KEGG: hsa04512	Glutamatergic -> Glutamatergic (Hippo)	0.00143848	Glutamatergic -> Glutamatergic	Hippocampus
2526	Vascular leptomeningeal cell	Astrocyte	LAMC1	CD44	0.181922	3	LAMC1_CD44	LAMC1 - CD44	LAMININ	ECM-Receptor	KEGG: hsa04512	Vascular leptomeningeal cell -> Astrocyte (Hippo)	0.00409957	Vascular leptomeningeal cell -> Astrocyte	Hippocampus
2527	Fibroblast	Astrocyte	LAMC1	CD44	0.234245	3	LAMC1_CD44	LAMC1 - CD44	LAMININ	ECM-Receptor	KEGG: hsa04512	Fibroblast -> Astrocyte (Hippo)	0.0139953	Fibroblast -> Astrocyte	Hippocampus
2528	Endothelial	Astrocyte	LAMC1	CD44	0.162626	3	LAMC1_CD44	LAMC1 - CD44	LAMININ	ECM-Receptor	KEGG: hsa04512	Endothelial -> Astrocyte (Hippo)	0.00213545	Endothelial -> Astrocyte	Hippocampus
2529	GABAergic	Astrocyte	LAMC1	CD44	0.144988	3	LAMC1_CD44	LAMC1 - CD44	LAMININ	ECM-Receptor	KEGG: hsa04512	GABAergic -> Astrocyte (Hippo)	0.00101069	GABAergic -> Astrocyte	Hippocampus
2530	Glutamatergic	Astrocyte	LAMC1	CD44	0.159888	3	LAMC1_CD44	LAMC1 - CD44	LAMININ	ECM-Receptor	KEGG: hsa04512	Glutamatergic -> Astrocyte (Hippo)	0.001922	Glutamatergic -> Astrocyte	Hippocampus
894	Vascular leptomeningeal cell	Newly formed oligodendrocyte	LAMC1	DAG1	0.166724	3	LAMC1_DAG1	LAMC1 - DAG1	LAMININ	ECM-Receptor	KEGG: hsa04512	Vascular leptomeningeal cell -> Newly formed oligodendrocyte (CC)	0.00248389	Vascular leptomeningeal cell -> Newly formed oligodendrocyte	Prefrontal cortex
895	Fibroblast	Newly formed oligodendrocyte	LAMC1	DAG1	0.181132	3	LAMC1_DAG1	LAMC1 - DAG1	LAMININ	ECM-Receptor	KEGG: hsa04512	Fibroblast -> Newly formed oligodendrocyte (CC)	0.00400246	Fibroblast -> Newly formed oligodendrocyte	Prefrontal cortex
896	Glutamatergic	Newly formed oligodendrocyte	LAMC1	DAG1	0.142953	3	LAMC1_DAG1	LAMC1 - DAG1	LAMININ	ECM-Receptor	KEGG: hsa04512	Glutamatergic -> Newly formed oligodendrocyte (CC)	0.000916186	Glutamatergic -> Newly formed oligodendrocyte	Prefrontal cortex
790	Vascular leptomeningeal cell	Newly formed oligodendrocyte	LAMC1	SV2A	0.162779	3	LAMC1_SV2A	LAMC1 - SV2A	LAMININ	ECM-Receptor	KEGG: hsa04512	Vascular leptomeningeal cell -> Newly formed oligodendrocyte (CC)	0.00214782	Vascular leptomeningeal cell -> Newly formed oligodendrocyte	Prefrontal cortex
791	Fibroblast	Newly formed oligodendrocyte	LAMC1	SV2A	0.176491	3	LAMC1_SV2A	LAMC1 - SV2A	LAMININ	ECM-Receptor	KEGG: hsa04512	Fibroblast -> Newly formed oligodendrocyte (CC)	0.00346163	Fibroblast -> Newly formed oligodendrocyte	Prefrontal cortex
792	Glutamatergic	Newly formed oligodendrocyte	LAMC1	SV2A	0.140039	3	LAMC1_SV2A	LAMC1 - SV2A	LAMININ	ECM-Receptor	KEGG: hsa04512	Glutamatergic -> Newly formed oligodendrocyte (CC)	0.000792056	Glutamatergic -> Newly formed oligodendrocyte	Prefrontal cortex
793	Vascular leptomeningeal cell	GABAergic	LAMC1	SV2A	0.219772	3	LAMC1_SV2A	LAMC1 - SV2A	LAMININ	ECM-Receptor	KEGG: hsa04512	Vascular leptomeningeal cell -> GABAergic (CC)	0.0105655	Vascular leptomeningeal cell -> GABAergic	Prefrontal cortex
794	Fibroblast	GABAergic	LAMC1	SV2A	0.245217	3	LAMC1_SV2A	LAMC1 - SV2A	LAMININ	ECM-Receptor	KEGG: hsa04512	Fibroblast -> GABAergic (CC)	0.016941	Fibroblast -> GABAergic	Prefrontal cortex
795	Glutamatergic	GABAergic	LAMC1	SV2A	0.180427	3	LAMC1_SV2A	LAMC1 - SV2A	LAMININ	ECM-Receptor	KEGG: hsa04512	Glutamatergic -> GABAergic (CC)	0.00391713	Glutamatergic -> GABAergic	Prefrontal cortex
796	Vascular leptomeningeal cell	Glutamatergic	LAMC1	SV2A	0.210226	3	LAMC1_SV2A	LAMC1 - SV2A	LAMININ	ECM-Receptor	KEGG: hsa04512	Vascular leptomeningeal cell -> Glutamatergic (CC)	0.00859314	Vascular leptomeningeal cell -> Glutamatergic	Prefrontal cortex
797	Fibroblast	Glutamatergic	LAMC1	SV2A	0.233457	3	LAMC1_SV2A	LAMC1 - SV2A	LAMININ	ECM-Receptor	KEGG: hsa04512	Fibroblast -> Glutamatergic (CC)	0.013795	Fibroblast -> Glutamatergic	Prefrontal cortex
798	Glutamatergic	Glutamatergic	LAMC1	SV2A	0.173905	3	LAMC1_SV2A	LAMC1 - SV2A	LAMININ	ECM-Receptor	KEGG: hsa04512	Glutamatergic -> Glutamatergic (CC)	0.00318189	Glutamatergic -> Glutamatergic	Prefrontal cortex
799	Vascular leptomeningeal cell	Glutamatergic(Pyr)	LAMC1	SV2A	0.206257	3	LAMC1_SV2A	LAMC1 - SV2A	LAMININ	ECM-Receptor	KEGG: hsa04512	Vascular leptomeningeal cell -> Glutamatergic(Pyr) (CC)	0.00784147	Vascular leptomeningeal cell -> Glutamatergic(Pyr)	Prefrontal cortex
800	Fibroblast	Glutamatergic(Pyr)	LAMC1	SV2A	0.228596	3	LAMC1_SV2A	LAMC1 - SV2A	LAMININ	ECM-Receptor	KEGG: hsa04512	Fibroblast -> Glutamatergic(Pyr) (CC)	0.0125941	Fibroblast -> Glutamatergic(Pyr)	Prefrontal cortex
801	Glutamatergic	Glutamatergic(Pyr)	LAMC1	SV2A	0.171166	3	LAMC1_SV2A	LAMC1 - SV2A	LAMININ	ECM-Receptor	KEGG: hsa04512	Glutamatergic -> Glutamatergic(Pyr) (CC)	0.00290217	Glutamatergic -> Glutamatergic(Pyr)	Prefrontal cortex
2595	Vascular leptomeningeal cell	GABAergic	LAMC1	SV2A	0.184552	3	LAMC1_SV2A	LAMC1 - SV2A	LAMININ	ECM-Receptor	KEGG: hsa04512	Vascular leptomeningeal cell -> GABAergic (Hippo)	0.00443366	Vascular leptomeningeal cell -> GABAergic	Hippocampus
2596	Fibroblast	GABAergic	LAMC1	SV2A	0.238578	3	LAMC1_SV2A	LAMC1 - SV2A	LAMININ	ECM-Receptor	KEGG: hsa04512	Fibroblast -> GABAergic (Hippo)	0.0151236	Fibroblast -> GABAergic	Hippocampus
2597	Endothelial	GABAergic	LAMC1	SV2A	0.164729	3	LAMC1_SV2A	LAMC1 - SV2A	LAMININ	ECM-Receptor	KEGG: hsa04512	Endothelial -> GABAergic (Hippo)	0.00230985	Endothelial -> GABAergic	Hippocampus
2598	GABAergic	GABAergic	LAMC1	SV2A	0.146659	3	LAMC1_SV2A	LAMC1 - SV2A	LAMININ	ECM-Receptor	KEGG: hsa04512	GABAergic -> GABAergic (Hippo)	0.00109334	GABAergic -> GABAergic	Hippocampus
2599	Glutamatergic	GABAergic	LAMC1	SV2A	0.161921	3	LAMC1_SV2A	LAMC1 - SV2A	LAMININ	ECM-Receptor	KEGG: hsa04512	Glutamatergic -> GABAergic (Hippo)	0.002079	Glutamatergic -> GABAergic	Hippocampus
2600	Vascular leptomeningeal cell	Glutamatergic	LAMC1	SV2A	0.172076	3	LAMC1_SV2A	LAMC1 - SV2A	LAMININ	ECM-Receptor	KEGG: hsa04512	Vascular leptomeningeal cell -> Glutamatergic (Hippo)	0.00299325	Vascular leptomeningeal cell -> Glutamatergic	Hippocampus
2601	Fibroblast	Glutamatergic	LAMC1	SV2A	0.218299	3	LAMC1_SV2A	LAMC1 - SV2A	LAMININ	ECM-Receptor	KEGG: hsa04512	Fibroblast -> Glutamatergic (Hippo)	0.010246	Fibroblast -> Glutamatergic	Hippocampus
2602	Endothelial	Glutamatergic	LAMC1	SV2A	0.1547	3	LAMC1_SV2A	LAMC1 - SV2A	LAMININ	ECM-Receptor	KEGG: hsa04512	Endothelial -> Glutamatergic (Hippo)	0.00155834	Endothelial -> Glutamatergic	Hippocampus
2603	GABAergic	Glutamatergic	LAMC1	SV2A	0.138649	3	LAMC1_SV2A	LAMC1 - SV2A	LAMININ	ECM-Receptor	KEGG: hsa04512	GABAergic -> Glutamatergic (Hippo)	0.000737329	GABAergic -> Glutamatergic	Hippocampus
2604	Glutamatergic	Glutamatergic	LAMC1	SV2A	0.152219	3	LAMC1_SV2A	LAMC1 - SV2A	LAMININ	ECM-Receptor	KEGG: hsa04512	Glutamatergic -> Glutamatergic (Hippo)	0.0014025	Glutamatergic -> Glutamatergic	Hippocampus
836	Vascular leptomeningeal cell	Glutamatergic	LAMC1	SV2B	0.248741	3	LAMC1_SV2B	LAMC1 - SV2B	LAMININ	ECM-Receptor	KEGG: hsa04512	Vascular leptomeningeal cell -> Glutamatergic (CC)	0.0179486	Vascular leptomeningeal cell -> Glutamatergic	Prefrontal cortex
837	Fibroblast	Glutamatergic	LAMC1	SV2B	0.281484	3	LAMC1_SV2B	LAMC1 - SV2B	LAMININ	ECM-Receptor	KEGG: hsa04512	Fibroblast -> Glutamatergic (CC)	0.0286502	Fibroblast -> Glutamatergic	Prefrontal cortex
838	Glutamatergic	Glutamatergic	LAMC1	SV2B	0.19969	3	LAMC1_SV2B	LAMC1 - SV2B	LAMININ	ECM-Receptor	KEGG: hsa04512	Glutamatergic -> Glutamatergic (CC)	0.00668577	Glutamatergic -> Glutamatergic	Prefrontal cortex
839	Vascular leptomeningeal cell	Glutamatergic(Pyr)	LAMC1	SV2B	0.198907	3	LAMC1_SV2B	LAMC1 - SV2B	LAMININ	ECM-Receptor	KEGG: hsa04512	Vascular leptomeningeal cell -> Glutamatergic(Pyr) (CC)	0.00655539	Vascular leptomeningeal cell -> Glutamatergic(Pyr)	Prefrontal cortex
840	Fibroblast	Glutamatergic(Pyr)	LAMC1	SV2B	0.219641	3	LAMC1_SV2B	LAMC1 - SV2B	LAMININ	ECM-Receptor	KEGG: hsa04512	Fibroblast -> Glutamatergic(Pyr) (CC)	0.0105368	Fibroblast -> Glutamatergic(Pyr)	Prefrontal cortex
841	Glutamatergic	Glutamatergic(Pyr)	LAMC1	SV2B	0.166051	3	LAMC1_SV2B	LAMC1 - SV2B	LAMININ	ECM-Receptor	KEGG: hsa04512	Glutamatergic -> Glutamatergic(Pyr) (CC)	0.00242421	Glutamatergic -> Glutamatergic(Pyr)	Prefrontal cortex
2622	Vascular leptomeningeal cell	Glutamatergic	LAMC1	SV2B	0.232171	3	LAMC1_SV2B	LAMC1 - SV2B	LAMININ	ECM-Receptor	KEGG: hsa04512	Vascular leptomeningeal cell -> Glutamatergic (Hippo)	0.0134715	Vascular leptomeningeal cell -> Glutamatergic	Hippocampus
2623	Fibroblast	Glutamatergic	LAMC1	SV2B	0.322394	3	LAMC1_SV2B	LAMC1 - SV2B	LAMININ	ECM-Receptor	KEGG: hsa04512	Fibroblast -> Glutamatergic (Hippo)	0.0449683	Fibroblast -> Glutamatergic	Hippocampus
2624	Endothelial	Glutamatergic	LAMC1	SV2B	0.201822	3	LAMC1_SV2B	LAMC1 - SV2B	LAMININ	ECM-Receptor	KEGG: hsa04512	Endothelial -> Glutamatergic (Hippo)	0.00704906	Endothelial -> Glutamatergic	Hippocampus
2625	GABAergic	Glutamatergic	LAMC1	SV2B	0.175429	3	LAMC1_SV2B	LAMC1 - SV2B	LAMININ	ECM-Receptor	KEGG: hsa04512	GABAergic -> Glutamatergic (Hippo)	0.00334495	GABAergic -> Glutamatergic	Hippocampus
2626	Glutamatergic	Glutamatergic	LAMC1	SV2B	0.197641	3	LAMC1_SV2B	LAMC1 - SV2B	LAMININ	ECM-Receptor	KEGG: hsa04512	Glutamatergic -> Glutamatergic (Hippo)	0.00634759	Glutamatergic -> Glutamatergic	Hippocampus
488	Vascular leptomeningeal cell	Vascular leptomeningeal cell	LAMC3	ITGA1_ITGB1	0.190619	3	LAMC3_ITGA1_ITGB1	LAMC3 - (ITGA1+ITGB1)	LAMININ	ECM-Receptor	KEGG: hsa04512	Vascular leptomeningeal cell -> Vascular leptomeningeal cell (CC)	0.00526814	Vascular leptomeningeal cell -> Vascular leptomeningeal cell	Prefrontal cortex
489	Fibroblast	Vascular leptomeningeal cell	LAMC3	ITGA1_ITGB1	0.188865	3	LAMC3_ITGA1_ITGB1	LAMC3 - (ITGA1+ITGB1)	LAMININ	ECM-Receptor	KEGG: hsa04512	Fibroblast -> Vascular leptomeningeal cell (CC)	0.00501769	Fibroblast -> Vascular leptomeningeal cell	Prefrontal cortex
490	Vascular leptomeningeal cell	Endothelial	LAMC3	ITGA1_ITGB1	0.232204	3	LAMC3_ITGA1_ITGB1	LAMC3 - (ITGA1+ITGB1)	LAMININ	ECM-Receptor	KEGG: hsa04512	Vascular leptomeningeal cell -> Endothelial (CC)	0.0134799	Vascular leptomeningeal cell -> Endothelial	Prefrontal cortex
491	Fibroblast	Endothelial	LAMC3	ITGA1_ITGB1	0.229628	3	LAMC3_ITGA1_ITGB1	LAMC3 - (ITGA1+ITGB1)	LAMININ	ECM-Receptor	KEGG: hsa04512	Fibroblast -> Endothelial (CC)	0.0128441	Fibroblast -> Endothelial	Prefrontal cortex
2047	Vascular leptomeningeal cell	Vascular leptomeningeal cell	LAMC3	ITGA1_ITGB1	0.194312	3	LAMC3_ITGA1_ITGB1	LAMC3 - (ITGA1+ITGB1)	LAMININ	ECM-Receptor	KEGG: hsa04512	Vascular leptomeningeal cell -> Vascular leptomeningeal cell (Hippo)	0.00582054	Vascular leptomeningeal cell -> Vascular leptomeningeal cell	Hippocampus
2048	Fibroblast	Vascular leptomeningeal cell	LAMC3	ITGA1_ITGB1	0.214385	3	LAMC3_ITGA1_ITGB1	LAMC3 - (ITGA1+ITGB1)	LAMININ	ECM-Receptor	KEGG: hsa04512	Fibroblast -> Vascular leptomeningeal cell (Hippo)	0.00942394	Fibroblast -> Vascular leptomeningeal cell	Hippocampus
2049	Vascular leptomeningeal cell	Endothelial	LAMC3	ITGA1_ITGB1	0.234226	3	LAMC3_ITGA1_ITGB1	LAMC3 - (ITGA1+ITGB1)	LAMININ	ECM-Receptor	KEGG: hsa04512	Vascular leptomeningeal cell -> Endothelial (Hippo)	0.0139905	Vascular leptomeningeal cell -> Endothelial	Hippocampus
2050	Fibroblast	Endothelial	LAMC3	ITGA1_ITGB1	0.263672	3	LAMC3_ITGA1_ITGB1	LAMC3 - (ITGA1+ITGB1)	LAMININ	ECM-Receptor	KEGG: hsa04512	Fibroblast -> Endothelial (Hippo)	0.0225371	Fibroblast -> Endothelial	Hippocampus
508	Vascular leptomeningeal cell	Endothelial	LAMC3	ITGA6_ITGB1	0.227343	3	LAMC3_ITGA6_ITGB1	LAMC3 - (ITGA6+ITGB1)	LAMININ	ECM-Receptor	KEGG: hsa04512	Vascular leptomeningeal cell -> Endothelial (CC)	0.012294	Vascular leptomeningeal cell -> Endothelial	Prefrontal cortex
509	Fibroblast	Endothelial	LAMC3	ITGA6_ITGB1	0.22487	3	LAMC3_ITGA6_ITGB1	LAMC3 - (ITGA6+ITGB1)	LAMININ	ECM-Receptor	KEGG: hsa04512	Fibroblast -> Endothelial (CC)	0.0117135	Fibroblast -> Endothelial	Prefrontal cortex
2069	Vascular leptomeningeal cell	Endothelial	LAMC3	ITGA6_ITGB1	0.237236	3	LAMC3_ITGA6_ITGB1	LAMC3 - (ITGA6+ITGB1)	LAMININ	ECM-Receptor	KEGG: hsa04512	Vascular leptomeningeal cell -> Endothelial (Hippo)	0.0147693	Vascular leptomeningeal cell -> Endothelial	Hippocampus
2070	Fibroblast	Endothelial	LAMC3	ITGA6_ITGB1	0.267458	3	LAMC3_ITGA6_ITGB1	LAMC3 - (ITGA6+ITGB1)	LAMININ	ECM-Receptor	KEGG: hsa04512	Fibroblast -> Endothelial (Hippo)	0.0237801	Fibroblast -> Endothelial	Hippocampus
701	Vascular leptomeningeal cell	Astrocyte	LAMC3	ITGA6_ITGB4	0.177249	3	LAMC3_ITGA6_ITGB4	LAMC3 - (ITGA6+ITGB4)	LAMININ	ECM-Receptor	KEGG: hsa04512	Vascular leptomeningeal cell -> Astrocyte (CC)	0.00354657	Vascular leptomeningeal cell -> Astrocyte	Prefrontal cortex
702	Fibroblast	Astrocyte	LAMC3	ITGA6_ITGB4	0.17573	3	LAMC3_ITGA6_ITGB4	LAMC3 - (ITGA6+ITGB4)	LAMININ	ECM-Receptor	KEGG: hsa04512	Fibroblast -> Astrocyte (CC)	0.00337769	Fibroblast -> Astrocyte	Prefrontal cortex
2484	Vascular leptomeningeal cell	Astrocyte	LAMC3	ITGA6_ITGB4	0.173333	3	LAMC3_ITGA6_ITGB4	LAMC3 - (ITGA6+ITGB4)	LAMININ	ECM-Receptor	KEGG: hsa04512	Vascular leptomeningeal cell -> Astrocyte (Hippo)	0.00312211	Vascular leptomeningeal cell -> Astrocyte	Hippocampus
2485	Fibroblast	Astrocyte	LAMC3	ITGA6_ITGB4	0.18919	3	LAMC3_ITGA6_ITGB4	LAMC3 - (ITGA6+ITGB4)	LAMININ	ECM-Receptor	KEGG: hsa04512	Fibroblast -> Astrocyte (Hippo)	0.00506347	Fibroblast -> Astrocyte	Hippocampus
526	Vascular leptomeningeal cell	Vascular leptomeningeal cell	LAMC3	ITGA7_ITGB1	0.183729	3	LAMC3_ITGA7_ITGB1	LAMC3 - (ITGA7+ITGB1)	LAMININ	ECM-Receptor	KEGG: hsa04512	Vascular leptomeningeal cell -> Vascular leptomeningeal cell (CC)	0.00432737	Vascular leptomeningeal cell -> Vascular leptomeningeal cell	Prefrontal cortex
527	Fibroblast	Vascular leptomeningeal cell	LAMC3	ITGA7_ITGB1	0.182098	3	LAMC3_ITGA7_ITGB1	LAMC3 - (ITGA7+ITGB1)	LAMININ	ECM-Receptor	KEGG: hsa04512	Fibroblast -> Vascular leptomeningeal cell (CC)	0.00412146	Fibroblast -> Vascular leptomeningeal cell	Prefrontal cortex
2107	Vascular leptomeningeal cell	Vascular leptomeningeal cell	LAMC3	ITGA7_ITGB1	0.1853	3	LAMC3_ITGA7_ITGB1	LAMC3 - (ITGA7+ITGB1)	LAMININ	ECM-Receptor	KEGG: hsa04512	Vascular leptomeningeal cell -> Vascular leptomeningeal cell (Hippo)	0.0045317	Vascular leptomeningeal cell -> Vascular leptomeningeal cell	Hippocampus
2108	Fibroblast	Vascular leptomeningeal cell	LAMC3	ITGA7_ITGB1	0.2035	3	LAMC3_ITGA7_ITGB1	LAMC3 - (ITGA7+ITGB1)	LAMININ	ECM-Receptor	KEGG: hsa04512	Fibroblast -> Vascular leptomeningeal cell (Hippo)	0.0073431	Fibroblast -> Vascular leptomeningeal cell	Hippocampus
2109	Vascular leptomeningeal cell	Glutamatergic	LAMC3	ITGA7_ITGB1	0.173764	3	LAMC3_ITGA7_ITGB1	LAMC3 - (ITGA7+ITGB1)	LAMININ	ECM-Receptor	KEGG: hsa04512	Vascular leptomeningeal cell -> Glutamatergic (Hippo)	0.00316713	Vascular leptomeningeal cell -> Glutamatergic	Hippocampus
2110	Fibroblast	Glutamatergic	LAMC3	ITGA7_ITGB1	0.189702	3	LAMC3_ITGA7_ITGB1	LAMC3 - (ITGA7+ITGB1)	LAMININ	ECM-Receptor	KEGG: hsa04512	Fibroblast -> Glutamatergic (Hippo)	0.00513633	Fibroblast -> Glutamatergic	Hippocampus
2221	Vascular leptomeningeal cell	GABAergic	LAMC3	ITGA9_ITGB1	0.152636	3	LAMC3_ITGA9_ITGB1	LAMC3 - (ITGA9+ITGB1)	LAMININ	ECM-Receptor	KEGG: hsa04512	Vascular leptomeningeal cell -> GABAergic (Hippo)	0.00142792	Vascular leptomeningeal cell -> GABAergic	Hippocampus
2222	Fibroblast	GABAergic	LAMC3	ITGA9_ITGB1	0.164828	3	LAMC3_ITGA9_ITGB1	LAMC3 - (ITGA9+ITGB1)	LAMININ	ECM-Receptor	KEGG: hsa04512	Fibroblast -> GABAergic (Hippo)	0.00231826	Fibroblast -> GABAergic	Hippocampus
2223	Vascular leptomeningeal cell	Glutamatergic	LAMC3	ITGA9_ITGB1	0.181028	3	LAMC3_ITGA9_ITGB1	LAMC3 - (ITGA9+ITGB1)	LAMININ	ECM-Receptor	KEGG: hsa04512	Vascular leptomeningeal cell -> Glutamatergic (Hippo)	0.00398985	Vascular leptomeningeal cell -> Glutamatergic	Hippocampus
2224	Fibroblast	Glutamatergic	LAMC3	ITGA9_ITGB1	0.198373	3	LAMC3_ITGA9_ITGB1	LAMC3 - (ITGA9+ITGB1)	LAMININ	ECM-Receptor	KEGG: hsa04512	Fibroblast -> Glutamatergic (Hippo)	0.00646727	Fibroblast -> Glutamatergic	Hippocampus
613	Vascular leptomeningeal cell	Oligodendrocyte precursor	LAMC3	ITGAV_ITGB8	0.199564	3	LAMC3_ITGAV_ITGB8	LAMC3 - (ITGAV+ITGB8)	LAMININ	ECM-Receptor	KEGG: hsa04512	Vascular leptomeningeal cell -> Oligodendrocyte precursor (CC)	0.00666472	Vascular leptomeningeal cell -> Oligodendrocyte precursor	Prefrontal cortex
614	Fibroblast	Oligodendrocyte precursor	LAMC3	ITGAV_ITGB8	0.197645	3	LAMC3_ITGAV_ITGB8	LAMC3 - (ITGAV+ITGB8)	LAMININ	ECM-Receptor	KEGG: hsa04512	Fibroblast -> Oligodendrocyte precursor (CC)	0.0063483	Fibroblast -> Oligodendrocyte precursor	Prefrontal cortex
615	Vascular leptomeningeal cell	Newly formed oligodendrocyte	LAMC3	ITGAV_ITGB8	0.17297	3	LAMC3_ITGAV_ITGB8	LAMC3 - (ITGAV+ITGB8)	LAMININ	ECM-Receptor	KEGG: hsa04512	Vascular leptomeningeal cell -> Newly formed oligodendrocyte (CC)	0.00308456	Vascular leptomeningeal cell -> Newly formed oligodendrocyte	Prefrontal cortex
616	Fibroblast	Newly formed oligodendrocyte	LAMC3	ITGAV_ITGB8	0.171522	3	LAMC3_ITGAV_ITGB8	LAMC3 - (ITGAV+ITGB8)	LAMININ	ECM-Receptor	KEGG: hsa04512	Fibroblast -> Newly formed oligodendrocyte (CC)	0.00293761	Fibroblast -> Newly formed oligodendrocyte	Prefrontal cortex
617	Vascular leptomeningeal cell	Astrocyte	LAMC3	ITGAV_ITGB8	0.186914	3	LAMC3_ITGAV_ITGB8	LAMC3 - (ITGAV+ITGB8)	LAMININ	ECM-Receptor	KEGG: hsa04512	Vascular leptomeningeal cell -> Astrocyte (CC)	0.00474792	Vascular leptomeningeal cell -> Astrocyte	Prefrontal cortex
618	Fibroblast	Astrocyte	LAMC3	ITGAV_ITGB8	0.185227	3	LAMC3_ITGAV_ITGB8	LAMC3 - (ITGAV+ITGB8)	LAMININ	ECM-Receptor	KEGG: hsa04512	Fibroblast -> Astrocyte (CC)	0.00452209	Fibroblast -> Astrocyte	Prefrontal cortex
2331	Vascular leptomeningeal cell	Microglia (PCDH9high)	LAMC3	ITGAV_ITGB8	0.183858	3	LAMC3_ITGAV_ITGB8	LAMC3 - (ITGAV+ITGB8)	LAMININ	ECM-Receptor	KEGG: hsa04512	Vascular leptomeningeal cell -> Microglia (PCDH9high) (Hippo)	0.00434386	Vascular leptomeningeal cell -> Microglia (PCDH9high)	Hippocampus
2332	Fibroblast	Microglia (PCDH9high)	LAMC3	ITGAV_ITGB8	0.201767	3	LAMC3_ITGAV_ITGB8	LAMC3 - (ITGAV+ITGB8)	LAMININ	ECM-Receptor	KEGG: hsa04512	Fibroblast -> Microglia (PCDH9high) (Hippo)	0.00703955	Fibroblast -> Microglia (PCDH9high)	Hippocampus
2333	Vascular leptomeningeal cell	Oligodendrocyte precursor	LAMC3	ITGAV_ITGB8	0.198754	3	LAMC3_ITGAV_ITGB8	LAMC3 - (ITGAV+ITGB8)	LAMININ	ECM-Receptor	KEGG: hsa04512	Vascular leptomeningeal cell -> Oligodendrocyte precursor (Hippo)	0.00653004	Vascular leptomeningeal cell -> Oligodendrocyte precursor	Hippocampus
2334	Fibroblast	Oligodendrocyte precursor	LAMC3	ITGAV_ITGB8	0.219784	3	LAMC3_ITGAV_ITGB8	LAMC3 - (ITGAV+ITGB8)	LAMININ	ECM-Receptor	KEGG: hsa04512	Fibroblast -> Oligodendrocyte precursor (Hippo)	0.010568	Fibroblast -> Oligodendrocyte precursor	Hippocampus
2335	Vascular leptomeningeal cell	Newly formed oligodendrocyte	LAMC3	ITGAV_ITGB8	0.171796	3	LAMC3_ITGAV_ITGB8	LAMC3 - (ITGAV+ITGB8)	LAMININ	ECM-Receptor	KEGG: hsa04512	Vascular leptomeningeal cell -> Newly formed oligodendrocyte (Hippo)	0.00296504	Vascular leptomeningeal cell -> Newly formed oligodendrocyte	Hippocampus
2336	Fibroblast	Newly formed oligodendrocyte	LAMC3	ITGAV_ITGB8	0.187363	3	LAMC3_ITGAV_ITGB8	LAMC3 - (ITGAV+ITGB8)	LAMININ	ECM-Receptor	KEGG: hsa04512	Fibroblast -> Newly formed oligodendrocyte (Hippo)	0.0048092	Fibroblast -> Newly formed oligodendrocyte	Hippocampus
2337	Vascular leptomeningeal cell	Astrocyte	LAMC3	ITGAV_ITGB8	0.184447	3	LAMC3_ITGAV_ITGB8	LAMC3 - (ITGAV+ITGB8)	LAMININ	ECM-Receptor	KEGG: hsa04512	Vascular leptomeningeal cell -> Astrocyte (Hippo)	0.00442001	Vascular leptomeningeal cell -> Astrocyte	Hippocampus
2338	Fibroblast	Astrocyte	LAMC3	ITGAV_ITGB8	0.202475	3	LAMC3_ITGAV_ITGB8	LAMC3 - (ITGAV+ITGB8)	LAMININ	ECM-Receptor	KEGG: hsa04512	Fibroblast -> Astrocyte (Hippo)	0.00716262	Fibroblast -> Astrocyte	Hippocampus
2339	Vascular leptomeningeal cell	Glutamatergic	LAMC3	ITGAV_ITGB8	0.16641	3	LAMC3_ITGAV_ITGB8	LAMC3 - (ITGAV+ITGB8)	LAMININ	ECM-Receptor	KEGG: hsa04512	Vascular leptomeningeal cell -> Glutamatergic (Hippo)	0.00245596	Vascular leptomeningeal cell -> Glutamatergic	Hippocampus
2340	Fibroblast	Glutamatergic	LAMC3	ITGAV_ITGB8	0.180986	3	LAMC3_ITGAV_ITGB8	LAMC3 - (ITGAV+ITGB8)	LAMININ	ECM-Receptor	KEGG: hsa04512	Fibroblast -> Glutamatergic (Hippo)	0.00398475	Fibroblast -> Glutamatergic	Hippocampus
2531	Vascular leptomeningeal cell	Astrocyte	LAMC3	CD44	0.174831	3	LAMC3_CD44	LAMC3 - CD44	LAMININ	ECM-Receptor	KEGG: hsa04512	Vascular leptomeningeal cell -> Astrocyte (Hippo)	0.00328035	Vascular leptomeningeal cell -> Astrocyte	Hippocampus
2532	Fibroblast	Astrocyte	LAMC3	CD44	0.190972	3	LAMC3_CD44	LAMC3 - CD44	LAMININ	ECM-Receptor	KEGG: hsa04512	Fibroblast -> Astrocyte (Hippo)	0.00531957	Fibroblast -> Astrocyte	Hippocampus
897	Vascular leptomeningeal cell	Newly formed oligodendrocyte	LAMC3	DAG1	0.166159	3	LAMC3_DAG1	LAMC3 - DAG1	LAMININ	ECM-Receptor	KEGG: hsa04512	Vascular leptomeningeal cell -> Newly formed oligodendrocyte (CC)	0.00243376	Vascular leptomeningeal cell -> Newly formed oligodendrocyte	Prefrontal cortex
898	Fibroblast	Newly formed oligodendrocyte	LAMC3	DAG1	0.164822	3	LAMC3_DAG1	LAMC3 - DAG1	LAMININ	ECM-Receptor	KEGG: hsa04512	Fibroblast -> Newly formed oligodendrocyte (CC)	0.00231774	Fibroblast -> Newly formed oligodendrocyte	Prefrontal cortex
802	Vascular leptomeningeal cell	Newly formed oligodendrocyte	LAMC3	SV2A	0.16224	3	LAMC3_SV2A	LAMC3 - SV2A	LAMININ	ECM-Receptor	KEGG: hsa04512	Vascular leptomeningeal cell -> Newly formed oligodendrocyte (CC)	0.00210445	Vascular leptomeningeal cell -> Newly formed oligodendrocyte	Prefrontal cortex
803	Fibroblast	Newly formed oligodendrocyte	LAMC3	SV2A	0.160964	3	LAMC3_SV2A	LAMC3 - SV2A	LAMININ	ECM-Receptor	KEGG: hsa04512	Fibroblast -> Newly formed oligodendrocyte (CC)	0.0020041	Fibroblast -> Newly formed oligodendrocyte	Prefrontal cortex
804	Vascular leptomeningeal cell	GABAergic	LAMC3	SV2A	0.2188	3	LAMC3_SV2A	LAMC3 - SV2A	LAMININ	ECM-Receptor	KEGG: hsa04512	Vascular leptomeningeal cell -> GABAergic (CC)	0.0103539	Vascular leptomeningeal cell -> GABAergic	Prefrontal cortex
805	Fibroblast	GABAergic	LAMC3	SV2A	0.216504	3	LAMC3_SV2A	LAMC3 - SV2A	LAMININ	ECM-Receptor	KEGG: hsa04512	Fibroblast -> GABAergic (CC)	0.00986412	Fibroblast -> GABAergic	Prefrontal cortex
806	Vascular leptomeningeal cell	Glutamatergic	LAMC3	SV2A	0.209334	3	LAMC3_SV2A	LAMC3 - SV2A	LAMININ	ECM-Receptor	KEGG: hsa04512	Vascular leptomeningeal cell -> Glutamatergic (CC)	0.00842074	Vascular leptomeningeal cell -> Glutamatergic	Prefrontal cortex
807	Fibroblast	Glutamatergic	LAMC3	SV2A	0.207227	3	LAMC3_SV2A	LAMC3 - SV2A	LAMININ	ECM-Receptor	KEGG: hsa04512	Fibroblast -> Glutamatergic (CC)	0.00802162	Fibroblast -> Glutamatergic	Prefrontal cortex
808	Vascular leptomeningeal cell	Glutamatergic(Pyr)	LAMC3	SV2A	0.205397	3	LAMC3_SV2A	LAMC3 - SV2A	LAMININ	ECM-Receptor	KEGG: hsa04512	Vascular leptomeningeal cell -> Glutamatergic(Pyr) (CC)	0.00768403	Vascular leptomeningeal cell -> Glutamatergic(Pyr)	Prefrontal cortex
809	Fibroblast	Glutamatergic(Pyr)	LAMC3	SV2A	0.203368	3	LAMC3_SV2A	LAMC3 - SV2A	LAMININ	ECM-Receptor	KEGG: hsa04512	Fibroblast -> Glutamatergic(Pyr) (CC)	0.00731958	Fibroblast -> Glutamatergic(Pyr)	Prefrontal cortex
2605	Vascular leptomeningeal cell	GABAergic	LAMC3	SV2A	0.177261	3	LAMC3_SV2A	LAMC3 - SV2A	LAMININ	ECM-Receptor	KEGG: hsa04512	Vascular leptomeningeal cell -> GABAergic (Hippo)	0.00354792	Vascular leptomeningeal cell -> GABAergic	Hippocampus
2606	Fibroblast	GABAergic	LAMC3	SV2A	0.193869	3	LAMC3_SV2A	LAMC3 - SV2A	LAMININ	ECM-Receptor	KEGG: hsa04512	Fibroblast -> GABAergic (Hippo)	0.00575251	Fibroblast -> GABAergic	Hippocampus
2607	Vascular leptomeningeal cell	Glutamatergic	LAMC3	SV2A	0.165712	3	LAMC3_SV2A	LAMC3 - SV2A	LAMININ	ECM-Receptor	KEGG: hsa04512	Vascular leptomeningeal cell -> Glutamatergic (Hippo)	0.00239457	Vascular leptomeningeal cell -> Glutamatergic	Hippocampus
2608	Fibroblast	Glutamatergic	LAMC3	SV2A	0.180162	3	LAMC3_SV2A	LAMC3 - SV2A	LAMININ	ECM-Receptor	KEGG: hsa04512	Fibroblast -> Glutamatergic (Hippo)	0.0038853	Fibroblast -> Glutamatergic	Hippocampus
842	Vascular leptomeningeal cell	Glutamatergic	LAMC3	SV2B	0.247505	3	LAMC3_SV2B	LAMC3 - SV2B	LAMININ	ECM-Receptor	KEGG: hsa04512	Vascular leptomeningeal cell -> Glutamatergic (CC)	0.0175918	Vascular leptomeningeal cell -> Glutamatergic	Prefrontal cortex
843	Fibroblast	Glutamatergic	LAMC3	SV2B	0.244592	3	LAMC3_SV2B	LAMC3 - SV2B	LAMININ	ECM-Receptor	KEGG: hsa04512	Fibroblast -> Glutamatergic (CC)	0.0167654	Fibroblast -> Glutamatergic	Prefrontal cortex
844	Vascular leptomeningeal cell	Glutamatergic(Pyr)	LAMC3	SV2B	0.198107	3	LAMC3_SV2B	LAMC3 - SV2B	LAMININ	ECM-Receptor	KEGG: hsa04512	Vascular leptomeningeal cell -> Glutamatergic(Pyr) (CC)	0.00642361	Vascular leptomeningeal cell -> Glutamatergic(Pyr)	Prefrontal cortex
845	Fibroblast	Glutamatergic(Pyr)	LAMC3	SV2B	0.196216	3	LAMC3_SV2B	LAMC3 - SV2B	LAMININ	ECM-Receptor	KEGG: hsa04512	Fibroblast -> Glutamatergic(Pyr) (CC)	0.00611857	Fibroblast -> Glutamatergic(Pyr)	Prefrontal cortex
2627	Vascular leptomeningeal cell	Glutamatergic	LAMC3	SV2B	0.220837	3	LAMC3_SV2B	LAMC3 - SV2B	LAMININ	ECM-Receptor	KEGG: hsa04512	Vascular leptomeningeal cell -> Glutamatergic (Hippo)	0.0107998	Vascular leptomeningeal cell -> Glutamatergic	Hippocampus
2628	Fibroblast	Glutamatergic	LAMC3	SV2B	0.246946	3	LAMC3_SV2B	LAMC3 - SV2B	LAMININ	ECM-Receptor	KEGG: hsa04512	Fibroblast -> Glutamatergic (Hippo)	0.0174318	Fibroblast -> Glutamatergic	Hippocampus
2011	Astrocyte	Vascular leptomeningeal cell	LAMA1	ITGA1_ITGB1	0.190483	3	LAMA1_ITGA1_ITGB1	LAMA1 - (ITGA1+ITGB1)	LAMININ	ECM-Receptor	KEGG: hsa04512	Astrocyte -> Vascular leptomeningeal cell (Hippo)	0.00524856	Astrocyte -> Vascular leptomeningeal cell	Hippocampus
2012	Astrocyte	Endothelial	LAMA1	ITGA1_ITGB1	0.228728	3	LAMA1_ITGA1_ITGB1	LAMA1 - (ITGA1+ITGB1)	LAMININ	ECM-Receptor	KEGG: hsa04512	Astrocyte -> Endothelial (Hippo)	0.0126259	Astrocyte -> Endothelial	Hippocampus
2051	Astrocyte	Endothelial	LAMA1	ITGA6_ITGB1	0.231601	3	LAMA1_ITGA6_ITGB1	LAMA1 - (ITGA6+ITGB1)	LAMININ	ECM-Receptor	KEGG: hsa04512	Astrocyte -> Endothelial (Hippo)	0.0133297	Astrocyte -> Endothelial	Hippocampus
2466	Astrocyte	Astrocyte	LAMA1	ITGA6_ITGB4	0.170272	3	LAMA1_ITGA6_ITGB4	LAMA1 - (ITGA6+ITGB4)	LAMININ	ECM-Receptor	KEGG: hsa04512	Astrocyte -> Astrocyte (Hippo)	0.00281456	Astrocyte -> Astrocyte	Hippocampus
2071	Astrocyte	Vascular leptomeningeal cell	LAMA1	ITGA7_ITGB1	0.181811	3	LAMA1_ITGA7_ITGB1	LAMA1 - (ITGA7+ITGB1)	LAMININ	ECM-Receptor	KEGG: hsa04512	Astrocyte -> Vascular leptomeningeal cell (Hippo)	0.00408586	Astrocyte -> Vascular leptomeningeal cell	Hippocampus
2072	Astrocyte	Glutamatergic	LAMA1	ITGA7_ITGB1	0.170688	3	LAMA1_ITGA7_ITGB1	LAMA1 - (ITGA7+ITGB1)	LAMININ	ECM-Receptor	KEGG: hsa04512	Astrocyte -> Glutamatergic (Hippo)	0.00285515	Astrocyte -> Glutamatergic	Hippocampus
2185	Astrocyte	GABAergic	LAMA1	ITGA9_ITGB1	0.150254	3	LAMA1_ITGA9_ITGB1	LAMA1 - (ITGA9+ITGB1)	LAMININ	ECM-Receptor	KEGG: hsa04512	Astrocyte -> GABAergic (Hippo)	0.00128704	Astrocyte -> GABAergic	Hippocampus
2186	Astrocyte	Glutamatergic	LAMA1	ITGA9_ITGB1	0.177695	3	LAMA1_ITGA9_ITGB1	LAMA1 - (ITGA9+ITGB1)	LAMININ	ECM-Receptor	KEGG: hsa04512	Astrocyte -> Glutamatergic (Hippo)	0.00359712	Astrocyte -> Glutamatergic	Hippocampus
2241	Astrocyte	Microglia (PCDH9high)	LAMA1	ITGAV_ITGB8	0.180422	3	LAMA1_ITGAV_ITGB8	LAMA1 - (ITGAV+ITGB8)	LAMININ	ECM-Receptor	KEGG: hsa04512	Astrocyte -> Microglia (PCDH9high) (Hippo)	0.00391643	Astrocyte -> Microglia (PCDH9high)	Hippocampus
2242	Astrocyte	Oligodendrocyte precursor	LAMA1	ITGAV_ITGB8	0.194753	3	LAMA1_ITGAV_ITGB8	LAMA1 - (ITGAV+ITGB8)	LAMININ	ECM-Receptor	KEGG: hsa04512	Astrocyte -> Oligodendrocyte precursor (Hippo)	0.00588876	Astrocyte -> Oligodendrocyte precursor	Hippocampus
2243	Astrocyte	Newly formed oligodendrocyte	LAMA1	ITGAV_ITGB8	0.168788	3	LAMA1_ITGAV_ITGB8	LAMA1 - (ITGAV+ITGB8)	LAMININ	ECM-Receptor	KEGG: hsa04512	Astrocyte -> Newly formed oligodendrocyte (Hippo)	0.00267292	Astrocyte -> Newly formed oligodendrocyte	Hippocampus
2244	Astrocyte	Astrocyte	LAMA1	ITGAV_ITGB8	0.180989	3	LAMA1_ITGAV_ITGB8	LAMA1 - (ITGAV+ITGB8)	LAMININ	ECM-Receptor	KEGG: hsa04512	Astrocyte -> Astrocyte (Hippo)	0.00398511	Astrocyte -> Astrocyte	Hippocampus
2245	Astrocyte	Glutamatergic	LAMA1	ITGAV_ITGB8	0.163586	3	LAMA1_ITGAV_ITGB8	LAMA1 - (ITGAV+ITGB8)	LAMININ	ECM-Receptor	KEGG: hsa04512	Astrocyte -> Glutamatergic (Hippo)	0.00221388	Astrocyte -> Glutamatergic	Hippocampus
2513	Astrocyte	Astrocyte	LAMA1	CD44	0.171718	3	LAMA1_CD44	LAMA1 - CD44	LAMININ	ECM-Receptor	KEGG: hsa04512	Astrocyte -> Astrocyte (Hippo)	0.00295725	Astrocyte -> Astrocyte	Hippocampus
2569	Astrocyte	GABAergic	LAMA1	SV2A	0.174063	3	LAMA1_SV2A	LAMA1 - SV2A	LAMININ	ECM-Receptor	KEGG: hsa04512	Astrocyte -> GABAergic (Hippo)	0.00319855	Astrocyte -> GABAergic	Hippocampus
2570	Astrocyte	Glutamatergic	LAMA1	SV2A	0.162911	3	LAMA1_SV2A	LAMA1 - SV2A	LAMININ	ECM-Receptor	KEGG: hsa04512	Astrocyte -> Glutamatergic (Hippo)	0.00215853	Astrocyte -> Glutamatergic	Hippocampus
2609	Astrocyte	Glutamatergic	LAMA1	SV2B	0.215928	3	LAMA1_SV2B	LAMA1 - SV2B	LAMININ	ECM-Receptor	KEGG: hsa04512	Astrocyte -> Glutamatergic (Hippo)	0.00974334	Astrocyte -> Glutamatergic	Hippocampus
456	Oligodendrocyte	Vascular leptomeningeal cell	LAMA2	ITGA1_ITGB1	0.208115	3	LAMA2_ITGA1_ITGB1	LAMA2 - (ITGA1+ITGB1)	LAMININ	ECM-Receptor	KEGG: hsa04512	Oligodendrocyte -> Vascular leptomeningeal cell (CC)	0.00818838	Oligodendrocyte -> Vascular leptomeningeal cell	Prefrontal cortex
457	Vascular leptomeningeal cell	Vascular leptomeningeal cell	LAMA2	ITGA1_ITGB1	0.325389	3	LAMA2_ITGA1_ITGB1	LAMA2 - (ITGA1+ITGB1)	LAMININ	ECM-Receptor	KEGG: hsa04512	Vascular leptomeningeal cell -> Vascular leptomeningeal cell (CC)	0.046271	Vascular leptomeningeal cell -> Vascular leptomeningeal cell	Prefrontal cortex
458	Fibroblast	Vascular leptomeningeal cell	LAMA2	ITGA1_ITGB1	0.356621	3	LAMA2_ITGA1_ITGB1	LAMA2 - (ITGA1+ITGB1)	LAMININ	ECM-Receptor	KEGG: hsa04512	Fibroblast -> Vascular leptomeningeal cell (CC)	0.0605615	Fibroblast -> Vascular leptomeningeal cell	Prefrontal cortex
459	Endothelial	Vascular leptomeningeal cell	LAMA2	ITGA1_ITGB1	0.21109	3	LAMA2_ITGA1_ITGB1	LAMA2 - (ITGA1+ITGB1)	LAMININ	ECM-Receptor	KEGG: hsa04512	Endothelial -> Vascular leptomeningeal cell (CC)	0.0087621	Endothelial -> Vascular leptomeningeal cell	Prefrontal cortex
460	Glutamatergic	Vascular leptomeningeal cell	LAMA2	ITGA1_ITGB1	0.170328	3	LAMA2_ITGA1_ITGB1	LAMA2 - (ITGA1+ITGB1)	LAMININ	ECM-Receptor	KEGG: hsa04512	Glutamatergic -> Vascular leptomeningeal cell (CC)	0.00281998	Glutamatergic -> Vascular leptomeningeal cell	Prefrontal cortex
461	Oligodendrocyte	Endothelial	LAMA2	ITGA1_ITGB1	0.258392	3	LAMA2_ITGA1_ITGB1	LAMA2 - (ITGA1+ITGB1)	LAMININ	ECM-Receptor	KEGG: hsa04512	Oligodendrocyte -> Endothelial (CC)	0.0208566	Oligodendrocyte -> Endothelial	Prefrontal cortex
462	Vascular leptomeningeal cell	Endothelial	LAMA2	ITGA1_ITGB1	0.455375	3	LAMA2_ITGA1_ITGB1	LAMA2 - (ITGA1+ITGB1)	LAMININ	ECM-Receptor	KEGG: hsa04512	Vascular leptomeningeal cell -> Endothelial (CC)	0.111248	Vascular leptomeningeal cell -> Endothelial	Prefrontal cortex
463	Fibroblast	Endothelial	LAMA2	ITGA1_ITGB1	0.513433	3	LAMA2_ITGA1_ITGB1	LAMA2 - (ITGA1+ITGB1)	LAMININ	ECM-Receptor	KEGG: hsa04512	Fibroblast -> Endothelial (CC)	0.142606	Fibroblast -> Endothelial	Prefrontal cortex
464	Endothelial	Endothelial	LAMA2	ITGA1_ITGB1	0.262932	3	LAMA2_ITGA1_ITGB1	LAMA2 - (ITGA1+ITGB1)	LAMININ	ECM-Receptor	KEGG: hsa04512	Endothelial -> Endothelial (CC)	0.0222979	Endothelial -> Endothelial	Prefrontal cortex
465	Glutamatergic	Endothelial	LAMA2	ITGA1_ITGB1	0.202936	3	LAMA2_ITGA1_ITGB1	LAMA2 - (ITGA1+ITGB1)	LAMININ	ECM-Receptor	KEGG: hsa04512	Glutamatergic -> Endothelial (CC)	0.00724341	Glutamatergic -> Endothelial	Prefrontal cortex
2013	Microglia (PCDH9high)	Vascular leptomeningeal cell	LAMA2	ITGA1_ITGB1	0.210233	3	LAMA2_ITGA1_ITGB1	LAMA2 - (ITGA1+ITGB1)	LAMININ	ECM-Receptor	KEGG: hsa04512	Microglia (PCDH9high) -> Vascular leptomeningeal cell (Hippo)	0.00859464	Microglia (PCDH9high) -> Vascular leptomeningeal cell	Hippocampus
2014	Oligodendrocyte	Vascular leptomeningeal cell	LAMA2	ITGA1_ITGB1	0.212238	3	LAMA2_ITGA1_ITGB1	LAMA2 - (ITGA1+ITGB1)	LAMININ	ECM-Receptor	KEGG: hsa04512	Oligodendrocyte -> Vascular leptomeningeal cell (Hippo)	0.0089896	Oligodendrocyte -> Vascular leptomeningeal cell	Hippocampus
2015	Vascular leptomeningeal cell	Vascular leptomeningeal cell	LAMA2	ITGA1_ITGB1	0.310723	3	LAMA2_ITGA1_ITGB1	LAMA2 - (ITGA1+ITGB1)	LAMININ	ECM-Receptor	KEGG: hsa04512	Vascular leptomeningeal cell -> Vascular leptomeningeal cell (Hippo)	0.040023	Vascular leptomeningeal cell -> Vascular leptomeningeal cell	Hippocampus
2016	Fibroblast	Vascular leptomeningeal cell	LAMA2	ITGA1_ITGB1	0.376338	3	LAMA2_ITGA1_ITGB1	LAMA2 - (ITGA1+ITGB1)	LAMININ	ECM-Receptor	KEGG: hsa04512	Fibroblast -> Vascular leptomeningeal cell (Hippo)	0.0701451	Fibroblast -> Vascular leptomeningeal cell	Hippocampus
2017	Endothelial	Vascular leptomeningeal cell	LAMA2	ITGA1_ITGB1	0.214048	3	LAMA2_ITGA1_ITGB1	LAMA2 - (ITGA1+ITGB1)	LAMININ	ECM-Receptor	KEGG: hsa04512	Endothelial -> Vascular leptomeningeal cell (Hippo)	0.00935501	Endothelial -> Vascular leptomeningeal cell	Hippocampus
2018	Microglia (PCDH9high)	Endothelial	LAMA2	ITGA1_ITGB1	0.257497	3	LAMA2_ITGA1_ITGB1	LAMA2 - (ITGA1+ITGB1)	LAMININ	ECM-Receptor	KEGG: hsa04512	Microglia (PCDH9high) -> Endothelial (Hippo)	0.0205779	Microglia (PCDH9high) -> Endothelial	Hippocampus
2019	Oligodendrocyte	Endothelial	LAMA2	ITGA1_ITGB1	0.260473	3	LAMA2_ITGA1_ITGB1	LAMA2 - (ITGA1+ITGB1)	LAMININ	ECM-Receptor	KEGG: hsa04512	Oligodendrocyte -> Endothelial (Hippo)	0.0215116	Oligodendrocyte -> Endothelial	Hippocampus
2020	Vascular leptomeningeal cell	Endothelial	LAMA2	ITGA1_ITGB1	0.418677	3	LAMA2_ITGA1_ITGB1	LAMA2 - (ITGA1+ITGB1)	LAMININ	ECM-Receptor	KEGG: hsa04512	Vascular leptomeningeal cell -> Endothelial (Hippo)	0.0917696	Vascular leptomeningeal cell -> Endothelial	Hippocampus
2021	Fibroblast	Endothelial	LAMA2	ITGA1_ITGB1	0.535581	3	LAMA2_ITGA1_ITGB1	LAMA2 - (ITGA1+ITGB1)	LAMININ	ECM-Receptor	KEGG: hsa04512	Fibroblast -> Endothelial (Hippo)	0.154567	Fibroblast -> Endothelial	Hippocampus
2022	Endothelial	Endothelial	LAMA2	ITGA1_ITGB1	0.263169	3	LAMA2_ITGA1_ITGB1	LAMA2 - (ITGA1+ITGB1)	LAMININ	ECM-Receptor	KEGG: hsa04512	Endothelial -> Endothelial (Hippo)	0.0223745	Endothelial -> Endothelial	Hippocampus
492	Oligodendrocyte	Endothelial	LAMA2	ITGA6_ITGB1	0.252429	3	LAMA2_ITGA6_ITGB1	LAMA2 - (ITGA6+ITGB1)	LAMININ	ECM-Receptor	KEGG: hsa04512	Oligodendrocyte -> Endothelial (CC)	0.0190343	Oligodendrocyte -> Endothelial	Prefrontal cortex
493	Vascular leptomeningeal cell	Endothelial	LAMA2	ITGA6_ITGB1	0.438727	3	LAMA2_ITGA6_ITGB1	LAMA2 - (ITGA6+ITGB1)	LAMININ	ECM-Receptor	KEGG: hsa04512	Vascular leptomeningeal cell -> Endothelial (CC)	0.102354	Vascular leptomeningeal cell -> Endothelial	Prefrontal cortex
494	Fibroblast	Endothelial	LAMA2	ITGA6_ITGB1	0.493054	3	LAMA2_ITGA6_ITGB1	LAMA2 - (ITGA6+ITGB1)	LAMININ	ECM-Receptor	KEGG: hsa04512	Fibroblast -> Endothelial (CC)	0.131575	Fibroblast -> Endothelial	Prefrontal cortex
495	Endothelial	Endothelial	LAMA2	ITGA6_ITGB1	0.256768	3	LAMA2_ITGA6_ITGB1	LAMA2 - (ITGA6+ITGB1)	LAMININ	ECM-Receptor	KEGG: hsa04512	Endothelial -> Endothelial (CC)	0.0203523	Endothelial -> Endothelial	Prefrontal cortex
496	Glutamatergic	Endothelial	LAMA2	ITGA6_ITGB1	0.199191	3	LAMA2_ITGA6_ITGB1	LAMA2 - (ITGA6+ITGB1)	LAMININ	ECM-Receptor	KEGG: hsa04512	Glutamatergic -> Endothelial (CC)	0.00660251	Glutamatergic -> Endothelial	Prefrontal cortex
2052	Microglia (PCDH9high)	Endothelial	LAMA2	ITGA6_ITGB1	0.261114	3	LAMA2_ITGA6_ITGB1	LAMA2 - (ITGA6+ITGB1)	LAMININ	ECM-Receptor	KEGG: hsa04512	Microglia (PCDH9high) -> Endothelial (Hippo)	0.0217152	Microglia (PCDH9high) -> Endothelial	Hippocampus
2053	Oligodendrocyte	Endothelial	LAMA2	ITGA6_ITGB1	0.264171	3	LAMA2_ITGA6_ITGB1	LAMA2 - (ITGA6+ITGB1)	LAMININ	ECM-Receptor	KEGG: hsa04512	Oligodendrocyte -> Endothelial (Hippo)	0.0226993	Oligodendrocyte -> Endothelial	Hippocampus
2054	Vascular leptomeningeal cell	Endothelial	LAMA2	ITGA6_ITGB1	0.42759	3	LAMA2_ITGA6_ITGB1	LAMA2 - (ITGA6+ITGB1)	LAMININ	ECM-Receptor	KEGG: hsa04512	Vascular leptomeningeal cell -> Endothelial (Hippo)	0.0964542	Vascular leptomeningeal cell -> Endothelial	Hippocampus
2055	Fibroblast	Endothelial	LAMA2	ITGA6_ITGB1	0.549189	3	LAMA2_ITGA6_ITGB1	LAMA2 - (ITGA6+ITGB1)	LAMININ	ECM-Receptor	KEGG: hsa04512	Fibroblast -> Endothelial (Hippo)	0.161886	Fibroblast -> Endothelial	Hippocampus
2056	Endothelial	Endothelial	LAMA2	ITGA6_ITGB1	0.266941	3	LAMA2_ITGA6_ITGB1	LAMA2 - (ITGA6+ITGB1)	LAMININ	ECM-Receptor	KEGG: hsa04512	Endothelial -> Endothelial (Hippo)	0.0236087	Endothelial -> Endothelial	Hippocampus
685	Oligodendrocyte	Astrocyte	LAMA2	ITGA6_ITGB4	0.192316	3	LAMA2_ITGA6_ITGB4	LAMA2 - (ITGA6+ITGB4)	LAMININ	ECM-Receptor	KEGG: hsa04512	Oligodendrocyte -> Astrocyte (CC)	0.0055178	Oligodendrocyte -> Astrocyte	Prefrontal cortex
686	Vascular leptomeningeal cell	Astrocyte	LAMA2	ITGA6_ITGB4	0.289404	3	LAMA2_ITGA6_ITGB4	LAMA2 - (ITGA6+ITGB4)	LAMININ	ECM-Receptor	KEGG: hsa04512	Vascular leptomeningeal cell -> Astrocyte (CC)	0.0315755	Vascular leptomeningeal cell -> Astrocyte	Prefrontal cortex
687	Fibroblast	Astrocyte	LAMA2	ITGA6_ITGB4	0.314321	3	LAMA2_ITGA6_ITGB4	LAMA2 - (ITGA6+ITGB4)	LAMININ	ECM-Receptor	KEGG: hsa04512	Fibroblast -> Astrocyte (CC)	0.0415249	Fibroblast -> Astrocyte	Prefrontal cortex
688	Endothelial	Astrocyte	LAMA2	ITGA6_ITGB4	0.194861	3	LAMA2_ITGA6_ITGB4	LAMA2 - (ITGA6+ITGB4)	LAMININ	ECM-Receptor	KEGG: hsa04512	Endothelial -> Astrocyte (CC)	0.00590552	Endothelial -> Astrocyte	Prefrontal cortex
689	Glutamatergic	Astrocyte	LAMA2	ITGA6_ITGB4	0.159553	3	LAMA2_ITGA6_ITGB4	LAMA2 - (ITGA6+ITGB4)	LAMININ	ECM-Receptor	KEGG: hsa04512	Glutamatergic -> Astrocyte (CC)	0.00189692	Glutamatergic -> Astrocyte	Prefrontal cortex
2467	Microglia (PCDH9high)	Astrocyte	LAMA2	ITGA6_ITGB4	0.185936	3	LAMA2_ITGA6_ITGB4	LAMA2 - (ITGA6+ITGB4)	LAMININ	ECM-Receptor	KEGG: hsa04512	Microglia (PCDH9high) -> Astrocyte (Hippo)	0.0046161	Microglia (PCDH9high) -> Astrocyte	Hippocampus
2468	Oligodendrocyte	Astrocyte	LAMA2	ITGA6_ITGB4	0.187509	3	LAMA2_ITGA6_ITGB4	LAMA2 - (ITGA6+ITGB4)	LAMININ	ECM-Receptor	KEGG: hsa04512	Oligodendrocyte -> Astrocyte (Hippo)	0.00482913	Oligodendrocyte -> Astrocyte	Hippocampus
2469	Vascular leptomeningeal cell	Astrocyte	LAMA2	ITGA6_ITGB4	0.261431	3	LAMA2_ITGA6_ITGB4	LAMA2 - (ITGA6+ITGB4)	LAMININ	ECM-Receptor	KEGG: hsa04512	Vascular leptomeningeal cell -> Astrocyte (Hippo)	0.0218161	Vascular leptomeningeal cell -> Astrocyte	Hippocampus
2470	Fibroblast	Astrocyte	LAMA2	ITGA6_ITGB4	0.307729	3	LAMA2_ITGA6_ITGB4	LAMA2 - (ITGA6+ITGB4)	LAMININ	ECM-Receptor	KEGG: hsa04512	Fibroblast -> Astrocyte (Hippo)	0.0387891	Fibroblast -> Astrocyte	Hippocampus
2471	Endothelial	Astrocyte	LAMA2	ITGA6_ITGB4	0.188926	3	LAMA2_ITGA6_ITGB4	LAMA2 - (ITGA6+ITGB4)	LAMININ	ECM-Receptor	KEGG: hsa04512	Endothelial -> Astrocyte (Hippo)	0.00502627	Endothelial -> Astrocyte	Hippocampus
510	Oligodendrocyte	Vascular leptomeningeal cell	LAMA2	ITGA7_ITGB1	0.199951	3	LAMA2_ITGA7_ITGB1	LAMA2 - (ITGA7+ITGB1)	LAMININ	ECM-Receptor	KEGG: hsa04512	Oligodendrocyte -> Vascular leptomeningeal cell (CC)	0.00672965	Oligodendrocyte -> Vascular leptomeningeal cell	Prefrontal cortex
511	Vascular leptomeningeal cell	Vascular leptomeningeal cell	LAMA2	ITGA7_ITGB1	0.306507	3	LAMA2_ITGA7_ITGB1	LAMA2 - (ITGA7+ITGB1)	LAMININ	ECM-Receptor	KEGG: hsa04512	Vascular leptomeningeal cell -> Vascular leptomeningeal cell (CC)	0.0382899	Vascular leptomeningeal cell -> Vascular leptomeningeal cell	Prefrontal cortex
512	Fibroblast	Vascular leptomeningeal cell	LAMA2	ITGA7_ITGB1	0.334354	3	LAMA2_ITGA7_ITGB1	LAMA2 - (ITGA7+ITGB1)	LAMININ	ECM-Receptor	KEGG: hsa04512	Fibroblast -> Vascular leptomeningeal cell (CC)	0.0502453	Fibroblast -> Vascular leptomeningeal cell	Prefrontal cortex
513	Endothelial	Vascular leptomeningeal cell	LAMA2	ITGA7_ITGB1	0.2027	3	LAMA2_ITGA7_ITGB1	LAMA2 - (ITGA7+ITGB1)	LAMININ	ECM-Receptor	KEGG: hsa04512	Endothelial -> Vascular leptomeningeal cell (CC)	0.0072019	Endothelial -> Vascular leptomeningeal cell	Prefrontal cortex
514	Glutamatergic	Vascular leptomeningeal cell	LAMA2	ITGA7_ITGB1	0.164794	3	LAMA2_ITGA7_ITGB1	LAMA2 - (ITGA7+ITGB1)	LAMININ	ECM-Receptor	KEGG: hsa04512	Glutamatergic -> Vascular leptomeningeal cell (CC)	0.00231538	Glutamatergic -> Vascular leptomeningeal cell	Prefrontal cortex
2073	Microglia (PCDH9high)	Vascular leptomeningeal cell	LAMA2	ITGA7_ITGB1	0.199749	3	LAMA2_ITGA7_ITGB1	LAMA2 - (ITGA7+ITGB1)	LAMININ	ECM-Receptor	KEGG: hsa04512	Microglia (PCDH9high) -> Vascular leptomeningeal cell (Hippo)	0.00669568	Microglia (PCDH9high) -> Vascular leptomeningeal cell	Hippocampus
2074	Oligodendrocyte	Vascular leptomeningeal cell	LAMA2	ITGA7_ITGB1	0.201561	3	LAMA2_ITGA7_ITGB1	LAMA2 - (ITGA7+ITGB1)	LAMININ	ECM-Receptor	KEGG: hsa04512	Oligodendrocyte -> Vascular leptomeningeal cell (Hippo)	0.00700399	Oligodendrocyte -> Vascular leptomeningeal cell	Hippocampus
2075	Vascular leptomeningeal cell	Vascular leptomeningeal cell	LAMA2	ITGA7_ITGB1	0.288938	3	LAMA2_ITGA7_ITGB1	LAMA2 - (ITGA7+ITGB1)	LAMININ	ECM-Receptor	KEGG: hsa04512	Vascular leptomeningeal cell -> Vascular leptomeningeal cell (Hippo)	0.0314	Vascular leptomeningeal cell -> Vascular leptomeningeal cell	Hippocampus
2076	Fibroblast	Vascular leptomeningeal cell	LAMA2	ITGA7_ITGB1	0.345656	3	LAMA2_ITGA7_ITGB1	LAMA2 - (ITGA7+ITGB1)	LAMININ	ECM-Receptor	KEGG: hsa04512	Fibroblast -> Vascular leptomeningeal cell (Hippo)	0.0554068	Fibroblast -> Vascular leptomeningeal cell	Hippocampus
2077	Endothelial	Vascular leptomeningeal cell	LAMA2	ITGA7_ITGB1	0.203196	3	LAMA2_ITGA7_ITGB1	LAMA2 - (ITGA7+ITGB1)	LAMININ	ECM-Receptor	KEGG: hsa04512	Endothelial -> Vascular leptomeningeal cell (Hippo)	0.00728927	Endothelial -> Vascular leptomeningeal cell	Hippocampus
2078	Microglia (PCDH9high)	Glutamatergic	LAMA2	ITGA7_ITGB1	0.186431	3	LAMA2_ITGA7_ITGB1	LAMA2 - (ITGA7+ITGB1)	LAMININ	ECM-Receptor	KEGG: hsa04512	Microglia (PCDH9high) -> Glutamatergic (Hippo)	0.00468256	Microglia (PCDH9high) -> Glutamatergic	Hippocampus
2079	Oligodendrocyte	Glutamatergic	LAMA2	ITGA7_ITGB1	0.188012	3	LAMA2_ITGA7_ITGB1	LAMA2 - (ITGA7+ITGB1)	LAMININ	ECM-Receptor	KEGG: hsa04512	Oligodendrocyte -> Glutamatergic (Hippo)	0.00489863	Oligodendrocyte -> Glutamatergic	Hippocampus
2080	Vascular leptomeningeal cell	Glutamatergic	LAMA2	ITGA7_ITGB1	0.262394	3	LAMA2_ITGA7_ITGB1	LAMA2 - (ITGA7+ITGB1)	LAMININ	ECM-Receptor	KEGG: hsa04512	Vascular leptomeningeal cell -> Glutamatergic (Hippo)	0.0221247	Vascular leptomeningeal cell -> Glutamatergic	Hippocampus
2081	Fibroblast	Glutamatergic	LAMA2	ITGA7_ITGB1	0.309041	3	LAMA2_ITGA7_ITGB1	LAMA2 - (ITGA7+ITGB1)	LAMININ	ECM-Receptor	KEGG: hsa04512	Fibroblast -> Glutamatergic (Hippo)	0.0393281	Fibroblast -> Glutamatergic	Hippocampus
2082	Endothelial	Glutamatergic	LAMA2	ITGA7_ITGB1	0.189437	3	LAMA2_ITGA7_ITGB1	LAMA2 - (ITGA7+ITGB1)	LAMININ	ECM-Receptor	KEGG: hsa04512	Endothelial -> Glutamatergic (Hippo)	0.0050986	Endothelial -> Glutamatergic	Hippocampus
2187	Microglia (PCDH9high)	GABAergic	LAMA2	ITGA9_ITGB1	0.162346	3	LAMA2_ITGA9_ITGB1	LAMA2 - (ITGA9+ITGB1)	LAMININ	ECM-Receptor	KEGG: hsa04512	Microglia (PCDH9high) -> GABAergic (Hippo)	0.00211293	Microglia (PCDH9high) -> GABAergic	Hippocampus
2188	Oligodendrocyte	GABAergic	LAMA2	ITGA9_ITGB1	0.163547	3	LAMA2_ITGA9_ITGB1	LAMA2 - (ITGA9+ITGB1)	LAMININ	ECM-Receptor	KEGG: hsa04512	Oligodendrocyte -> GABAergic (Hippo)	0.00221069	Oligodendrocyte -> GABAergic	Hippocampus
2189	Vascular leptomeningeal cell	GABAergic	LAMA2	ITGA9_ITGB1	0.217525	3	LAMA2_ITGA9_ITGB1	LAMA2 - (ITGA9+ITGB1)	LAMININ	ECM-Receptor	KEGG: hsa04512	Vascular leptomeningeal cell -> GABAergic (Hippo)	0.0100803	Vascular leptomeningeal cell -> GABAergic	Hippocampus
2190	Fibroblast	GABAergic	LAMA2	ITGA9_ITGB1	0.249234	3	LAMA2_ITGA9_ITGB1	LAMA2 - (ITGA9+ITGB1)	LAMININ	ECM-Receptor	KEGG: hsa04512	Fibroblast -> GABAergic (Hippo)	0.0180917	Fibroblast -> GABAergic	Hippocampus
2191	Endothelial	GABAergic	LAMA2	ITGA9_ITGB1	0.164627	3	LAMA2_ITGA9_ITGB1	LAMA2 - (ITGA9+ITGB1)	LAMININ	ECM-Receptor	KEGG: hsa04512	Endothelial -> GABAergic (Hippo)	0.00230119	Endothelial -> GABAergic	Hippocampus
2192	Microglia (PCDH9high)	Glutamatergic	LAMA2	ITGA9_ITGB1	0.194804	3	LAMA2_ITGA9_ITGB1	LAMA2 - (ITGA9+ITGB1)	LAMININ	ECM-Receptor	KEGG: hsa04512	Microglia (PCDH9high) -> Glutamatergic (Hippo)	0.00589661	Microglia (PCDH9high) -> Glutamatergic	Hippocampus
2193	Oligodendrocyte	Glutamatergic	LAMA2	ITGA9_ITGB1	0.196528	3	LAMA2_ITGA9_ITGB1	LAMA2 - (ITGA9+ITGB1)	LAMININ	ECM-Receptor	KEGG: hsa04512	Oligodendrocyte -> Glutamatergic (Hippo)	0.00616835	Oligodendrocyte -> Glutamatergic	Hippocampus
2194	Vascular leptomeningeal cell	Glutamatergic	LAMA2	ITGA9_ITGB1	0.278935	3	LAMA2_ITGA9_ITGB1	LAMA2 - (ITGA9+ITGB1)	LAMININ	ECM-Receptor	KEGG: hsa04512	Vascular leptomeningeal cell -> Glutamatergic (Hippo)	0.027735	Vascular leptomeningeal cell -> Glutamatergic	Hippocampus
2195	Fibroblast	Glutamatergic	LAMA2	ITGA9_ITGB1	0.331755	3	LAMA2_ITGA9_ITGB1	LAMA2 - (ITGA9+ITGB1)	LAMININ	ECM-Receptor	KEGG: hsa04512	Fibroblast -> Glutamatergic (Hippo)	0.0490817	Fibroblast -> Glutamatergic	Hippocampus
2196	Endothelial	Glutamatergic	LAMA2	ITGA9_ITGB1	0.198084	3	LAMA2_ITGA9_ITGB1	LAMA2 - (ITGA9+ITGB1)	LAMININ	ECM-Receptor	KEGG: hsa04512	Endothelial -> Glutamatergic (Hippo)	0.00641982	Endothelial -> Glutamatergic	Hippocampus
565	Oligodendrocyte	Oligodendrocyte precursor	LAMA2	ITGAV_ITGB8	0.218786	3	LAMA2_ITGAV_ITGB8	LAMA2 - (ITGAV+ITGB8)	LAMININ	ECM-Receptor	KEGG: hsa04512	Oligodendrocyte -> Oligodendrocyte precursor (CC)	0.010351	Oligodendrocyte -> Oligodendrocyte precursor	Prefrontal cortex
566	Vascular leptomeningeal cell	Oligodendrocyte precursor	LAMA2	ITGAV_ITGB8	0.351005	3	LAMA2_ITGAV_ITGB8	LAMA2 - (ITGAV+ITGB8)	LAMININ	ECM-Receptor	KEGG: hsa04512	Vascular leptomeningeal cell -> Oligodendrocyte precursor (CC)	0.0579046	Vascular leptomeningeal cell -> Oligodendrocyte precursor	Prefrontal cortex
567	Fibroblast	Oligodendrocyte precursor	LAMA2	ITGAV_ITGB8	0.387061	3	LAMA2_ITGAV_ITGB8	LAMA2 - (ITGAV+ITGB8)	LAMININ	ECM-Receptor	KEGG: hsa04512	Fibroblast -> Oligodendrocyte precursor (CC)	0.0755036	Fibroblast -> Oligodendrocyte precursor	Prefrontal cortex
568	Endothelial	Oligodendrocyte precursor	LAMA2	ITGAV_ITGB8	0.222069	3	LAMA2_ITGAV_ITGB8	LAMA2 - (ITGAV+ITGB8)	LAMININ	ECM-Receptor	KEGG: hsa04512	Endothelial -> Oligodendrocyte precursor (CC)	0.0110746	Endothelial -> Oligodendrocyte precursor	Prefrontal cortex
569	Glutamatergic	Oligodendrocyte precursor	LAMA2	ITGAV_ITGB8	0.177455	3	LAMA2_ITGAV_ITGB8	LAMA2 - (ITGAV+ITGB8)	LAMININ	ECM-Receptor	KEGG: hsa04512	Glutamatergic -> Oligodendrocyte precursor (CC)	0.00356988	Glutamatergic -> Oligodendrocyte precursor	Prefrontal cortex
570	Oligodendrocyte	Newly formed oligodendrocyte	LAMA2	ITGAV_ITGB8	0.187298	3	LAMA2_ITGAV_ITGB8	LAMA2 - (ITGAV+ITGB8)	LAMININ	ECM-Receptor	KEGG: hsa04512	Oligodendrocyte -> Newly formed oligodendrocyte (CC)	0.00480023	Oligodendrocyte -> Newly formed oligodendrocyte	Prefrontal cortex
571	Vascular leptomeningeal cell	Newly formed oligodendrocyte	LAMA2	ITGAV_ITGB8	0.278453	3	LAMA2_ITGAV_ITGB8	LAMA2 - (ITGAV+ITGB8)	LAMININ	ECM-Receptor	KEGG: hsa04512	Vascular leptomeningeal cell -> Newly formed oligodendrocyte (CC)	0.0275631	Vascular leptomeningeal cell -> Newly formed oligodendrocyte	Prefrontal cortex
572	Fibroblast	Newly formed oligodendrocyte	LAMA2	ITGAV_ITGB8	0.301563	3	LAMA2_ITGAV_ITGB8	LAMA2 - (ITGAV+ITGB8)	LAMININ	ECM-Receptor	KEGG: hsa04512	Fibroblast -> Newly formed oligodendrocyte (CC)	0.0362957	Fibroblast -> Newly formed oligodendrocyte	Prefrontal cortex
573	Endothelial	Newly formed oligodendrocyte	LAMA2	ITGAV_ITGB8	0.189713	3	LAMA2_ITGAV_ITGB8	LAMA2 - (ITGAV+ITGB8)	LAMININ	ECM-Receptor	KEGG: hsa04512	Endothelial -> Newly formed oligodendrocyte (CC)	0.00513779	Endothelial -> Newly formed oligodendrocyte	Prefrontal cortex
574	Glutamatergic	Newly formed oligodendrocyte	LAMA2	ITGAV_ITGB8	0.156072	3	LAMA2_ITGAV_ITGB8	LAMA2 - (ITGAV+ITGB8)	LAMININ	ECM-Receptor	KEGG: hsa04512	Glutamatergic -> Newly formed oligodendrocyte (CC)	0.00164945	Glutamatergic -> Newly formed oligodendrocyte	Prefrontal cortex
575	Oligodendrocyte	Astrocyte	LAMA2	ITGAV_ITGB8	0.203719	3	LAMA2_ITGAV_ITGB8	LAMA2 - (ITGAV+ITGB8)	LAMININ	ECM-Receptor	KEGG: hsa04512	Oligodendrocyte -> Astrocyte (CC)	0.00738192	Oligodendrocyte -> Astrocyte	Prefrontal cortex
576	Vascular leptomeningeal cell	Astrocyte	LAMA2	ITGAV_ITGB8	0.315146	3	LAMA2_ITGAV_ITGB8	LAMA2 - (ITGAV+ITGB8)	LAMININ	ECM-Receptor	KEGG: hsa04512	Vascular leptomeningeal cell -> Astrocyte (CC)	0.0418722	Vascular leptomeningeal cell -> Astrocyte	Prefrontal cortex
577	Fibroblast	Astrocyte	LAMA2	ITGAV_ITGB8	0.344523	3	LAMA2_ITGAV_ITGB8	LAMA2 - (ITGAV+ITGB8)	LAMININ	ECM-Receptor	KEGG: hsa04512	Fibroblast -> Astrocyte (CC)	0.0548823	Fibroblast -> Astrocyte	Prefrontal cortex
578	Endothelial	Astrocyte	LAMA2	ITGAV_ITGB8	0.206571	3	LAMA2_ITGAV_ITGB8	LAMA2 - (ITGAV+ITGB8)	LAMININ	ECM-Receptor	KEGG: hsa04512	Endothelial -> Astrocyte (CC)	0.00789958	Endothelial -> Astrocyte	Prefrontal cortex
579	Glutamatergic	Astrocyte	LAMA2	ITGAV_ITGB8	0.167357	3	LAMA2_ITGAV_ITGB8	LAMA2 - (ITGAV+ITGB8)	LAMININ	ECM-Receptor	KEGG: hsa04512	Glutamatergic -> Astrocyte (CC)	0.00254089	Glutamatergic -> Astrocyte	Prefrontal cortex
2246	Microglia (PCDH9high)	Microglia (PCDH9high)	LAMA2	ITGAV_ITGB8	0.198077	3	LAMA2_ITGAV_ITGB8	LAMA2 - (ITGAV+ITGB8)	LAMININ	ECM-Receptor	KEGG: hsa04512	Microglia (PCDH9high) -> Microglia (PCDH9high) (Hippo)	0.00641872	Microglia (PCDH9high) -> Microglia (PCDH9high)	Hippocampus
2247	Oligodendrocyte	Microglia (PCDH9high)	LAMA2	ITGAV_ITGB8	0.19986	3	LAMA2_ITGAV_ITGB8	LAMA2 - (ITGAV+ITGB8)	LAMININ	ECM-Receptor	KEGG: hsa04512	Oligodendrocyte -> Microglia (PCDH9high) (Hippo)	0.00671437	Oligodendrocyte -> Microglia (PCDH9high)	Hippocampus
2248	Vascular leptomeningeal cell	Microglia (PCDH9high)	LAMA2	ITGAV_ITGB8	0.285538	3	LAMA2_ITGAV_ITGB8	LAMA2 - (ITGAV+ITGB8)	LAMININ	ECM-Receptor	KEGG: hsa04512	Vascular leptomeningeal cell -> Microglia (PCDH9high) (Hippo)	0.0301321	Vascular leptomeningeal cell -> Microglia (PCDH9high)	Hippocampus
2249	Fibroblast	Microglia (PCDH9high)	LAMA2	ITGAV_ITGB8	0.340917	3	LAMA2_ITGAV_ITGB8	LAMA2 - (ITGAV+ITGB8)	LAMININ	ECM-Receptor	KEGG: hsa04512	Fibroblast -> Microglia (PCDH9high) (Hippo)	0.0532229	Fibroblast -> Microglia (PCDH9high)	Hippocampus
2250	Endothelial	Microglia (PCDH9high)	LAMA2	ITGAV_ITGB8	0.201468	3	LAMA2_ITGAV_ITGB8	LAMA2 - (ITGAV+ITGB8)	LAMININ	ECM-Receptor	KEGG: hsa04512	Endothelial -> Microglia (PCDH9high) (Hippo)	0.00698794	Endothelial -> Microglia (PCDH9high)	Hippocampus
2251	Microglia (PCDH9high)	Oligodendrocyte precursor	LAMA2	ITGAV_ITGB8	0.215427	3	LAMA2_ITGAV_ITGB8	LAMA2 - (ITGAV+ITGB8)	LAMININ	ECM-Receptor	KEGG: hsa04512	Microglia (PCDH9high) -> Oligodendrocyte precursor (Hippo)	0.00963902	Microglia (PCDH9high) -> Oligodendrocyte precursor	Hippocampus
2252	Oligodendrocyte	Oligodendrocyte precursor	LAMA2	ITGAV_ITGB8	0.217531	3	LAMA2_ITGAV_ITGB8	LAMA2 - (ITGAV+ITGB8)	LAMININ	ECM-Receptor	KEGG: hsa04512	Oligodendrocyte -> Oligodendrocyte precursor (Hippo)	0.0100815	Oligodendrocyte -> Oligodendrocyte precursor	Hippocampus
2253	Vascular leptomeningeal cell	Oligodendrocyte precursor	LAMA2	ITGAV_ITGB8	0.321806	3	LAMA2_ITGAV_ITGB8	LAMA2 - (ITGAV+ITGB8)	LAMININ	ECM-Receptor	KEGG: hsa04512	Vascular leptomeningeal cell -> Oligodendrocyte precursor (Hippo)	0.0447142	Vascular leptomeningeal cell -> Oligodendrocyte precursor	Hippocampus
2254	Fibroblast	Oligodendrocyte precursor	LAMA2	ITGAV_ITGB8	0.392153	3	LAMA2_ITGAV_ITGB8	LAMA2 - (ITGAV+ITGB8)	LAMININ	ECM-Receptor	KEGG: hsa04512	Fibroblast -> Oligodendrocyte precursor (Hippo)	0.0780798	Fibroblast -> Oligodendrocyte precursor	Hippocampus
2255	Endothelial	Oligodendrocyte precursor	LAMA2	ITGAV_ITGB8	0.21943	3	LAMA2_ITGAV_ITGB8	LAMA2 - (ITGAV+ITGB8)	LAMININ	ECM-Receptor	KEGG: hsa04512	Endothelial -> Oligodendrocyte precursor (Hippo)	0.0104908	Endothelial -> Oligodendrocyte precursor	Hippocampus
2256	Microglia (PCDH9high)	Newly formed oligodendrocyte	LAMA2	ITGAV_ITGB8	0.184171	3	LAMA2_ITGAV_ITGB8	LAMA2 - (ITGAV+ITGB8)	LAMININ	ECM-Receptor	KEGG: hsa04512	Microglia (PCDH9high) -> Newly formed oligodendrocyte (Hippo)	0.0043842	Microglia (PCDH9high) -> Newly formed oligodendrocyte	Hippocampus
2257	Oligodendrocyte	Newly formed oligodendrocyte	LAMA2	ITGAV_ITGB8	0.185714	3	LAMA2_ITGAV_ITGB8	LAMA2 - (ITGAV+ITGB8)	LAMININ	ECM-Receptor	KEGG: hsa04512	Oligodendrocyte -> Newly formed oligodendrocyte (Hippo)	0.00458657	Oligodendrocyte -> Newly formed oligodendrocyte	Hippocampus
2258	Vascular leptomeningeal cell	Newly formed oligodendrocyte	LAMA2	ITGAV_ITGB8	0.258013	3	LAMA2_ITGAV_ITGB8	LAMA2 - (ITGAV+ITGB8)	LAMININ	ECM-Receptor	KEGG: hsa04512	Vascular leptomeningeal cell -> Newly formed oligodendrocyte (Hippo)	0.0207381	Vascular leptomeningeal cell -> Newly formed oligodendrocyte	Hippocampus
2259	Fibroblast	Newly formed oligodendrocyte	LAMA2	ITGAV_ITGB8	0.303082	3	LAMA2_ITGAV_ITGB8	LAMA2 - (ITGAV+ITGB8)	LAMININ	ECM-Receptor	KEGG: hsa04512	Fibroblast -> Newly formed oligodendrocyte (Hippo)	0.036904	Fibroblast -> Newly formed oligodendrocyte	Hippocampus
2260	Endothelial	Newly formed oligodendrocyte	LAMA2	ITGAV_ITGB8	0.187105	3	LAMA2_ITGAV_ITGB8	LAMA2 - (ITGAV+ITGB8)	LAMININ	ECM-Receptor	KEGG: hsa04512	Endothelial -> Newly formed oligodendrocyte (Hippo)	0.00477386	Endothelial -> Newly formed oligodendrocyte	Hippocampus
2261	Microglia (PCDH9high)	Astrocyte	LAMA2	ITGAV_ITGB8	0.19876	3	LAMA2_ITGAV_ITGB8	LAMA2 - (ITGAV+ITGB8)	LAMININ	ECM-Receptor	KEGG: hsa04512	Microglia (PCDH9high) -> Astrocyte (Hippo)	0.00653101	Microglia (PCDH9high) -> Astrocyte	Hippocampus
2262	Oligodendrocyte	Astrocyte	LAMA2	ITGAV_ITGB8	0.200555	3	LAMA2_ITGAV_ITGB8	LAMA2 - (ITGAV+ITGB8)	LAMININ	ECM-Receptor	KEGG: hsa04512	Oligodendrocyte -> Astrocyte (Hippo)	0.00683178	Oligodendrocyte -> Astrocyte	Hippocampus
2263	Vascular leptomeningeal cell	Astrocyte	LAMA2	ITGAV_ITGB8	0.286924	3	LAMA2_ITGAV_ITGB8	LAMA2 - (ITGAV+ITGB8)	LAMININ	ECM-Receptor	KEGG: hsa04512	Vascular leptomeningeal cell -> Astrocyte (Hippo)	0.0306465	Vascular leptomeningeal cell -> Astrocyte	Hippocampus
2264	Fibroblast	Astrocyte	LAMA2	ITGAV_ITGB8	0.342848	3	LAMA2_ITGAV_ITGB8	LAMA2 - (ITGAV+ITGB8)	LAMININ	ECM-Receptor	KEGG: hsa04512	Fibroblast -> Astrocyte (Hippo)	0.0541094	Fibroblast -> Astrocyte	Hippocampus
2265	Endothelial	Astrocyte	LAMA2	ITGAV_ITGB8	0.202174	3	LAMA2_ITGAV_ITGB8	LAMA2 - (ITGAV+ITGB8)	LAMININ	ECM-Receptor	KEGG: hsa04512	Endothelial -> Astrocyte (Hippo)	0.00711011	Endothelial -> Astrocyte	Hippocampus
2266	Microglia (PCDH9high)	Glutamatergic	LAMA2	ITGAV_ITGB8	0.178003	3	LAMA2_ITGAV_ITGB8	LAMA2 - (ITGAV+ITGB8)	LAMININ	ECM-Receptor	KEGG: hsa04512	Microglia (PCDH9high) -> Glutamatergic (Hippo)	0.00363234	Microglia (PCDH9high) -> Glutamatergic	Hippocampus
2267	Oligodendrocyte	Glutamatergic	LAMA2	ITGAV_ITGB8	0.179446	3	LAMA2_ITGAV_ITGB8	LAMA2 - (ITGAV+ITGB8)	LAMININ	ECM-Receptor	KEGG: hsa04512	Oligodendrocyte -> Glutamatergic (Hippo)	0.00380014	Oligodendrocyte -> Glutamatergic	Hippocampus
2268	Vascular leptomeningeal cell	Glutamatergic	LAMA2	ITGAV_ITGB8	0.246239	3	LAMA2_ITGAV_ITGB8	LAMA2 - (ITGAV+ITGB8)	LAMININ	ECM-Receptor	KEGG: hsa04512	Vascular leptomeningeal cell -> Glutamatergic (Hippo)	0.0172302	Vascular leptomeningeal cell -> Glutamatergic	Hippocampus
2269	Fibroblast	Glutamatergic	LAMA2	ITGAV_ITGB8	0.287196	3	LAMA2_ITGAV_ITGB8	LAMA2 - (ITGAV+ITGB8)	LAMININ	ECM-Receptor	KEGG: hsa04512	Fibroblast -> Glutamatergic (Hippo)	0.0307475	Fibroblast -> Glutamatergic	Hippocampus
2270	Endothelial	Glutamatergic	LAMA2	ITGAV_ITGB8	0.180745	3	LAMA2_ITGAV_ITGB8	LAMA2 - (ITGAV+ITGB8)	LAMININ	ECM-Receptor	KEGG: hsa04512	Endothelial -> Glutamatergic (Hippo)	0.00395545	Endothelial -> Glutamatergic	Hippocampus
2514	Microglia (PCDH9high)	Astrocyte	LAMA2	CD44	0.187658	3	LAMA2_CD44	LAMA2 - CD44	LAMININ	ECM-Receptor	KEGG: hsa04512	Microglia (PCDH9high) -> Astrocyte (Hippo)	0.00484969	Microglia (PCDH9high) -> Astrocyte	Hippocampus
2515	Oligodendrocyte	Astrocyte	LAMA2	CD44	0.18926	3	LAMA2_CD44	LAMA2 - CD44	LAMININ	ECM-Receptor	KEGG: hsa04512	Oligodendrocyte -> Astrocyte (Hippo)	0.00507343	Oligodendrocyte -> Astrocyte	Hippocampus
2516	Vascular leptomeningeal cell	Astrocyte	LAMA2	CD44	0.264787	3	LAMA2_CD44	LAMA2 - CD44	LAMININ	ECM-Receptor	KEGG: hsa04512	Vascular leptomeningeal cell -> Astrocyte (Hippo)	0.0229	Vascular leptomeningeal cell -> Astrocyte	Hippocampus
2517	Fibroblast	Astrocyte	LAMA2	CD44	0.312306	3	LAMA2_CD44	LAMA2 - CD44	LAMININ	ECM-Receptor	KEGG: hsa04512	Fibroblast -> Astrocyte (Hippo)	0.0406812	Fibroblast -> Astrocyte	Hippocampus
2518	Endothelial	Astrocyte	LAMA2	CD44	0.190704	3	LAMA2_CD44	LAMA2 - CD44	LAMININ	ECM-Receptor	KEGG: hsa04512	Endothelial -> Astrocyte (Hippo)	0.0052805	Endothelial -> Astrocyte	Hippocampus
881	Oligodendrocyte	Newly formed oligodendrocyte	LAMA2	DAG1	0.17935	3	LAMA2_DAG1	LAMA2 - DAG1	LAMININ	ECM-Receptor	KEGG: hsa04512	Oligodendrocyte -> Newly formed oligodendrocyte (CC)	0.00378882	Oligodendrocyte -> Newly formed oligodendrocyte	Prefrontal cortex
882	Vascular leptomeningeal cell	Newly formed oligodendrocyte	LAMA2	DAG1	0.261571	3	LAMA2_DAG1	LAMA2 - DAG1	LAMININ	ECM-Receptor	KEGG: hsa04512	Vascular leptomeningeal cell -> Newly formed oligodendrocyte (CC)	0.0218609	Vascular leptomeningeal cell -> Newly formed oligodendrocyte	Prefrontal cortex
883	Fibroblast	Newly formed oligodendrocyte	LAMA2	DAG1	0.28201	3	LAMA2_DAG1	LAMA2 - DAG1	LAMININ	ECM-Receptor	KEGG: hsa04512	Fibroblast -> Newly formed oligodendrocyte (CC)	0.0288405	Fibroblast -> Newly formed oligodendrocyte	Prefrontal cortex
884	Endothelial	Newly formed oligodendrocyte	LAMA2	DAG1	0.181565	3	LAMA2_DAG1	LAMA2 - DAG1	LAMININ	ECM-Receptor	KEGG: hsa04512	Endothelial -> Newly formed oligodendrocyte (CC)	0.00405554	Endothelial -> Newly formed oligodendrocyte	Prefrontal cortex
885	Glutamatergic	Newly formed oligodendrocyte	LAMA2	DAG1	0.150498	3	LAMA2_DAG1	LAMA2 - DAG1	LAMININ	ECM-Receptor	KEGG: hsa04512	Glutamatergic -> Newly formed oligodendrocyte (CC)	0.00130104	Glutamatergic -> Newly formed oligodendrocyte	Prefrontal cortex
738	Oligodendrocyte	Newly formed oligodendrocyte	LAMA2	SV2A	0.174798	3	LAMA2_SV2A	LAMA2 - SV2A	LAMININ	ECM-Receptor	KEGG: hsa04512	Oligodendrocyte -> Newly formed oligodendrocyte (CC)	0.00327677	Oligodendrocyte -> Newly formed oligodendrocyte	Prefrontal cortex
739	Vascular leptomeningeal cell	Newly formed oligodendrocyte	LAMA2	SV2A	0.252156	3	LAMA2_SV2A	LAMA2 - SV2A	LAMININ	ECM-Receptor	KEGG: hsa04512	Vascular leptomeningeal cell -> Newly formed oligodendrocyte (CC)	0.0189529	Vascular leptomeningeal cell -> Newly formed oligodendrocyte	Prefrontal cortex
740	Fibroblast	Newly formed oligodendrocyte	LAMA2	SV2A	0.271167	3	LAMA2_SV2A	LAMA2 - SV2A	LAMININ	ECM-Receptor	KEGG: hsa04512	Fibroblast -> Newly formed oligodendrocyte (CC)	0.0250278	Fibroblast -> Newly formed oligodendrocyte	Prefrontal cortex
741	Endothelial	Newly formed oligodendrocyte	LAMA2	SV2A	0.176903	3	LAMA2_SV2A	LAMA2 - SV2A	LAMININ	ECM-Receptor	KEGG: hsa04512	Endothelial -> Newly formed oligodendrocyte (CC)	0.00350757	Endothelial -> Newly formed oligodendrocyte	Prefrontal cortex
742	Glutamatergic	Newly formed oligodendrocyte	LAMA2	SV2A	0.147273	3	LAMA2_SV2A	LAMA2 - SV2A	LAMININ	ECM-Receptor	KEGG: hsa04512	Glutamatergic -> Newly formed oligodendrocyte (CC)	0.00112483	Glutamatergic -> Newly formed oligodendrocyte	Prefrontal cortex
743	Oligodendrocyte	GABAergic	LAMA2	SV2A	0.242003	3	LAMA2_SV2A	LAMA2 - SV2A	LAMININ	ECM-Receptor	KEGG: hsa04512	Oligodendrocyte -> GABAergic (CC)	0.0160479	Oligodendrocyte -> GABAergic	Prefrontal cortex
744	Vascular leptomeningeal cell	GABAergic	LAMA2	SV2A	0.410413	3	LAMA2_SV2A	LAMA2 - SV2A	LAMININ	ECM-Receptor	KEGG: hsa04512	Vascular leptomeningeal cell -> GABAergic (CC)	0.0874601	Vascular leptomeningeal cell -> GABAergic	Prefrontal cortex
745	Fibroblast	GABAergic	LAMA2	SV2A	0.458573	3	LAMA2_SV2A	LAMA2 - SV2A	LAMININ	ECM-Receptor	KEGG: hsa04512	Fibroblast -> GABAergic (CC)	0.112965	Fibroblast -> GABAergic	Prefrontal cortex
746	Endothelial	GABAergic	LAMA2	SV2A	0.246002	3	LAMA2_SV2A	LAMA2 - SV2A	LAMININ	ECM-Receptor	KEGG: hsa04512	Endothelial -> GABAergic (CC)	0.0171627	Endothelial -> GABAergic	Prefrontal cortex
747	Glutamatergic	GABAergic	LAMA2	SV2A	0.192569	3	LAMA2_SV2A	LAMA2 - SV2A	LAMININ	ECM-Receptor	KEGG: hsa04512	Glutamatergic -> GABAergic (CC)	0.00555556	Glutamatergic -> GABAergic	Prefrontal cortex
748	Oligodendrocyte	Glutamatergic	LAMA2	SV2A	0.230533	3	LAMA2_SV2A	LAMA2 - SV2A	LAMININ	ECM-Receptor	KEGG: hsa04512	Oligodendrocyte -> Glutamatergic (CC)	0.0130656	Oligodendrocyte -> Glutamatergic	Prefrontal cortex
749	Vascular leptomeningeal cell	Glutamatergic	LAMA2	SV2A	0.380432	3	LAMA2_SV2A	LAMA2 - SV2A	LAMININ	ECM-Receptor	KEGG: hsa04512	Vascular leptomeningeal cell -> Glutamatergic (CC)	0.0721803	Vascular leptomeningeal cell -> Glutamatergic	Prefrontal cortex
750	Fibroblast	Glutamatergic	LAMA2	SV2A	0.422333	3	LAMA2_SV2A	LAMA2 - SV2A	LAMININ	ECM-Receptor	KEGG: hsa04512	Fibroblast -> Glutamatergic (CC)	0.0936866	Fibroblast -> Glutamatergic	Prefrontal cortex
751	Endothelial	Glutamatergic	LAMA2	SV2A	0.23417	3	LAMA2_SV2A	LAMA2 - SV2A	LAMININ	ECM-Receptor	KEGG: hsa04512	Endothelial -> Glutamatergic (CC)	0.0139762	Endothelial -> Glutamatergic	Prefrontal cortex
752	Glutamatergic	Glutamatergic	LAMA2	SV2A	0.185167	3	LAMA2_SV2A	LAMA2 - SV2A	LAMININ	ECM-Receptor	KEGG: hsa04512	Glutamatergic -> Glutamatergic (CC)	0.00451418	Glutamatergic -> Glutamatergic	Prefrontal cortex
753	Oligodendrocyte	Glutamatergic(Pyr)	LAMA2	SV2A	0.225789	3	LAMA2_SV2A	LAMA2 - SV2A	LAMININ	ECM-Receptor	KEGG: hsa04512	Oligodendrocyte -> Glutamatergic(Pyr) (CC)	0.0119274	Oligodendrocyte -> Glutamatergic(Pyr)	Prefrontal cortex
754	Vascular leptomeningeal cell	Glutamatergic(Pyr)	LAMA2	SV2A	0.368392	3	LAMA2_SV2A	LAMA2 - SV2A	LAMININ	ECM-Receptor	KEGG: hsa04512	Vascular leptomeningeal cell -> Glutamatergic(Pyr) (CC)	0.0662381	Vascular leptomeningeal cell -> Glutamatergic(Pyr)	Prefrontal cortex
755	Fibroblast	Glutamatergic(Pyr)	LAMA2	SV2A	0.407863	3	LAMA2_SV2A	LAMA2 - SV2A	LAMININ	ECM-Receptor	KEGG: hsa04512	Fibroblast -> Glutamatergic(Pyr) (CC)	0.0861383	Fibroblast -> Glutamatergic(Pyr)	Prefrontal cortex
756	Endothelial	Glutamatergic(Pyr)	LAMA2	SV2A	0.229281	3	LAMA2_SV2A	LAMA2 - SV2A	LAMININ	ECM-Receptor	KEGG: hsa04512	Endothelial -> Glutamatergic(Pyr) (CC)	0.0127597	Endothelial -> Glutamatergic(Pyr)	Prefrontal cortex
757	Glutamatergic	Glutamatergic(Pyr)	LAMA2	SV2A	0.182069	3	LAMA2_SV2A	LAMA2 - SV2A	LAMININ	ECM-Receptor	KEGG: hsa04512	Glutamatergic -> Glutamatergic(Pyr) (CC)	0.00411783	Glutamatergic -> Glutamatergic(Pyr)	Prefrontal cortex
2571	Microglia (PCDH9high)	GABAergic	LAMA2	SV2A	0.190456	3	LAMA2_SV2A	LAMA2 - SV2A	LAMININ	ECM-Receptor	KEGG: hsa04512	Microglia (PCDH9high) -> GABAergic (Hippo)	0.00524459	Microglia (PCDH9high) -> GABAergic	Hippocampus
2572	Oligodendrocyte	GABAergic	LAMA2	SV2A	0.192105	3	LAMA2_SV2A	LAMA2 - SV2A	LAMININ	ECM-Receptor	KEGG: hsa04512	Oligodendrocyte -> GABAergic (Hippo)	0.00548645	Oligodendrocyte -> GABAergic	Hippocampus
2573	Vascular leptomeningeal cell	GABAergic	LAMA2	SV2A	0.270284	3	LAMA2_SV2A	LAMA2 - SV2A	LAMININ	ECM-Receptor	KEGG: hsa04512	Vascular leptomeningeal cell -> GABAergic (Hippo)	0.0247282	Vascular leptomeningeal cell -> GABAergic	Hippocampus
2574	Fibroblast	GABAergic	LAMA2	SV2A	0.319833	3	LAMA2_SV2A	LAMA2 - SV2A	LAMININ	ECM-Receptor	KEGG: hsa04512	Fibroblast -> GABAergic (Hippo)	0.0438652	Fibroblast -> GABAergic	Hippocampus
2575	Endothelial	GABAergic	LAMA2	SV2A	0.193593	3	LAMA2_SV2A	LAMA2 - SV2A	LAMININ	ECM-Receptor	KEGG: hsa04512	Endothelial -> GABAergic (Hippo)	0.00571028	Endothelial -> GABAergic	Hippocampus
2576	Microglia (PCDH9high)	Glutamatergic	LAMA2	SV2A	0.177206	3	LAMA2_SV2A	LAMA2 - SV2A	LAMININ	ECM-Receptor	KEGG: hsa04512	Microglia (PCDH9high) -> Glutamatergic (Hippo)	0.00354166	Microglia (PCDH9high) -> Glutamatergic	Hippocampus
2577	Oligodendrocyte	Glutamatergic	LAMA2	SV2A	0.178635	3	LAMA2_SV2A	LAMA2 - SV2A	LAMININ	ECM-Receptor	KEGG: hsa04512	Oligodendrocyte -> Glutamatergic (Hippo)	0.00370528	Oligodendrocyte -> Glutamatergic	Hippocampus
2578	Vascular leptomeningeal cell	Glutamatergic	LAMA2	SV2A	0.244736	3	LAMA2_SV2A	LAMA2 - SV2A	LAMININ	ECM-Receptor	KEGG: hsa04512	Vascular leptomeningeal cell -> Glutamatergic (Hippo)	0.0168058	Vascular leptomeningeal cell -> Glutamatergic	Hippocampus
2579	Fibroblast	Glutamatergic	LAMA2	SV2A	0.285181	3	LAMA2_SV2A	LAMA2 - SV2A	LAMININ	ECM-Receptor	KEGG: hsa04512	Fibroblast -> Glutamatergic (Hippo)	0.0300003	Fibroblast -> Glutamatergic	Hippocampus
2580	Endothelial	Glutamatergic	LAMA2	SV2A	0.179923	3	LAMA2_SV2A	LAMA2 - SV2A	LAMININ	ECM-Receptor	KEGG: hsa04512	Endothelial -> Glutamatergic (Hippo)	0.00385673	Endothelial -> Glutamatergic	Hippocampus
810	Oligodendrocyte	Glutamatergic	LAMA2	SV2B	0.277306	3	LAMA2_SV2B	LAMA2 - SV2B	LAMININ	ECM-Receptor	KEGG: hsa04512	Oligodendrocyte -> Glutamatergic (CC)	0.0271568	Oligodendrocyte -> Glutamatergic	Prefrontal cortex
811	Vascular leptomeningeal cell	Glutamatergic	LAMA2	SV2B	0.510324	3	LAMA2_SV2B	LAMA2 - SV2B	LAMININ	ECM-Receptor	KEGG: hsa04512	Vascular leptomeningeal cell -> Glutamatergic (CC)	0.140923	Vascular leptomeningeal cell -> Glutamatergic	Prefrontal cortex
812	Fibroblast	Glutamatergic	LAMA2	SV2B	0.581197	3	LAMA2_SV2B	LAMA2 - SV2B	LAMININ	ECM-Receptor	KEGG: hsa04512	Fibroblast -> Glutamatergic (CC)	0.178961	Fibroblast -> Glutamatergic	Prefrontal cortex
813	Endothelial	Glutamatergic	LAMA2	SV2B	0.282506	3	LAMA2_SV2B	LAMA2 - SV2B	LAMININ	ECM-Receptor	KEGG: hsa04512	Endothelial -> Glutamatergic (CC)	0.0290207	Endothelial -> Glutamatergic	Prefrontal cortex
814	Glutamatergic	Glutamatergic	LAMA2	SV2B	0.214616	3	LAMA2_SV2B	LAMA2 - SV2B	LAMININ	ECM-Receptor	KEGG: hsa04512	Glutamatergic -> Glutamatergic (CC)	0.00947124	Glutamatergic -> Glutamatergic	Prefrontal cortex
815	Oligodendrocyte	Glutamatergic(Pyr)	LAMA2	SV2B	0.217043	3	LAMA2_SV2B	LAMA2 - SV2B	LAMININ	ECM-Receptor	KEGG: hsa04512	Oligodendrocyte -> Glutamatergic(Pyr) (CC)	0.00997792	Oligodendrocyte -> Glutamatergic(Pyr)	Prefrontal cortex
816	Vascular leptomeningeal cell	Glutamatergic(Pyr)	LAMA2	SV2B	0.346748	3	LAMA2_SV2B	LAMA2 - SV2B	LAMININ	ECM-Receptor	KEGG: hsa04512	Vascular leptomeningeal cell -> Glutamatergic(Pyr) (CC)	0.0559141	Vascular leptomeningeal cell -> Glutamatergic(Pyr)	Prefrontal cortex
817	Fibroblast	Glutamatergic(Pyr)	LAMA2	SV2B	0.381984	3	LAMA2_SV2B	LAMA2 - SV2B	LAMININ	ECM-Receptor	KEGG: hsa04512	Fibroblast -> Glutamatergic(Pyr) (CC)	0.072955	Fibroblast -> Glutamatergic(Pyr)	Prefrontal cortex
818	Endothelial	Glutamatergic(Pyr)	LAMA2	SV2B	0.220275	3	LAMA2_SV2B	LAMA2 - SV2B	LAMININ	ECM-Receptor	KEGG: hsa04512	Endothelial -> Glutamatergic(Pyr) (CC)	0.0106757	Endothelial -> Glutamatergic(Pyr)	Prefrontal cortex
819	Glutamatergic	Glutamatergic(Pyr)	LAMA2	SV2B	0.176299	3	LAMA2_SV2B	LAMA2 - SV2B	LAMININ	ECM-Receptor	KEGG: hsa04512	Glutamatergic -> Glutamatergic(Pyr) (CC)	0.00344035	Glutamatergic -> Glutamatergic(Pyr)	Prefrontal cortex
2610	Microglia (PCDH9high)	Glutamatergic	LAMA2	SV2B	0.241496	3	LAMA2_SV2B	LAMA2 - SV2B	LAMININ	ECM-Receptor	KEGG: hsa04512	Microglia (PCDH9high) -> Glutamatergic (Hippo)	0.0159091	Microglia (PCDH9high) -> Glutamatergic	Hippocampus
2611	Oligodendrocyte	Glutamatergic	LAMA2	SV2B	0.244124	3	LAMA2_SV2B	LAMA2 - SV2B	LAMININ	ECM-Receptor	KEGG: hsa04512	Oligodendrocyte -> Glutamatergic (Hippo)	0.0166346	Oligodendrocyte -> Glutamatergic	Hippocampus
2612	Vascular leptomeningeal cell	Glutamatergic	LAMA2	SV2B	0.380348	3	LAMA2_SV2B	LAMA2 - SV2B	LAMININ	ECM-Receptor	KEGG: hsa04512	Vascular leptomeningeal cell -> Glutamatergic (Hippo)	0.0721384	Vascular leptomeningeal cell -> Glutamatergic	Hippocampus
2613	Fibroblast	Glutamatergic	LAMA2	SV2B	0.477801	3	LAMA2_SV2B	LAMA2 - SV2B	LAMININ	ECM-Receptor	KEGG: hsa04512	Fibroblast -> Glutamatergic (Hippo)	0.123326	Fibroblast -> Glutamatergic	Hippocampus
2614	Endothelial	Glutamatergic	LAMA2	SV2B	0.246503	3	LAMA2_SV2B	LAMA2 - SV2B	LAMININ	ECM-Receptor	KEGG: hsa04512	Endothelial -> Glutamatergic (Hippo)	0.0173053	Endothelial -> Glutamatergic	Hippocampus
2023	Endothelial	Vascular leptomeningeal cell	LAMA3	ITGA1_ITGB1	0.180755	3	LAMA3_ITGA1_ITGB1	LAMA3 - (ITGA1+ITGB1)	LAMININ	ECM-Receptor	KEGG: hsa04512	Endothelial -> Vascular leptomeningeal cell (Hippo)	0.00395667	Endothelial -> Vascular leptomeningeal cell	Hippocampus
2024	Endothelial	Endothelial	LAMA3	ITGA1_ITGB1	0.214927	3	LAMA3_ITGA1_ITGB1	LAMA3 - (ITGA1+ITGB1)	LAMININ	ECM-Receptor	KEGG: hsa04512	Endothelial -> Endothelial (Hippo)	0.00953551	Endothelial -> Endothelial	Hippocampus
2057	Endothelial	Endothelial	LAMA3	ITGA6_ITGB1	0.217471	3	LAMA3_ITGA6_ITGB1	LAMA3 - (ITGA6+ITGB1)	LAMININ	ECM-Receptor	KEGG: hsa04512	Endothelial -> Endothelial (Hippo)	0.0100688	Endothelial -> Endothelial	Hippocampus
2472	Endothelial	Astrocyte	LAMA3	ITGA6_ITGB4	0.16244	3	LAMA3_ITGA6_ITGB4	LAMA3 - (ITGA6+ITGB4)	LAMININ	ECM-Receptor	KEGG: hsa04512	Endothelial -> Astrocyte (Hippo)	0.0021205	Endothelial -> Astrocyte	Hippocampus
2083	Endothelial	Vascular leptomeningeal cell	LAMA3	ITGA7_ITGB1	0.172919	3	LAMA3_ITGA7_ITGB1	LAMA3 - (ITGA7+ITGB1)	LAMININ	ECM-Receptor	KEGG: hsa04512	Endothelial -> Vascular leptomeningeal cell (Hippo)	0.00307927	Endothelial -> Vascular leptomeningeal cell	Hippocampus
2084	Endothelial	Glutamatergic	LAMA3	ITGA7_ITGB1	0.162819	3	LAMA3_ITGA7_ITGB1	LAMA3 - (ITGA7+ITGB1)	LAMININ	ECM-Receptor	KEGG: hsa04512	Endothelial -> Glutamatergic (Hippo)	0.0021511	Endothelial -> Glutamatergic	Hippocampus
2197	Endothelial	GABAergic	LAMA3	ITGA9_ITGB1	0.144114	3	LAMA3_ITGA9_ITGB1	LAMA3 - (ITGA9+ITGB1)	LAMININ	ECM-Receptor	KEGG: hsa04512	Endothelial -> GABAergic (Hippo)	0.000969296	Endothelial -> GABAergic	Hippocampus
2198	Endothelial	Glutamatergic	LAMA3	ITGA9_ITGB1	0.169188	3	LAMA3_ITGA9_ITGB1	LAMA3 - (ITGA9+ITGB1)	LAMININ	ECM-Receptor	KEGG: hsa04512	Endothelial -> Glutamatergic (Hippo)	0.00271061	Endothelial -> Glutamatergic	Hippocampus
2271	Endothelial	Microglia (PCDH9high)	LAMA3	ITGAV_ITGB8	0.17166	3	LAMA3_ITGAV_ITGB8	LAMA3 - (ITGAV+ITGB8)	LAMININ	ECM-Receptor	KEGG: hsa04512	Endothelial -> Microglia (PCDH9high) (Hippo)	0.00295145	Endothelial -> Microglia (PCDH9high)	Hippocampus
2272	Endothelial	Oligodendrocyte precursor	LAMA3	ITGAV_ITGB8	0.1846	3	LAMA3_ITGAV_ITGB8	LAMA3 - (ITGAV+ITGB8)	LAMININ	ECM-Receptor	KEGG: hsa04512	Endothelial -> Oligodendrocyte precursor (Hippo)	0.00443999	Endothelial -> Oligodendrocyte precursor	Hippocampus
2273	Endothelial	Newly formed oligodendrocyte	LAMA3	ITGAV_ITGB8	0.161088	3	LAMA3_ITGAV_ITGB8	LAMA3 - (ITGAV+ITGB8)	LAMININ	ECM-Receptor	KEGG: hsa04512	Endothelial -> Newly formed oligodendrocyte (Hippo)	0.00201371	Endothelial -> Newly formed oligodendrocyte	Hippocampus
2274	Endothelial	Astrocyte	LAMA3	ITGAV_ITGB8	0.172175	3	LAMA3_ITGAV_ITGB8	LAMA3 - (ITGAV+ITGB8)	LAMININ	ECM-Receptor	KEGG: hsa04512	Endothelial -> Astrocyte (Hippo)	0.00300327	Endothelial -> Astrocyte	Hippocampus
2275	Endothelial	Glutamatergic	LAMA3	ITGAV_ITGB8	0.15634	3	LAMA3_ITGAV_ITGB8	LAMA3 - (ITGAV+ITGB8)	LAMININ	ECM-Receptor	KEGG: hsa04512	Endothelial -> Glutamatergic (Hippo)	0.0016677	Endothelial -> Glutamatergic	Hippocampus
2519	Endothelial	Astrocyte	LAMA3	CD44	0.163757	3	LAMA3_CD44	LAMA3 - CD44	LAMININ	ECM-Receptor	KEGG: hsa04512	Endothelial -> Astrocyte (Hippo)	0.00222808	Endothelial -> Astrocyte	Hippocampus
2581	Endothelial	GABAergic	LAMA3	SV2A	0.165889	3	LAMA3_SV2A	LAMA3 - SV2A	LAMININ	ECM-Receptor	KEGG: hsa04512	Endothelial -> GABAergic (Hippo)	0.00241003	Endothelial -> GABAergic	Hippocampus
2582	Endothelial	Glutamatergic	LAMA3	SV2A	0.155723	3	LAMA3_SV2A	LAMA3 - SV2A	LAMININ	ECM-Receptor	KEGG: hsa04512	Endothelial -> Glutamatergic (Hippo)	0.00162598	Endothelial -> Glutamatergic	Hippocampus
2615	Endothelial	Glutamatergic	LAMA3	SV2B	0.203558	3	LAMA3_SV2B	LAMA3 - SV2B	LAMININ	ECM-Receptor	KEGG: hsa04512	Endothelial -> Glutamatergic (Hippo)	0.00735327	Endothelial -> Glutamatergic	Hippocampus
466	Oligodendrocyte precursor	Vascular leptomeningeal cell	LAMA4	ITGA1_ITGB1	0.186658	3	LAMA4_ITGA1_ITGB1	LAMA4 - (ITGA1+ITGB1)	LAMININ	ECM-Receptor	KEGG: hsa04512	Oligodendrocyte precursor -> Vascular leptomeningeal cell (CC)	0.00471315	Oligodendrocyte precursor -> Vascular leptomeningeal cell	Prefrontal cortex
467	Vascular leptomeningeal cell	Vascular leptomeningeal cell	LAMA4	ITGA1_ITGB1	0.205008	3	LAMA4_ITGA1_ITGB1	LAMA4 - (ITGA1+ITGB1)	LAMININ	ECM-Receptor	KEGG: hsa04512	Vascular leptomeningeal cell -> Vascular leptomeningeal cell (CC)	0.00761329	Vascular leptomeningeal cell -> Vascular leptomeningeal cell	Prefrontal cortex
468	Fibroblast	Vascular leptomeningeal cell	LAMA4	ITGA1_ITGB1	0.27266	3	LAMA4_ITGA1_ITGB1	LAMA4 - (ITGA1+ITGB1)	LAMININ	ECM-Receptor	KEGG: hsa04512	Fibroblast -> Vascular leptomeningeal cell (CC)	0.0255385	Fibroblast -> Vascular leptomeningeal cell	Prefrontal cortex
469	Endothelial	Vascular leptomeningeal cell	LAMA4	ITGA1_ITGB1	0.17691	3	LAMA4_ITGA1_ITGB1	LAMA4 - (ITGA1+ITGB1)	LAMININ	ECM-Receptor	KEGG: hsa04512	Endothelial -> Vascular leptomeningeal cell (CC)	0.00350837	Endothelial -> Vascular leptomeningeal cell	Prefrontal cortex
470	Oligodendrocyte precursor	Endothelial	LAMA4	ITGA1_ITGB1	0.226398	3	LAMA4_ITGA1_ITGB1	LAMA4 - (ITGA1+ITGB1)	LAMININ	ECM-Receptor	KEGG: hsa04512	Oligodendrocyte precursor -> Endothelial (CC)	0.0120703	Oligodendrocyte precursor -> Endothelial	Prefrontal cortex
471	Vascular leptomeningeal cell	Endothelial	LAMA4	ITGA1_ITGB1	0.253678	3	LAMA4_ITGA1_ITGB1	LAMA4 - (ITGA1+ITGB1)	LAMININ	ECM-Receptor	KEGG: hsa04512	Vascular leptomeningeal cell -> Endothelial (CC)	0.0194092	Vascular leptomeningeal cell -> Endothelial	Prefrontal cortex
472	Fibroblast	Endothelial	LAMA4	ITGA1_ITGB1	0.362408	3	LAMA4_ITGA1_ITGB1	LAMA4 - (ITGA1+ITGB1)	LAMININ	ECM-Receptor	KEGG: hsa04512	Fibroblast -> Endothelial (CC)	0.0633348	Fibroblast -> Endothelial	Prefrontal cortex
473	Endothelial	Endothelial	LAMA4	ITGA1_ITGB1	0.2123	3	LAMA4_ITGA1_ITGB1	LAMA4 - (ITGA1+ITGB1)	LAMININ	ECM-Receptor	KEGG: hsa04512	Endothelial -> Endothelial (CC)	0.00900186	Endothelial -> Endothelial	Prefrontal cortex
2025	Oligodendrocyte precursor	Vascular leptomeningeal cell	LAMA4	ITGA1_ITGB1	0.190668	3	LAMA4_ITGA1_ITGB1	LAMA4 - (ITGA1+ITGB1)	LAMININ	ECM-Receptor	KEGG: hsa04512	Oligodendrocyte precursor -> Vascular leptomeningeal cell (Hippo)	0.00527528	Oligodendrocyte precursor -> Vascular leptomeningeal cell	Hippocampus
2026	Vascular leptomeningeal cell	Vascular leptomeningeal cell	LAMA4	ITGA1_ITGB1	0.19992	3	LAMA4_ITGA1_ITGB1	LAMA4 - (ITGA1+ITGB1)	LAMININ	ECM-Receptor	KEGG: hsa04512	Vascular leptomeningeal cell -> Vascular leptomeningeal cell (Hippo)	0.00672452	Vascular leptomeningeal cell -> Vascular leptomeningeal cell	Hippocampus
2027	Fibroblast	Vascular leptomeningeal cell	LAMA4	ITGA1_ITGB1	0.273205	3	LAMA4_ITGA1_ITGB1	LAMA4 - (ITGA1+ITGB1)	LAMININ	ECM-Receptor	KEGG: hsa04512	Fibroblast -> Vascular leptomeningeal cell (Hippo)	0.0257261	Fibroblast -> Vascular leptomeningeal cell	Hippocampus
2028	Endothelial	Vascular leptomeningeal cell	LAMA4	ITGA1_ITGB1	0.189251	3	LAMA4_ITGA1_ITGB1	LAMA4 - (ITGA1+ITGB1)	LAMININ	ECM-Receptor	KEGG: hsa04512	Endothelial -> Vascular leptomeningeal cell (Hippo)	0.00507214	Endothelial -> Vascular leptomeningeal cell	Hippocampus
2029	Oligodendrocyte precursor	Endothelial	LAMA4	ITGA1_ITGB1	0.228992	3	LAMA4_ITGA1_ITGB1	LAMA4 - (ITGA1+ITGB1)	LAMININ	ECM-Receptor	KEGG: hsa04512	Oligodendrocyte precursor -> Endothelial (Hippo)	0.0126897	Oligodendrocyte precursor -> Endothelial	Hippocampus
2030	Vascular leptomeningeal cell	Endothelial	LAMA4	ITGA1_ITGB1	0.242349	3	LAMA4_ITGA1_ITGB1	LAMA4 - (ITGA1+ITGB1)	LAMININ	ECM-Receptor	KEGG: hsa04512	Vascular leptomeningeal cell -> Endothelial (Hippo)	0.0161427	Vascular leptomeningeal cell -> Endothelial	Hippocampus
2031	Fibroblast	Endothelial	LAMA4	ITGA1_ITGB1	0.355748	3	LAMA4_ITGA1_ITGB1	LAMA4 - (ITGA1+ITGB1)	LAMININ	ECM-Receptor	KEGG: hsa04512	Fibroblast -> Endothelial (Hippo)	0.060146	Fibroblast -> Endothelial	Hippocampus
2032	Endothelial	Endothelial	LAMA4	ITGA1_ITGB1	0.226966	3	LAMA4_ITGA1_ITGB1	LAMA4 - (ITGA1+ITGB1)	LAMININ	ECM-Receptor	KEGG: hsa04512	Endothelial -> Endothelial (Hippo)	0.0122045	Endothelial -> Endothelial	Hippocampus
497	Oligodendrocyte precursor	Endothelial	LAMA4	ITGA6_ITGB1	0.221768	3	LAMA4_ITGA6_ITGB1	LAMA4 - (ITGA6+ITGB1)	LAMININ	ECM-Receptor	KEGG: hsa04512	Oligodendrocyte precursor -> Endothelial (CC)	0.011007	Oligodendrocyte precursor -> Endothelial	Prefrontal cortex
498	Vascular leptomeningeal cell	Endothelial	LAMA4	ITGA6_ITGB1	0.24792	3	LAMA4_ITGA6_ITGB1	LAMA4 - (ITGA6+ITGB1)	LAMININ	ECM-Receptor	KEGG: hsa04512	Vascular leptomeningeal cell -> Endothelial (CC)	0.017711	Vascular leptomeningeal cell -> Endothelial	Prefrontal cortex
499	Fibroblast	Endothelial	LAMA4	ITGA6_ITGB1	0.351253	3	LAMA4_ITGA6_ITGB1	LAMA4 - (ITGA6+ITGB1)	LAMININ	ECM-Receptor	KEGG: hsa04512	Fibroblast -> Endothelial (CC)	0.058021	Fibroblast -> Endothelial	Prefrontal cortex
500	Endothelial	Endothelial	LAMA4	ITGA6_ITGB1	0.208211	3	LAMA4_ITGA6_ITGB1	LAMA4 - (ITGA6+ITGB1)	LAMININ	ECM-Receptor	KEGG: hsa04512	Endothelial -> Endothelial (CC)	0.00820666	Endothelial -> Endothelial	Prefrontal cortex
2058	Oligodendrocyte precursor	Endothelial	LAMA4	ITGA6_ITGB1	0.231872	3	LAMA4_ITGA6_ITGB1	LAMA4 - (ITGA6+ITGB1)	LAMININ	ECM-Receptor	KEGG: hsa04512	Oligodendrocyte precursor -> Endothelial (Hippo)	0.013397	Oligodendrocyte precursor -> Endothelial	Hippocampus
2059	Vascular leptomeningeal cell	Endothelial	LAMA4	ITGA6_ITGB1	0.245565	3	LAMA4_ITGA6_ITGB1	LAMA4 - (ITGA6+ITGB1)	LAMININ	ECM-Receptor	KEGG: hsa04512	Vascular leptomeningeal cell -> Endothelial (Hippo)	0.0170392	Vascular leptomeningeal cell -> Endothelial	Hippocampus
2060	Fibroblast	Endothelial	LAMA4	ITGA6_ITGB1	0.362396	3	LAMA4_ITGA6_ITGB1	LAMA4 - (ITGA6+ITGB1)	LAMININ	ECM-Receptor	KEGG: hsa04512	Fibroblast -> Endothelial (Hippo)	0.0633289	Fibroblast -> Endothelial	Hippocampus
2061	Endothelial	Endothelial	LAMA4	ITGA6_ITGB1	0.229796	3	LAMA4_ITGA6_ITGB1	LAMA4 - (ITGA6+ITGB1)	LAMININ	ECM-Receptor	KEGG: hsa04512	Endothelial -> Endothelial (Hippo)	0.0128852	Endothelial -> Endothelial	Hippocampus
690	Oligodendrocyte precursor	Astrocyte	LAMA4	ITGA6_ITGB4	0.173814	3	LAMA4_ITGA6_ITGB4	LAMA4 - (ITGA6+ITGB4)	LAMININ	ECM-Receptor	KEGG: hsa04512	Oligodendrocyte precursor -> Astrocyte (CC)	0.00317237	Oligodendrocyte precursor -> Astrocyte	Prefrontal cortex
691	Vascular leptomeningeal cell	Astrocyte	LAMA4	ITGA6_ITGB4	0.189653	3	LAMA4_ITGA6_ITGB4	LAMA4 - (ITGA6+ITGB4)	LAMININ	ECM-Receptor	KEGG: hsa04512	Vascular leptomeningeal cell -> Astrocyte (CC)	0.0051293	Vascular leptomeningeal cell -> Astrocyte	Prefrontal cortex
692	Fibroblast	Astrocyte	LAMA4	ITGA6_ITGB4	0.246513	3	LAMA4_ITGA6_ITGB4	LAMA4 - (ITGA6+ITGB4)	LAMININ	ECM-Receptor	KEGG: hsa04512	Fibroblast -> Astrocyte (CC)	0.017308	Fibroblast -> Astrocyte	Prefrontal cortex
693	Endothelial	Astrocyte	LAMA4	ITGA6_ITGB4	0.16532	3	LAMA4_ITGA6_ITGB4	LAMA4 - (ITGA6+ITGB4)	LAMININ	ECM-Receptor	KEGG: hsa04512	Endothelial -> Astrocyte (CC)	0.00236051	Endothelial -> Astrocyte	Prefrontal cortex
2473	Oligodendrocyte precursor	Astrocyte	LAMA4	ITGA6_ITGB4	0.17042	3	LAMA4_ITGA6_ITGB4	LAMA4 - (ITGA6+ITGB4)	LAMININ	ECM-Receptor	KEGG: hsa04512	Oligodendrocyte precursor -> Astrocyte (Hippo)	0.00282892	Oligodendrocyte precursor -> Astrocyte	Hippocampus
2474	Vascular leptomeningeal cell	Astrocyte	LAMA4	ITGA6_ITGB4	0.177795	3	LAMA4_ITGA6_ITGB4	LAMA4 - (ITGA6+ITGB4)	LAMININ	ECM-Receptor	KEGG: hsa04512	Vascular leptomeningeal cell -> Astrocyte (Hippo)	0.00360853	Vascular leptomeningeal cell -> Astrocyte	Hippocampus
2475	Fibroblast	Astrocyte	LAMA4	ITGA6_ITGB4	0.233983	3	LAMA4_ITGA6_ITGB4	LAMA4 - (ITGA6+ITGB4)	LAMININ	ECM-Receptor	KEGG: hsa04512	Fibroblast -> Astrocyte (Hippo)	0.0139287	Fibroblast -> Astrocyte	Hippocampus
2476	Endothelial	Astrocyte	LAMA4	ITGA6_ITGB4	0.169284	3	LAMA4_ITGA6_ITGB4	LAMA4 - (ITGA6+ITGB4)	LAMININ	ECM-Receptor	KEGG: hsa04512	Endothelial -> Astrocyte (Hippo)	0.00271973	Endothelial -> Astrocyte	Hippocampus
515	Oligodendrocyte precursor	Vascular leptomeningeal cell	LAMA4	ITGA7_ITGB1	0.180043	3	LAMA4_ITGA7_ITGB1	LAMA4 - (ITGA7+ITGB1)	LAMININ	ECM-Receptor	KEGG: hsa04512	Oligodendrocyte precursor -> Vascular leptomeningeal cell (CC)	0.00387111	Oligodendrocyte precursor -> Vascular leptomeningeal cell	Prefrontal cortex
516	Vascular leptomeningeal cell	Vascular leptomeningeal cell	LAMA4	ITGA7_ITGB1	0.197077	3	LAMA4_ITGA7_ITGB1	LAMA4 - (ITGA7+ITGB1)	LAMININ	ECM-Receptor	KEGG: hsa04512	Vascular leptomeningeal cell -> Vascular leptomeningeal cell (CC)	0.00625636	Vascular leptomeningeal cell -> Vascular leptomeningeal cell	Prefrontal cortex
517	Fibroblast	Vascular leptomeningeal cell	LAMA4	ITGA7_ITGB1	0.259024	3	LAMA4_ITGA7_ITGB1	LAMA4 - (ITGA7+ITGB1)	LAMININ	ECM-Receptor	KEGG: hsa04512	Fibroblast -> Vascular leptomeningeal cell (CC)	0.0210545	Fibroblast -> Vascular leptomeningeal cell	Prefrontal cortex
518	Endothelial	Vascular leptomeningeal cell	LAMA4	ITGA7_ITGB1	0.170951	3	LAMA4_ITGA7_ITGB1	LAMA4 - (ITGA7+ITGB1)	LAMININ	ECM-Receptor	KEGG: hsa04512	Endothelial -> Vascular leptomeningeal cell (CC)	0.00288094	Endothelial -> Vascular leptomeningeal cell	Prefrontal cortex
2085	Oligodendrocyte precursor	Vascular leptomeningeal cell	LAMA4	ITGA7_ITGB1	0.181979	3	LAMA4_ITGA7_ITGB1	LAMA4 - (ITGA7+ITGB1)	LAMININ	ECM-Receptor	KEGG: hsa04512	Oligodendrocyte precursor -> Vascular leptomeningeal cell (Hippo)	0.00410668	Oligodendrocyte precursor -> Vascular leptomeningeal cell	Hippocampus
2086	Vascular leptomeningeal cell	Vascular leptomeningeal cell	LAMA4	ITGA7_ITGB1	0.1904	3	LAMA4_ITGA7_ITGB1	LAMA4 - (ITGA7+ITGB1)	LAMININ	ECM-Receptor	KEGG: hsa04512	Vascular leptomeningeal cell -> Vascular leptomeningeal cell (Hippo)	0.00523657	Vascular leptomeningeal cell -> Vascular leptomeningeal cell	Hippocampus
2087	Fibroblast	Vascular leptomeningeal cell	LAMA4	ITGA7_ITGB1	0.25601	3	LAMA4_ITGA7_ITGB1	LAMA4 - (ITGA7+ITGB1)	LAMININ	ECM-Receptor	KEGG: hsa04512	Fibroblast -> Vascular leptomeningeal cell (Hippo)	0.0201188	Fibroblast -> Vascular leptomeningeal cell	Hippocampus
2088	Endothelial	Vascular leptomeningeal cell	LAMA4	ITGA7_ITGB1	0.180686	3	LAMA4_ITGA7_ITGB1	LAMA4 - (ITGA7+ITGB1)	LAMININ	ECM-Receptor	KEGG: hsa04512	Endothelial -> Vascular leptomeningeal cell (Hippo)	0.00394836	Endothelial -> Vascular leptomeningeal cell	Hippocampus
2089	Oligodendrocyte precursor	Glutamatergic	LAMA4	ITGA7_ITGB1	0.170837	3	LAMA4_ITGA7_ITGB1	LAMA4 - (ITGA7+ITGB1)	LAMININ	ECM-Receptor	KEGG: hsa04512	Oligodendrocyte precursor -> Glutamatergic (Hippo)	0.00286972	Oligodendrocyte precursor -> Glutamatergic	Hippocampus
2090	Vascular leptomeningeal cell	Glutamatergic	LAMA4	ITGA7_ITGB1	0.178248	3	LAMA4_ITGA7_ITGB1	LAMA4 - (ITGA7+ITGB1)	LAMININ	ECM-Receptor	KEGG: hsa04512	Vascular leptomeningeal cell -> Glutamatergic (Hippo)	0.00366053	Vascular leptomeningeal cell -> Glutamatergic	Hippocampus
2091	Fibroblast	Glutamatergic	LAMA4	ITGA7_ITGB1	0.234761	3	LAMA4_ITGA7_ITGB1	LAMA4 - (ITGA7+ITGB1)	LAMININ	ECM-Receptor	KEGG: hsa04512	Fibroblast -> Glutamatergic (Hippo)	0.0141273	Fibroblast -> Glutamatergic	Hippocampus
2092	Endothelial	Glutamatergic	LAMA4	ITGA7_ITGB1	0.169696	3	LAMA4_ITGA7_ITGB1	LAMA4 - (ITGA7+ITGB1)	LAMININ	ECM-Receptor	KEGG: hsa04512	Endothelial -> Glutamatergic (Hippo)	0.00275896	Endothelial -> Glutamatergic	Hippocampus
2199	Oligodendrocyte precursor	GABAergic	LAMA4	ITGA9_ITGB1	0.150369	3	LAMA4_ITGA9_ITGB1	LAMA4 - (ITGA9+ITGB1)	LAMININ	ECM-Receptor	KEGG: hsa04512	Oligodendrocyte precursor -> GABAergic (Hippo)	0.00129362	Oligodendrocyte precursor -> GABAergic	Hippocampus
2200	Vascular leptomeningeal cell	GABAergic	LAMA4	ITGA9_ITGB1	0.156092	3	LAMA4_ITGA9_ITGB1	LAMA4 - (ITGA9+ITGB1)	LAMININ	ECM-Receptor	KEGG: hsa04512	Vascular leptomeningeal cell -> GABAergic (Hippo)	0.00165082	Vascular leptomeningeal cell -> GABAergic	Hippocampus
2201	Fibroblast	GABAergic	LAMA4	ITGA9_ITGB1	0.198012	3	LAMA4_ITGA9_ITGB1	LAMA4 - (ITGA9+ITGB1)	LAMININ	ECM-Receptor	KEGG: hsa04512	Fibroblast -> GABAergic (Hippo)	0.00640807	Fibroblast -> GABAergic	Hippocampus
2202	Endothelial	GABAergic	LAMA4	ITGA9_ITGB1	0.149483	3	LAMA4_ITGA9_ITGB1	LAMA4 - (ITGA9+ITGB1)	LAMININ	ECM-Receptor	KEGG: hsa04512	Endothelial -> GABAergic (Hippo)	0.00124361	Endothelial -> GABAergic	Hippocampus
2203	Oligodendrocyte precursor	Glutamatergic	LAMA4	ITGA9_ITGB1	0.177856	3	LAMA4_ITGA9_ITGB1	LAMA4 - (ITGA9+ITGB1)	LAMININ	ECM-Receptor	KEGG: hsa04512	Oligodendrocyte precursor -> Glutamatergic (Hippo)	0.00361546	Oligodendrocyte precursor -> Glutamatergic	Hippocampus
2204	Vascular leptomeningeal cell	Glutamatergic	LAMA4	ITGA9_ITGB1	0.185896	3	LAMA4_ITGA9_ITGB1	LAMA4 - (ITGA9+ITGB1)	LAMININ	ECM-Receptor	KEGG: hsa04512	Vascular leptomeningeal cell -> Glutamatergic (Hippo)	0.00461082	Vascular leptomeningeal cell -> Glutamatergic	Hippocampus
2205	Fibroblast	Glutamatergic	LAMA4	ITGA9_ITGB1	0.248042	3	LAMA4_ITGA9_ITGB1	LAMA4 - (ITGA9+ITGB1)	LAMININ	ECM-Receptor	KEGG: hsa04512	Fibroblast -> Glutamatergic (Hippo)	0.0177464	Fibroblast -> Glutamatergic	Hippocampus
2206	Endothelial	Glutamatergic	LAMA4	ITGA9_ITGB1	0.17662	3	LAMA4_ITGA9_ITGB1	LAMA4 - (ITGA9+ITGB1)	LAMININ	ECM-Receptor	KEGG: hsa04512	Endothelial -> Glutamatergic (Hippo)	0.00347602	Endothelial -> Glutamatergic	Hippocampus
580	Oligodendrocyte precursor	Oligodendrocyte precursor	LAMA4	ITGAV_ITGB8	0.195232	3	LAMA4_ITGAV_ITGB8	LAMA4 - (ITGAV+ITGB8)	LAMININ	ECM-Receptor	KEGG: hsa04512	Oligodendrocyte precursor -> Oligodendrocyte precursor (CC)	0.00596349	Oligodendrocyte precursor -> Oligodendrocyte precursor	Prefrontal cortex
581	Vascular leptomeningeal cell	Oligodendrocyte precursor	LAMA4	ITGAV_ITGB8	0.215362	3	LAMA4_ITGAV_ITGB8	LAMA4 - (ITGAV+ITGB8)	LAMININ	ECM-Receptor	KEGG: hsa04512	Vascular leptomeningeal cell -> Oligodendrocyte precursor (CC)	0.00962554	Vascular leptomeningeal cell -> Oligodendrocyte precursor	Prefrontal cortex
582	Fibroblast	Oligodendrocyte precursor	LAMA4	ITGAV_ITGB8	0.290883	3	LAMA4_ITGAV_ITGB8	LAMA4 - (ITGAV+ITGB8)	LAMININ	ECM-Receptor	KEGG: hsa04512	Fibroblast -> Oligodendrocyte precursor (CC)	0.0321351	Fibroblast -> Oligodendrocyte precursor	Prefrontal cortex
583	Endothelial	Oligodendrocyte precursor	LAMA4	ITGAV_ITGB8	0.184605	3	LAMA4_ITGAV_ITGB8	LAMA4 - (ITGAV+ITGB8)	LAMININ	ECM-Receptor	KEGG: hsa04512	Endothelial -> Oligodendrocyte precursor (CC)	0.00444051	Endothelial -> Oligodendrocyte precursor	Prefrontal cortex
584	Oligodendrocyte precursor	Newly formed oligodendrocyte	LAMA4	ITGAV_ITGB8	0.169696	3	LAMA4_ITGAV_ITGB8	LAMA4 - (ITGAV+ITGB8)	LAMININ	ECM-Receptor	KEGG: hsa04512	Oligodendrocyte precursor -> Newly formed oligodendrocyte (CC)	0.00275897	Oligodendrocyte precursor -> Newly formed oligodendrocyte	Prefrontal cortex
585	Vascular leptomeningeal cell	Newly formed oligodendrocyte	LAMA4	ITGAV_ITGB8	0.184769	3	LAMA4_ITGAV_ITGB8	LAMA4 - (ITGAV+ITGB8)	LAMININ	ECM-Receptor	KEGG: hsa04512	Vascular leptomeningeal cell -> Newly formed oligodendrocyte (CC)	0.00446203	Vascular leptomeningeal cell -> Newly formed oligodendrocyte	Prefrontal cortex
586	Fibroblast	Newly formed oligodendrocyte	LAMA4	ITGAV_ITGB8	0.238416	3	LAMA4_ITGAV_ITGB8	LAMA4 - (ITGAV+ITGB8)	LAMININ	ECM-Receptor	KEGG: hsa04512	Fibroblast -> Newly formed oligodendrocyte (CC)	0.0150804	Fibroblast -> Newly formed oligodendrocyte	Prefrontal cortex
587	Endothelial	Newly formed oligodendrocyte	LAMA4	ITGAV_ITGB8	0.161587	3	LAMA4_ITGAV_ITGB8	LAMA4 - (ITGAV+ITGB8)	LAMININ	ECM-Receptor	KEGG: hsa04512	Endothelial -> Newly formed oligodendrocyte (CC)	0.00205269	Endothelial -> Newly formed oligodendrocyte	Prefrontal cortex
588	Oligodendrocyte precursor	Astrocyte	LAMA4	ITGAV_ITGB8	0.183102	3	LAMA4_ITGAV_ITGB8	LAMA4 - (ITGAV+ITGB8)	LAMININ	ECM-Receptor	KEGG: hsa04512	Oligodendrocyte precursor -> Astrocyte (CC)	0.0042475	Oligodendrocyte precursor -> Astrocyte	Prefrontal cortex
589	Vascular leptomeningeal cell	Astrocyte	LAMA4	ITGAV_ITGB8	0.200739	3	LAMA4_ITGAV_ITGB8	LAMA4 - (ITGAV+ITGB8)	LAMININ	ECM-Receptor	KEGG: hsa04512	Vascular leptomeningeal cell -> Astrocyte (CC)	0.00686308	Vascular leptomeningeal cell -> Astrocyte	Prefrontal cortex
590	Fibroblast	Astrocyte	LAMA4	ITGAV_ITGB8	0.265285	3	LAMA4_ITGAV_ITGB8	LAMA4 - (ITGAV+ITGB8)	LAMININ	ECM-Receptor	KEGG: hsa04512	Fibroblast -> Astrocyte (CC)	0.023063	Fibroblast -> Astrocyte	Prefrontal cortex
591	Endothelial	Astrocyte	LAMA4	ITGAV_ITGB8	0.173709	3	LAMA4_ITGAV_ITGB8	LAMA4 - (ITGAV+ITGB8)	LAMININ	ECM-Receptor	KEGG: hsa04512	Endothelial -> Astrocyte (CC)	0.00316137	Endothelial -> Astrocyte	Prefrontal cortex
2276	Oligodendrocyte precursor	Microglia (PCDH9high)	LAMA4	ITGAV_ITGB8	0.180587	3	LAMA4_ITGAV_ITGB8	LAMA4 - (ITGAV+ITGB8)	LAMININ	ECM-Receptor	KEGG: hsa04512	Oligodendrocyte precursor -> Microglia (PCDH9high) (Hippo)	0.00393639	Oligodendrocyte precursor -> Microglia (PCDH9high)	Hippocampus
2277	Vascular leptomeningeal cell	Microglia (PCDH9high)	LAMA4	ITGAV_ITGB8	0.188879	3	LAMA4_ITGAV_ITGB8	LAMA4 - (ITGAV+ITGB8)	LAMININ	ECM-Receptor	KEGG: hsa04512	Vascular leptomeningeal cell -> Microglia (PCDH9high) (Hippo)	0.00501966	Vascular leptomeningeal cell -> Microglia (PCDH9high)	Hippocampus
2278	Fibroblast	Microglia (PCDH9high)	LAMA4	ITGAV_ITGB8	0.253307	3	LAMA4_ITGAV_ITGB8	LAMA4 - (ITGAV+ITGB8)	LAMININ	ECM-Receptor	KEGG: hsa04512	Fibroblast -> Microglia (PCDH9high) (Hippo)	0.0192974	Fibroblast -> Microglia (PCDH9high)	Hippocampus
2279	Endothelial	Microglia (PCDH9high)	LAMA4	ITGAV_ITGB8	0.179314	3	LAMA4_ITGAV_ITGB8	LAMA4 - (ITGAV+ITGB8)	LAMININ	ECM-Receptor	KEGG: hsa04512	Endothelial -> Microglia (PCDH9high) (Hippo)	0.00378461	Endothelial -> Microglia (PCDH9high)	Hippocampus
2280	Oligodendrocyte precursor	Oligodendrocyte precursor	LAMA4	ITGAV_ITGB8	0.194946	3	LAMA4_ITGAV_ITGB8	LAMA4 - (ITGAV+ITGB8)	LAMININ	ECM-Receptor	KEGG: hsa04512	Oligodendrocyte precursor -> Oligodendrocyte precursor (Hippo)	0.00591871	Oligodendrocyte precursor -> Oligodendrocyte precursor	Hippocampus
2281	Vascular leptomeningeal cell	Oligodendrocyte precursor	LAMA4	ITGAV_ITGB8	0.204621	3	LAMA4_ITGAV_ITGB8	LAMA4 - (ITGAV+ITGB8)	LAMININ	ECM-Receptor	KEGG: hsa04512	Vascular leptomeningeal cell -> Oligodendrocyte precursor (Hippo)	0.00754337	Vascular leptomeningeal cell -> Oligodendrocyte precursor	Hippocampus
2282	Fibroblast	Oligodendrocyte precursor	LAMA4	ITGAV_ITGB8	0.281875	3	LAMA4_ITGAV_ITGB8	LAMA4 - (ITGAV+ITGB8)	LAMININ	ECM-Receptor	KEGG: hsa04512	Fibroblast -> Oligodendrocyte precursor (Hippo)	0.0287917	Fibroblast -> Oligodendrocyte precursor	Hippocampus
2283	Endothelial	Oligodendrocyte precursor	LAMA4	ITGAV_ITGB8	0.193466	3	LAMA4_ITGAV_ITGB8	LAMA4 - (ITGAV+ITGB8)	LAMININ	ECM-Receptor	KEGG: hsa04512	Endothelial -> Oligodendrocyte precursor (Hippo)	0.00569094	Endothelial -> Oligodendrocyte precursor	Hippocampus
2284	Oligodendrocyte precursor	Newly formed oligodendrocyte	LAMA4	ITGAV_ITGB8	0.168933	3	LAMA4_ITGAV_ITGB8	LAMA4 - (ITGAV+ITGB8)	LAMININ	ECM-Receptor	KEGG: hsa04512	Oligodendrocyte precursor -> Newly formed oligodendrocyte (Hippo)	0.00268656	Oligodendrocyte precursor -> Newly formed oligodendrocyte	Hippocampus
2285	Vascular leptomeningeal cell	Newly formed oligodendrocyte	LAMA4	ITGAV_ITGB8	0.176179	3	LAMA4_ITGAV_ITGB8	LAMA4 - (ITGAV+ITGB8)	LAMININ	ECM-Receptor	KEGG: hsa04512	Vascular leptomeningeal cell -> Newly formed oligodendrocyte (Hippo)	0.00342706	Vascular leptomeningeal cell -> Newly formed oligodendrocyte	Hippocampus
2286	Fibroblast	Newly formed oligodendrocyte	LAMA4	ITGAV_ITGB8	0.23122	3	LAMA4_ITGAV_ITGB8	LAMA4 - (ITGAV+ITGB8)	LAMININ	ECM-Receptor	KEGG: hsa04512	Fibroblast -> Newly formed oligodendrocyte (Hippo)	0.0132351	Fibroblast -> Newly formed oligodendrocyte	Hippocampus
2287	Endothelial	Newly formed oligodendrocyte	LAMA4	ITGAV_ITGB8	0.167817	3	LAMA4_ITGAV_ITGB8	LAMA4 - (ITGAV+ITGB8)	LAMININ	ECM-Receptor	KEGG: hsa04512	Endothelial -> Newly formed oligodendrocyte (Hippo)	0.00258285	Endothelial -> Newly formed oligodendrocyte	Hippocampus
2288	Oligodendrocyte precursor	Astrocyte	LAMA4	ITGAV_ITGB8	0.181156	3	LAMA4_ITGAV_ITGB8	LAMA4 - (ITGAV+ITGB8)	LAMININ	ECM-Receptor	KEGG: hsa04512	Oligodendrocyte precursor -> Astrocyte (Hippo)	0.00400542	Oligodendrocyte precursor -> Astrocyte	Hippocampus
2289	Vascular leptomeningeal cell	Astrocyte	LAMA4	ITGAV_ITGB8	0.189501	3	LAMA4_ITGAV_ITGB8	LAMA4 - (ITGAV+ITGB8)	LAMININ	ECM-Receptor	KEGG: hsa04512	Vascular leptomeningeal cell -> Astrocyte (Hippo)	0.0051076	Vascular leptomeningeal cell -> Astrocyte	Hippocampus
2290	Fibroblast	Astrocyte	LAMA4	ITGAV_ITGB8	0.25441	3	LAMA4_ITGAV_ITGB8	LAMA4 - (ITGAV+ITGB8)	LAMININ	ECM-Receptor	KEGG: hsa04512	Fibroblast -> Astrocyte (Hippo)	0.0196305	Fibroblast -> Astrocyte	Hippocampus
2291	Endothelial	Astrocyte	LAMA4	ITGAV_ITGB8	0.179875	3	LAMA4_ITGAV_ITGB8	LAMA4 - (ITGAV+ITGB8)	LAMININ	ECM-Receptor	KEGG: hsa04512	Endothelial -> Astrocyte (Hippo)	0.003851	Endothelial -> Astrocyte	Hippocampus
2292	Oligodendrocyte precursor	Glutamatergic	LAMA4	ITGAV_ITGB8	0.163722	3	LAMA4_ITGAV_ITGB8	LAMA4 - (ITGAV+ITGB8)	LAMININ	ECM-Receptor	KEGG: hsa04512	Oligodendrocyte precursor -> Glutamatergic (Hippo)	0.00222518	Oligodendrocyte precursor -> Glutamatergic	Hippocampus
2293	Vascular leptomeningeal cell	Glutamatergic	LAMA4	ITGAV_ITGB8	0.170522	3	LAMA4_ITGAV_ITGB8	LAMA4 - (ITGAV+ITGB8)	LAMININ	ECM-Receptor	KEGG: hsa04512	Vascular leptomeningeal cell -> Glutamatergic (Hippo)	0.00283888	Vascular leptomeningeal cell -> Glutamatergic	Hippocampus
2294	Fibroblast	Glutamatergic	LAMA4	ITGAV_ITGB8	0.221657	3	LAMA4_ITGAV_ITGB8	LAMA4 - (ITGAV+ITGB8)	LAMININ	ECM-Receptor	KEGG: hsa04512	Fibroblast -> Glutamatergic (Hippo)	0.0109821	Fibroblast -> Glutamatergic	Hippocampus
2295	Endothelial	Glutamatergic	LAMA4	ITGAV_ITGB8	0.162673	3	LAMA4_ITGAV_ITGB8	LAMA4 - (ITGAV+ITGB8)	LAMININ	ECM-Receptor	KEGG: hsa04512	Endothelial -> Glutamatergic (Hippo)	0.00213925	Endothelial -> Glutamatergic	Hippocampus
2520	Oligodendrocyte precursor	Astrocyte	LAMA4	CD44	0.171868	3	LAMA4_CD44	LAMA4 - CD44	LAMININ	ECM-Receptor	KEGG: hsa04512	Oligodendrocyte precursor -> Astrocyte (Hippo)	0.00297234	Oligodendrocyte precursor -> Astrocyte	Hippocampus
2521	Vascular leptomeningeal cell	Astrocyte	LAMA4	CD44	0.179371	3	LAMA4_CD44	LAMA4 - CD44	LAMININ	ECM-Receptor	KEGG: hsa04512	Vascular leptomeningeal cell -> Astrocyte (Hippo)	0.00379132	Vascular leptomeningeal cell -> Astrocyte	Hippocampus
2522	Fibroblast	Astrocyte	LAMA4	CD44	0.236691	3	LAMA4_CD44	LAMA4 - CD44	LAMININ	ECM-Receptor	KEGG: hsa04512	Fibroblast -> Astrocyte (Hippo)	0.0146265	Fibroblast -> Astrocyte	Hippocampus
2523	Endothelial	Astrocyte	LAMA4	CD44	0.170714	3	LAMA4_CD44	LAMA4 - CD44	LAMININ	ECM-Receptor	KEGG: hsa04512	Endothelial -> Astrocyte (Hippo)	0.00285763	Endothelial -> Astrocyte	Hippocampus
886	Oligodendrocyte precursor	Newly formed oligodendrocyte	LAMA4	DAG1	0.163134	3	LAMA4_DAG1	LAMA4 - DAG1	LAMININ	ECM-Receptor	KEGG: hsa04512	Oligodendrocyte precursor -> Newly formed oligodendrocyte (CC)	0.00217671	Oligodendrocyte precursor -> Newly formed oligodendrocyte	Prefrontal cortex
887	Vascular leptomeningeal cell	Newly formed oligodendrocyte	LAMA4	DAG1	0.177028	3	LAMA4_DAG1	LAMA4 - DAG1	LAMININ	ECM-Receptor	KEGG: hsa04512	Vascular leptomeningeal cell -> Newly formed oligodendrocyte (CC)	0.00352163	Vascular leptomeningeal cell -> Newly formed oligodendrocyte	Prefrontal cortex
888	Fibroblast	Newly formed oligodendrocyte	LAMA4	DAG1	0.225795	3	LAMA4_DAG1	LAMA4 - DAG1	LAMININ	ECM-Receptor	KEGG: hsa04512	Fibroblast -> Newly formed oligodendrocyte (CC)	0.011929	Fibroblast -> Newly formed oligodendrocyte	Prefrontal cortex
889	Endothelial	Newly formed oligodendrocyte	LAMA4	DAG1	0.155623	3	LAMA4_DAG1	LAMA4 - DAG1	LAMININ	ECM-Receptor	KEGG: hsa04512	Endothelial -> Newly formed oligodendrocyte (CC)	0.00161924	Endothelial -> Newly formed oligodendrocyte	Prefrontal cortex
758	Oligodendrocyte precursor	Newly formed oligodendrocyte	LAMA4	SV2A	0.159354	3	LAMA4_SV2A	LAMA4 - SV2A	LAMININ	ECM-Receptor	KEGG: hsa04512	Oligodendrocyte precursor -> Newly formed oligodendrocyte (CC)	0.00188212	Oligodendrocyte precursor -> Newly formed oligodendrocyte	Prefrontal cortex
759	Vascular leptomeningeal cell	Newly formed oligodendrocyte	LAMA4	SV2A	0.17259	3	LAMA4_SV2A	LAMA4 - SV2A	LAMININ	ECM-Receptor	KEGG: hsa04512	Vascular leptomeningeal cell -> Newly formed oligodendrocyte (CC)	0.00304557	Vascular leptomeningeal cell -> Newly formed oligodendrocyte	Prefrontal cortex
760	Fibroblast	Newly formed oligodendrocyte	LAMA4	SV2A	0.218681	3	LAMA4_SV2A	LAMA4 - SV2A	LAMININ	ECM-Receptor	KEGG: hsa04512	Fibroblast -> Newly formed oligodendrocyte (CC)	0.0103282	Fibroblast -> Newly formed oligodendrocyte	Prefrontal cortex
761	Endothelial	Newly formed oligodendrocyte	LAMA4	SV2A	0.152177	3	LAMA4_SV2A	LAMA4 - SV2A	LAMININ	ECM-Receptor	KEGG: hsa04512	Endothelial -> Newly formed oligodendrocyte (CC)	0.00139999	Endothelial -> Newly formed oligodendrocyte	Prefrontal cortex
762	Oligodendrocyte precursor	GABAergic	LAMA4	SV2A	0.213622	3	LAMA4_SV2A	LAMA4 - SV2A	LAMININ	ECM-Receptor	KEGG: hsa04512	Oligodendrocyte precursor -> GABAergic (CC)	0.00926817	Oligodendrocyte precursor -> GABAergic	Prefrontal cortex
763	Vascular leptomeningeal cell	GABAergic	LAMA4	SV2A	0.237844	3	LAMA4_SV2A	LAMA4 - SV2A	LAMININ	ECM-Receptor	KEGG: hsa04512	Vascular leptomeningeal cell -> GABAergic (CC)	0.0149291	Vascular leptomeningeal cell -> GABAergic	Prefrontal cortex
764	Fibroblast	GABAergic	LAMA4	SV2A	0.332076	3	LAMA4_SV2A	LAMA4 - SV2A	LAMININ	ECM-Receptor	KEGG: hsa04512	Fibroblast -> GABAergic (CC)	0.0492247	Fibroblast -> GABAergic	Prefrontal cortex
765	Endothelial	GABAergic	LAMA4	SV2A	0.200997	3	LAMA4_SV2A	LAMA4 - SV2A	LAMININ	ECM-Receptor	KEGG: hsa04512	Endothelial -> GABAergic (CC)	0.00690711	Endothelial -> GABAergic	Prefrontal cortex
766	Oligodendrocyte precursor	Glutamatergic	LAMA4	SV2A	0.204581	3	LAMA4_SV2A	LAMA4 - SV2A	LAMININ	ECM-Receptor	KEGG: hsa04512	Oligodendrocyte precursor -> Glutamatergic (CC)	0.00753615	Oligodendrocyte precursor -> Glutamatergic	Prefrontal cortex
767	Vascular leptomeningeal cell	Glutamatergic	LAMA4	SV2A	0.226745	3	LAMA4_SV2A	LAMA4 - SV2A	LAMININ	ECM-Receptor	KEGG: hsa04512	Vascular leptomeningeal cell -> Glutamatergic (CC)	0.0121521	Vascular leptomeningeal cell -> Glutamatergic	Prefrontal cortex
768	Fibroblast	Glutamatergic	LAMA4	SV2A	0.311461	3	LAMA4_SV2A	LAMA4 - SV2A	LAMININ	ECM-Receptor	KEGG: hsa04512	Fibroblast -> Glutamatergic (CC)	0.0403296	Fibroblast -> Glutamatergic	Prefrontal cortex
769	Endothelial	Glutamatergic	LAMA4	SV2A	0.192956	3	LAMA4_SV2A	LAMA4 - SV2A	LAMININ	ECM-Receptor	KEGG: hsa04512	Endothelial -> Glutamatergic (CC)	0.00561381	Endothelial -> Glutamatergic	Prefrontal cortex
770	Oligodendrocyte precursor	Glutamatergic(Pyr)	LAMA4	SV2A	0.200816	3	LAMA4_SV2A	LAMA4 - SV2A	LAMININ	ECM-Receptor	KEGG: hsa04512	Oligodendrocyte precursor -> Glutamatergic(Pyr) (CC)	0.00687629	Oligodendrocyte precursor -> Glutamatergic(Pyr)	Prefrontal cortex
771	Vascular leptomeningeal cell	Glutamatergic(Pyr)	LAMA4	SV2A	0.222149	3	LAMA4_SV2A	LAMA4 - SV2A	LAMININ	ECM-Receptor	KEGG: hsa04512	Vascular leptomeningeal cell -> Glutamatergic(Pyr) (CC)	0.0110926	Vascular leptomeningeal cell -> Glutamatergic(Pyr)	Prefrontal cortex
772	Fibroblast	Glutamatergic(Pyr)	LAMA4	SV2A	0.303085	3	LAMA4_SV2A	LAMA4 - SV2A	LAMININ	ECM-Receptor	KEGG: hsa04512	Fibroblast -> Glutamatergic(Pyr) (CC)	0.0369051	Fibroblast -> Glutamatergic(Pyr)	Prefrontal cortex
773	Endothelial	Glutamatergic(Pyr)	LAMA4	SV2A	0.189598	3	LAMA4_SV2A	LAMA4 - SV2A	LAMININ	ECM-Receptor	KEGG: hsa04512	Endothelial -> Glutamatergic(Pyr) (CC)	0.00512141	Endothelial -> Glutamatergic(Pyr)	Prefrontal cortex
2583	Oligodendrocyte precursor	GABAergic	LAMA4	SV2A	0.174217	3	LAMA4_SV2A	LAMA4 - SV2A	LAMININ	ECM-Receptor	KEGG: hsa04512	Oligodendrocyte precursor -> GABAergic (Hippo)	0.00321486	Oligodendrocyte precursor -> GABAergic	Hippocampus
2584	Vascular leptomeningeal cell	GABAergic	LAMA4	SV2A	0.181928	3	LAMA4_SV2A	LAMA4 - SV2A	LAMININ	ECM-Receptor	KEGG: hsa04512	Vascular leptomeningeal cell -> GABAergic (Hippo)	0.00410039	Vascular leptomeningeal cell -> GABAergic	Hippocampus
2585	Fibroblast	GABAergic	LAMA4	SV2A	0.241113	3	LAMA4_SV2A	LAMA4 - SV2A	LAMININ	ECM-Receptor	KEGG: hsa04512	Fibroblast -> GABAergic (Hippo)	0.0158049	Fibroblast -> GABAergic	Hippocampus
2586	Endothelial	GABAergic	LAMA4	SV2A	0.173031	3	LAMA4_SV2A	LAMA4 - SV2A	LAMININ	ECM-Receptor	KEGG: hsa04512	Endothelial -> GABAergic (Hippo)	0.00309082	Endothelial -> GABAergic	Hippocampus
2587	Oligodendrocyte precursor	Glutamatergic	LAMA4	SV2A	0.163046	3	LAMA4_SV2A	LAMA4 - SV2A	LAMININ	ECM-Receptor	KEGG: hsa04512	Oligodendrocyte precursor -> Glutamatergic (Hippo)	0.00216955	Oligodendrocyte precursor -> Glutamatergic	Hippocampus
2588	Vascular leptomeningeal cell	Glutamatergic	LAMA4	SV2A	0.169789	3	LAMA4_SV2A	LAMA4 - SV2A	LAMININ	ECM-Receptor	KEGG: hsa04512	Vascular leptomeningeal cell -> Glutamatergic (Hippo)	0.00276795	Vascular leptomeningeal cell -> Glutamatergic	Hippocampus
2589	Fibroblast	Glutamatergic	LAMA4	SV2A	0.22043	3	LAMA4_SV2A	LAMA4 - SV2A	LAMININ	ECM-Receptor	KEGG: hsa04512	Fibroblast -> Glutamatergic (Hippo)	0.0107099	Fibroblast -> Glutamatergic	Hippocampus
2590	Endothelial	Glutamatergic	LAMA4	SV2A	0.162006	3	LAMA4_SV2A	LAMA4 - SV2A	LAMININ	ECM-Receptor	KEGG: hsa04512	Endothelial -> Glutamatergic (Hippo)	0.00208576	Endothelial -> Glutamatergic	Hippocampus
820	Oligodendrocyte precursor	Glutamatergic	LAMA4	SV2B	0.240944	3	LAMA4_SV2B	LAMA4 - SV2B	LAMININ	ECM-Receptor	KEGG: hsa04512	Oligodendrocyte precursor -> Glutamatergic (CC)	0.0157591	Oligodendrocyte precursor -> Glutamatergic	Prefrontal cortex
821	Vascular leptomeningeal cell	Glutamatergic	LAMA4	SV2B	0.271916	3	LAMA4_SV2B	LAMA4 - SV2B	LAMININ	ECM-Receptor	KEGG: hsa04512	Vascular leptomeningeal cell -> Glutamatergic (CC)	0.0252835	Vascular leptomeningeal cell -> Glutamatergic	Prefrontal cortex
822	Fibroblast	Glutamatergic	LAMA4	SV2B	0.398664	3	LAMA4_SV2B	LAMA4 - SV2B	LAMININ	ECM-Receptor	KEGG: hsa04512	Fibroblast -> Glutamatergic (CC)	0.0813999	Fibroblast -> Glutamatergic	Prefrontal cortex
823	Endothelial	Glutamatergic	LAMA4	SV2B	0.225088	3	LAMA4_SV2B	LAMA4 - SV2B	LAMININ	ECM-Receptor	KEGG: hsa04512	Endothelial -> Glutamatergic (CC)	0.0117641	Endothelial -> Glutamatergic	Prefrontal cortex
824	Oligodendrocyte precursor	Glutamatergic(Pyr)	LAMA4	SV2B	0.193837	3	LAMA4_SV2B	LAMA4 - SV2B	LAMININ	ECM-Receptor	KEGG: hsa04512	Oligodendrocyte precursor -> Glutamatergic(Pyr) (CC)	0.0057476	Oligodendrocyte precursor -> Glutamatergic(Pyr)	Prefrontal cortex
825	Vascular leptomeningeal cell	Glutamatergic(Pyr)	LAMA4	SV2B	0.213672	3	LAMA4_SV2B	LAMA4 - SV2B	LAMININ	ECM-Receptor	KEGG: hsa04512	Vascular leptomeningeal cell -> Glutamatergic(Pyr) (CC)	0.00927832	Vascular leptomeningeal cell -> Glutamatergic(Pyr)	Prefrontal cortex
826	Fibroblast	Glutamatergic(Pyr)	LAMA4	SV2B	0.287875	3	LAMA4_SV2B	LAMA4 - SV2B	LAMININ	ECM-Receptor	KEGG: hsa04512	Fibroblast -> Glutamatergic(Pyr) (CC)	0.0310013	Fibroblast -> Glutamatergic(Pyr)	Prefrontal cortex
827	Endothelial	Glutamatergic(Pyr)	LAMA4	SV2B	0.183355	3	LAMA4_SV2B	LAMA4 - SV2B	LAMININ	ECM-Receptor	KEGG: hsa04512	Endothelial -> Glutamatergic(Pyr) (CC)	0.00427952	Endothelial -> Glutamatergic(Pyr)	Prefrontal cortex
2616	Oligodendrocyte precursor	Glutamatergic	LAMA4	SV2B	0.216164	3	LAMA4_SV2B	LAMA4 - SV2B	LAMININ	ECM-Receptor	KEGG: hsa04512	Oligodendrocyte precursor -> Glutamatergic (Hippo)	0.00979271	Oligodendrocyte precursor -> Glutamatergic	Hippocampus
2617	Vascular leptomeningeal cell	Glutamatergic	LAMA4	SV2B	0.228069	3	LAMA4_SV2B	LAMA4 - SV2B	LAMININ	ECM-Receptor	KEGG: hsa04512	Vascular leptomeningeal cell -> Glutamatergic (Hippo)	0.0124674	Vascular leptomeningeal cell -> Glutamatergic	Hippocampus
2618	Fibroblast	Glutamatergic	LAMA4	SV2B	0.326894	3	LAMA4_SV2B	LAMA4 - SV2B	LAMININ	ECM-Receptor	KEGG: hsa04512	Fibroblast -> Glutamatergic (Hippo)	0.0469301	Fibroblast -> Glutamatergic	Hippocampus
2619	Endothelial	Glutamatergic	LAMA4	SV2B	0.214353	3	LAMA4_SV2B	LAMA4 - SV2B	LAMININ	ECM-Receptor	KEGG: hsa04512	Endothelial -> Glutamatergic (Hippo)	0.00941727	Endothelial -> Glutamatergic	Hippocampus
474	Endothelial	Vascular leptomeningeal cell	LAMA5	ITGA1_ITGB1	0.183246	3	LAMA5_ITGA1_ITGB1	LAMA5 - (ITGA1+ITGB1)	LAMININ	ECM-Receptor	KEGG: hsa04512	Endothelial -> Vascular leptomeningeal cell (CC)	0.00426569	Endothelial -> Vascular leptomeningeal cell	Prefrontal cortex
475	Endothelial	Endothelial	LAMA5	ITGA1_ITGB1	0.221432	3	LAMA5_ITGA1_ITGB1	LAMA5 - (ITGA1+ITGB1)	LAMININ	ECM-Receptor	KEGG: hsa04512	Endothelial -> Endothelial (CC)	0.010932	Endothelial -> Endothelial	Prefrontal cortex
501	Endothelial	Endothelial	LAMA5	ITGA6_ITGB1	0.216996	3	LAMA5_ITGA6_ITGB1	LAMA5 - (ITGA6+ITGB1)	LAMININ	ECM-Receptor	KEGG: hsa04512	Endothelial -> Endothelial (CC)	0.00996802	Endothelial -> Endothelial	Prefrontal cortex
694	Endothelial	Astrocyte	LAMA5	ITGA6_ITGB4	0.170847	3	LAMA5_ITGA6_ITGB4	LAMA5 - (ITGA6+ITGB4)	LAMININ	ECM-Receptor	KEGG: hsa04512	Endothelial -> Astrocyte (CC)	0.00287077	Endothelial -> Astrocyte	Prefrontal cortex
519	Endothelial	Vascular leptomeningeal cell	LAMA5	ITGA7_ITGB1	0.176864	3	LAMA5_ITGA7_ITGB1	LAMA5 - (ITGA7+ITGB1)	LAMININ	ECM-Receptor	KEGG: hsa04512	Endothelial -> Vascular leptomeningeal cell (CC)	0.00350331	Endothelial -> Vascular leptomeningeal cell	Prefrontal cortex
592	Endothelial	Oligodendrocyte precursor	LAMA5	ITGAV_ITGB8	0.191507	3	LAMA5_ITGAV_ITGB8	LAMA5 - (ITGAV+ITGB8)	LAMININ	ECM-Receptor	KEGG: hsa04512	Endothelial -> Oligodendrocyte precursor (CC)	0.00539796	Endothelial -> Oligodendrocyte precursor	Prefrontal cortex
593	Endothelial	Newly formed oligodendrocyte	LAMA5	ITGAV_ITGB8	0.166866	3	LAMA5_ITGAV_ITGB8	LAMA5 - (ITGAV+ITGB8)	LAMININ	ECM-Receptor	KEGG: hsa04512	Endothelial -> Newly formed oligodendrocyte (CC)	0.00249657	Endothelial -> Newly formed oligodendrocyte	Prefrontal cortex
594	Endothelial	Astrocyte	LAMA5	ITGAV_ITGB8	0.179817	3	LAMA5_ITGAV_ITGB8	LAMA5 - (ITGAV+ITGB8)	LAMININ	ECM-Receptor	KEGG: hsa04512	Endothelial -> Astrocyte (CC)	0.00384408	Endothelial -> Astrocyte	Prefrontal cortex
890	Endothelial	Newly formed oligodendrocyte	LAMA5	DAG1	0.160515	3	LAMA5_DAG1	LAMA5 - DAG1	LAMININ	ECM-Receptor	KEGG: hsa04512	Endothelial -> Newly formed oligodendrocyte (CC)	0.00196958	Endothelial -> Newly formed oligodendrocyte	Prefrontal cortex
774	Endothelial	Newly formed oligodendrocyte	LAMA5	SV2A	0.156853	3	LAMA5_SV2A	LAMA5 - SV2A	LAMININ	ECM-Receptor	KEGG: hsa04512	Endothelial -> Newly formed oligodendrocyte (CC)	0.00170298	Endothelial -> Newly formed oligodendrocyte	Prefrontal cortex
775	Endothelial	GABAergic	LAMA5	SV2A	0.209184	3	LAMA5_SV2A	LAMA5 - SV2A	LAMININ	ECM-Receptor	KEGG: hsa04512	Endothelial -> GABAergic (CC)	0.00839191	Endothelial -> GABAergic	Prefrontal cortex
776	Endothelial	Glutamatergic	LAMA5	SV2A	0.2005	3	LAMA5_SV2A	LAMA5 - SV2A	LAMININ	ECM-Receptor	KEGG: hsa04512	Endothelial -> Glutamatergic (CC)	0.00682251	Endothelial -> Glutamatergic	Prefrontal cortex
777	Endothelial	Glutamatergic(Pyr)	LAMA5	SV2A	0.196881	3	LAMA5_SV2A	LAMA5 - SV2A	LAMININ	ECM-Receptor	KEGG: hsa04512	Endothelial -> Glutamatergic(Pyr) (CC)	0.00622475	Endothelial -> Glutamatergic(Pyr)	Prefrontal cortex
828	Endothelial	Glutamatergic	LAMA5	SV2B	0.235348	3	LAMA5_SV2B	LAMA5 - SV2B	LAMININ	ECM-Receptor	KEGG: hsa04512	Endothelial -> Glutamatergic (CC)	0.014278	Endothelial -> Glutamatergic	Prefrontal cortex
829	Endothelial	Glutamatergic(Pyr)	LAMA5	SV2B	0.190164	3	LAMA5_SV2B	LAMA5 - SV2B	LAMININ	ECM-Receptor	KEGG: hsa04512	Endothelial -> Glutamatergic(Pyr) (CC)	0.00520244	Endothelial -> Glutamatergic(Pyr)	Prefrontal cortex
476	Fibroblast	Vascular leptomeningeal cell	LAMB1	ITGA1_ITGB1	0.203494	3	LAMB1_ITGA1_ITGB1	LAMB1 - (ITGA1+ITGB1)	LAMININ	ECM-Receptor	KEGG: hsa04512	Fibroblast -> Vascular leptomeningeal cell (CC)	0.00734191	Fibroblast -> Vascular leptomeningeal cell	Prefrontal cortex
477	Fibroblast	Endothelial	LAMB1	ITGA1_ITGB1	0.25139	3	LAMB1_ITGA1_ITGB1	LAMB1 - (ITGA1+ITGB1)	LAMININ	ECM-Receptor	KEGG: hsa04512	Fibroblast -> Endothelial (CC)	0.0187253	Fibroblast -> Endothelial	Prefrontal cortex
2033	Fibroblast	Vascular leptomeningeal cell	LAMB1	ITGA1_ITGB1	0.249116	3	LAMB1_ITGA1_ITGB1	LAMB1 - (ITGA1+ITGB1)	LAMININ	ECM-Receptor	KEGG: hsa04512	Fibroblast -> Vascular leptomeningeal cell (Hippo)	0.0180576	Fibroblast -> Vascular leptomeningeal cell	Hippocampus
2034	Glutamatergic	Vascular leptomeningeal cell	LAMB1	ITGA1_ITGB1	0.179967	3	LAMB1_ITGA1_ITGB1	LAMB1 - (ITGA1+ITGB1)	LAMININ	ECM-Receptor	KEGG: hsa04512	Glutamatergic -> Vascular leptomeningeal cell (Hippo)	0.00386194	Glutamatergic -> Vascular leptomeningeal cell	Hippocampus
2035	Fibroblast	Endothelial	LAMB1	ITGA1_ITGB1	0.317024	3	LAMB1_ITGA1_ITGB1	LAMB1 - (ITGA1+ITGB1)	LAMININ	ECM-Receptor	KEGG: hsa04512	Fibroblast -> Endothelial (Hippo)	0.0426669	Fibroblast -> Endothelial	Hippocampus
2036	Glutamatergic	Endothelial	LAMB1	ITGA1_ITGB1	0.21382	3	LAMB1_ITGA1_ITGB1	LAMB1 - (ITGA1+ITGB1)	LAMININ	ECM-Receptor	KEGG: hsa04512	Glutamatergic -> Endothelial (Hippo)	0.00930847	Glutamatergic -> Endothelial	Hippocampus
502	Fibroblast	Endothelial	LAMB1	ITGA6_ITGB1	0.24573	3	LAMB1_ITGA6_ITGB1	LAMB1 - (ITGA6+ITGB1)	LAMININ	ECM-Receptor	KEGG: hsa04512	Fibroblast -> Endothelial (CC)	0.0170859	Fibroblast -> Endothelial	Prefrontal cortex
2062	Fibroblast	Endothelial	LAMB1	ITGA6_ITGB1	0.322395	3	LAMB1_ITGA6_ITGB1	LAMB1 - (ITGA6+ITGB1)	LAMININ	ECM-Receptor	KEGG: hsa04512	Fibroblast -> Endothelial (Hippo)	0.044969	Fibroblast -> Endothelial	Hippocampus
2063	Glutamatergic	Endothelial	LAMB1	ITGA6_ITGB1	0.216338	3	LAMB1_ITGA6_ITGB1	LAMB1 - (ITGA6+ITGB1)	LAMININ	ECM-Receptor	KEGG: hsa04512	Glutamatergic -> Endothelial (Hippo)	0.0098292	Glutamatergic -> Endothelial	Hippocampus
695	Fibroblast	Astrocyte	LAMB1	ITGA6_ITGB4	0.188353	3	LAMB1_ITGA6_ITGB4	LAMB1 - (ITGA6+ITGB4)	LAMININ	ECM-Receptor	KEGG: hsa04512	Fibroblast -> Astrocyte (CC)	0.00494603	Fibroblast -> Astrocyte	Prefrontal cortex
2477	Fibroblast	Astrocyte	LAMB1	ITGA6_ITGB4	0.21592	3	LAMB1_ITGA6_ITGB4	LAMB1 - (ITGA6+ITGB4)	LAMININ	ECM-Receptor	KEGG: hsa04512	Fibroblast -> Astrocyte (Hippo)	0.00974161	Fibroblast -> Astrocyte	Hippocampus
2478	Glutamatergic	Astrocyte	LAMB1	ITGA6_ITGB4	0.161802	3	LAMB1_ITGA6_ITGB4	LAMB1 - (ITGA6+ITGB4)	LAMININ	ECM-Receptor	KEGG: hsa04512	Glutamatergic -> Astrocyte (Hippo)	0.00206964	Glutamatergic -> Astrocyte	Hippocampus
520	Fibroblast	Vascular leptomeningeal cell	LAMB1	ITGA7_ITGB1	0.195676	3	LAMB1_ITGA7_ITGB1	LAMB1 - (ITGA7+ITGB1)	LAMININ	ECM-Receptor	KEGG: hsa04512	Fibroblast -> Vascular leptomeningeal cell (CC)	0.00603306	Fibroblast -> Vascular leptomeningeal cell	Prefrontal cortex
2093	Fibroblast	Vascular leptomeningeal cell	LAMB1	ITGA7_ITGB1	0.234645	3	LAMB1_ITGA7_ITGB1	LAMB1 - (ITGA7+ITGB1)	LAMININ	ECM-Receptor	KEGG: hsa04512	Fibroblast -> Vascular leptomeningeal cell (Hippo)	0.0140975	Fibroblast -> Vascular leptomeningeal cell	Hippocampus
2094	Glutamatergic	Vascular leptomeningeal cell	LAMB1	ITGA7_ITGB1	0.172197	3	LAMB1_ITGA7_ITGB1	LAMB1 - (ITGA7+ITGB1)	LAMININ	ECM-Receptor	KEGG: hsa04512	Glutamatergic -> Vascular leptomeningeal cell (Hippo)	0.00300548	Glutamatergic -> Vascular leptomeningeal cell	Hippocampus
2095	Fibroblast	Glutamatergic	LAMB1	ITGA7_ITGB1	0.216585	3	LAMB1_ITGA7_ITGB1	LAMB1 - (ITGA7+ITGB1)	LAMININ	ECM-Receptor	KEGG: hsa04512	Fibroblast -> Glutamatergic (Hippo)	0.00988112	Fibroblast -> Glutamatergic	Hippocampus
2096	Glutamatergic	Glutamatergic	LAMB1	ITGA7_ITGB1	0.162178	3	LAMB1_ITGA7_ITGB1	LAMB1 - (ITGA7+ITGB1)	LAMININ	ECM-Receptor	KEGG: hsa04512	Glutamatergic -> Glutamatergic (Hippo)	0.00209951	Glutamatergic -> Glutamatergic	Hippocampus
2207	Fibroblast	GABAergic	LAMB1	ITGA9_ITGB1	0.184842	3	LAMB1_ITGA9_ITGB1	LAMB1 - (ITGA9+ITGB1)	LAMININ	ECM-Receptor	KEGG: hsa04512	Fibroblast -> GABAergic (Hippo)	0.00447151	Fibroblast -> GABAergic	Hippocampus
2208	Glutamatergic	GABAergic	LAMB1	ITGA9_ITGB1	0.143611	3	LAMB1_ITGA9_ITGB1	LAMB1 - (ITGA9+ITGB1)	LAMININ	ECM-Receptor	KEGG: hsa04512	Glutamatergic -> GABAergic (Hippo)	0.000946022	Glutamatergic -> GABAergic	Hippocampus
2209	Fibroblast	Glutamatergic	LAMB1	ITGA9_ITGB1	0.227897	3	LAMB1_ITGA9_ITGB1	LAMB1 - (ITGA9+ITGB1)	LAMININ	ECM-Receptor	KEGG: hsa04512	Fibroblast -> Glutamatergic (Hippo)	0.0124262	Fibroblast -> Glutamatergic	Hippocampus
2210	Glutamatergic	Glutamatergic	LAMB1	ITGA9_ITGB1	0.168496	3	LAMB1_ITGA9_ITGB1	LAMB1 - (ITGA9+ITGB1)	LAMININ	ECM-Receptor	KEGG: hsa04512	Glutamatergic -> Glutamatergic (Hippo)	0.00264563	Glutamatergic -> Glutamatergic	Hippocampus
595	Fibroblast	Oligodendrocyte precursor	LAMB1	ITGAV_ITGB8	0.213695	3	LAMB1_ITGAV_ITGB8	LAMB1 - (ITGAV+ITGB8)	LAMININ	ECM-Receptor	KEGG: hsa04512	Fibroblast -> Oligodendrocyte precursor (CC)	0.00928311	Fibroblast -> Oligodendrocyte precursor	Prefrontal cortex
596	Fibroblast	Newly formed oligodendrocyte	LAMB1	ITGAV_ITGB8	0.183535	3	LAMB1_ITGAV_ITGB8	LAMB1 - (ITGAV+ITGB8)	LAMININ	ECM-Receptor	KEGG: hsa04512	Fibroblast -> Newly formed oligodendrocyte (CC)	0.00430249	Fibroblast -> Newly formed oligodendrocyte	Prefrontal cortex
597	Fibroblast	Astrocyte	LAMB1	ITGAV_ITGB8	0.199286	3	LAMB1_ITGAV_ITGB8	LAMB1 - (ITGAV+ITGB8)	LAMININ	ECM-Receptor	KEGG: hsa04512	Fibroblast -> Astrocyte (CC)	0.00661826	Fibroblast -> Astrocyte	Prefrontal cortex
2296	Fibroblast	Microglia (PCDH9high)	LAMB1	ITGAV_ITGB8	0.232359	3	LAMB1_ITGAV_ITGB8	LAMB1 - (ITGAV+ITGB8)	LAMININ	ECM-Receptor	KEGG: hsa04512	Fibroblast -> Microglia (PCDH9high) (Hippo)	0.0135186	Fibroblast -> Microglia (PCDH9high)	Hippocampus
2297	Glutamatergic	Microglia (PCDH9high)	LAMB1	ITGAV_ITGB8	0.170949	3	LAMB1_ITGAV_ITGB8	LAMB1 - (ITGAV+ITGB8)	LAMININ	ECM-Receptor	KEGG: hsa04512	Glutamatergic -> Microglia (PCDH9high) (Hippo)	0.00288072	Glutamatergic -> Microglia (PCDH9high)	Hippocampus
2298	Fibroblast	Oligodendrocyte precursor	LAMB1	ITGAV_ITGB8	0.256366	3	LAMB1_ITGAV_ITGB8	LAMB1 - (ITGAV+ITGB8)	LAMININ	ECM-Receptor	KEGG: hsa04512	Fibroblast -> Oligodendrocyte precursor (Hippo)	0.0202284	Fibroblast -> Oligodendrocyte precursor	Hippocampus
2299	Glutamatergic	Oligodendrocyte precursor	LAMB1	ITGAV_ITGB8	0.183779	3	LAMB1_ITGAV_ITGB8	LAMB1 - (ITGAV+ITGB8)	LAMININ	ECM-Receptor	KEGG: hsa04512	Glutamatergic -> Oligodendrocyte precursor (Hippo)	0.00433374	Glutamatergic -> Oligodendrocyte precursor	Hippocampus
2300	Fibroblast	Newly formed oligodendrocyte	LAMB1	ITGAV_ITGB8	0.213555	3	LAMB1_ITGAV_ITGB8	LAMB1 - (ITGAV+ITGB8)	LAMININ	ECM-Receptor	KEGG: hsa04512	Fibroblast -> Newly formed oligodendrocyte (Hippo)	0.00925461	Fibroblast -> Newly formed oligodendrocyte	Hippocampus
2301	Glutamatergic	Newly formed oligodendrocyte	LAMB1	ITGAV_ITGB8	0.160461	3	LAMB1_ITGAV_ITGB8	LAMB1 - (ITGAV+ITGB8)	LAMININ	ECM-Receptor	KEGG: hsa04512	Glutamatergic -> Newly formed oligodendrocyte (Hippo)	0.00196541	Glutamatergic -> Newly formed oligodendrocyte	Hippocampus
2302	Fibroblast	Astrocyte	LAMB1	ITGAV_ITGB8	0.233292	3	LAMB1_ITGAV_ITGB8	LAMB1 - (ITGAV+ITGB8)	LAMININ	ECM-Receptor	KEGG: hsa04512	Fibroblast -> Astrocyte (Hippo)	0.0137533	Fibroblast -> Astrocyte	Hippocampus
2303	Glutamatergic	Astrocyte	LAMB1	ITGAV_ITGB8	0.171459	3	LAMB1_ITGAV_ITGB8	LAMB1 - (ITGAV+ITGB8)	LAMININ	ECM-Receptor	KEGG: hsa04512	Glutamatergic -> Astrocyte (Hippo)	0.0029313	Glutamatergic -> Astrocyte	Hippocampus
2304	Fibroblast	Glutamatergic	LAMB1	ITGAV_ITGB8	0.205342	3	LAMB1_ITGAV_ITGB8	LAMB1 - (ITGAV+ITGB8)	LAMININ	ECM-Receptor	KEGG: hsa04512	Fibroblast -> Glutamatergic (Hippo)	0.00767395	Fibroblast -> Glutamatergic	Hippocampus
2305	Glutamatergic	Glutamatergic	LAMB1	ITGAV_ITGB8	0.155749	3	LAMB1_ITGAV_ITGB8	LAMB1 - (ITGAV+ITGB8)	LAMININ	ECM-Receptor	KEGG: hsa04512	Glutamatergic -> Glutamatergic (Hippo)	0.00162768	Glutamatergic -> Glutamatergic	Hippocampus
2524	Fibroblast	Astrocyte	LAMB1	CD44	0.218234	3	LAMB1_CD44	LAMB1 - CD44	LAMININ	ECM-Receptor	KEGG: hsa04512	Fibroblast -> Astrocyte (Hippo)	0.0102319	Fibroblast -> Astrocyte	Hippocampus
2525	Glutamatergic	Astrocyte	LAMB1	CD44	0.163108	3	LAMB1_CD44	LAMB1 - CD44	LAMININ	ECM-Receptor	KEGG: hsa04512	Glutamatergic -> Astrocyte (Hippo)	0.00217465	Glutamatergic -> Astrocyte	Hippocampus
891	Fibroblast	Newly formed oligodendrocyte	LAMB1	DAG1	0.175893	3	LAMB1_DAG1	LAMB1 - DAG1	LAMININ	ECM-Receptor	KEGG: hsa04512	Fibroblast -> Newly formed oligodendrocyte (CC)	0.0033956	Fibroblast -> Newly formed oligodendrocyte	Prefrontal cortex
778	Fibroblast	Newly formed oligodendrocyte	LAMB1	SV2A	0.171511	3	LAMB1_SV2A	LAMB1 - SV2A	LAMININ	ECM-Receptor	KEGG: hsa04512	Fibroblast -> Newly formed oligodendrocyte (CC)	0.00293653	Fibroblast -> Newly formed oligodendrocyte	Prefrontal cortex
779	Fibroblast	GABAergic	LAMB1	SV2A	0.235823	3	LAMB1_SV2A	LAMB1 - SV2A	LAMININ	ECM-Receptor	KEGG: hsa04512	Fibroblast -> GABAergic (CC)	0.0144007	Fibroblast -> GABAergic	Prefrontal cortex
780	Fibroblast	Glutamatergic	LAMB1	SV2A	0.224902	3	LAMB1_SV2A	LAMB1 - SV2A	LAMININ	ECM-Receptor	KEGG: hsa04512	Fibroblast -> Glutamatergic (CC)	0.0117209	Fibroblast -> Glutamatergic	Prefrontal cortex
781	Fibroblast	Glutamatergic(Pyr)	LAMB1	SV2A	0.220379	3	LAMB1_SV2A	LAMB1 - SV2A	LAMININ	ECM-Receptor	KEGG: hsa04512	Fibroblast -> Glutamatergic(Pyr) (CC)	0.0106986	Fibroblast -> Glutamatergic(Pyr)	Prefrontal cortex
2591	Fibroblast	GABAergic	LAMB1	SV2A	0.222005	3	LAMB1_SV2A	LAMB1 - SV2A	LAMININ	ECM-Receptor	KEGG: hsa04512	Fibroblast -> GABAergic (Hippo)	0.0110602	Fibroblast -> GABAergic	Hippocampus
2592	Glutamatergic	GABAergic	LAMB1	SV2A	0.165224	3	LAMB1_SV2A	LAMB1 - SV2A	LAMININ	ECM-Receptor	KEGG: hsa04512	Glutamatergic -> GABAergic (Hippo)	0.00235224	Glutamatergic -> GABAergic	Hippocampus
2593	Fibroblast	Glutamatergic	LAMB1	SV2A	0.204286	3	LAMB1_SV2A	LAMB1 - SV2A	LAMININ	ECM-Receptor	KEGG: hsa04512	Fibroblast -> Glutamatergic (Hippo)	0.00748312	Fibroblast -> Glutamatergic	Hippocampus
2594	Glutamatergic	Glutamatergic	LAMB1	SV2A	0.155137	3	LAMB1_SV2A	LAMB1 - SV2A	LAMININ	ECM-Receptor	KEGG: hsa04512	Glutamatergic -> Glutamatergic (Hippo)	0.00158696	Glutamatergic -> Glutamatergic	Hippocampus
830	Fibroblast	Glutamatergic	LAMB1	SV2B	0.269305	3	LAMB1_SV2B	LAMB1 - SV2B	LAMININ	ECM-Receptor	KEGG: hsa04512	Fibroblast -> Glutamatergic (CC)	0.0243977	Fibroblast -> Glutamatergic	Prefrontal cortex
831	Fibroblast	Glutamatergic(Pyr)	LAMB1	SV2B	0.21203	3	LAMB1_SV2B	LAMB1 - SV2B	LAMININ	ECM-Receptor	KEGG: hsa04512	Fibroblast -> Glutamatergic(Pyr) (CC)	0.00894813	Fibroblast -> Glutamatergic(Pyr)	Prefrontal cortex
2620	Fibroblast	Glutamatergic	LAMB1	SV2B	0.293554	3	LAMB1_SV2B	LAMB1 - SV2B	LAMININ	ECM-Receptor	KEGG: hsa04512	Fibroblast -> Glutamatergic (Hippo)	0.0331562	Fibroblast -> Glutamatergic	Hippocampus
2621	Glutamatergic	Glutamatergic	LAMB1	SV2B	0.202562	3	LAMB1_SV2B	LAMB1 - SV2B	LAMININ	ECM-Receptor	KEGG: hsa04512	Glutamatergic -> Glutamatergic (Hippo)	0.00717781	Glutamatergic -> Glutamatergic	Hippocampus
478	Vascular leptomeningeal cell	Vascular leptomeningeal cell	LAMB2	ITGA1_ITGB1	0.175319	3	LAMB2_ITGA1_ITGB1	LAMB2 - (ITGA1+ITGB1)	LAMININ	ECM-Receptor	KEGG: hsa04512	Vascular leptomeningeal cell -> Vascular leptomeningeal cell (CC)	0.00333303	Vascular leptomeningeal cell -> Vascular leptomeningeal cell	Prefrontal cortex
479	Endothelial	Vascular leptomeningeal cell	LAMB2	ITGA1_ITGB1	0.178601	3	LAMB2_ITGA1_ITGB1	LAMB2 - (ITGA1+ITGB1)	LAMININ	ECM-Receptor	KEGG: hsa04512	Endothelial -> Vascular leptomeningeal cell (CC)	0.00370127	Endothelial -> Vascular leptomeningeal cell	Prefrontal cortex
480	Vascular leptomeningeal cell	Endothelial	LAMB2	ITGA1_ITGB1	0.210026	3	LAMB2_ITGA1_ITGB1	LAMB2 - (ITGA1+ITGB1)	LAMININ	ECM-Receptor	KEGG: hsa04512	Vascular leptomeningeal cell -> Endothelial (CC)	0.00855433	Vascular leptomeningeal cell -> Endothelial	Prefrontal cortex
481	Endothelial	Endothelial	LAMB2	ITGA1_ITGB1	0.214726	3	LAMB2_ITGA1_ITGB1	LAMB2 - (ITGA1+ITGB1)	LAMININ	ECM-Receptor	KEGG: hsa04512	Endothelial -> Endothelial (CC)	0.00949394	Endothelial -> Endothelial	Prefrontal cortex
503	Vascular leptomeningeal cell	Endothelial	LAMB2	ITGA6_ITGB1	0.206022	3	LAMB2_ITGA6_ITGB1	LAMB2 - (ITGA6+ITGB1)	LAMININ	ECM-Receptor	KEGG: hsa04512	Vascular leptomeningeal cell -> Endothelial (CC)	0.00779835	Vascular leptomeningeal cell -> Endothelial	Prefrontal cortex
504	Endothelial	Endothelial	LAMB2	ITGA6_ITGB1	0.210547	3	LAMB2_ITGA6_ITGB1	LAMB2 - (ITGA6+ITGB1)	LAMININ	ECM-Receptor	KEGG: hsa04512	Endothelial -> Endothelial (CC)	0.00865565	Endothelial -> Endothelial	Prefrontal cortex
696	Vascular leptomeningeal cell	Astrocyte	LAMB2	ITGA6_ITGB4	0.163929	3	LAMB2_ITGA6_ITGB4	LAMB2 - (ITGA6+ITGB4)	LAMININ	ECM-Receptor	KEGG: hsa04512	Vascular leptomeningeal cell -> Astrocyte (CC)	0.00224241	Vascular leptomeningeal cell -> Astrocyte	Prefrontal cortex
697	Endothelial	Astrocyte	LAMB2	ITGA6_ITGB4	0.166798	3	LAMB2_ITGA6_ITGB4	LAMB2 - (ITGA6+ITGB4)	LAMININ	ECM-Receptor	KEGG: hsa04512	Endothelial -> Astrocyte (CC)	0.00249045	Endothelial -> Astrocyte	Prefrontal cortex
521	Vascular leptomeningeal cell	Vascular leptomeningeal cell	LAMB2	ITGA7_ITGB1	0.169465	3	LAMB2_ITGA7_ITGB1	LAMB2 - (ITGA7+ITGB1)	LAMININ	ECM-Receptor	KEGG: hsa04512	Vascular leptomeningeal cell -> Vascular leptomeningeal cell (CC)	0.00273688	Vascular leptomeningeal cell -> Vascular leptomeningeal cell	Prefrontal cortex
522	Endothelial	Vascular leptomeningeal cell	LAMB2	ITGA7_ITGB1	0.17253	3	LAMB2_ITGA7_ITGB1	LAMB2 - (ITGA7+ITGB1)	LAMININ	ECM-Receptor	KEGG: hsa04512	Endothelial -> Vascular leptomeningeal cell (CC)	0.00303945	Endothelial -> Vascular leptomeningeal cell	Prefrontal cortex
598	Vascular leptomeningeal cell	Oligodendrocyte precursor	LAMB2	ITGAV_ITGB8	0.182875	3	LAMB2_ITGAV_ITGB8	LAMB2 - (ITGAV+ITGB8)	LAMININ	ECM-Receptor	KEGG: hsa04512	Vascular leptomeningeal cell -> Oligodendrocyte precursor (CC)	0.00421879	Vascular leptomeningeal cell -> Oligodendrocyte precursor	Prefrontal cortex
599	Endothelial	Oligodendrocyte precursor	LAMB2	ITGAV_ITGB8	0.186445	3	LAMB2_ITGAV_ITGB8	LAMB2 - (ITGAV+ITGB8)	LAMININ	ECM-Receptor	KEGG: hsa04512	Endothelial -> Oligodendrocyte precursor (CC)	0.00468443	Endothelial -> Oligodendrocyte precursor	Prefrontal cortex
600	Vascular leptomeningeal cell	Newly formed oligodendrocyte	LAMB2	ITGAV_ITGB8	0.160258	3	LAMB2_ITGAV_ITGB8	LAMB2 - (ITGAV+ITGB8)	LAMININ	ECM-Receptor	KEGG: hsa04512	Vascular leptomeningeal cell -> Newly formed oligodendrocyte (CC)	0.00194996	Vascular leptomeningeal cell -> Newly formed oligodendrocyte	Prefrontal cortex
601	Endothelial	Newly formed oligodendrocyte	LAMB2	ITGAV_ITGB8	0.162999	3	LAMB2_ITGAV_ITGB8	LAMB2 - (ITGAV+ITGB8)	LAMININ	ECM-Receptor	KEGG: hsa04512	Endothelial -> Newly formed oligodendrocyte (CC)	0.00216572	Endothelial -> Newly formed oligodendrocyte	Prefrontal cortex
602	Vascular leptomeningeal cell	Astrocyte	LAMB2	ITGAV_ITGB8	0.172175	3	LAMB2_ITGAV_ITGB8	LAMB2 - (ITGAV+ITGB8)	LAMININ	ECM-Receptor	KEGG: hsa04512	Vascular leptomeningeal cell -> Astrocyte (CC)	0.00300332	Vascular leptomeningeal cell -> Astrocyte	Prefrontal cortex
603	Endothelial	Astrocyte	LAMB2	ITGAV_ITGB8	0.17534	3	LAMB2_ITGAV_ITGB8	LAMB2 - (ITGAV+ITGB8)	LAMININ	ECM-Receptor	KEGG: hsa04512	Endothelial -> Astrocyte (CC)	0.00333525	Endothelial -> Astrocyte	Prefrontal cortex
892	Vascular leptomeningeal cell	Newly formed oligodendrocyte	LAMB2	DAG1	0.154389	3	LAMB2_DAG1	LAMB2 - DAG1	LAMININ	ECM-Receptor	KEGG: hsa04512	Vascular leptomeningeal cell -> Newly formed oligodendrocyte (CC)	0.00153817	Vascular leptomeningeal cell -> Newly formed oligodendrocyte	Prefrontal cortex
893	Endothelial	Newly formed oligodendrocyte	LAMB2	DAG1	0.156932	3	LAMB2_DAG1	LAMB2 - DAG1	LAMININ	ECM-Receptor	KEGG: hsa04512	Endothelial -> Newly formed oligodendrocyte (CC)	0.00170845	Endothelial -> Newly formed oligodendrocyte	Prefrontal cortex
782	Vascular leptomeningeal cell	Newly formed oligodendrocyte	LAMB2	SV2A	0.150997	3	LAMB2_SV2A	LAMB2 - SV2A	LAMININ	ECM-Receptor	KEGG: hsa04512	Vascular leptomeningeal cell -> Newly formed oligodendrocyte (CC)	0.00132988	Vascular leptomeningeal cell -> Newly formed oligodendrocyte	Prefrontal cortex
783	Endothelial	Newly formed oligodendrocyte	LAMB2	SV2A	0.15343	3	LAMB2_SV2A	LAMB2 - SV2A	LAMININ	ECM-Receptor	KEGG: hsa04512	Endothelial -> Newly formed oligodendrocyte (CC)	0.00147714	Endothelial -> Newly formed oligodendrocyte	Prefrontal cortex
784	Vascular leptomeningeal cell	GABAergic	LAMB2	SV2A	0.198953	3	LAMB2_SV2A	LAMB2 - SV2A	LAMININ	ECM-Receptor	KEGG: hsa04512	Vascular leptomeningeal cell -> GABAergic (CC)	0.00656303	Vascular leptomeningeal cell -> GABAergic	Prefrontal cortex
785	Endothelial	GABAergic	LAMB2	SV2A	0.203175	3	LAMB2_SV2A	LAMB2 - SV2A	LAMININ	ECM-Receptor	KEGG: hsa04512	Endothelial -> GABAergic (CC)	0.00728552	Endothelial -> GABAergic	Prefrontal cortex
786	Vascular leptomeningeal cell	Glutamatergic	LAMB2	SV2A	0.19107	3	LAMB2_SV2A	LAMB2 - SV2A	LAMININ	ECM-Receptor	KEGG: hsa04512	Vascular leptomeningeal cell -> Glutamatergic (CC)	0.00533381	Vascular leptomeningeal cell -> Glutamatergic	Prefrontal cortex
787	Endothelial	Glutamatergic	LAMB2	SV2A	0.194965	3	LAMB2_SV2A	LAMB2 - SV2A	LAMININ	ECM-Receptor	KEGG: hsa04512	Endothelial -> Glutamatergic (CC)	0.00592179	Endothelial -> Glutamatergic	Prefrontal cortex
788	Vascular leptomeningeal cell	Glutamatergic(Pyr)	LAMB2	SV2A	0.187775	3	LAMB2_SV2A	LAMB2 - SV2A	LAMININ	ECM-Receptor	KEGG: hsa04512	Vascular leptomeningeal cell -> Glutamatergic(Pyr) (CC)	0.00486585	Vascular leptomeningeal cell -> Glutamatergic(Pyr)	Prefrontal cortex
789	Endothelial	Glutamatergic(Pyr)	LAMB2	SV2A	0.191538	3	LAMB2_SV2A	LAMB2 - SV2A	LAMININ	ECM-Receptor	KEGG: hsa04512	Endothelial -> Glutamatergic(Pyr) (CC)	0.00540252	Endothelial -> Glutamatergic(Pyr)	Prefrontal cortex
832	Vascular leptomeningeal cell	Glutamatergic	LAMB2	SV2B	0.222541	3	LAMB2_SV2B	LAMB2 - SV2B	LAMININ	ECM-Receptor	KEGG: hsa04512	Vascular leptomeningeal cell -> Glutamatergic (CC)	0.0111808	Vascular leptomeningeal cell -> Glutamatergic	Prefrontal cortex
833	Endothelial	Glutamatergic	LAMB2	SV2B	0.22781	3	LAMB2_SV2B	LAMB2 - SV2B	LAMININ	ECM-Receptor	KEGG: hsa04512	Endothelial -> Glutamatergic (CC)	0.0124053	Endothelial -> Glutamatergic	Prefrontal cortex
834	Vascular leptomeningeal cell	Glutamatergic(Pyr)	LAMB2	SV2B	0.181648	3	LAMB2_SV2B	LAMB2 - SV2B	LAMININ	ECM-Receptor	KEGG: hsa04512	Vascular leptomeningeal cell -> Glutamatergic(Pyr) (CC)	0.0040658	Vascular leptomeningeal cell -> Glutamatergic(Pyr)	Prefrontal cortex
835	Endothelial	Glutamatergic(Pyr)	LAMB2	SV2B	0.18517	3	LAMB2_SV2B	LAMB2 - SV2B	LAMININ	ECM-Receptor	KEGG: hsa04512	Endothelial -> Glutamatergic(Pyr) (CC)	0.00451464	Endothelial -> Glutamatergic(Pyr)	Prefrontal cortex
482	Vascular leptomeningeal cell	Vascular leptomeningeal cell	LAMC1	ITGA1_ITGB1	0.19136	3	LAMC1_ITGA1_ITGB1	LAMC1 - (ITGA1+ITGB1)	LAMININ	ECM-Receptor	KEGG: hsa04512	Vascular leptomeningeal cell -> Vascular leptomeningeal cell (CC)	0.00537635	Vascular leptomeningeal cell -> Vascular leptomeningeal cell	Prefrontal cortex
483	Fibroblast	Vascular leptomeningeal cell	LAMC1	ITGA1_ITGB1	0.210507	3	LAMC1_ITGA1_ITGB1	LAMC1 - (ITGA1+ITGB1)	LAMININ	ECM-Receptor	KEGG: hsa04512	Fibroblast -> Vascular leptomeningeal cell (CC)	0.00864793	Fibroblast -> Vascular leptomeningeal cell	Prefrontal cortex
484	Glutamatergic	Vascular leptomeningeal cell	LAMC1	ITGA1_ITGB1	0.160739	3	LAMC1_ITGA1_ITGB1	LAMC1 - (ITGA1+ITGB1)	LAMININ	ECM-Receptor	KEGG: hsa04512	Glutamatergic -> Vascular leptomeningeal cell (CC)	0.00198671	Glutamatergic -> Vascular leptomeningeal cell	Prefrontal cortex
485	Vascular leptomeningeal cell	Endothelial	LAMC1	ITGA1_ITGB1	0.233296	3	LAMC1_ITGA1_ITGB1	LAMC1 - (ITGA1+ITGB1)	LAMININ	ECM-Receptor	KEGG: hsa04512	Vascular leptomeningeal cell -> Endothelial (CC)	0.0137544	Vascular leptomeningeal cell -> Endothelial	Prefrontal cortex
486	Fibroblast	Endothelial	LAMC1	ITGA1_ITGB1	0.262041	3	LAMC1_ITGA1_ITGB1	LAMC1 - (ITGA1+ITGB1)	LAMININ	ECM-Receptor	KEGG: hsa04512	Fibroblast -> Endothelial (CC)	0.0220113	Fibroblast -> Endothelial	Prefrontal cortex
487	Glutamatergic	Endothelial	LAMC1	ITGA1_ITGB1	0.189516	3	LAMC1_ITGA1_ITGB1	LAMC1 - (ITGA1+ITGB1)	LAMININ	ECM-Receptor	KEGG: hsa04512	Glutamatergic -> Endothelial (CC)	0.00510976	Glutamatergic -> Endothelial	Prefrontal cortex
2037	Vascular leptomeningeal cell	Vascular leptomeningeal cell	LAMC1	ITGA1_ITGB1	0.203084	3	LAMC1_ITGA1_ITGB1	LAMC1 - (ITGA1+ITGB1)	LAMININ	ECM-Receptor	KEGG: hsa04512	Vascular leptomeningeal cell -> Vascular leptomeningeal cell (Hippo)	0.0072695	Vascular leptomeningeal cell -> Vascular leptomeningeal cell	Hippocampus
2038	Fibroblast	Vascular leptomeningeal cell	LAMC1	ITGA1_ITGB1	0.269987	3	LAMC1_ITGA1_ITGB1	LAMC1 - (ITGA1+ITGB1)	LAMININ	ECM-Receptor	KEGG: hsa04512	Fibroblast -> Vascular leptomeningeal cell (Hippo)	0.0246278	Fibroblast -> Vascular leptomeningeal cell	Hippocampus
2039	Endothelial	Vascular leptomeningeal cell	LAMC1	ITGA1_ITGB1	0.17938	3	LAMC1_ITGA1_ITGB1	LAMC1 - (ITGA1+ITGB1)	LAMININ	ECM-Receptor	KEGG: hsa04512	Endothelial -> Vascular leptomeningeal cell (Hippo)	0.00379244	Endothelial -> Vascular leptomeningeal cell	Hippocampus
2040	GABAergic	Vascular leptomeningeal cell	LAMC1	ITGA1_ITGB1	0.15818	3	LAMC1_ITGA1_ITGB1	LAMC1 - (ITGA1+ITGB1)	LAMININ	ECM-Receptor	KEGG: hsa04512	GABAergic -> Vascular leptomeningeal cell (Hippo)	0.00179651	GABAergic -> Vascular leptomeningeal cell	Hippocampus
2041	Glutamatergic	Vascular leptomeningeal cell	LAMC1	ITGA1_ITGB1	0.17606	3	LAMC1_ITGA1_ITGB1	LAMC1 - (ITGA1+ITGB1)	LAMININ	ECM-Receptor	KEGG: hsa04512	Glutamatergic -> Vascular leptomeningeal cell (Hippo)	0.00341393	Glutamatergic -> Vascular leptomeningeal cell	Hippocampus
2042	Vascular leptomeningeal cell	Endothelial	LAMC1	ITGA1_ITGB1	0.246967	3	LAMC1_ITGA1_ITGB1	LAMC1 - (ITGA1+ITGB1)	LAMININ	ECM-Receptor	KEGG: hsa04512	Vascular leptomeningeal cell -> Endothelial (Hippo)	0.0174376	Vascular leptomeningeal cell -> Endothelial	Hippocampus
2043	Fibroblast	Endothelial	LAMC1	ITGA1_ITGB1	0.350496	3	LAMC1_ITGA1_ITGB1	LAMC1 - (ITGA1+ITGB1)	LAMININ	ECM-Receptor	KEGG: hsa04512	Fibroblast -> Endothelial (Hippo)	0.0576652	Fibroblast -> Endothelial	Hippocampus
2044	Endothelial	Endothelial	LAMC1	ITGA1_ITGB1	0.212997	3	LAMC1_ITGA1_ITGB1	LAMC1 - (ITGA1+ITGB1)	LAMININ	ECM-Receptor	KEGG: hsa04512	Endothelial -> Endothelial (Hippo)	0.00914185	Endothelial -> Endothelial	Hippocampus
2045	GABAergic	Endothelial	LAMC1	ITGA1_ITGB1	0.18385	3	LAMC1_ITGA1_ITGB1	LAMC1 - (ITGA1+ITGB1)	LAMININ	ECM-Receptor	KEGG: hsa04512	GABAergic -> Endothelial (Hippo)	0.00434284	GABAergic -> Endothelial	Hippocampus
2046	Glutamatergic	Endothelial	LAMC1	ITGA1_ITGB1	0.208355	3	LAMC1_ITGA1_ITGB1	LAMC1 - (ITGA1+ITGB1)	LAMININ	ECM-Receptor	KEGG: hsa04512	Glutamatergic -> Endothelial (Hippo)	0.00823385	Glutamatergic -> Endothelial	Hippocampus
505	Vascular leptomeningeal cell	Endothelial	LAMC1	ITGA6_ITGB1	0.228391	3	LAMC1_ITGA6_ITGB1	LAMC1 - (ITGA6+ITGB1)	LAMININ	ECM-Receptor	KEGG: hsa04512	Vascular leptomeningeal cell -> Endothelial (CC)	0.0125447	Vascular leptomeningeal cell -> Endothelial	Prefrontal cortex
506	Fibroblast	Endothelial	LAMC1	ITGA6_ITGB1	0.255917	3	LAMC1_ITGA6_ITGB1	LAMC1 - (ITGA6+ITGB1)	LAMININ	ECM-Receptor	KEGG: hsa04512	Fibroblast -> Endothelial (CC)	0.0200902	Fibroblast -> Endothelial	Prefrontal cortex
507	Glutamatergic	Endothelial	LAMC1	ITGA6_ITGB1	0.186239	3	LAMC1_ITGA6_ITGB1	LAMC1 - (ITGA6+ITGB1)	LAMININ	ECM-Receptor	KEGG: hsa04512	Glutamatergic -> Endothelial (CC)	0.00465676	Glutamatergic -> Endothelial	Prefrontal cortex
2064	Vascular leptomeningeal cell	Endothelial	LAMC1	ITGA6_ITGB1	0.250303	3	LAMC1_ITGA6_ITGB1	LAMC1 - (ITGA6+ITGB1)	LAMININ	ECM-Receptor	KEGG: hsa04512	Vascular leptomeningeal cell -> Endothelial (Hippo)	0.0184047	Vascular leptomeningeal cell -> Endothelial	Hippocampus
2065	Fibroblast	Endothelial	LAMC1	ITGA6_ITGB1	0.356965	3	LAMC1_ITGA6_ITGB1	LAMC1 - (ITGA6+ITGB1)	LAMININ	ECM-Receptor	KEGG: hsa04512	Fibroblast -> Endothelial (Hippo)	0.0607253	Fibroblast -> Endothelial	Hippocampus
2066	Endothelial	Endothelial	LAMC1	ITGA6_ITGB1	0.215496	3	LAMC1_ITGA6_ITGB1	LAMC1 - (ITGA6+ITGB1)	LAMININ	ECM-Receptor	KEGG: hsa04512	Endothelial -> Endothelial (Hippo)	0.00965335	Endothelial -> Endothelial	Hippocampus
2067	GABAergic	Endothelial	LAMC1	ITGA6_ITGB1	0.185718	3	LAMC1_ITGA6_ITGB1	LAMC1 - (ITGA6+ITGB1)	LAMININ	ECM-Receptor	KEGG: hsa04512	GABAergic -> Endothelial (Hippo)	0.00458708	GABAergic -> Endothelial	Hippocampus
2068	Glutamatergic	Endothelial	LAMC1	ITGA6_ITGB1	0.210748	3	LAMC1_ITGA6_ITGB1	LAMC1 - (ITGA6+ITGB1)	LAMININ	ECM-Receptor	KEGG: hsa04512	Glutamatergic -> Endothelial (Hippo)	0.008695	Glutamatergic -> Endothelial	Hippocampus
698	Vascular leptomeningeal cell	Astrocyte	LAMC1	ITGA6_ITGB4	0.177891	3	LAMC1_ITGA6_ITGB4	LAMC1 - (ITGA6+ITGB4)	LAMININ	ECM-Receptor	KEGG: hsa04512	Vascular leptomeningeal cell -> Astrocyte (CC)	0.00361955	Vascular leptomeningeal cell -> Astrocyte	Prefrontal cortex
699	Fibroblast	Astrocyte	LAMC1	ITGA6_ITGB4	0.194363	3	LAMC1_ITGA6_ITGB4	LAMC1 - (ITGA6+ITGB4)	LAMININ	ECM-Receptor	KEGG: hsa04512	Fibroblast -> Astrocyte (CC)	0.00582836	Fibroblast -> Astrocyte	Prefrontal cortex
700	Glutamatergic	Astrocyte	LAMC1	ITGA6_ITGB4	0.151102	3	LAMC1_ITGA6_ITGB4	LAMC1 - (ITGA6+ITGB4)	LAMININ	ECM-Receptor	KEGG: hsa04512	Glutamatergic -> Astrocyte (CC)	0.00133603	Glutamatergic -> Astrocyte	Prefrontal cortex
2479	Vascular leptomeningeal cell	Astrocyte	LAMC1	ITGA6_ITGB4	0.180301	3	LAMC1_ITGA6_ITGB4	LAMC1 - (ITGA6+ITGB4)	LAMININ	ECM-Receptor	KEGG: hsa04512	Vascular leptomeningeal cell -> Astrocyte (Hippo)	0.00390197	Vascular leptomeningeal cell -> Astrocyte	Hippocampus
2480	Fibroblast	Astrocyte	LAMC1	ITGA6_ITGB4	0.231591	3	LAMC1_ITGA6_ITGB4	LAMC1 - (ITGA6+ITGB4)	LAMININ	ECM-Receptor	KEGG: hsa04512	Fibroblast -> Astrocyte (Hippo)	0.0133271	Fibroblast -> Astrocyte	Hippocampus
2481	Endothelial	Astrocyte	LAMC1	ITGA6_ITGB4	0.161327	3	LAMC1_ITGA6_ITGB4	LAMC1 - (ITGA6+ITGB4)	LAMININ	ECM-Receptor	KEGG: hsa04512	Endothelial -> Astrocyte (Hippo)	0.00203233	Endothelial -> Astrocyte	Hippocampus
2482	GABAergic	Astrocyte	LAMC1	ITGA6_ITGB4	0.143954	3	LAMC1_ITGA6_ITGB4	LAMC1 - (ITGA6+ITGB4)	LAMININ	ECM-Receptor	KEGG: hsa04512	GABAergic -> Astrocyte (Hippo)	0.000961836	GABAergic -> Astrocyte	Hippocampus
2483	Glutamatergic	Astrocyte	LAMC1	ITGA6_ITGB4	0.158632	3	LAMC1_ITGA6_ITGB4	LAMC1 - (ITGA6+ITGB4)	LAMININ	ECM-Receptor	KEGG: hsa04512	Glutamatergic -> Astrocyte (Hippo)	0.00182917	Glutamatergic -> Astrocyte	Hippocampus
523	Vascular leptomeningeal cell	Vascular leptomeningeal cell	LAMC1	ITGA7_ITGB1	0.184419	3	LAMC1_ITGA7_ITGB1	LAMC1 - (ITGA7+ITGB1)	LAMININ	ECM-Receptor	KEGG: hsa04512	Vascular leptomeningeal cell -> Vascular leptomeningeal cell (CC)	0.00441634	Vascular leptomeningeal cell -> Vascular leptomeningeal cell	Prefrontal cortex
524	Fibroblast	Vascular leptomeningeal cell	LAMC1	ITGA7_ITGB1	0.202161	3	LAMC1_ITGA7_ITGB1	LAMC1 - (ITGA7+ITGB1)	LAMININ	ECM-Receptor	KEGG: hsa04512	Fibroblast -> Vascular leptomeningeal cell (CC)	0.00710792	Fibroblast -> Vascular leptomeningeal cell	Prefrontal cortex
525	Glutamatergic	Vascular leptomeningeal cell	LAMC1	ITGA7_ITGB1	0.155798	3	LAMC1_ITGA7_ITGB1	LAMC1 - (ITGA7+ITGB1)	LAMININ	ECM-Receptor	KEGG: hsa04512	Glutamatergic -> Vascular leptomeningeal cell (CC)	0.00163097	Glutamatergic -> Vascular leptomeningeal cell	Prefrontal cortex
2097	Vascular leptomeningeal cell	Vascular leptomeningeal cell	LAMC1	ITGA7_ITGB1	0.193273	3	LAMC1_ITGA7_ITGB1	LAMC1 - (ITGA7+ITGB1)	LAMININ	ECM-Receptor	KEGG: hsa04512	Vascular leptomeningeal cell -> Vascular leptomeningeal cell (Hippo)	0.00566165	Vascular leptomeningeal cell -> Vascular leptomeningeal cell	Hippocampus
2098	Fibroblast	Vascular leptomeningeal cell	LAMC1	ITGA7_ITGB1	0.253166	3	LAMC1_ITGA7_ITGB1	LAMC1 - (ITGA7+ITGB1)	LAMININ	ECM-Receptor	KEGG: hsa04512	Fibroblast -> Vascular leptomeningeal cell (Hippo)	0.0192551	Fibroblast -> Vascular leptomeningeal cell	Hippocampus
2099	Endothelial	Vascular leptomeningeal cell	LAMC1	ITGA7_ITGB1	0.171659	3	LAMC1_ITGA7_ITGB1	LAMC1 - (ITGA7+ITGB1)	LAMININ	ECM-Receptor	KEGG: hsa04512	Endothelial -> Vascular leptomeningeal cell (Hippo)	0.00295135	Endothelial -> Vascular leptomeningeal cell	Hippocampus
2100	GABAergic	Vascular leptomeningeal cell	LAMC1	ITGA7_ITGB1	0.152135	3	LAMC1_ITGA7_ITGB1	LAMC1 - (ITGA7+ITGB1)	LAMININ	ECM-Receptor	KEGG: hsa04512	GABAergic -> Vascular leptomeningeal cell (Hippo)	0.00139746	GABAergic -> Vascular leptomeningeal cell	Hippocampus
2101	Glutamatergic	Vascular leptomeningeal cell	LAMC1	ITGA7_ITGB1	0.168614	3	LAMC1_ITGA7_ITGB1	LAMC1 - (ITGA7+ITGB1)	LAMININ	ECM-Receptor	KEGG: hsa04512	Glutamatergic -> Vascular leptomeningeal cell (Hippo)	0.00265656	Glutamatergic -> Vascular leptomeningeal cell	Hippocampus
2102	Vascular leptomeningeal cell	Glutamatergic	LAMC1	ITGA7_ITGB1	0.180767	3	LAMC1_ITGA7_ITGB1	LAMC1 - (ITGA7+ITGB1)	LAMININ	ECM-Receptor	KEGG: hsa04512	Vascular leptomeningeal cell -> Glutamatergic (Hippo)	0.00395818	Vascular leptomeningeal cell -> Glutamatergic	Hippocampus
2103	Fibroblast	Glutamatergic	LAMC1	ITGA7_ITGB1	0.232354	3	LAMC1_ITGA7_ITGB1	LAMC1 - (ITGA7+ITGB1)	LAMININ	ECM-Receptor	KEGG: hsa04512	Fibroblast -> Glutamatergic (Hippo)	0.0135173	Fibroblast -> Glutamatergic	Hippocampus
2104	Endothelial	Glutamatergic	LAMC1	ITGA7_ITGB1	0.161701	3	LAMC1_ITGA7_ITGB1	LAMC1 - (ITGA7+ITGB1)	LAMININ	ECM-Receptor	KEGG: hsa04512	Endothelial -> Glutamatergic (Hippo)	0.00206166	Endothelial -> Glutamatergic	Hippocampus
2105	GABAergic	Glutamatergic	LAMC1	ITGA7_ITGB1	0.144252	3	LAMC1_ITGA7_ITGB1	LAMC1 - (ITGA7+ITGB1)	LAMININ	ECM-Receptor	KEGG: hsa04512	GABAergic -> Glutamatergic (Hippo)	0.000975734	GABAergic -> Glutamatergic	Hippocampus
2106	Glutamatergic	Glutamatergic	LAMC1	ITGA7_ITGB1	0.158994	3	LAMC1_ITGA7_ITGB1	LAMC1 - (ITGA7+ITGB1)	LAMININ	ECM-Receptor	KEGG: hsa04512	Glutamatergic -> Glutamatergic (Hippo)	0.00185557	Glutamatergic -> Glutamatergic	Hippocampus
2211	Vascular leptomeningeal cell	GABAergic	LAMC1	ITGA9_ITGB1	0.158024	3	LAMC1_ITGA9_ITGB1	LAMC1 - (ITGA9+ITGB1)	LAMININ	ECM-Receptor	KEGG: hsa04512	Vascular leptomeningeal cell -> GABAergic (Hippo)	0.00178535	Vascular leptomeningeal cell -> GABAergic	Hippocampus
2212	Fibroblast	GABAergic	LAMC1	ITGA9_ITGB1	0.196283	3	LAMC1_ITGA9_ITGB1	LAMC1 - (ITGA9+ITGB1)	LAMININ	ECM-Receptor	KEGG: hsa04512	Fibroblast -> GABAergic (Hippo)	0.0061293	Fibroblast -> GABAergic	Hippocampus
2213	Endothelial	GABAergic	LAMC1	ITGA9_ITGB1	0.143237	3	LAMC1_ITGA9_ITGB1	LAMC1 - (ITGA9+ITGB1)	LAMININ	ECM-Receptor	KEGG: hsa04512	Endothelial -> GABAergic (Hippo)	0.000928948	Endothelial -> GABAergic	Hippocampus
2214	GABAergic	GABAergic	LAMC1	ITGA9_ITGB1	0.129364	3	LAMC1_ITGA9_ITGB1	LAMC1 - (ITGA9+ITGB1)	LAMININ	ECM-Receptor	KEGG: hsa04512	GABAergic -> GABAergic (Hippo)	0.000439386	GABAergic -> GABAergic	Hippocampus
2215	Glutamatergic	GABAergic	LAMC1	ITGA9_ITGB1	0.141106	3	LAMC1_ITGA9_ITGB1	LAMC1 - (ITGA9+ITGB1)	LAMININ	ECM-Receptor	KEGG: hsa04512	Glutamatergic -> GABAergic (Hippo)	0.000835994	Glutamatergic -> GABAergic	Hippocampus
2216	Vascular leptomeningeal cell	Glutamatergic	LAMC1	ITGA9_ITGB1	0.188635	3	LAMC1_ITGA9_ITGB1	LAMC1 - (ITGA9+ITGB1)	LAMININ	ECM-Receptor	KEGG: hsa04512	Vascular leptomeningeal cell -> Glutamatergic (Hippo)	0.00498537	Vascular leptomeningeal cell -> Glutamatergic	Hippocampus
2217	Fibroblast	Glutamatergic	LAMC1	ITGA9_ITGB1	0.245365	3	LAMC1_ITGA9_ITGB1	LAMC1 - (ITGA9+ITGB1)	LAMININ	ECM-Receptor	KEGG: hsa04512	Fibroblast -> Glutamatergic (Hippo)	0.0169828	Fibroblast -> Glutamatergic	Hippocampus
2218	Endothelial	Glutamatergic	LAMC1	ITGA9_ITGB1	0.167982	3	LAMC1_ITGA9_ITGB1	LAMC1 - (ITGA9+ITGB1)	LAMININ	ECM-Receptor	KEGG: hsa04512	Endothelial -> Glutamatergic (Hippo)	0.00259796	Endothelial -> Glutamatergic	Hippocampus
2219	GABAergic	Glutamatergic	LAMC1	ITGA9_ITGB1	0.149235	3	LAMC1_ITGA9_ITGB1	LAMC1 - (ITGA9+ITGB1)	LAMININ	ECM-Receptor	KEGG: hsa04512	GABAergic -> Glutamatergic (Hippo)	0.0012299	GABAergic -> Glutamatergic	Hippocampus
2220	Glutamatergic	Glutamatergic	LAMC1	ITGA9_ITGB1	0.165063	3	LAMC1_ITGA9_ITGB1	LAMC1 - (ITGA9+ITGB1)	LAMININ	ECM-Receptor	KEGG: hsa04512	Glutamatergic -> Glutamatergic (Hippo)	0.00233839	Glutamatergic -> Glutamatergic	Hippocampus
604	Vascular leptomeningeal cell	Oligodendrocyte precursor	LAMC1	ITGAV_ITGB8	0.200376	3	LAMC1_ITGAV_ITGB8	LAMC1 - (ITGAV+ITGB8)	LAMININ	ECM-Receptor	KEGG: hsa04512	Vascular leptomeningeal cell -> Oligodendrocyte precursor (CC)	0.00680141	Vascular leptomeningeal cell -> Oligodendrocyte precursor	Prefrontal cortex
605	Fibroblast	Oligodendrocyte precursor	LAMC1	ITGAV_ITGB8	0.221426	3	LAMC1_ITGAV_ITGB8	LAMC1 - (ITGAV+ITGB8)	LAMININ	ECM-Receptor	KEGG: hsa04512	Fibroblast -> Oligodendrocyte precursor (CC)	0.0109306	Fibroblast -> Oligodendrocyte precursor	Prefrontal cortex
606	Glutamatergic	Oligodendrocyte precursor	LAMC1	ITGAV_ITGB8	0.167077	3	LAMC1_ITGAV_ITGB8	LAMC1 - (ITGAV+ITGB8)	LAMININ	ECM-Receptor	KEGG: hsa04512	Glutamatergic -> Oligodendrocyte precursor (CC)	0.00251558	Glutamatergic -> Oligodendrocyte precursor	Prefrontal cortex
607	Vascular leptomeningeal cell	Newly formed oligodendrocyte	LAMC1	ITGAV_ITGB8	0.173582	3	LAMC1_ITGAV_ITGB8	LAMC1 - (ITGAV+ITGB8)	LAMININ	ECM-Receptor	KEGG: hsa04512	Vascular leptomeningeal cell -> Newly formed oligodendrocyte (CC)	0.00314806	Vascular leptomeningeal cell -> Newly formed oligodendrocyte	Prefrontal cortex
608	Fibroblast	Newly formed oligodendrocyte	LAMC1	ITGAV_ITGB8	0.18924	3	LAMC1_ITGAV_ITGB8	LAMC1 - (ITGAV+ITGB8)	LAMININ	ECM-Receptor	KEGG: hsa04512	Fibroblast -> Newly formed oligodendrocyte (CC)	0.0050706	Fibroblast -> Newly formed oligodendrocyte	Prefrontal cortex
609	Glutamatergic	Newly formed oligodendrocyte	LAMC1	ITGAV_ITGB8	0.147975	3	LAMC1_ITGAV_ITGB8	LAMC1 - (ITGAV+ITGB8)	LAMININ	ECM-Receptor	KEGG: hsa04512	Glutamatergic -> Newly formed oligodendrocyte (CC)	0.00116165	Glutamatergic -> Newly formed oligodendrocyte	Prefrontal cortex
610	Vascular leptomeningeal cell	Astrocyte	LAMC1	ITGAV_ITGB8	0.187628	3	LAMC1_ITGAV_ITGB8	LAMC1 - (ITGAV+ITGB8)	LAMININ	ECM-Receptor	KEGG: hsa04512	Vascular leptomeningeal cell -> Astrocyte (CC)	0.00484549	Vascular leptomeningeal cell -> Astrocyte	Prefrontal cortex
611	Fibroblast	Astrocyte	LAMC1	ITGAV_ITGB8	0.206013	3	LAMC1_ITGAV_ITGB8	LAMC1 - (ITGAV+ITGB8)	LAMININ	ECM-Receptor	KEGG: hsa04512	Fibroblast -> Astrocyte (CC)	0.00779657	Fibroblast -> Astrocyte	Prefrontal cortex
612	Glutamatergic	Astrocyte	LAMC1	ITGAV_ITGB8	0.158088	3	LAMC1_ITGAV_ITGB8	LAMC1 - (ITGAV+ITGB8)	LAMININ	ECM-Receptor	KEGG: hsa04512	Glutamatergic -> Astrocyte (CC)	0.00178994	Glutamatergic -> Astrocyte	Prefrontal cortex
2306	Vascular leptomeningeal cell	Microglia (PCDH9high)	LAMC1	ITGAV_ITGB8	0.191706	3	LAMC1_ITGAV_ITGB8	LAMC1 - (ITGAV+ITGB8)	LAMININ	ECM-Receptor	KEGG: hsa04512	Vascular leptomeningeal cell -> Microglia (PCDH9high) (Hippo)	0.00542723	Vascular leptomeningeal cell -> Microglia (PCDH9high)	Hippocampus
2307	Fibroblast	Microglia (PCDH9high)	LAMC1	ITGAV_ITGB8	0.25052	3	LAMC1_ITGAV_ITGB8	LAMC1 - (ITGAV+ITGB8)	LAMININ	ECM-Receptor	KEGG: hsa04512	Fibroblast -> Microglia (PCDH9high) (Hippo)	0.0184683	Fibroblast -> Microglia (PCDH9high)	Hippocampus
2308	Endothelial	Microglia (PCDH9high)	LAMC1	ITGAV_ITGB8	0.170419	3	LAMC1_ITGAV_ITGB8	LAMC1 - (ITGAV+ITGB8)	LAMININ	ECM-Receptor	KEGG: hsa04512	Endothelial -> Microglia (PCDH9high) (Hippo)	0.00282883	Endothelial -> Microglia (PCDH9high)	Hippocampus
2309	GABAergic	Microglia (PCDH9high)	LAMC1	ITGAV_ITGB8	0.151159	3	LAMC1_ITGAV_ITGB8	LAMC1 - (ITGAV+ITGB8)	LAMININ	ECM-Receptor	KEGG: hsa04512	GABAergic -> Microglia (PCDH9high) (Hippo)	0.00133936	GABAergic -> Microglia (PCDH9high)	Hippocampus
2310	Glutamatergic	Microglia (PCDH9high)	LAMC1	ITGAV_ITGB8	0.167416	3	LAMC1_ITGAV_ITGB8	LAMC1 - (ITGAV+ITGB8)	LAMININ	ECM-Receptor	KEGG: hsa04512	Glutamatergic -> Microglia (PCDH9high) (Hippo)	0.00254625	Glutamatergic -> Microglia (PCDH9high)	Hippocampus
2311	Vascular leptomeningeal cell	Oligodendrocyte precursor	LAMC1	ITGAV_ITGB8	0.207934	3	LAMC1_ITGAV_ITGB8	LAMC1 - (ITGAV+ITGB8)	LAMININ	ECM-Receptor	KEGG: hsa04512	Vascular leptomeningeal cell -> Oligodendrocyte precursor (Hippo)	0.00815418	Vascular leptomeningeal cell -> Oligodendrocyte precursor	Hippocampus
2312	Fibroblast	Oligodendrocyte precursor	LAMC1	ITGAV_ITGB8	0.278461	3	LAMC1_ITGAV_ITGB8	LAMC1 - (ITGAV+ITGB8)	LAMININ	ECM-Receptor	KEGG: hsa04512	Fibroblast -> Oligodendrocyte precursor (Hippo)	0.0275662	Fibroblast -> Oligodendrocyte precursor	Hippocampus
2313	Endothelial	Oligodendrocyte precursor	LAMC1	ITGAV_ITGB8	0.183168	3	LAMC1_ITGAV_ITGB8	LAMC1 - (ITGAV+ITGB8)	LAMININ	ECM-Receptor	KEGG: hsa04512	Endothelial -> Oligodendrocyte precursor (Hippo)	0.00425578	Endothelial -> Oligodendrocyte precursor	Hippocampus
2314	GABAergic	Oligodendrocyte precursor	LAMC1	ITGAV_ITGB8	0.161124	3	LAMC1_ITGAV_ITGB8	LAMC1 - (ITGAV+ITGB8)	LAMININ	ECM-Receptor	KEGG: hsa04512	GABAergic -> Oligodendrocyte precursor (Hippo)	0.00201649	GABAergic -> Oligodendrocyte precursor	Hippocampus
2315	Glutamatergic	Oligodendrocyte precursor	LAMC1	ITGAV_ITGB8	0.179708	3	LAMC1_ITGAV_ITGB8	LAMC1 - (ITGAV+ITGB8)	LAMININ	ECM-Receptor	KEGG: hsa04512	Glutamatergic -> Oligodendrocyte precursor (Hippo)	0.00383121	Glutamatergic -> Oligodendrocyte precursor	Hippocampus
2316	Vascular leptomeningeal cell	Newly formed oligodendrocyte	LAMC1	ITGAV_ITGB8	0.17864	3	LAMC1_ITGAV_ITGB8	LAMC1 - (ITGAV+ITGB8)	LAMININ	ECM-Receptor	KEGG: hsa04512	Vascular leptomeningeal cell -> Newly formed oligodendrocyte (Hippo)	0.00370581	Vascular leptomeningeal cell -> Newly formed oligodendrocyte	Hippocampus
2317	Fibroblast	Newly formed oligodendrocyte	LAMC1	ITGAV_ITGB8	0.228882	3	LAMC1_ITGAV_ITGB8	LAMC1 - (ITGAV+ITGB8)	LAMININ	ECM-Receptor	KEGG: hsa04512	Fibroblast -> Newly formed oligodendrocyte (Hippo)	0.0126632	Fibroblast -> Newly formed oligodendrocyte	Hippocampus
2318	Endothelial	Newly formed oligodendrocyte	LAMC1	ITGAV_ITGB8	0.159994	3	LAMC1_ITGAV_ITGB8	LAMC1 - (ITGAV+ITGB8)	LAMININ	ECM-Receptor	KEGG: hsa04512	Endothelial -> Newly formed oligodendrocyte (Hippo)	0.00192998	Endothelial -> Newly formed oligodendrocyte	Hippocampus
2319	GABAergic	Newly formed oligodendrocyte	LAMC1	ITGAV_ITGB8	0.14289	3	LAMC1_ITGAV_ITGB8	LAMC1 - (ITGAV+ITGB8)	LAMININ	ECM-Receptor	KEGG: hsa04512	GABAergic -> Newly formed oligodendrocyte (Hippo)	0.000913346	GABAergic -> Newly formed oligodendrocyte	Hippocampus
2320	Glutamatergic	Newly formed oligodendrocyte	LAMC1	ITGAV_ITGB8	0.157342	3	LAMC1_ITGAV_ITGB8	LAMC1 - (ITGAV+ITGB8)	LAMININ	ECM-Receptor	KEGG: hsa04512	Glutamatergic -> Newly formed oligodendrocyte (Hippo)	0.00173703	Glutamatergic -> Newly formed oligodendrocyte	Hippocampus
2321	Vascular leptomeningeal cell	Astrocyte	LAMC1	ITGAV_ITGB8	0.192346	3	LAMC1_ITGAV_ITGB8	LAMC1 - (ITGAV+ITGB8)	LAMININ	ECM-Receptor	KEGG: hsa04512	Vascular leptomeningeal cell -> Astrocyte (Hippo)	0.00552227	Vascular leptomeningeal cell -> Astrocyte	Hippocampus
2322	Fibroblast	Astrocyte	LAMC1	ITGAV_ITGB8	0.2516	3	LAMC1_ITGAV_ITGB8	LAMC1 - (ITGAV+ITGB8)	LAMININ	ECM-Receptor	KEGG: hsa04512	Fibroblast -> Astrocyte (Hippo)	0.0187874	Fibroblast -> Astrocyte	Hippocampus
2323	Endothelial	Astrocyte	LAMC1	ITGAV_ITGB8	0.170926	3	LAMC1_ITGAV_ITGB8	LAMC1 - (ITGAV+ITGB8)	LAMININ	ECM-Receptor	KEGG: hsa04512	Endothelial -> Astrocyte (Hippo)	0.0028785	Endothelial -> Astrocyte	Hippocampus
2324	GABAergic	Astrocyte	LAMC1	ITGAV_ITGB8	0.151558	3	LAMC1_ITGAV_ITGB8	LAMC1 - (ITGAV+ITGB8)	LAMININ	ECM-Receptor	KEGG: hsa04512	GABAergic -> Astrocyte (Hippo)	0.00136291	GABAergic -> Astrocyte	Hippocampus
2325	Glutamatergic	Astrocyte	LAMC1	ITGAV_ITGB8	0.167906	3	LAMC1_ITGAV_ITGB8	LAMC1 - (ITGAV+ITGB8)	LAMININ	ECM-Receptor	KEGG: hsa04512	Glutamatergic -> Astrocyte (Hippo)	0.00259097	Glutamatergic -> Astrocyte	Hippocampus
2326	Vascular leptomeningeal cell	Glutamatergic	LAMC1	ITGAV_ITGB8	0.172828	3	LAMC1_ITGAV_ITGB8	LAMC1 - (ITGAV+ITGB8)	LAMININ	ECM-Receptor	KEGG: hsa04512	Vascular leptomeningeal cell -> Glutamatergic (Hippo)	0.00306993	Vascular leptomeningeal cell -> Glutamatergic	Hippocampus
2327	Fibroblast	Glutamatergic	LAMC1	ITGAV_ITGB8	0.219502	3	LAMC1_ITGAV_ITGB8	LAMC1 - (ITGAV+ITGB8)	LAMININ	ECM-Receptor	KEGG: hsa04512	Fibroblast -> Glutamatergic (Hippo)	0.0105065	Fibroblast -> Glutamatergic	Hippocampus
2328	Endothelial	Glutamatergic	LAMC1	ITGAV_ITGB8	0.155308	3	LAMC1_ITGAV_ITGB8	LAMC1 - (ITGAV+ITGB8)	LAMININ	ECM-Receptor	KEGG: hsa04512	Endothelial -> Glutamatergic (Hippo)	0.00159832	Endothelial -> Glutamatergic	Hippocampus
2329	GABAergic	Glutamatergic	LAMC1	ITGAV_ITGB8	0.139138	3	LAMC1_ITGAV_ITGB8	LAMC1 - (ITGAV+ITGB8)	LAMININ	ECM-Receptor	KEGG: hsa04512	GABAergic -> Glutamatergic (Hippo)	0.000756262	GABAergic -> Glutamatergic	Hippocampus
2330	Glutamatergic	Glutamatergic	LAMC1	ITGAV_ITGB8	0.152808	3	LAMC1_ITGAV_ITGB8	LAMC1 - (ITGAV+ITGB8)	LAMININ	ECM-Receptor	KEGG: hsa04512	Glutamatergic -> Glutamatergic (Hippo)	0.00143848	Glutamatergic -> Glutamatergic	Hippocampus
2526	Vascular leptomeningeal cell	Astrocyte	LAMC1	CD44	0.181922	3	LAMC1_CD44	LAMC1 - CD44	LAMININ	ECM-Receptor	KEGG: hsa04512	Vascular leptomeningeal cell -> Astrocyte (Hippo)	0.00409957	Vascular leptomeningeal cell -> Astrocyte	Hippocampus
2527	Fibroblast	Astrocyte	LAMC1	CD44	0.234245	3	LAMC1_CD44	LAMC1 - CD44	LAMININ	ECM-Receptor	KEGG: hsa04512	Fibroblast -> Astrocyte (Hippo)	0.0139953	Fibroblast -> Astrocyte	Hippocampus
2528	Endothelial	Astrocyte	LAMC1	CD44	0.162626	3	LAMC1_CD44	LAMC1 - CD44	LAMININ	ECM-Receptor	KEGG: hsa04512	Endothelial -> Astrocyte (Hippo)	0.00213545	Endothelial -> Astrocyte	Hippocampus
2529	GABAergic	Astrocyte	LAMC1	CD44	0.144988	3	LAMC1_CD44	LAMC1 - CD44	LAMININ	ECM-Receptor	KEGG: hsa04512	GABAergic -> Astrocyte (Hippo)	0.00101069	GABAergic -> Astrocyte	Hippocampus
2530	Glutamatergic	Astrocyte	LAMC1	CD44	0.159888	3	LAMC1_CD44	LAMC1 - CD44	LAMININ	ECM-Receptor	KEGG: hsa04512	Glutamatergic -> Astrocyte (Hippo)	0.001922	Glutamatergic -> Astrocyte	Hippocampus
894	Vascular leptomeningeal cell	Newly formed oligodendrocyte	LAMC1	DAG1	0.166724	3	LAMC1_DAG1	LAMC1 - DAG1	LAMININ	ECM-Receptor	KEGG: hsa04512	Vascular leptomeningeal cell -> Newly formed oligodendrocyte (CC)	0.00248389	Vascular leptomeningeal cell -> Newly formed oligodendrocyte	Prefrontal cortex
895	Fibroblast	Newly formed oligodendrocyte	LAMC1	DAG1	0.181132	3	LAMC1_DAG1	LAMC1 - DAG1	LAMININ	ECM-Receptor	KEGG: hsa04512	Fibroblast -> Newly formed oligodendrocyte (CC)	0.00400246	Fibroblast -> Newly formed oligodendrocyte	Prefrontal cortex
896	Glutamatergic	Newly formed oligodendrocyte	LAMC1	DAG1	0.142953	3	LAMC1_DAG1	LAMC1 - DAG1	LAMININ	ECM-Receptor	KEGG: hsa04512	Glutamatergic -> Newly formed oligodendrocyte (CC)	0.000916186	Glutamatergic -> Newly formed oligodendrocyte	Prefrontal cortex
790	Vascular leptomeningeal cell	Newly formed oligodendrocyte	LAMC1	SV2A	0.162779	3	LAMC1_SV2A	LAMC1 - SV2A	LAMININ	ECM-Receptor	KEGG: hsa04512	Vascular leptomeningeal cell -> Newly formed oligodendrocyte (CC)	0.00214782	Vascular leptomeningeal cell -> Newly formed oligodendrocyte	Prefrontal cortex
791	Fibroblast	Newly formed oligodendrocyte	LAMC1	SV2A	0.176491	3	LAMC1_SV2A	LAMC1 - SV2A	LAMININ	ECM-Receptor	KEGG: hsa04512	Fibroblast -> Newly formed oligodendrocyte (CC)	0.00346163	Fibroblast -> Newly formed oligodendrocyte	Prefrontal cortex
792	Glutamatergic	Newly formed oligodendrocyte	LAMC1	SV2A	0.140039	3	LAMC1_SV2A	LAMC1 - SV2A	LAMININ	ECM-Receptor	KEGG: hsa04512	Glutamatergic -> Newly formed oligodendrocyte (CC)	0.000792056	Glutamatergic -> Newly formed oligodendrocyte	Prefrontal cortex
793	Vascular leptomeningeal cell	GABAergic	LAMC1	SV2A	0.219772	3	LAMC1_SV2A	LAMC1 - SV2A	LAMININ	ECM-Receptor	KEGG: hsa04512	Vascular leptomeningeal cell -> GABAergic (CC)	0.0105655	Vascular leptomeningeal cell -> GABAergic	Prefrontal cortex
794	Fibroblast	GABAergic	LAMC1	SV2A	0.245217	3	LAMC1_SV2A	LAMC1 - SV2A	LAMININ	ECM-Receptor	KEGG: hsa04512	Fibroblast -> GABAergic (CC)	0.016941	Fibroblast -> GABAergic	Prefrontal cortex
795	Glutamatergic	GABAergic	LAMC1	SV2A	0.180427	3	LAMC1_SV2A	LAMC1 - SV2A	LAMININ	ECM-Receptor	KEGG: hsa04512	Glutamatergic -> GABAergic (CC)	0.00391713	Glutamatergic -> GABAergic	Prefrontal cortex
796	Vascular leptomeningeal cell	Glutamatergic	LAMC1	SV2A	0.210226	3	LAMC1_SV2A	LAMC1 - SV2A	LAMININ	ECM-Receptor	KEGG: hsa04512	Vascular leptomeningeal cell -> Glutamatergic (CC)	0.00859314	Vascular leptomeningeal cell -> Glutamatergic	Prefrontal cortex
797	Fibroblast	Glutamatergic	LAMC1	SV2A	0.233457	3	LAMC1_SV2A	LAMC1 - SV2A	LAMININ	ECM-Receptor	KEGG: hsa04512	Fibroblast -> Glutamatergic (CC)	0.013795	Fibroblast -> Glutamatergic	Prefrontal cortex
798	Glutamatergic	Glutamatergic	LAMC1	SV2A	0.173905	3	LAMC1_SV2A	LAMC1 - SV2A	LAMININ	ECM-Receptor	KEGG: hsa04512	Glutamatergic -> Glutamatergic (CC)	0.00318189	Glutamatergic -> Glutamatergic	Prefrontal cortex
799	Vascular leptomeningeal cell	Glutamatergic(Pyr)	LAMC1	SV2A	0.206257	3	LAMC1_SV2A	LAMC1 - SV2A	LAMININ	ECM-Receptor	KEGG: hsa04512	Vascular leptomeningeal cell -> Glutamatergic(Pyr) (CC)	0.00784147	Vascular leptomeningeal cell -> Glutamatergic(Pyr)	Prefrontal cortex
800	Fibroblast	Glutamatergic(Pyr)	LAMC1	SV2A	0.228596	3	LAMC1_SV2A	LAMC1 - SV2A	LAMININ	ECM-Receptor	KEGG: hsa04512	Fibroblast -> Glutamatergic(Pyr) (CC)	0.0125941	Fibroblast -> Glutamatergic(Pyr)	Prefrontal cortex
801	Glutamatergic	Glutamatergic(Pyr)	LAMC1	SV2A	0.171166	3	LAMC1_SV2A	LAMC1 - SV2A	LAMININ	ECM-Receptor	KEGG: hsa04512	Glutamatergic -> Glutamatergic(Pyr) (CC)	0.00290217	Glutamatergic -> Glutamatergic(Pyr)	Prefrontal cortex
2595	Vascular leptomeningeal cell	GABAergic	LAMC1	SV2A	0.184552	3	LAMC1_SV2A	LAMC1 - SV2A	LAMININ	ECM-Receptor	KEGG: hsa04512	Vascular leptomeningeal cell -> GABAergic (Hippo)	0.00443366	Vascular leptomeningeal cell -> GABAergic	Hippocampus
2596	Fibroblast	GABAergic	LAMC1	SV2A	0.238578	3	LAMC1_SV2A	LAMC1 - SV2A	LAMININ	ECM-Receptor	KEGG: hsa04512	Fibroblast -> GABAergic (Hippo)	0.0151236	Fibroblast -> GABAergic	Hippocampus
2597	Endothelial	GABAergic	LAMC1	SV2A	0.164729	3	LAMC1_SV2A	LAMC1 - SV2A	LAMININ	ECM-Receptor	KEGG: hsa04512	Endothelial -> GABAergic (Hippo)	0.00230985	Endothelial -> GABAergic	Hippocampus
2598	GABAergic	GABAergic	LAMC1	SV2A	0.146659	3	LAMC1_SV2A	LAMC1 - SV2A	LAMININ	ECM-Receptor	KEGG: hsa04512	GABAergic -> GABAergic (Hippo)	0.00109334	GABAergic -> GABAergic	Hippocampus
2599	Glutamatergic	GABAergic	LAMC1	SV2A	0.161921	3	LAMC1_SV2A	LAMC1 - SV2A	LAMININ	ECM-Receptor	KEGG: hsa04512	Glutamatergic -> GABAergic (Hippo)	0.002079	Glutamatergic -> GABAergic	Hippocampus
2600	Vascular leptomeningeal cell	Glutamatergic	LAMC1	SV2A	0.172076	3	LAMC1_SV2A	LAMC1 - SV2A	LAMININ	ECM-Receptor	KEGG: hsa04512	Vascular leptomeningeal cell -> Glutamatergic (Hippo)	0.00299325	Vascular leptomeningeal cell -> Glutamatergic	Hippocampus
2601	Fibroblast	Glutamatergic	LAMC1	SV2A	0.218299	3	LAMC1_SV2A	LAMC1 - SV2A	LAMININ	ECM-Receptor	KEGG: hsa04512	Fibroblast -> Glutamatergic (Hippo)	0.010246	Fibroblast -> Glutamatergic	Hippocampus
2602	Endothelial	Glutamatergic	LAMC1	SV2A	0.1547	3	LAMC1_SV2A	LAMC1 - SV2A	LAMININ	ECM-Receptor	KEGG: hsa04512	Endothelial -> Glutamatergic (Hippo)	0.00155834	Endothelial -> Glutamatergic	Hippocampus
2603	GABAergic	Glutamatergic	LAMC1	SV2A	0.138649	3	LAMC1_SV2A	LAMC1 - SV2A	LAMININ	ECM-Receptor	KEGG: hsa04512	GABAergic -> Glutamatergic (Hippo)	0.000737329	GABAergic -> Glutamatergic	Hippocampus
2604	Glutamatergic	Glutamatergic	LAMC1	SV2A	0.152219	3	LAMC1_SV2A	LAMC1 - SV2A	LAMININ	ECM-Receptor	KEGG: hsa04512	Glutamatergic -> Glutamatergic (Hippo)	0.0014025	Glutamatergic -> Glutamatergic	Hippocampus
836	Vascular leptomeningeal cell	Glutamatergic	LAMC1	SV2B	0.248741	3	LAMC1_SV2B	LAMC1 - SV2B	LAMININ	ECM-Receptor	KEGG: hsa04512	Vascular leptomeningeal cell -> Glutamatergic (CC)	0.0179486	Vascular leptomeningeal cell -> Glutamatergic	Prefrontal cortex
837	Fibroblast	Glutamatergic	LAMC1	SV2B	0.281484	3	LAMC1_SV2B	LAMC1 - SV2B	LAMININ	ECM-Receptor	KEGG: hsa04512	Fibroblast -> Glutamatergic (CC)	0.0286502	Fibroblast -> Glutamatergic	Prefrontal cortex
838	Glutamatergic	Glutamatergic	LAMC1	SV2B	0.19969	3	LAMC1_SV2B	LAMC1 - SV2B	LAMININ	ECM-Receptor	KEGG: hsa04512	Glutamatergic -> Glutamatergic (CC)	0.00668577	Glutamatergic -> Glutamatergic	Prefrontal cortex
839	Vascular leptomeningeal cell	Glutamatergic(Pyr)	LAMC1	SV2B	0.198907	3	LAMC1_SV2B	LAMC1 - SV2B	LAMININ	ECM-Receptor	KEGG: hsa04512	Vascular leptomeningeal cell -> Glutamatergic(Pyr) (CC)	0.00655539	Vascular leptomeningeal cell -> Glutamatergic(Pyr)	Prefrontal cortex
840	Fibroblast	Glutamatergic(Pyr)	LAMC1	SV2B	0.219641	3	LAMC1_SV2B	LAMC1 - SV2B	LAMININ	ECM-Receptor	KEGG: hsa04512	Fibroblast -> Glutamatergic(Pyr) (CC)	0.0105368	Fibroblast -> Glutamatergic(Pyr)	Prefrontal cortex
841	Glutamatergic	Glutamatergic(Pyr)	LAMC1	SV2B	0.166051	3	LAMC1_SV2B	LAMC1 - SV2B	LAMININ	ECM-Receptor	KEGG: hsa04512	Glutamatergic -> Glutamatergic(Pyr) (CC)	0.00242421	Glutamatergic -> Glutamatergic(Pyr)	Prefrontal cortex
2622	Vascular leptomeningeal cell	Glutamatergic	LAMC1	SV2B	0.232171	3	LAMC1_SV2B	LAMC1 - SV2B	LAMININ	ECM-Receptor	KEGG: hsa04512	Vascular leptomeningeal cell -> Glutamatergic (Hippo)	0.0134715	Vascular leptomeningeal cell -> Glutamatergic	Hippocampus
2623	Fibroblast	Glutamatergic	LAMC1	SV2B	0.322394	3	LAMC1_SV2B	LAMC1 - SV2B	LAMININ	ECM-Receptor	KEGG: hsa04512	Fibroblast -> Glutamatergic (Hippo)	0.0449683	Fibroblast -> Glutamatergic	Hippocampus
2624	Endothelial	Glutamatergic	LAMC1	SV2B	0.201822	3	LAMC1_SV2B	LAMC1 - SV2B	LAMININ	ECM-Receptor	KEGG: hsa04512	Endothelial -> Glutamatergic (Hippo)	0.00704906	Endothelial -> Glutamatergic	Hippocampus
2625	GABAergic	Glutamatergic	LAMC1	SV2B	0.175429	3	LAMC1_SV2B	LAMC1 - SV2B	LAMININ	ECM-Receptor	KEGG: hsa04512	GABAergic -> Glutamatergic (Hippo)	0.00334495	GABAergic -> Glutamatergic	Hippocampus
2626	Glutamatergic	Glutamatergic	LAMC1	SV2B	0.197641	3	LAMC1_SV2B	LAMC1 - SV2B	LAMININ	ECM-Receptor	KEGG: hsa04512	Glutamatergic -> Glutamatergic (Hippo)	0.00634759	Glutamatergic -> Glutamatergic	Hippocampus
488	Vascular leptomeningeal cell	Vascular leptomeningeal cell	LAMC3	ITGA1_ITGB1	0.190619	3	LAMC3_ITGA1_ITGB1	LAMC3 - (ITGA1+ITGB1)	LAMININ	ECM-Receptor	KEGG: hsa04512	Vascular leptomeningeal cell -> Vascular leptomeningeal cell (CC)	0.00526814	Vascular leptomeningeal cell -> Vascular leptomeningeal cell	Prefrontal cortex
489	Fibroblast	Vascular leptomeningeal cell	LAMC3	ITGA1_ITGB1	0.188865	3	LAMC3_ITGA1_ITGB1	LAMC3 - (ITGA1+ITGB1)	LAMININ	ECM-Receptor	KEGG: hsa04512	Fibroblast -> Vascular leptomeningeal cell (CC)	0.00501769	Fibroblast -> Vascular leptomeningeal cell	Prefrontal cortex
490	Vascular leptomeningeal cell	Endothelial	LAMC3	ITGA1_ITGB1	0.232204	3	LAMC3_ITGA1_ITGB1	LAMC3 - (ITGA1+ITGB1)	LAMININ	ECM-Receptor	KEGG: hsa04512	Vascular leptomeningeal cell -> Endothelial (CC)	0.0134799	Vascular leptomeningeal cell -> Endothelial	Prefrontal cortex
491	Fibroblast	Endothelial	LAMC3	ITGA1_ITGB1	0.229628	3	LAMC3_ITGA1_ITGB1	LAMC3 - (ITGA1+ITGB1)	LAMININ	ECM-Receptor	KEGG: hsa04512	Fibroblast -> Endothelial (CC)	0.0128441	Fibroblast -> Endothelial	Prefrontal cortex
2047	Vascular leptomeningeal cell	Vascular leptomeningeal cell	LAMC3	ITGA1_ITGB1	0.194312	3	LAMC3_ITGA1_ITGB1	LAMC3 - (ITGA1+ITGB1)	LAMININ	ECM-Receptor	KEGG: hsa04512	Vascular leptomeningeal cell -> Vascular leptomeningeal cell (Hippo)	0.00582054	Vascular leptomeningeal cell -> Vascular leptomeningeal cell	Hippocampus
2048	Fibroblast	Vascular leptomeningeal cell	LAMC3	ITGA1_ITGB1	0.214385	3	LAMC3_ITGA1_ITGB1	LAMC3 - (ITGA1+ITGB1)	LAMININ	ECM-Receptor	KEGG: hsa04512	Fibroblast -> Vascular leptomeningeal cell (Hippo)	0.00942394	Fibroblast -> Vascular leptomeningeal cell	Hippocampus
2049	Vascular leptomeningeal cell	Endothelial	LAMC3	ITGA1_ITGB1	0.234226	3	LAMC3_ITGA1_ITGB1	LAMC3 - (ITGA1+ITGB1)	LAMININ	ECM-Receptor	KEGG: hsa04512	Vascular leptomeningeal cell -> Endothelial (Hippo)	0.0139905	Vascular leptomeningeal cell -> Endothelial	Hippocampus
2050	Fibroblast	Endothelial	LAMC3	ITGA1_ITGB1	0.263672	3	LAMC3_ITGA1_ITGB1	LAMC3 - (ITGA1+ITGB1)	LAMININ	ECM-Receptor	KEGG: hsa04512	Fibroblast -> Endothelial (Hippo)	0.0225371	Fibroblast -> Endothelial	Hippocampus
508	Vascular leptomeningeal cell	Endothelial	LAMC3	ITGA6_ITGB1	0.227343	3	LAMC3_ITGA6_ITGB1	LAMC3 - (ITGA6+ITGB1)	LAMININ	ECM-Receptor	KEGG: hsa04512	Vascular leptomeningeal cell -> Endothelial (CC)	0.012294	Vascular leptomeningeal cell -> Endothelial	Prefrontal cortex
509	Fibroblast	Endothelial	LAMC3	ITGA6_ITGB1	0.22487	3	LAMC3_ITGA6_ITGB1	LAMC3 - (ITGA6+ITGB1)	LAMININ	ECM-Receptor	KEGG: hsa04512	Fibroblast -> Endothelial (CC)	0.0117135	Fibroblast -> Endothelial	Prefrontal cortex
2069	Vascular leptomeningeal cell	Endothelial	LAMC3	ITGA6_ITGB1	0.237236	3	LAMC3_ITGA6_ITGB1	LAMC3 - (ITGA6+ITGB1)	LAMININ	ECM-Receptor	KEGG: hsa04512	Vascular leptomeningeal cell -> Endothelial (Hippo)	0.0147693	Vascular leptomeningeal cell -> Endothelial	Hippocampus
2070	Fibroblast	Endothelial	LAMC3	ITGA6_ITGB1	0.267458	3	LAMC3_ITGA6_ITGB1	LAMC3 - (ITGA6+ITGB1)	LAMININ	ECM-Receptor	KEGG: hsa04512	Fibroblast -> Endothelial (Hippo)	0.0237801	Fibroblast -> Endothelial	Hippocampus
701	Vascular leptomeningeal cell	Astrocyte	LAMC3	ITGA6_ITGB4	0.177249	3	LAMC3_ITGA6_ITGB4	LAMC3 - (ITGA6+ITGB4)	LAMININ	ECM-Receptor	KEGG: hsa04512	Vascular leptomeningeal cell -> Astrocyte (CC)	0.00354657	Vascular leptomeningeal cell -> Astrocyte	Prefrontal cortex
702	Fibroblast	Astrocyte	LAMC3	ITGA6_ITGB4	0.17573	3	LAMC3_ITGA6_ITGB4	LAMC3 - (ITGA6+ITGB4)	LAMININ	ECM-Receptor	KEGG: hsa04512	Fibroblast -> Astrocyte (CC)	0.00337769	Fibroblast -> Astrocyte	Prefrontal cortex
2484	Vascular leptomeningeal cell	Astrocyte	LAMC3	ITGA6_ITGB4	0.173333	3	LAMC3_ITGA6_ITGB4	LAMC3 - (ITGA6+ITGB4)	LAMININ	ECM-Receptor	KEGG: hsa04512	Vascular leptomeningeal cell -> Astrocyte (Hippo)	0.00312211	Vascular leptomeningeal cell -> Astrocyte	Hippocampus
2485	Fibroblast	Astrocyte	LAMC3	ITGA6_ITGB4	0.18919	3	LAMC3_ITGA6_ITGB4	LAMC3 - (ITGA6+ITGB4)	LAMININ	ECM-Receptor	KEGG: hsa04512	Fibroblast -> Astrocyte (Hippo)	0.00506347	Fibroblast -> Astrocyte	Hippocampus
526	Vascular leptomeningeal cell	Vascular leptomeningeal cell	LAMC3	ITGA7_ITGB1	0.183729	3	LAMC3_ITGA7_ITGB1	LAMC3 - (ITGA7+ITGB1)	LAMININ	ECM-Receptor	KEGG: hsa04512	Vascular leptomeningeal cell -> Vascular leptomeningeal cell (CC)	0.00432737	Vascular leptomeningeal cell -> Vascular leptomeningeal cell	Prefrontal cortex
527	Fibroblast	Vascular leptomeningeal cell	LAMC3	ITGA7_ITGB1	0.182098	3	LAMC3_ITGA7_ITGB1	LAMC3 - (ITGA7+ITGB1)	LAMININ	ECM-Receptor	KEGG: hsa04512	Fibroblast -> Vascular leptomeningeal cell (CC)	0.00412146	Fibroblast -> Vascular leptomeningeal cell	Prefrontal cortex
2107	Vascular leptomeningeal cell	Vascular leptomeningeal cell	LAMC3	ITGA7_ITGB1	0.1853	3	LAMC3_ITGA7_ITGB1	LAMC3 - (ITGA7+ITGB1)	LAMININ	ECM-Receptor	KEGG: hsa04512	Vascular leptomeningeal cell -> Vascular leptomeningeal cell (Hippo)	0.0045317	Vascular leptomeningeal cell -> Vascular leptomeningeal cell	Hippocampus
2108	Fibroblast	Vascular leptomeningeal cell	LAMC3	ITGA7_ITGB1	0.2035	3	LAMC3_ITGA7_ITGB1	LAMC3 - (ITGA7+ITGB1)	LAMININ	ECM-Receptor	KEGG: hsa04512	Fibroblast -> Vascular leptomeningeal cell (Hippo)	0.0073431	Fibroblast -> Vascular leptomeningeal cell	Hippocampus
2109	Vascular leptomeningeal cell	Glutamatergic	LAMC3	ITGA7_ITGB1	0.173764	3	LAMC3_ITGA7_ITGB1	LAMC3 - (ITGA7+ITGB1)	LAMININ	ECM-Receptor	KEGG: hsa04512	Vascular leptomeningeal cell -> Glutamatergic (Hippo)	0.00316713	Vascular leptomeningeal cell -> Glutamatergic	Hippocampus
2110	Fibroblast	Glutamatergic	LAMC3	ITGA7_ITGB1	0.189702	3	LAMC3_ITGA7_ITGB1	LAMC3 - (ITGA7+ITGB1)	LAMININ	ECM-Receptor	KEGG: hsa04512	Fibroblast -> Glutamatergic (Hippo)	0.00513633	Fibroblast -> Glutamatergic	Hippocampus
2221	Vascular leptomeningeal cell	GABAergic	LAMC3	ITGA9_ITGB1	0.152636	3	LAMC3_ITGA9_ITGB1	LAMC3 - (ITGA9+ITGB1)	LAMININ	ECM-Receptor	KEGG: hsa04512	Vascular leptomeningeal cell -> GABAergic (Hippo)	0.00142792	Vascular leptomeningeal cell -> GABAergic	Hippocampus
2222	Fibroblast	GABAergic	LAMC3	ITGA9_ITGB1	0.164828	3	LAMC3_ITGA9_ITGB1	LAMC3 - (ITGA9+ITGB1)	LAMININ	ECM-Receptor	KEGG: hsa04512	Fibroblast -> GABAergic (Hippo)	0.00231826	Fibroblast -> GABAergic	Hippocampus
2223	Vascular leptomeningeal cell	Glutamatergic	LAMC3	ITGA9_ITGB1	0.181028	3	LAMC3_ITGA9_ITGB1	LAMC3 - (ITGA9+ITGB1)	LAMININ	ECM-Receptor	KEGG: hsa04512	Vascular leptomeningeal cell -> Glutamatergic (Hippo)	0.00398985	Vascular leptomeningeal cell -> Glutamatergic	Hippocampus
2224	Fibroblast	Glutamatergic	LAMC3	ITGA9_ITGB1	0.198373	3	LAMC3_ITGA9_ITGB1	LAMC3 - (ITGA9+ITGB1)	LAMININ	ECM-Receptor	KEGG: hsa04512	Fibroblast -> Glutamatergic (Hippo)	0.00646727	Fibroblast -> Glutamatergic	Hippocampus
613	Vascular leptomeningeal cell	Oligodendrocyte precursor	LAMC3	ITGAV_ITGB8	0.199564	3	LAMC3_ITGAV_ITGB8	LAMC3 - (ITGAV+ITGB8)	LAMININ	ECM-Receptor	KEGG: hsa04512	Vascular leptomeningeal cell -> Oligodendrocyte precursor (CC)	0.00666472	Vascular leptomeningeal cell -> Oligodendrocyte precursor	Prefrontal cortex
614	Fibroblast	Oligodendrocyte precursor	LAMC3	ITGAV_ITGB8	0.197645	3	LAMC3_ITGAV_ITGB8	LAMC3 - (ITGAV+ITGB8)	LAMININ	ECM-Receptor	KEGG: hsa04512	Fibroblast -> Oligodendrocyte precursor (CC)	0.0063483	Fibroblast -> Oligodendrocyte precursor	Prefrontal cortex
615	Vascular leptomeningeal cell	Newly formed oligodendrocyte	LAMC3	ITGAV_ITGB8	0.17297	3	LAMC3_ITGAV_ITGB8	LAMC3 - (ITGAV+ITGB8)	LAMININ	ECM-Receptor	KEGG: hsa04512	Vascular leptomeningeal cell -> Newly formed oligodendrocyte (CC)	0.00308456	Vascular leptomeningeal cell -> Newly formed oligodendrocyte	Prefrontal cortex
616	Fibroblast	Newly formed oligodendrocyte	LAMC3	ITGAV_ITGB8	0.171522	3	LAMC3_ITGAV_ITGB8	LAMC3 - (ITGAV+ITGB8)	LAMININ	ECM-Receptor	KEGG: hsa04512	Fibroblast -> Newly formed oligodendrocyte (CC)	0.00293761	Fibroblast -> Newly formed oligodendrocyte	Prefrontal cortex
617	Vascular leptomeningeal cell	Astrocyte	LAMC3	ITGAV_ITGB8	0.186914	3	LAMC3_ITGAV_ITGB8	LAMC3 - (ITGAV+ITGB8)	LAMININ	ECM-Receptor	KEGG: hsa04512	Vascular leptomeningeal cell -> Astrocyte (CC)	0.00474792	Vascular leptomeningeal cell -> Astrocyte	Prefrontal cortex
618	Fibroblast	Astrocyte	LAMC3	ITGAV_ITGB8	0.185227	3	LAMC3_ITGAV_ITGB8	LAMC3 - (ITGAV+ITGB8)	LAMININ	ECM-Receptor	KEGG: hsa04512	Fibroblast -> Astrocyte (CC)	0.00452209	Fibroblast -> Astrocyte	Prefrontal cortex
2331	Vascular leptomeningeal cell	Microglia (PCDH9high)	LAMC3	ITGAV_ITGB8	0.183858	3	LAMC3_ITGAV_ITGB8	LAMC3 - (ITGAV+ITGB8)	LAMININ	ECM-Receptor	KEGG: hsa04512	Vascular leptomeningeal cell -> Microglia (PCDH9high) (Hippo)	0.00434386	Vascular leptomeningeal cell -> Microglia (PCDH9high)	Hippocampus
2332	Fibroblast	Microglia (PCDH9high)	LAMC3	ITGAV_ITGB8	0.201767	3	LAMC3_ITGAV_ITGB8	LAMC3 - (ITGAV+ITGB8)	LAMININ	ECM-Receptor	KEGG: hsa04512	Fibroblast -> Microglia (PCDH9high) (Hippo)	0.00703955	Fibroblast -> Microglia (PCDH9high)	Hippocampus
2333	Vascular leptomeningeal cell	Oligodendrocyte precursor	LAMC3	ITGAV_ITGB8	0.198754	3	LAMC3_ITGAV_ITGB8	LAMC3 - (ITGAV+ITGB8)	LAMININ	ECM-Receptor	KEGG: hsa04512	Vascular leptomeningeal cell -> Oligodendrocyte precursor (Hippo)	0.00653004	Vascular leptomeningeal cell -> Oligodendrocyte precursor	Hippocampus
2334	Fibroblast	Oligodendrocyte precursor	LAMC3	ITGAV_ITGB8	0.219784	3	LAMC3_ITGAV_ITGB8	LAMC3 - (ITGAV+ITGB8)	LAMININ	ECM-Receptor	KEGG: hsa04512	Fibroblast -> Oligodendrocyte precursor (Hippo)	0.010568	Fibroblast -> Oligodendrocyte precursor	Hippocampus
2335	Vascular leptomeningeal cell	Newly formed oligodendrocyte	LAMC3	ITGAV_ITGB8	0.171796	3	LAMC3_ITGAV_ITGB8	LAMC3 - (ITGAV+ITGB8)	LAMININ	ECM-Receptor	KEGG: hsa04512	Vascular leptomeningeal cell -> Newly formed oligodendrocyte (Hippo)	0.00296504	Vascular leptomeningeal cell -> Newly formed oligodendrocyte	Hippocampus
2336	Fibroblast	Newly formed oligodendrocyte	LAMC3	ITGAV_ITGB8	0.187363	3	LAMC3_ITGAV_ITGB8	LAMC3 - (ITGAV+ITGB8)	LAMININ	ECM-Receptor	KEGG: hsa04512	Fibroblast -> Newly formed oligodendrocyte (Hippo)	0.0048092	Fibroblast -> Newly formed oligodendrocyte	Hippocampus
2337	Vascular leptomeningeal cell	Astrocyte	LAMC3	ITGAV_ITGB8	0.184447	3	LAMC3_ITGAV_ITGB8	LAMC3 - (ITGAV+ITGB8)	LAMININ	ECM-Receptor	KEGG: hsa04512	Vascular leptomeningeal cell -> Astrocyte (Hippo)	0.00442001	Vascular leptomeningeal cell -> Astrocyte	Hippocampus
2338	Fibroblast	Astrocyte	LAMC3	ITGAV_ITGB8	0.202475	3	LAMC3_ITGAV_ITGB8	LAMC3 - (ITGAV+ITGB8)	LAMININ	ECM-Receptor	KEGG: hsa04512	Fibroblast -> Astrocyte (Hippo)	0.00716262	Fibroblast -> Astrocyte	Hippocampus
2339	Vascular leptomeningeal cell	Glutamatergic	LAMC3	ITGAV_ITGB8	0.16641	3	LAMC3_ITGAV_ITGB8	LAMC3 - (ITGAV+ITGB8)	LAMININ	ECM-Receptor	KEGG: hsa04512	Vascular leptomeningeal cell -> Glutamatergic (Hippo)	0.00245596	Vascular leptomeningeal cell -> Glutamatergic	Hippocampus
2340	Fibroblast	Glutamatergic	LAMC3	ITGAV_ITGB8	0.180986	3	LAMC3_ITGAV_ITGB8	LAMC3 - (ITGAV+ITGB8)	LAMININ	ECM-Receptor	KEGG: hsa04512	Fibroblast -> Glutamatergic (Hippo)	0.00398475	Fibroblast -> Glutamatergic	Hippocampus
2531	Vascular leptomeningeal cell	Astrocyte	LAMC3	CD44	0.174831	3	LAMC3_CD44	LAMC3 - CD44	LAMININ	ECM-Receptor	KEGG: hsa04512	Vascular leptomeningeal cell -> Astrocyte (Hippo)	0.00328035	Vascular leptomeningeal cell -> Astrocyte	Hippocampus
2532	Fibroblast	Astrocyte	LAMC3	CD44	0.190972	3	LAMC3_CD44	LAMC3 - CD44	LAMININ	ECM-Receptor	KEGG: hsa04512	Fibroblast -> Astrocyte (Hippo)	0.00531957	Fibroblast -> Astrocyte	Hippocampus
897	Vascular leptomeningeal cell	Newly formed oligodendrocyte	LAMC3	DAG1	0.166159	3	LAMC3_DAG1	LAMC3 - DAG1	LAMININ	ECM-Receptor	KEGG: hsa04512	Vascular leptomeningeal cell -> Newly formed oligodendrocyte (CC)	0.00243376	Vascular leptomeningeal cell -> Newly formed oligodendrocyte	Prefrontal cortex
898	Fibroblast	Newly formed oligodendrocyte	LAMC3	DAG1	0.164822	3	LAMC3_DAG1	LAMC3 - DAG1	LAMININ	ECM-Receptor	KEGG: hsa04512	Fibroblast -> Newly formed oligodendrocyte (CC)	0.00231774	Fibroblast -> Newly formed oligodendrocyte	Prefrontal cortex
802	Vascular leptomeningeal cell	Newly formed oligodendrocyte	LAMC3	SV2A	0.16224	3	LAMC3_SV2A	LAMC3 - SV2A	LAMININ	ECM-Receptor	KEGG: hsa04512	Vascular leptomeningeal cell -> Newly formed oligodendrocyte (CC)	0.00210445	Vascular leptomeningeal cell -> Newly formed oligodendrocyte	Prefrontal cortex
803	Fibroblast	Newly formed oligodendrocyte	LAMC3	SV2A	0.160964	3	LAMC3_SV2A	LAMC3 - SV2A	LAMININ	ECM-Receptor	KEGG: hsa04512	Fibroblast -> Newly formed oligodendrocyte (CC)	0.0020041	Fibroblast -> Newly formed oligodendrocyte	Prefrontal cortex
804	Vascular leptomeningeal cell	GABAergic	LAMC3	SV2A	0.2188	3	LAMC3_SV2A	LAMC3 - SV2A	LAMININ	ECM-Receptor	KEGG: hsa04512	Vascular leptomeningeal cell -> GABAergic (CC)	0.0103539	Vascular leptomeningeal cell -> GABAergic	Prefrontal cortex
805	Fibroblast	GABAergic	LAMC3	SV2A	0.216504	3	LAMC3_SV2A	LAMC3 - SV2A	LAMININ	ECM-Receptor	KEGG: hsa04512	Fibroblast -> GABAergic (CC)	0.00986412	Fibroblast -> GABAergic	Prefrontal cortex
806	Vascular leptomeningeal cell	Glutamatergic	LAMC3	SV2A	0.209334	3	LAMC3_SV2A	LAMC3 - SV2A	LAMININ	ECM-Receptor	KEGG: hsa04512	Vascular leptomeningeal cell -> Glutamatergic (CC)	0.00842074	Vascular leptomeningeal cell -> Glutamatergic	Prefrontal cortex
807	Fibroblast	Glutamatergic	LAMC3	SV2A	0.207227	3	LAMC3_SV2A	LAMC3 - SV2A	LAMININ	ECM-Receptor	KEGG: hsa04512	Fibroblast -> Glutamatergic (CC)	0.00802162	Fibroblast -> Glutamatergic	Prefrontal cortex
808	Vascular leptomeningeal cell	Glutamatergic(Pyr)	LAMC3	SV2A	0.205397	3	LAMC3_SV2A	LAMC3 - SV2A	LAMININ	ECM-Receptor	KEGG: hsa04512	Vascular leptomeningeal cell -> Glutamatergic(Pyr) (CC)	0.00768403	Vascular leptomeningeal cell -> Glutamatergic(Pyr)	Prefrontal cortex
809	Fibroblast	Glutamatergic(Pyr)	LAMC3	SV2A	0.203368	3	LAMC3_SV2A	LAMC3 - SV2A	LAMININ	ECM-Receptor	KEGG: hsa04512	Fibroblast -> Glutamatergic(Pyr) (CC)	0.00731958	Fibroblast -> Glutamatergic(Pyr)	Prefrontal cortex
2605	Vascular leptomeningeal cell	GABAergic	LAMC3	SV2A	0.177261	3	LAMC3_SV2A	LAMC3 - SV2A	LAMININ	ECM-Receptor	KEGG: hsa04512	Vascular leptomeningeal cell -> GABAergic (Hippo)	0.00354792	Vascular leptomeningeal cell -> GABAergic	Hippocampus
2606	Fibroblast	GABAergic	LAMC3	SV2A	0.193869	3	LAMC3_SV2A	LAMC3 - SV2A	LAMININ	ECM-Receptor	KEGG: hsa04512	Fibroblast -> GABAergic (Hippo)	0.00575251	Fibroblast -> GABAergic	Hippocampus
2607	Vascular leptomeningeal cell	Glutamatergic	LAMC3	SV2A	0.165712	3	LAMC3_SV2A	LAMC3 - SV2A	LAMININ	ECM-Receptor	KEGG: hsa04512	Vascular leptomeningeal cell -> Glutamatergic (Hippo)	0.00239457	Vascular leptomeningeal cell -> Glutamatergic	Hippocampus
2608	Fibroblast	Glutamatergic	LAMC3	SV2A	0.180162	3	LAMC3_SV2A	LAMC3 - SV2A	LAMININ	ECM-Receptor	KEGG: hsa04512	Fibroblast -> Glutamatergic (Hippo)	0.0038853	Fibroblast -> Glutamatergic	Hippocampus
842	Vascular leptomeningeal cell	Glutamatergic	LAMC3	SV2B	0.247505	3	LAMC3_SV2B	LAMC3 - SV2B	LAMININ	ECM-Receptor	KEGG: hsa04512	Vascular leptomeningeal cell -> Glutamatergic (CC)	0.0175918	Vascular leptomeningeal cell -> Glutamatergic	Prefrontal cortex
843	Fibroblast	Glutamatergic	LAMC3	SV2B	0.244592	3	LAMC3_SV2B	LAMC3 - SV2B	LAMININ	ECM-Receptor	KEGG: hsa04512	Fibroblast -> Glutamatergic (CC)	0.0167654	Fibroblast -> Glutamatergic	Prefrontal cortex
844	Vascular leptomeningeal cell	Glutamatergic(Pyr)	LAMC3	SV2B	0.198107	3	LAMC3_SV2B	LAMC3 - SV2B	LAMININ	ECM-Receptor	KEGG: hsa04512	Vascular leptomeningeal cell -> Glutamatergic(Pyr) (CC)	0.00642361	Vascular leptomeningeal cell -> Glutamatergic(Pyr)	Prefrontal cortex
845	Fibroblast	Glutamatergic(Pyr)	LAMC3	SV2B	0.196216	3	LAMC3_SV2B	LAMC3 - SV2B	LAMININ	ECM-Receptor	KEGG: hsa04512	Fibroblast -> Glutamatergic(Pyr) (CC)	0.00611857	Fibroblast -> Glutamatergic(Pyr)	Prefrontal cortex
2627	Vascular leptomeningeal cell	Glutamatergic	LAMC3	SV2B	0.220837	3	LAMC3_SV2B	LAMC3 - SV2B	LAMININ	ECM-Receptor	KEGG: hsa04512	Vascular leptomeningeal cell -> Glutamatergic (Hippo)	0.0107998	Vascular leptomeningeal cell -> Glutamatergic	Hippocampus
2628	Fibroblast	Glutamatergic	LAMC3	SV2B	0.246946	3	LAMC3_SV2B	LAMC3 - SV2B	LAMININ	ECM-Receptor	KEGG: hsa04512	Fibroblast -> Glutamatergic (Hippo)	0.0174318	Fibroblast -> Glutamatergic	Hippocampus
919	Oligodendrocyte precursor	Oligodendrocyte precursor	CADM1	CADM1	0.516016	3	CADM1_CADM1	CADM1 - CADM1	CADM	Cell-Cell Contact	PMID: 24503895	Oligodendrocyte precursor -> Oligodendrocyte precursor (CC)	0.144003	Oligodendrocyte precursor -> Oligodendrocyte precursor	Prefrontal cortex
920	Oligodendrocyte	Oligodendrocyte precursor	CADM1	CADM1	0.484668	3	CADM1_CADM1	CADM1 - CADM1	CADM	Cell-Cell Contact	PMID: 24503895	Oligodendrocyte -> Oligodendrocyte precursor (CC)	0.127038	Oligodendrocyte -> Oligodendrocyte precursor	Prefrontal cortex
921	Newly formed oligodendrocyte	Oligodendrocyte precursor	CADM1	CADM1	0.624117	3	CADM1_CADM1	CADM1 - CADM1	CADM	Cell-Cell Contact	PMID: 24503895	Newly formed oligodendrocyte -> Oligodendrocyte precursor (CC)	0.20144	Newly formed oligodendrocyte -> Oligodendrocyte precursor	Prefrontal cortex
922	Astrocyte	Oligodendrocyte precursor	CADM1	CADM1	0.604607	3	CADM1_CADM1	CADM1 - CADM1	CADM	Cell-Cell Contact	PMID: 24503895	Astrocyte -> Oligodendrocyte precursor (CC)	0.191289	Astrocyte -> Oligodendrocyte precursor	Prefrontal cortex
923	GABAergic	Oligodendrocyte precursor	CADM1	CADM1	0.425301	3	CADM1_CADM1	CADM1 - CADM1	CADM	Cell-Cell Contact	PMID: 24503895	GABAergic -> Oligodendrocyte precursor (CC)	0.0952476	GABAergic -> Oligodendrocyte precursor	Prefrontal cortex
924	Glutamatergic	Oligodendrocyte precursor	CADM1	CADM1	0.450222	3	CADM1_CADM1	CADM1 - CADM1	CADM	Cell-Cell Contact	PMID: 24503895	Glutamatergic -> Oligodendrocyte precursor (CC)	0.108487	Glutamatergic -> Oligodendrocyte precursor	Prefrontal cortex
925	Oligodendrocyte precursor	Oligodendrocyte	CADM1	CADM1	0.484668	3	CADM1_CADM1	CADM1 - CADM1	CADM	Cell-Cell Contact	PMID: 24503895	Oligodendrocyte precursor -> Oligodendrocyte (CC)	0.127038	Oligodendrocyte precursor -> Oligodendrocyte	Prefrontal cortex
926	Oligodendrocyte	Oligodendrocyte	CADM1	CADM1	0.456424	3	CADM1_CADM1	CADM1 - CADM1	CADM	Cell-Cell Contact	PMID: 24503895	Oligodendrocyte -> Oligodendrocyte (CC)	0.111811	Oligodendrocyte -> Oligodendrocyte	Prefrontal cortex
927	Newly formed oligodendrocyte	Oligodendrocyte	CADM1	CADM1	0.581506	3	CADM1_CADM1	CADM1 - CADM1	CADM	Cell-Cell Contact	PMID: 24503895	Newly formed oligodendrocyte -> Oligodendrocyte (CC)	0.179125	Newly formed oligodendrocyte -> Oligodendrocyte	Prefrontal cortex
928	Astrocyte	Oligodendrocyte	CADM1	CADM1	0.564085	3	CADM1_CADM1	CADM1 - CADM1	CADM	Cell-Cell Contact	PMID: 24503895	Astrocyte -> Oligodendrocyte (CC)	0.16986	Astrocyte -> Oligodendrocyte	Prefrontal cortex
929	GABAergic	Oligodendrocyte	CADM1	CADM1	0.402689	3	CADM1_CADM1	CADM1 - CADM1	CADM	Cell-Cell Contact	PMID: 24503895	GABAergic -> Oligodendrocyte (CC)	0.0834667	GABAergic -> Oligodendrocyte	Prefrontal cortex
930	Glutamatergic	Oligodendrocyte	CADM1	CADM1	0.425288	3	CADM1_CADM1	CADM1 - CADM1	CADM	Cell-Cell Contact	PMID: 24503895	Glutamatergic -> Oligodendrocyte (CC)	0.0952407	Glutamatergic -> Oligodendrocyte	Prefrontal cortex
931	Oligodendrocyte precursor	Newly formed oligodendrocyte	CADM1	CADM1	0.624117	3	CADM1_CADM1	CADM1 - CADM1	CADM	Cell-Cell Contact	PMID: 24503895	Oligodendrocyte precursor -> Newly formed oligodendrocyte (CC)	0.20144	Oligodendrocyte precursor -> Newly formed oligodendrocyte	Prefrontal cortex
932	Oligodendrocyte	Newly formed oligodendrocyte	CADM1	CADM1	0.581506	3	CADM1_CADM1	CADM1 - CADM1	CADM	Cell-Cell Contact	PMID: 24503895	Oligodendrocyte -> Newly formed oligodendrocyte (CC)	0.179125	Oligodendrocyte -> Newly formed oligodendrocyte	Prefrontal cortex
933	Newly formed oligodendrocyte	Newly formed oligodendrocyte	CADM1	CADM1	0.773386	3	CADM1_CADM1	CADM1 - CADM1	CADM	Cell-Cell Contact	PMID: 24503895	Newly formed oligodendrocyte -> Newly formed oligodendrocyte (CC)	0.274442	Newly formed oligodendrocyte -> Newly formed oligodendrocyte	Prefrontal cortex
934	Astrocyte	Newly formed oligodendrocyte	CADM1	CADM1	0.746211	3	CADM1_CADM1	CADM1 - CADM1	CADM	Cell-Cell Contact	PMID: 24503895	Astrocyte -> Newly formed oligodendrocyte (CC)	0.261819	Astrocyte -> Newly formed oligodendrocyte	Prefrontal cortex
935	GABAergic	Newly formed oligodendrocyte	CADM1	CADM1	0.501848	3	CADM1_CADM1	CADM1 - CADM1	CADM	Cell-Cell Contact	PMID: 24503895	GABAergic -> Newly formed oligodendrocyte (CC)	0.136336	GABAergic -> Newly formed oligodendrocyte	Prefrontal cortex
936	Glutamatergic	Newly formed oligodendrocyte	CADM1	CADM1	0.535108	3	CADM1_CADM1	CADM1 - CADM1	CADM	Cell-Cell Contact	PMID: 24503895	Glutamatergic -> Newly formed oligodendrocyte (CC)	0.154312	Glutamatergic -> Newly formed oligodendrocyte	Prefrontal cortex
937	Oligodendrocyte precursor	Astrocyte	CADM1	CADM1	0.604607	3	CADM1_CADM1	CADM1 - CADM1	CADM	Cell-Cell Contact	PMID: 24503895	Oligodendrocyte precursor -> Astrocyte (CC)	0.191289	Oligodendrocyte precursor -> Astrocyte	Prefrontal cortex
938	Oligodendrocyte	Astrocyte	CADM1	CADM1	0.564085	3	CADM1_CADM1	CADM1 - CADM1	CADM	Cell-Cell Contact	PMID: 24503895	Oligodendrocyte -> Astrocyte (CC)	0.16986	Oligodendrocyte -> Astrocyte	Prefrontal cortex
939	Newly formed oligodendrocyte	Astrocyte	CADM1	CADM1	0.746211	3	CADM1_CADM1	CADM1 - CADM1	CADM	Cell-Cell Contact	PMID: 24503895	Newly formed oligodendrocyte -> Astrocyte (CC)	0.261819	Newly formed oligodendrocyte -> Astrocyte	Prefrontal cortex
940	Astrocyte	Astrocyte	CADM1	CADM1	0.720466	3	CADM1_CADM1	CADM1 - CADM1	CADM	Cell-Cell Contact	PMID: 24503895	Astrocyte -> Astrocyte (CC)	0.249577	Astrocyte -> Astrocyte	Prefrontal cortex
941	GABAergic	Astrocyte	CADM1	CADM1	0.488176	3	CADM1_CADM1	CADM1 - CADM1	CADM	Cell-Cell Contact	PMID: 24503895	GABAergic -> Astrocyte (CC)	0.128936	GABAergic -> Astrocyte	Prefrontal cortex
942	Glutamatergic	Astrocyte	CADM1	CADM1	0.519898	3	CADM1_CADM1	CADM1 - CADM1	CADM	Cell-Cell Contact	PMID: 24503895	Glutamatergic -> Astrocyte (CC)	0.146101	Glutamatergic -> Astrocyte	Prefrontal cortex
943	Oligodendrocyte precursor	GABAergic	CADM1	CADM1	0.425301	3	CADM1_CADM1	CADM1 - CADM1	CADM	Cell-Cell Contact	PMID: 24503895	Oligodendrocyte precursor -> GABAergic (CC)	0.0952476	Oligodendrocyte precursor -> GABAergic	Prefrontal cortex
944	Oligodendrocyte	GABAergic	CADM1	CADM1	0.402689	3	CADM1_CADM1	CADM1 - CADM1	CADM	Cell-Cell Contact	PMID: 24503895	Oligodendrocyte -> GABAergic (CC)	0.0834667	Oligodendrocyte -> GABAergic	Prefrontal cortex
945	Newly formed oligodendrocyte	GABAergic	CADM1	CADM1	0.501848	3	CADM1_CADM1	CADM1 - CADM1	CADM	Cell-Cell Contact	PMID: 24503895	Newly formed oligodendrocyte -> GABAergic (CC)	0.136336	Newly formed oligodendrocyte -> GABAergic	Prefrontal cortex
946	Astrocyte	GABAergic	CADM1	CADM1	0.488176	3	CADM1_CADM1	CADM1 - CADM1	CADM	Cell-Cell Contact	PMID: 24503895	Astrocyte -> GABAergic (CC)	0.128936	Astrocyte -> GABAergic	Prefrontal cortex
947	Oligodendrocyte precursor	Glutamatergic	CADM1	CADM1	0.450222	3	CADM1_CADM1	CADM1 - CADM1	CADM	Cell-Cell Contact	PMID: 24503895	Oligodendrocyte precursor -> Glutamatergic (CC)	0.108487	Oligodendrocyte precursor -> Glutamatergic	Prefrontal cortex
948	Oligodendrocyte	Glutamatergic	CADM1	CADM1	0.425288	3	CADM1_CADM1	CADM1 - CADM1	CADM	Cell-Cell Contact	PMID: 24503895	Oligodendrocyte -> Glutamatergic (CC)	0.0952407	Oligodendrocyte -> Glutamatergic	Prefrontal cortex
949	Newly formed oligodendrocyte	Glutamatergic	CADM1	CADM1	0.535108	3	CADM1_CADM1	CADM1 - CADM1	CADM	Cell-Cell Contact	PMID: 24503895	Newly formed oligodendrocyte -> Glutamatergic (CC)	0.154312	Newly formed oligodendrocyte -> Glutamatergic	Prefrontal cortex
950	Astrocyte	Glutamatergic	CADM1	CADM1	0.519898	3	CADM1_CADM1	CADM1 - CADM1	CADM	Cell-Cell Contact	PMID: 24503895	Astrocyte -> Glutamatergic (CC)	0.146101	Astrocyte -> Glutamatergic	Prefrontal cortex
951	Glutamatergic	Glutamatergic	CADM1	CADM1	0.397691	3	CADM1_CADM1	CADM1 - CADM1	CADM	Cell-Cell Contact	PMID: 24503895	Glutamatergic -> Glutamatergic (CC)	0.0809023	Glutamatergic -> Glutamatergic	Prefrontal cortex
2665	Oligodendrocyte precursor	Microglia (PCDH9high)	CADM1	CADM1	0.429237	3	CADM1_CADM1	CADM1 - CADM1	CADM	Cell-Cell Contact	PMID: 24503895	Oligodendrocyte precursor -> Microglia (PCDH9high) (Hippo)	0.0973236	Oligodendrocyte precursor -> Microglia (PCDH9high)	Hippocampus
2666	Oligodendrocyte	Microglia (PCDH9high)	CADM1	CADM1	0.39366	3	CADM1_CADM1	CADM1 - CADM1	CADM	Cell-Cell Contact	PMID: 24503895	Oligodendrocyte -> Microglia (PCDH9high) (Hippo)	0.0788455	Oligodendrocyte -> Microglia (PCDH9high)	Hippocampus
2667	Newly formed oligodendrocyte	Microglia (PCDH9high)	CADM1	CADM1	0.516749	3	CADM1_CADM1	CADM1 - CADM1	CADM	Cell-Cell Contact	PMID: 24503895	Newly formed oligodendrocyte -> Microglia (PCDH9high) (Hippo)	0.144399	Newly formed oligodendrocyte -> Microglia (PCDH9high)	Hippocampus
2668	Astrocyte	Microglia (PCDH9high)	CADM1	CADM1	0.452188	3	CADM1_CADM1	CADM1 - CADM1	CADM	Cell-Cell Contact	PMID: 24503895	Astrocyte -> Microglia (PCDH9high) (Hippo)	0.10954	Astrocyte -> Microglia (PCDH9high)	Hippocampus
2669	GABAergic	Microglia (PCDH9high)	CADM1	CADM1	0.403183	3	CADM1_CADM1	CADM1 - CADM1	CADM	Cell-Cell Contact	PMID: 24503895	GABAergic -> Microglia (PCDH9high) (Hippo)	0.083721	GABAergic -> Microglia (PCDH9high)	Hippocampus
2670	Glutamatergic	Microglia (PCDH9high)	CADM1	CADM1	0.39597	3	CADM1_CADM1	CADM1 - CADM1	CADM	Cell-Cell Contact	PMID: 24503895	Glutamatergic -> Microglia (PCDH9high) (Hippo)	0.080023	Glutamatergic -> Microglia (PCDH9high)	Hippocampus
2671	Microglia (PCDH9high)	Oligodendrocyte precursor	CADM1	CADM1	0.429237	3	CADM1_CADM1	CADM1 - CADM1	CADM	Cell-Cell Contact	PMID: 24503895	Microglia (PCDH9high) -> Oligodendrocyte precursor (Hippo)	0.0973236	Microglia (PCDH9high) -> Oligodendrocyte precursor	Hippocampus
2672	Oligodendrocyte precursor	Oligodendrocyte precursor	CADM1	CADM1	0.491917	3	CADM1_CADM1	CADM1 - CADM1	CADM	Cell-Cell Contact	PMID: 24503895	Oligodendrocyte precursor -> Oligodendrocyte precursor (Hippo)	0.13096	Oligodendrocyte precursor -> Oligodendrocyte precursor	Hippocampus
2673	Oligodendrocyte	Oligodendrocyte precursor	CADM1	CADM1	0.447164	3	CADM1_CADM1	CADM1 - CADM1	CADM	Cell-Cell Contact	PMID: 24503895	Oligodendrocyte -> Oligodendrocyte precursor (Hippo)	0.106852	Oligodendrocyte -> Oligodendrocyte precursor	Hippocampus
2674	Newly formed oligodendrocyte	Oligodendrocyte precursor	CADM1	CADM1	0.603796	3	CADM1_CADM1	CADM1 - CADM1	CADM	Cell-Cell Contact	PMID: 24503895	Newly formed oligodendrocyte -> Oligodendrocyte precursor (Hippo)	0.190865	Newly formed oligodendrocyte -> Oligodendrocyte precursor	Hippocampus
2675	Astrocyte	Oligodendrocyte precursor	CADM1	CADM1	0.521028	3	CADM1_CADM1	CADM1 - CADM1	CADM	Cell-Cell Contact	PMID: 24503895	Astrocyte -> Oligodendrocyte precursor (Hippo)	0.146712	Astrocyte -> Oligodendrocyte precursor	Hippocampus
2676	GABAergic	Oligodendrocyte precursor	CADM1	CADM1	0.459096	3	CADM1_CADM1	CADM1 - CADM1	CADM	Cell-Cell Contact	PMID: 24503895	GABAergic -> Oligodendrocyte precursor (Hippo)	0.113246	GABAergic -> Oligodendrocyte precursor	Hippocampus
2677	Glutamatergic	Oligodendrocyte precursor	CADM1	CADM1	0.450056	3	CADM1_CADM1	CADM1 - CADM1	CADM	Cell-Cell Contact	PMID: 24503895	Glutamatergic -> Oligodendrocyte precursor (Hippo)	0.108398	Glutamatergic -> Oligodendrocyte precursor	Hippocampus
2678	Microglia (PCDH9high)	Oligodendrocyte	CADM1	CADM1	0.39366	3	CADM1_CADM1	CADM1 - CADM1	CADM	Cell-Cell Contact	PMID: 24503895	Microglia (PCDH9high) -> Oligodendrocyte (Hippo)	0.0788455	Microglia (PCDH9high) -> Oligodendrocyte	Hippocampus
2679	Oligodendrocyte precursor	Oligodendrocyte	CADM1	CADM1	0.447164	3	CADM1_CADM1	CADM1 - CADM1	CADM	Cell-Cell Contact	PMID: 24503895	Oligodendrocyte precursor -> Oligodendrocyte (Hippo)	0.106852	Oligodendrocyte precursor -> Oligodendrocyte	Hippocampus
2680	Oligodendrocyte	Oligodendrocyte	CADM1	CADM1	0.409022	3	CADM1_CADM1	CADM1 - CADM1	CADM	Cell-Cell Contact	PMID: 24503895	Oligodendrocyte -> Oligodendrocyte (Hippo)	0.0867384	Oligodendrocyte -> Oligodendrocyte	Hippocampus
2681	Newly formed oligodendrocyte	Oligodendrocyte	CADM1	CADM1	0.541457	3	CADM1_CADM1	CADM1 - CADM1	CADM	Cell-Cell Contact	PMID: 24503895	Newly formed oligodendrocyte -> Oligodendrocyte (Hippo)	0.15773	Newly formed oligodendrocyte -> Oligodendrocyte	Hippocampus
2682	Astrocyte	Oligodendrocyte	CADM1	CADM1	0.471834	3	CADM1_CADM1	CADM1 - CADM1	CADM	Cell-Cell Contact	PMID: 24503895	Astrocyte -> Oligodendrocyte (Hippo)	0.120105	Astrocyte -> Oligodendrocyte	Hippocampus
2683	GABAergic	Oligodendrocyte	CADM1	CADM1	0.419219	3	CADM1_CADM1	CADM1 - CADM1	CADM	Cell-Cell Contact	PMID: 24503895	GABAergic -> Oligodendrocyte (Hippo)	0.0920531	GABAergic -> Oligodendrocyte	Hippocampus
2684	Glutamatergic	Oligodendrocyte	CADM1	CADM1	0.411495	3	CADM1_CADM1	CADM1 - CADM1	CADM	Cell-Cell Contact	PMID: 24503895	Glutamatergic -> Oligodendrocyte (Hippo)	0.0880225	Glutamatergic -> Oligodendrocyte	Hippocampus
2685	Microglia (PCDH9high)	Newly formed oligodendrocyte	CADM1	CADM1	0.516749	3	CADM1_CADM1	CADM1 - CADM1	CADM	Cell-Cell Contact	PMID: 24503895	Microglia (PCDH9high) -> Newly formed oligodendrocyte (Hippo)	0.144399	Microglia (PCDH9high) -> Newly formed oligodendrocyte	Hippocampus
2686	Oligodendrocyte precursor	Newly formed oligodendrocyte	CADM1	CADM1	0.603796	3	CADM1_CADM1	CADM1 - CADM1	CADM	Cell-Cell Contact	PMID: 24503895	Oligodendrocyte precursor -> Newly formed oligodendrocyte (Hippo)	0.190865	Oligodendrocyte precursor -> Newly formed oligodendrocyte	Hippocampus
2687	Oligodendrocyte	Newly formed oligodendrocyte	CADM1	CADM1	0.541457	3	CADM1_CADM1	CADM1 - CADM1	CADM	Cell-Cell Contact	PMID: 24503895	Oligodendrocyte -> Newly formed oligodendrocyte (Hippo)	0.15773	Oligodendrocyte -> Newly formed oligodendrocyte	Hippocampus
2688	Newly formed oligodendrocyte	Newly formed oligodendrocyte	CADM1	CADM1	0.763033	3	CADM1_CADM1	CADM1 - CADM1	CADM	Cell-Cell Contact	PMID: 24503895	Newly formed oligodendrocyte -> Newly formed oligodendrocyte (Hippo)	0.269669	Newly formed oligodendrocyte -> Newly formed oligodendrocyte	Hippocampus
2689	Astrocyte	Newly formed oligodendrocyte	CADM1	CADM1	0.644801	3	CADM1_CADM1	CADM1 - CADM1	CADM	Cell-Cell Contact	PMID: 24503895	Astrocyte -> Newly formed oligodendrocyte (Hippo)	0.212064	Astrocyte -> Newly formed oligodendrocyte	Hippocampus
2690	GABAergic	Newly formed oligodendrocyte	CADM1	CADM1	0.557989	3	CADM1_CADM1	CADM1 - CADM1	CADM	Cell-Cell Contact	PMID: 24503895	GABAergic -> Newly formed oligodendrocyte (Hippo)	0.166601	GABAergic -> Newly formed oligodendrocyte	Hippocampus
2691	Glutamatergic	Newly formed oligodendrocyte	CADM1	CADM1	0.545458	3	CADM1_CADM1	CADM1 - CADM1	CADM	Cell-Cell Contact	PMID: 24503895	Glutamatergic -> Newly formed oligodendrocyte (Hippo)	0.159881	Glutamatergic -> Newly formed oligodendrocyte	Hippocampus
2692	Microglia (PCDH9high)	Astrocyte	CADM1	CADM1	0.452188	3	CADM1_CADM1	CADM1 - CADM1	CADM	Cell-Cell Contact	PMID: 24503895	Microglia (PCDH9high) -> Astrocyte (Hippo)	0.10954	Microglia (PCDH9high) -> Astrocyte	Hippocampus
2693	Oligodendrocyte precursor	Astrocyte	CADM1	CADM1	0.521028	3	CADM1_CADM1	CADM1 - CADM1	CADM	Cell-Cell Contact	PMID: 24503895	Oligodendrocyte precursor -> Astrocyte (Hippo)	0.146712	Oligodendrocyte precursor -> Astrocyte	Hippocampus
2694	Oligodendrocyte	Astrocyte	CADM1	CADM1	0.471834	3	CADM1_CADM1	CADM1 - CADM1	CADM	Cell-Cell Contact	PMID: 24503895	Oligodendrocyte -> Astrocyte (Hippo)	0.120105	Oligodendrocyte -> Astrocyte	Hippocampus
2695	Newly formed oligodendrocyte	Astrocyte	CADM1	CADM1	0.644801	3	CADM1_CADM1	CADM1 - CADM1	CADM	Cell-Cell Contact	PMID: 24503895	Newly formed oligodendrocyte -> Astrocyte (Hippo)	0.212064	Newly formed oligodendrocyte -> Astrocyte	Hippocampus
2696	Astrocyte	Astrocyte	CADM1	CADM1	0.553134	3	CADM1_CADM1	CADM1 - CADM1	CADM	Cell-Cell Contact	PMID: 24503895	Astrocyte -> Astrocyte (Hippo)	0.164001	Astrocyte -> Astrocyte	Hippocampus
2697	GABAergic	Astrocyte	CADM1	CADM1	0.484929	3	CADM1_CADM1	CADM1 - CADM1	CADM	Cell-Cell Contact	PMID: 24503895	GABAergic -> Astrocyte (Hippo)	0.127179	GABAergic -> Astrocyte	Hippocampus
2698	Glutamatergic	Astrocyte	CADM1	CADM1	0.475006	3	CADM1_CADM1	CADM1 - CADM1	CADM	Cell-Cell Contact	PMID: 24503895	Glutamatergic -> Astrocyte (Hippo)	0.121817	Glutamatergic -> Astrocyte	Hippocampus
2699	Microglia (PCDH9high)	GABAergic	CADM1	CADM1	0.403183	3	CADM1_CADM1	CADM1 - CADM1	CADM	Cell-Cell Contact	PMID: 24503895	Microglia (PCDH9high) -> GABAergic (Hippo)	0.083721	Microglia (PCDH9high) -> GABAergic	Hippocampus
2700	Oligodendrocyte precursor	GABAergic	CADM1	CADM1	0.459096	3	CADM1_CADM1	CADM1 - CADM1	CADM	Cell-Cell Contact	PMID: 24503895	Oligodendrocyte precursor -> GABAergic (Hippo)	0.113246	Oligodendrocyte precursor -> GABAergic	Hippocampus
2701	Oligodendrocyte	GABAergic	CADM1	CADM1	0.419219	3	CADM1_CADM1	CADM1 - CADM1	CADM	Cell-Cell Contact	PMID: 24503895	Oligodendrocyte -> GABAergic (Hippo)	0.0920531	Oligodendrocyte -> GABAergic	Hippocampus
2702	Newly formed oligodendrocyte	GABAergic	CADM1	CADM1	0.557989	3	CADM1_CADM1	CADM1 - CADM1	CADM	Cell-Cell Contact	PMID: 24503895	Newly formed oligodendrocyte -> GABAergic (Hippo)	0.166601	Newly formed oligodendrocyte -> GABAergic	Hippocampus
2703	Astrocyte	GABAergic	CADM1	CADM1	0.484929	3	CADM1_CADM1	CADM1 - CADM1	CADM	Cell-Cell Contact	PMID: 24503895	Astrocyte -> GABAergic (Hippo)	0.127179	Astrocyte -> GABAergic	Hippocampus
2704	GABAergic	GABAergic	CADM1	CADM1	0.429872	3	CADM1_CADM1	CADM1 - CADM1	CADM	Cell-Cell Contact	PMID: 24503895	GABAergic -> GABAergic (Hippo)	0.0976587	GABAergic -> GABAergic	Hippocampus
2705	Glutamatergic	GABAergic	CADM1	CADM1	0.421802	3	CADM1_CADM1	CADM1 - CADM1	CADM	Cell-Cell Contact	PMID: 24503895	Glutamatergic -> GABAergic (Hippo)	0.0934079	Glutamatergic -> GABAergic	Hippocampus
2706	Microglia (PCDH9high)	Glutamatergic	CADM1	CADM1	0.39597	3	CADM1_CADM1	CADM1 - CADM1	CADM	Cell-Cell Contact	PMID: 24503895	Microglia (PCDH9high) -> Glutamatergic (Hippo)	0.080023	Microglia (PCDH9high) -> Glutamatergic	Hippocampus
2707	Oligodendrocyte precursor	Glutamatergic	CADM1	CADM1	0.450056	3	CADM1_CADM1	CADM1 - CADM1	CADM	Cell-Cell Contact	PMID: 24503895	Oligodendrocyte precursor -> Glutamatergic (Hippo)	0.108398	Oligodendrocyte precursor -> Glutamatergic	Hippocampus
2708	Oligodendrocyte	Glutamatergic	CADM1	CADM1	0.411495	3	CADM1_CADM1	CADM1 - CADM1	CADM	Cell-Cell Contact	PMID: 24503895	Oligodendrocyte -> Glutamatergic (Hippo)	0.0880225	Oligodendrocyte -> Glutamatergic	Hippocampus
2709	Newly formed oligodendrocyte	Glutamatergic	CADM1	CADM1	0.545458	3	CADM1_CADM1	CADM1 - CADM1	CADM	Cell-Cell Contact	PMID: 24503895	Newly formed oligodendrocyte -> Glutamatergic (Hippo)	0.159881	Newly formed oligodendrocyte -> Glutamatergic	Hippocampus
2710	Astrocyte	Glutamatergic	CADM1	CADM1	0.475006	3	CADM1_CADM1	CADM1 - CADM1	CADM	Cell-Cell Contact	PMID: 24503895	Astrocyte -> Glutamatergic (Hippo)	0.121817	Astrocyte -> Glutamatergic	Hippocampus
2711	GABAergic	Glutamatergic	CADM1	CADM1	0.421802	3	CADM1_CADM1	CADM1 - CADM1	CADM	Cell-Cell Contact	PMID: 24503895	GABAergic -> Glutamatergic (Hippo)	0.0934079	GABAergic -> Glutamatergic	Hippocampus
2712	Glutamatergic	Glutamatergic	CADM1	CADM1	0.413995	3	CADM1_CADM1	CADM1 - CADM1	CADM	Cell-Cell Contact	PMID: 24503895	Glutamatergic -> Glutamatergic (Hippo)	0.0893238	Glutamatergic -> Glutamatergic	Hippocampus
952	GABAergic	GABAergic	CADM3	CADM3	0.157965	3	CADM3_CADM3	CADM3 - CADM3	CADM	Cell-Cell Contact	KEGG: hsa04514	GABAergic -> GABAergic (CC)	0.0017811	GABAergic -> GABAergic	Prefrontal cortex
953	Glutamatergic	GABAergic	CADM3	CADM3	0.179767	3	CADM3_CADM3	CADM3 - CADM3	CADM	Cell-Cell Contact	KEGG: hsa04514	Glutamatergic -> GABAergic (CC)	0.00383813	Glutamatergic -> GABAergic	Prefrontal cortex
954	Glutamatergic(Pyr)	GABAergic	CADM3	CADM3	0.175606	3	CADM3_CADM3	CADM3 - CADM3	CADM	Cell-Cell Contact	KEGG: hsa04514	Glutamatergic(Pyr) -> GABAergic (CC)	0.00336421	Glutamatergic(Pyr) -> GABAergic	Prefrontal cortex
955	GABAergic	Glutamatergic	CADM3	CADM3	0.179767	3	CADM3_CADM3	CADM3 - CADM3	CADM	Cell-Cell Contact	KEGG: hsa04514	GABAergic -> Glutamatergic (CC)	0.00383813	GABAergic -> Glutamatergic	Prefrontal cortex
956	Glutamatergic	Glutamatergic	CADM3	CADM3	0.208447	3	CADM3_CADM3	CADM3 - CADM3	CADM	Cell-Cell Contact	KEGG: hsa04514	Glutamatergic -> Glutamatergic (CC)	0.00825125	Glutamatergic -> Glutamatergic	Prefrontal cortex
957	Glutamatergic(Pyr)	Glutamatergic	CADM3	CADM3	0.202896	3	CADM3_CADM3	CADM3 - CADM3	CADM	Cell-Cell Contact	KEGG: hsa04514	Glutamatergic(Pyr) -> Glutamatergic (CC)	0.00723636	Glutamatergic(Pyr) -> Glutamatergic	Prefrontal cortex
958	GABAergic	Glutamatergic(Pyr)	CADM3	CADM3	0.175606	3	CADM3_CADM3	CADM3 - CADM3	CADM	Cell-Cell Contact	KEGG: hsa04514	GABAergic -> Glutamatergic(Pyr) (CC)	0.00336421	GABAergic -> Glutamatergic(Pyr)	Prefrontal cortex
959	Glutamatergic	Glutamatergic(Pyr)	CADM3	CADM3	0.202896	3	CADM3_CADM3	CADM3 - CADM3	CADM	Cell-Cell Contact	KEGG: hsa04514	Glutamatergic -> Glutamatergic(Pyr) (CC)	0.00723636	Glutamatergic -> Glutamatergic(Pyr)	Prefrontal cortex
960	Glutamatergic(Pyr)	Glutamatergic(Pyr)	CADM3	CADM3	0.197628	3	CADM3_CADM3	CADM3 - CADM3	CADM	Cell-Cell Contact	KEGG: hsa04514	Glutamatergic(Pyr) -> Glutamatergic(Pyr) (CC)	0.0063455	Glutamatergic(Pyr) -> Glutamatergic(Pyr)	Prefrontal cortex
2713	GABAergic	GABAergic	CADM3	CADM3	0.14843	3	CADM3_CADM3	CADM3 - CADM3	CADM	Cell-Cell Contact	KEGG: hsa04514	GABAergic -> GABAergic (Hippo)	0.00118598	GABAergic -> GABAergic	Hippocampus
2714	Glutamatergic	GABAergic	CADM3	CADM3	0.146358	3	CADM3_CADM3	CADM3 - CADM3	CADM	Cell-Cell Contact	KEGG: hsa04514	Glutamatergic -> GABAergic (Hippo)	0.00107809	Glutamatergic -> GABAergic	Hippocampus
2715	GABAergic	Glutamatergic	CADM3	CADM3	0.146358	3	CADM3_CADM3	CADM3 - CADM3	CADM	Cell-Cell Contact	KEGG: hsa04514	GABAergic -> Glutamatergic (Hippo)	0.00107809	GABAergic -> Glutamatergic	Hippocampus
2716	Glutamatergic	Glutamatergic	CADM3	CADM3	0.144343	3	CADM3_CADM3	CADM3 - CADM3	CADM	Cell-Cell Contact	KEGG: hsa04514	Glutamatergic -> Glutamatergic (Hippo)	0.000980006	Glutamatergic -> Glutamatergic	Hippocampus
50	GABAergic	Newly formed oligodendrocyte	NRG1	ERBB3	0.169185	3	NRG1_ERBB3	NRG1 - ERBB3	NRG	Secreted Signaling	KEGG: hsa04012	GABAergic -> Newly formed oligodendrocyte (CC)	0.00271036	GABAergic -> Newly formed oligodendrocyte	Prefrontal cortex
51	Glutamatergic	Newly formed oligodendrocyte	NRG1	ERBB3	0.228535	3	NRG1_ERBB3	NRG1 - ERBB3	NRG	Secreted Signaling	KEGG: hsa04012	Glutamatergic -> Newly formed oligodendrocyte (CC)	0.0125795	Glutamatergic -> Newly formed oligodendrocyte	Prefrontal cortex
1647	GABAergic	Newly formed oligodendrocyte	NRG1	ERBB3	0.189321	3	NRG1_ERBB3	NRG1 - ERBB3	NRG	Secreted Signaling	KEGG: hsa04012	GABAergic -> Newly formed oligodendrocyte (Hippo)	0.00508202	GABAergic -> Newly formed oligodendrocyte	Hippocampus
1648	Glutamatergic	Newly formed oligodendrocyte	NRG1	ERBB3	0.231472	3	NRG1_ERBB3	NRG1 - ERBB3	NRG	Secreted Signaling	KEGG: hsa04012	Glutamatergic -> Newly formed oligodendrocyte (Hippo)	0.0132975	Glutamatergic -> Newly formed oligodendrocyte	Hippocampus
52	Glutamatergic	Microglia (PCDH9high)	NRG1	ERBB4	0.369859	3	NRG1_ERBB4	NRG1 - ERBB4	NRG	Secreted Signaling	KEGG: hsa04012	Glutamatergic -> Microglia (PCDH9high) (CC)	0.0669553	Glutamatergic -> Microglia (PCDH9high)	Prefrontal cortex
53	GABAergic	Oligodendrocyte precursor	NRG1	ERBB4	0.308891	3	NRG1_ERBB4	NRG1 - ERBB4	NRG	Secreted Signaling	KEGG: hsa04012	GABAergic -> Oligodendrocyte precursor (CC)	0.0392661	GABAergic -> Oligodendrocyte precursor	Prefrontal cortex
54	Glutamatergic	Oligodendrocyte precursor	NRG1	ERBB4	0.547138	3	NRG1_ERBB4	NRG1 - ERBB4	NRG	Secreted Signaling	KEGG: hsa04012	Glutamatergic -> Oligodendrocyte precursor (CC)	0.160784	Glutamatergic -> Oligodendrocyte precursor	Prefrontal cortex
55	GABAergic	Oligodendrocyte	NRG1	ERBB4	0.276788	3	NRG1_ERBB4	NRG1 - ERBB4	NRG	Secreted Signaling	KEGG: hsa04012	GABAergic -> Oligodendrocyte (CC)	0.0269741	GABAergic -> Oligodendrocyte	Prefrontal cortex
56	Glutamatergic	Oligodendrocyte	NRG1	ERBB4	0.462369	3	NRG1_ERBB4	NRG1 - ERBB4	NRG	Secreted Signaling	KEGG: hsa04012	Glutamatergic -> Oligodendrocyte (CC)	0.115005	Glutamatergic -> Oligodendrocyte	Prefrontal cortex
57	GABAergic	Newly formed oligodendrocyte	NRG1	ERBB4	0.316227	3	NRG1_ERBB4	NRG1 - ERBB4	NRG	Secreted Signaling	KEGG: hsa04012	GABAergic -> Newly formed oligodendrocyte (CC)	0.0423291	GABAergic -> Newly formed oligodendrocyte	Prefrontal cortex
58	Glutamatergic	Newly formed oligodendrocyte	NRG1	ERBB4	0.567409	3	NRG1_ERBB4	NRG1 - ERBB4	NRG	Secreted Signaling	KEGG: hsa04012	Glutamatergic -> Newly formed oligodendrocyte (CC)	0.171633	Glutamatergic -> Newly formed oligodendrocyte	Prefrontal cortex
59	GABAergic	Astrocyte	NRG1	ERBB4	0.309419	3	NRG1_ERBB4	NRG1 - ERBB4	NRG	Secreted Signaling	KEGG: hsa04012	GABAergic -> Astrocyte (CC)	0.039484	GABAergic -> Astrocyte	Prefrontal cortex
60	Glutamatergic	Astrocyte	NRG1	ERBB4	0.548589	3	NRG1_ERBB4	NRG1 - ERBB4	NRG	Secreted Signaling	KEGG: hsa04012	Glutamatergic -> Astrocyte (CC)	0.161563	Glutamatergic -> Astrocyte	Prefrontal cortex
61	GABAergic	GABAergic	NRG1	ERBB4	0.333191	3	NRG1_ERBB4	NRG1 - ERBB4	NRG	Secreted Signaling	KEGG: hsa04012	GABAergic -> GABAergic (CC)	0.0497232	GABAergic -> GABAergic	Prefrontal cortex
62	Glutamatergic	GABAergic	NRG1	ERBB4	0.615494	3	NRG1_ERBB4	NRG1 - ERBB4	NRG	Secreted Signaling	KEGG: hsa04012	Glutamatergic -> GABAergic (CC)	0.196969	Glutamatergic -> GABAergic	Prefrontal cortex
1649	GABAergic	Microglia (PCDH9high)	NRG1	ERBB4	0.309705	3	NRG1_ERBB4	NRG1 - ERBB4	NRG	Secreted Signaling	KEGG: hsa04012	GABAergic -> Microglia (PCDH9high) (Hippo)	0.0396018	GABAergic -> Microglia (PCDH9high)	Hippocampus
1650	Glutamatergic	Microglia (PCDH9high)	NRG1	ERBB4	0.430739	3	NRG1_ERBB4	NRG1 - ERBB4	NRG	Secreted Signaling	KEGG: hsa04012	Glutamatergic -> Microglia (PCDH9high) (Hippo)	0.0981176	Glutamatergic -> Microglia (PCDH9high)	Hippocampus
1651	GABAergic	Oligodendrocyte precursor	NRG1	ERBB4	0.336292	3	NRG1_ERBB4	NRG1 - ERBB4	NRG	Secreted Signaling	KEGG: hsa04012	GABAergic -> Oligodendrocyte precursor (Hippo)	0.0511184	GABAergic -> Oligodendrocyte precursor	Hippocampus
1652	Glutamatergic	Oligodendrocyte precursor	NRG1	ERBB4	0.479874	3	NRG1_ERBB4	NRG1 - ERBB4	NRG	Secreted Signaling	KEGG: hsa04012	Glutamatergic -> Oligodendrocyte precursor (Hippo)	0.124446	Glutamatergic -> Oligodendrocyte precursor	Hippocampus
1653	GABAergic	Oligodendrocyte	NRG1	ERBB4	0.321038	3	NRG1_ERBB4	NRG1 - ERBB4	NRG	Secreted Signaling	KEGG: hsa04012	GABAergic -> Oligodendrocyte (Hippo)	0.0443833	GABAergic -> Oligodendrocyte	Hippocampus
1654	Glutamatergic	Oligodendrocyte	NRG1	ERBB4	0.451481	3	NRG1_ERBB4	NRG1 - ERBB4	NRG	Secreted Signaling	KEGG: hsa04012	Glutamatergic -> Oligodendrocyte (Hippo)	0.109161	Glutamatergic -> Oligodendrocyte	Hippocampus
1655	GABAergic	Newly formed oligodendrocyte	NRG1	ERBB4	0.344451	3	NRG1_ERBB4	NRG1 - ERBB4	NRG	Secreted Signaling	KEGG: hsa04012	GABAergic -> Newly formed oligodendrocyte (Hippo)	0.0548488	GABAergic -> Newly formed oligodendrocyte	Hippocampus
1656	Glutamatergic	Newly formed oligodendrocyte	NRG1	ERBB4	0.495277	3	NRG1_ERBB4	NRG1 - ERBB4	NRG	Secreted Signaling	KEGG: hsa04012	Glutamatergic -> Newly formed oligodendrocyte (Hippo)	0.132779	Glutamatergic -> Newly formed oligodendrocyte	Hippocampus
1657	GABAergic	Astrocyte	NRG1	ERBB4	0.342068	3	NRG1_ERBB4	NRG1 - ERBB4	NRG	Secreted Signaling	KEGG: hsa04012	GABAergic -> Astrocyte (Hippo)	0.0537508	GABAergic -> Astrocyte	Hippocampus
1658	Glutamatergic	Astrocyte	NRG1	ERBB4	0.490764	3	NRG1_ERBB4	NRG1 - ERBB4	NRG	Secreted Signaling	KEGG: hsa04012	Glutamatergic -> Astrocyte (Hippo)	0.130336	Glutamatergic -> Astrocyte	Hippocampus
1659	GABAergic	Microglia	NRG1	ERBB4	0.2088	3	NRG1_ERBB4	NRG1 - ERBB4	NRG	Secreted Signaling	KEGG: hsa04012	GABAergic -> Microglia (Hippo)	0.00831851	GABAergic -> Microglia	Hippocampus
1660	Glutamatergic	Microglia	NRG1	ERBB4	0.260916	3	NRG1_ERBB4	NRG1 - ERBB4	NRG	Secreted Signaling	KEGG: hsa04012	Glutamatergic -> Microglia (Hippo)	0.0216521	Glutamatergic -> Microglia	Hippocampus
1661	GABAergic	Vascular leptomeningeal cell	NRG1	ERBB4	0.209496	3	NRG1_ERBB4	NRG1 - ERBB4	NRG	Secreted Signaling	KEGG: hsa04012	GABAergic -> Vascular leptomeningeal cell (Hippo)	0.00845186	GABAergic -> Vascular leptomeningeal cell	Hippocampus
1662	Glutamatergic	Vascular leptomeningeal cell	NRG1	ERBB4	0.261988	3	NRG1_ERBB4	NRG1 - ERBB4	NRG	Secreted Signaling	KEGG: hsa04012	Glutamatergic -> Vascular leptomeningeal cell (Hippo)	0.0219944	Glutamatergic -> Vascular leptomeningeal cell	Hippocampus
1663	GABAergic	GABAergic	NRG1	ERBB4	0.365761	3	NRG1_ERBB4	NRG1 - ERBB4	NRG	Secreted Signaling	KEGG: hsa04012	GABAergic -> GABAergic (Hippo)	0.0649573	GABAergic -> GABAergic	Hippocampus
1664	Glutamatergic	GABAergic	NRG1	ERBB4	0.536192	3	NRG1_ERBB4	NRG1 - ERBB4	NRG	Secreted Signaling	KEGG: hsa04012	Glutamatergic -> GABAergic (Hippo)	0.154896	Glutamatergic -> GABAergic	Hippocampus
1665	GABAergic	Glutamatergic	NRG1	ERBB4	0.168306	3	NRG1_ERBB4	NRG1 - ERBB4	NRG	Secreted Signaling	KEGG: hsa04012	GABAergic -> Glutamatergic (Hippo)	0.00262791	GABAergic -> Glutamatergic	Hippocampus
1666	Glutamatergic	Glutamatergic	NRG1	ERBB4	0.200976	3	NRG1_ERBB4	NRG1 - ERBB4	NRG	Secreted Signaling	KEGG: hsa04012	Glutamatergic -> Glutamatergic (Hippo)	0.00690363	Glutamatergic -> Glutamatergic	Hippocampus
1667	GABAergic	Glutamatergic(Pyr)	NRG1	ERBB4	0.223272	3	NRG1_ERBB4	NRG1 - ERBB4	NRG	Secreted Signaling	KEGG: hsa04012	GABAergic -> Glutamatergic(Pyr) (Hippo)	0.0113464	GABAergic -> Glutamatergic(Pyr)	Hippocampus
1668	Glutamatergic	Glutamatergic(Pyr)	NRG1	ERBB4	0.283518	3	NRG1_ERBB4	NRG1 - ERBB4	NRG	Secreted Signaling	KEGG: hsa04012	Glutamatergic -> Glutamatergic(Pyr) (Hippo)	0.0293896	Glutamatergic -> Glutamatergic(Pyr)	Hippocampus
63	Oligodendrocyte precursor	Newly formed oligodendrocyte	NRG2	ERBB3	0.164815	3	NRG2_ERBB3	NRG2 - ERBB3	NRG	Secreted Signaling	KEGG: hsa04012	Oligodendrocyte precursor -> Newly formed oligodendrocyte (CC)	0.00231714	Oligodendrocyte precursor -> Newly formed oligodendrocyte	Prefrontal cortex
64	Newly formed oligodendrocyte	Newly formed oligodendrocyte	NRG2	ERBB3	0.160144	3	NRG2_ERBB3	NRG2 - ERBB3	NRG	Secreted Signaling	KEGG: hsa04012	Newly formed oligodendrocyte -> Newly formed oligodendrocyte (CC)	0.00194136	Newly formed oligodendrocyte -> Newly formed oligodendrocyte	Prefrontal cortex
65	GABAergic	Newly formed oligodendrocyte	NRG2	ERBB3	0.162623	3	NRG2_ERBB3	NRG2 - ERBB3	NRG	Secreted Signaling	KEGG: hsa04012	GABAergic -> Newly formed oligodendrocyte (CC)	0.00213522	GABAergic -> Newly formed oligodendrocyte	Prefrontal cortex
66	Glutamatergic	Newly formed oligodendrocyte	NRG2	ERBB3	0.153692	3	NRG2_ERBB3	NRG2 - ERBB3	NRG	Secreted Signaling	KEGG: hsa04012	Glutamatergic -> Newly formed oligodendrocyte (CC)	0.00149365	Glutamatergic -> Newly formed oligodendrocyte	Prefrontal cortex
1669	Oligodendrocyte precursor	Newly formed oligodendrocyte	NRG2	ERBB3	0.180618	3	NRG2_ERBB3	NRG2 - ERBB3	NRG	Secreted Signaling	KEGG: hsa04012	Oligodendrocyte precursor -> Newly formed oligodendrocyte (Hippo)	0.00394014	Oligodendrocyte precursor -> Newly formed oligodendrocyte	Hippocampus
1670	Newly formed oligodendrocyte	Newly formed oligodendrocyte	NRG2	ERBB3	0.172794	3	NRG2_ERBB3	NRG2 - ERBB3	NRG	Secreted Signaling	KEGG: hsa04012	Newly formed oligodendrocyte -> Newly formed oligodendrocyte (Hippo)	0.00306647	Newly formed oligodendrocyte -> Newly formed oligodendrocyte	Hippocampus
1671	GABAergic	Newly formed oligodendrocyte	NRG2	ERBB3	0.204058	3	NRG2_ERBB3	NRG2 - ERBB3	NRG	Secreted Signaling	KEGG: hsa04012	GABAergic -> Newly formed oligodendrocyte (Hippo)	0.00744227	GABAergic -> Newly formed oligodendrocyte	Hippocampus
1672	Glutamatergic	Newly formed oligodendrocyte	NRG2	ERBB3	0.199903	3	NRG2_ERBB3	NRG2 - ERBB3	NRG	Secreted Signaling	KEGG: hsa04012	Glutamatergic -> Newly formed oligodendrocyte (Hippo)	0.00672166	Glutamatergic -> Newly formed oligodendrocyte	Hippocampus
67	Oligodendrocyte precursor	Microglia (PCDH9high)	NRG2	ERBB4	0.229911	3	NRG2_ERBB4	NRG2 - ERBB4	NRG	Secreted Signaling	KEGG: hsa04012	Oligodendrocyte precursor -> Microglia (PCDH9high) (CC)	0.0129133	Oligodendrocyte precursor -> Microglia (PCDH9high)	Prefrontal cortex
68	GABAergic	Microglia (PCDH9high)	NRG2	ERBB4	0.225712	3	NRG2_ERBB4	NRG2 - ERBB4	NRG	Secreted Signaling	KEGG: hsa04012	GABAergic -> Microglia (PCDH9high) (CC)	0.0119094	GABAergic -> Microglia (PCDH9high)	Prefrontal cortex
69	Glutamatergic	Microglia (PCDH9high)	NRG2	ERBB4	0.208994	3	NRG2_ERBB4	NRG2 - ERBB4	NRG	Secreted Signaling	KEGG: hsa04012	Glutamatergic -> Microglia (PCDH9high) (CC)	0.00835557	Glutamatergic -> Microglia (PCDH9high)	Prefrontal cortex
70	Oligodendrocyte precursor	Oligodendrocyte precursor	NRG2	ERBB4	0.295089	3	NRG2_ERBB4	NRG2 - ERBB4	NRG	Secreted Signaling	KEGG: hsa04012	Oligodendrocyte precursor -> Oligodendrocyte precursor (CC)	0.0337488	Oligodendrocyte precursor -> Oligodendrocyte precursor	Prefrontal cortex
71	Newly formed oligodendrocyte	Oligodendrocyte precursor	NRG2	ERBB4	0.280849	3	NRG2_ERBB4	NRG2 - ERBB4	NRG	Secreted Signaling	KEGG: hsa04012	Newly formed oligodendrocyte -> Oligodendrocyte precursor (CC)	0.0284209	Newly formed oligodendrocyte -> Oligodendrocyte precursor	Prefrontal cortex
72	GABAergic	Oligodendrocyte precursor	NRG2	ERBB4	0.288343	3	NRG2_ERBB4	NRG2 - ERBB4	NRG	Secreted Signaling	KEGG: hsa04012	GABAergic -> Oligodendrocyte precursor (CC)	0.0311763	GABAergic -> Oligodendrocyte precursor	Prefrontal cortex
73	Glutamatergic	Oligodendrocyte precursor	NRG2	ERBB4	0.262009	3	NRG2_ERBB4	NRG2 - ERBB4	NRG	Secreted Signaling	KEGG: hsa04012	Glutamatergic -> Oligodendrocyte precursor (CC)	0.0220012	Glutamatergic -> Oligodendrocyte precursor	Prefrontal cortex
74	Oligodendrocyte precursor	Oligodendrocyte	NRG2	ERBB4	0.265527	3	NRG2_ERBB4	NRG2 - ERBB4	NRG	Secreted Signaling	KEGG: hsa04012	Oligodendrocyte precursor -> Oligodendrocyte (CC)	0.0231423	Oligodendrocyte precursor -> Oligodendrocyte	Prefrontal cortex
75	Newly formed oligodendrocyte	Oligodendrocyte	NRG2	ERBB4	0.25383	3	NRG2_ERBB4	NRG2 - ERBB4	NRG	Secreted Signaling	KEGG: hsa04012	Newly formed oligodendrocyte -> Oligodendrocyte (CC)	0.0194551	Newly formed oligodendrocyte -> Oligodendrocyte	Prefrontal cortex
76	GABAergic	Oligodendrocyte	NRG2	ERBB4	0.259996	3	NRG2_ERBB4	NRG2 - ERBB4	NRG	Secreted Signaling	KEGG: hsa04012	GABAergic -> Oligodendrocyte (CC)	0.0213604	GABAergic -> Oligodendrocyte	Prefrontal cortex
77	Glutamatergic	Oligodendrocyte	NRG2	ERBB4	0.238223	3	NRG2_ERBB4	NRG2 - ERBB4	NRG	Secreted Signaling	KEGG: hsa04012	Glutamatergic -> Oligodendrocyte (CC)	0.0150293	Glutamatergic -> Oligodendrocyte	Prefrontal cortex
78	Oligodendrocyte precursor	Newly formed oligodendrocyte	NRG2	ERBB4	0.301818	3	NRG2_ERBB4	NRG2 - ERBB4	NRG	Secreted Signaling	KEGG: hsa04012	Oligodendrocyte precursor -> Newly formed oligodendrocyte (CC)	0.0363977	Oligodendrocyte precursor -> Newly formed oligodendrocyte	Prefrontal cortex
79	Newly formed oligodendrocyte	Newly formed oligodendrocyte	NRG2	ERBB4	0.286974	3	NRG2_ERBB4	NRG2 - ERBB4	NRG	Secreted Signaling	KEGG: hsa04012	Newly formed oligodendrocyte -> Newly formed oligodendrocyte (CC)	0.0306649	Newly formed oligodendrocyte -> Newly formed oligodendrocyte	Prefrontal cortex
80	GABAergic	Newly formed oligodendrocyte	NRG2	ERBB4	0.294783	3	NRG2_ERBB4	NRG2 - ERBB4	NRG	Secreted Signaling	KEGG: hsa04012	GABAergic -> Newly formed oligodendrocyte (CC)	0.0336303	GABAergic -> Newly formed oligodendrocyte	Prefrontal cortex
81	Glutamatergic	Newly formed oligodendrocyte	NRG2	ERBB4	0.267369	3	NRG2_ERBB4	NRG2 - ERBB4	NRG	Secreted Signaling	KEGG: hsa04012	Glutamatergic -> Newly formed oligodendrocyte (CC)	0.0237507	Glutamatergic -> Newly formed oligodendrocyte	Prefrontal cortex
82	Oligodendrocyte precursor	Astrocyte	NRG2	ERBB4	0.295574	3	NRG2_ERBB4	NRG2 - ERBB4	NRG	Secreted Signaling	KEGG: hsa04012	Oligodendrocyte precursor -> Astrocyte (CC)	0.0339372	Oligodendrocyte precursor -> Astrocyte	Prefrontal cortex
83	Newly formed oligodendrocyte	Astrocyte	NRG2	ERBB4	0.281291	3	NRG2_ERBB4	NRG2 - ERBB4	NRG	Secreted Signaling	KEGG: hsa04012	Newly formed oligodendrocyte -> Astrocyte (CC)	0.0285804	Newly formed oligodendrocyte -> Astrocyte	Prefrontal cortex
84	GABAergic	Astrocyte	NRG2	ERBB4	0.288807	3	NRG2_ERBB4	NRG2 - ERBB4	NRG	Secreted Signaling	KEGG: hsa04012	GABAergic -> Astrocyte (CC)	0.0313508	GABAergic -> Astrocyte	Prefrontal cortex
85	Glutamatergic	Astrocyte	NRG2	ERBB4	0.262397	3	NRG2_ERBB4	NRG2 - ERBB4	NRG	Secreted Signaling	KEGG: hsa04012	Glutamatergic -> Astrocyte (CC)	0.0221255	Glutamatergic -> Astrocyte	Prefrontal cortex
86	Oligodendrocyte precursor	GABAergic	NRG2	ERBB4	0.317343	3	NRG2_ERBB4	NRG2 - ERBB4	NRG	Secreted Signaling	KEGG: hsa04012	Oligodendrocyte precursor -> GABAergic (CC)	0.0428021	Oligodendrocyte precursor -> GABAergic	Prefrontal cortex
87	Newly formed oligodendrocyte	GABAergic	NRG2	ERBB4	0.301068	3	NRG2_ERBB4	NRG2 - ERBB4	NRG	Secreted Signaling	KEGG: hsa04012	Newly formed oligodendrocyte -> GABAergic (CC)	0.0360983	Newly formed oligodendrocyte -> GABAergic	Prefrontal cortex
88	GABAergic	GABAergic	NRG2	ERBB4	0.309622	3	NRG2_ERBB4	NRG2 - ERBB4	NRG	Secreted Signaling	KEGG: hsa04012	GABAergic -> GABAergic (CC)	0.0395677	GABAergic -> GABAergic	Prefrontal cortex
89	Glutamatergic	GABAergic	NRG2	ERBB4	0.279662	3	NRG2_ERBB4	NRG2 - ERBB4	NRG	Secreted Signaling	KEGG: hsa04012	Glutamatergic -> GABAergic (CC)	0.0279944	Glutamatergic -> GABAergic	Prefrontal cortex
90	Oligodendrocyte precursor	Glutamatergic	NRG2	ERBB4	0.147679	3	NRG2_ERBB4	NRG2 - ERBB4	NRG	Secreted Signaling	KEGG: hsa04012	Oligodendrocyte precursor -> Glutamatergic (CC)	0.00114604	Oligodendrocyte precursor -> Glutamatergic	Prefrontal cortex
91	GABAergic	Glutamatergic	NRG2	ERBB4	0.145915	3	NRG2_ERBB4	NRG2 - ERBB4	NRG	Secreted Signaling	KEGG: hsa04012	GABAergic -> Glutamatergic (CC)	0.00105596	GABAergic -> Glutamatergic	Prefrontal cortex
92	Glutamatergic	Glutamatergic	NRG2	ERBB4	0.138678	3	NRG2_ERBB4	NRG2 - ERBB4	NRG	Secreted Signaling	KEGG: hsa04012	Glutamatergic -> Glutamatergic (CC)	0.00073844	Glutamatergic -> Glutamatergic	Prefrontal cortex
1673	Oligodendrocyte precursor	Microglia (PCDH9high)	NRG2	ERBB4	0.287724	3	NRG2_ERBB4	NRG2 - ERBB4	NRG	Secreted Signaling	KEGG: hsa04012	Oligodendrocyte precursor -> Microglia (PCDH9high) (Hippo)	0.0309449	Oligodendrocyte precursor -> Microglia (PCDH9high)	Hippocampus
1674	Newly formed oligodendrocyte	Microglia (PCDH9high)	NRG2	ERBB4	0.268802	3	NRG2_ERBB4	NRG2 - ERBB4	NRG	Secreted Signaling	KEGG: hsa04012	Newly formed oligodendrocyte -> Microglia (PCDH9high) (Hippo)	0.024229	Newly formed oligodendrocyte -> Microglia (PCDH9high)	Hippocampus
1675	GABAergic	Microglia (PCDH9high)	NRG2	ERBB4	0.349235	3	NRG2_ERBB4	NRG2 - ERBB4	NRG	Secreted Signaling	KEGG: hsa04012	GABAergic -> Microglia (PCDH9high) (Hippo)	0.0570744	GABAergic -> Microglia (PCDH9high)	Hippocampus
1676	Glutamatergic	Microglia (PCDH9high)	NRG2	ERBB4	0.337794	3	NRG2_ERBB4	NRG2 - ERBB4	NRG	Secreted Signaling	KEGG: hsa04012	Glutamatergic -> Microglia (PCDH9high) (Hippo)	0.0517989	Glutamatergic -> Microglia (PCDH9high)	Hippocampus
1677	Oligodendrocyte precursor	Oligodendrocyte precursor	NRG2	ERBB4	0.310786	3	NRG2_ERBB4	NRG2 - ERBB4	NRG	Secreted Signaling	KEGG: hsa04012	Oligodendrocyte precursor -> Oligodendrocyte precursor (Hippo)	0.040049	Oligodendrocyte precursor -> Oligodendrocyte precursor	Hippocampus
1678	Newly formed oligodendrocyte	Oligodendrocyte precursor	NRG2	ERBB4	0.288995	3	NRG2_ERBB4	NRG2 - ERBB4	NRG	Secreted Signaling	KEGG: hsa04012	Newly formed oligodendrocyte -> Oligodendrocyte precursor (Hippo)	0.0314213	Newly formed oligodendrocyte -> Oligodendrocyte precursor	Hippocampus
1679	GABAergic	Oligodendrocyte precursor	NRG2	ERBB4	0.382642	3	NRG2_ERBB4	NRG2 - ERBB4	NRG	Secreted Signaling	KEGG: hsa04012	GABAergic -> Oligodendrocyte precursor (Hippo)	0.0732845	GABAergic -> Oligodendrocyte precursor	Hippocampus
1680	Glutamatergic	Oligodendrocyte precursor	NRG2	ERBB4	0.369167	3	NRG2_ERBB4	NRG2 - ERBB4	NRG	Secreted Signaling	KEGG: hsa04012	Glutamatergic -> Oligodendrocyte precursor (Hippo)	0.0666165	Glutamatergic -> Oligodendrocyte precursor	Hippocampus
1681	Oligodendrocyte precursor	Oligodendrocyte	NRG2	ERBB4	0.297577	3	NRG2_ERBB4	NRG2 - ERBB4	NRG	Secreted Signaling	KEGG: hsa04012	Oligodendrocyte precursor -> Oligodendrocyte (Hippo)	0.0347189	Oligodendrocyte precursor -> Oligodendrocyte	Hippocampus
1682	Newly formed oligodendrocyte	Oligodendrocyte	NRG2	ERBB4	0.277448	3	NRG2_ERBB4	NRG2 - ERBB4	NRG	Secreted Signaling	KEGG: hsa04012	Newly formed oligodendrocyte -> Oligodendrocyte (Hippo)	0.0272069	Newly formed oligodendrocyte -> Oligodendrocyte	Hippocampus
1683	GABAergic	Oligodendrocyte	NRG2	ERBB4	0.363424	3	NRG2_ERBB4	NRG2 - ERBB4	NRG	Secreted Signaling	KEGG: hsa04012	GABAergic -> Oligodendrocyte (Hippo)	0.0638253	GABAergic -> Oligodendrocyte	Hippocampus
1684	Glutamatergic	Oligodendrocyte	NRG2	ERBB4	0.351132	3	NRG2_ERBB4	NRG2 - ERBB4	NRG	Secreted Signaling	KEGG: hsa04012	Glutamatergic -> Oligodendrocyte (Hippo)	0.0579642	Glutamatergic -> Oligodendrocyte	Hippocampus
1685	Oligodendrocyte precursor	Newly formed oligodendrocyte	NRG2	ERBB4	0.317827	3	NRG2_ERBB4	NRG2 - ERBB4	NRG	Secreted Signaling	KEGG: hsa04012	Oligodendrocyte precursor -> Newly formed oligodendrocyte (Hippo)	0.0430082	Oligodendrocyte precursor -> Newly formed oligodendrocyte	Hippocampus
1686	Newly formed oligodendrocyte	Newly formed oligodendrocyte	NRG2	ERBB4	0.295132	3	NRG2_ERBB4	NRG2 - ERBB4	NRG	Secreted Signaling	KEGG: hsa04012	Newly formed oligodendrocyte -> Newly formed oligodendrocyte (Hippo)	0.0337654	Newly formed oligodendrocyte -> Newly formed oligodendrocyte	Hippocampus
1687	GABAergic	Newly formed oligodendrocyte	NRG2	ERBB4	0.392978	3	NRG2_ERBB4	NRG2 - ERBB4	NRG	Secreted Signaling	KEGG: hsa04012	GABAergic -> Newly formed oligodendrocyte (Hippo)	0.0784987	GABAergic -> Newly formed oligodendrocyte	Hippocampus
1688	Glutamatergic	Newly formed oligodendrocyte	NRG2	ERBB4	0.378851	3	NRG2_ERBB4	NRG2 - ERBB4	NRG	Secreted Signaling	KEGG: hsa04012	Glutamatergic -> Newly formed oligodendrocyte (Hippo)	0.0713928	Glutamatergic -> Newly formed oligodendrocyte	Hippocampus
1689	Oligodendrocyte precursor	Astrocyte	NRG2	ERBB4	0.315772	3	NRG2_ERBB4	NRG2 - ERBB4	NRG	Secreted Signaling	KEGG: hsa04012	Oligodendrocyte precursor -> Astrocyte (Hippo)	0.0421366	Oligodendrocyte precursor -> Astrocyte	Hippocampus
1690	Newly formed oligodendrocyte	Astrocyte	NRG2	ERBB4	0.293342	3	NRG2_ERBB4	NRG2 - ERBB4	NRG	Secreted Signaling	KEGG: hsa04012	Newly formed oligodendrocyte -> Astrocyte (Hippo)	0.0330747	Newly formed oligodendrocyte -> Astrocyte	Hippocampus
1691	GABAergic	Astrocyte	NRG2	ERBB4	0.389956	3	NRG2_ERBB4	NRG2 - ERBB4	NRG	Secreted Signaling	KEGG: hsa04012	GABAergic -> Astrocyte (Hippo)	0.0769658	GABAergic -> Astrocyte	Hippocampus
1692	Glutamatergic	Astrocyte	NRG2	ERBB4	0.376021	3	NRG2_ERBB4	NRG2 - ERBB4	NRG	Secreted Signaling	KEGG: hsa04012	Glutamatergic -> Astrocyte (Hippo)	0.0699882	Glutamatergic -> Astrocyte	Hippocampus
1693	Oligodendrocyte precursor	Microglia	NRG2	ERBB4	0.198293	3	NRG2_ERBB4	NRG2 - ERBB4	NRG	Secreted Signaling	KEGG: hsa04012	Oligodendrocyte precursor -> Microglia (Hippo)	0.00645414	Oligodendrocyte precursor -> Microglia	Hippocampus
1694	GABAergic	Microglia	NRG2	ERBB4	0.226793	3	NRG2_ERBB4	NRG2 - ERBB4	NRG	Secreted Signaling	KEGG: hsa04012	GABAergic -> Microglia (Hippo)	0.0121635	GABAergic -> Microglia	Hippocampus
1695	Glutamatergic	Microglia	NRG2	ERBB4	0.221695	3	NRG2_ERBB4	NRG2 - ERBB4	NRG	Secreted Signaling	KEGG: hsa04012	Glutamatergic -> Microglia (Hippo)	0.0109908	Glutamatergic -> Microglia	Hippocampus
1696	Oligodendrocyte precursor	Vascular leptomeningeal cell	NRG2	ERBB4	0.198922	3	NRG2_ERBB4	NRG2 - ERBB4	NRG	Secreted Signaling	KEGG: hsa04012	Oligodendrocyte precursor -> Vascular leptomeningeal cell (Hippo)	0.00655779	Oligodendrocyte precursor -> Vascular leptomeningeal cell	Hippocampus
1697	GABAergic	Vascular leptomeningeal cell	NRG2	ERBB4	0.22761	3	NRG2_ERBB4	NRG2 - ERBB4	NRG	Secreted Signaling	KEGG: hsa04012	GABAergic -> Vascular leptomeningeal cell (Hippo)	0.0123577	GABAergic -> Vascular leptomeningeal cell	Hippocampus
1698	Glutamatergic	Vascular leptomeningeal cell	NRG2	ERBB4	0.222478	3	NRG2_ERBB4	NRG2 - ERBB4	NRG	Secreted Signaling	KEGG: hsa04012	Glutamatergic -> Vascular leptomeningeal cell (Hippo)	0.0111665	Glutamatergic -> Vascular leptomeningeal cell	Hippocampus
1699	Oligodendrocyte precursor	GABAergic	NRG2	ERBB4	0.336145	3	NRG2_ERBB4	NRG2 - ERBB4	NRG	Secreted Signaling	KEGG: hsa04012	Oligodendrocyte precursor -> GABAergic (Hippo)	0.0510523	Oligodendrocyte precursor -> GABAergic	Hippocampus
1700	Newly formed oligodendrocyte	GABAergic	NRG2	ERBB4	0.311037	3	NRG2_ERBB4	NRG2 - ERBB4	NRG	Secreted Signaling	KEGG: hsa04012	Newly formed oligodendrocyte -> GABAergic (Hippo)	0.0401533	Newly formed oligodendrocyte -> GABAergic	Hippocampus
1701	GABAergic	GABAergic	NRG2	ERBB4	0.420146	3	NRG2_ERBB4	NRG2 - ERBB4	NRG	Secreted Signaling	KEGG: hsa04012	GABAergic -> GABAergic (Hippo)	0.092539	GABAergic -> GABAergic	Hippocampus
1702	Glutamatergic	GABAergic	NRG2	ERBB4	0.404264	3	NRG2_ERBB4	NRG2 - ERBB4	NRG	Secreted Signaling	KEGG: hsa04012	Glutamatergic -> GABAergic (Hippo)	0.0842784	Glutamatergic -> GABAergic	Hippocampus
1703	Oligodendrocyte precursor	Glutamatergic	NRG2	ERBB4	0.161378	3	NRG2_ERBB4	NRG2 - ERBB4	NRG	Secreted Signaling	KEGG: hsa04012	Oligodendrocyte precursor -> Glutamatergic (Hippo)	0.00203631	Oligodendrocyte precursor -> Glutamatergic	Hippocampus
1704	GABAergic	Glutamatergic	NRG2	ERBB4	0.17989	3	NRG2_ERBB4	NRG2 - ERBB4	NRG	Secreted Signaling	KEGG: hsa04012	GABAergic -> Glutamatergic (Hippo)	0.00385281	GABAergic -> Glutamatergic	Hippocampus
1705	Glutamatergic	Glutamatergic	NRG2	ERBB4	0.176643	3	NRG2_ERBB4	NRG2 - ERBB4	NRG	Secreted Signaling	KEGG: hsa04012	Glutamatergic -> Glutamatergic (Hippo)	0.00347854	Glutamatergic -> Glutamatergic	Hippocampus
1706	Oligodendrocyte precursor	Glutamatergic(Pyr)	NRG2	ERBB4	0.21133	3	NRG2_ERBB4	NRG2 - ERBB4	NRG	Secreted Signaling	KEGG: hsa04012	Oligodendrocyte precursor -> Glutamatergic(Pyr) (Hippo)	0.00880946	Oligodendrocyte precursor -> Glutamatergic(Pyr)	Hippocampus
1707	GABAergic	Glutamatergic(Pyr)	NRG2	ERBB4	0.243884	3	NRG2_ERBB4	NRG2 - ERBB4	NRG	Secreted Signaling	KEGG: hsa04012	GABAergic -> Glutamatergic(Pyr) (Hippo)	0.0165676	GABAergic -> Glutamatergic(Pyr)	Hippocampus
1708	Glutamatergic	Glutamatergic(Pyr)	NRG2	ERBB4	0.238024	3	NRG2_ERBB4	NRG2 - ERBB4	NRG	Secreted Signaling	KEGG: hsa04012	Glutamatergic -> Glutamatergic(Pyr) (Hippo)	0.0149768	Glutamatergic -> Glutamatergic(Pyr)	Hippocampus
93	Oligodendrocyte precursor	Oligodendrocyte precursor	NRG3	ERBB4	0.699086	3	NRG3_ERBB4	NRG3 - ERBB4	NRG	Secreted Signaling	KEGG: hsa04012	Oligodendrocyte precursor -> Oligodendrocyte precursor (CC)	0.239204	Oligodendrocyte precursor -> Oligodendrocyte precursor	Prefrontal cortex
94	Astrocyte	Oligodendrocyte precursor	NRG3	ERBB4	0.866119	3	NRG3_ERBB4	NRG3 - ERBB4	NRG	Secreted Signaling	KEGG: hsa04012	Astrocyte -> Oligodendrocyte precursor (CC)	0.315191	Astrocyte -> Oligodendrocyte precursor	Prefrontal cortex
95	GABAergic	Oligodendrocyte precursor	NRG3	ERBB4	0.833063	3	NRG3_ERBB4	NRG3 - ERBB4	NRG	Secreted Signaling	KEGG: hsa04012	GABAergic -> Oligodendrocyte precursor (CC)	0.301077	GABAergic -> Oligodendrocyte precursor	Prefrontal cortex
96	Glutamatergic	Oligodendrocyte precursor	NRG3	ERBB4	0.833543	3	NRG3_ERBB4	NRG3 - ERBB4	NRG	Secreted Signaling	KEGG: hsa04012	Glutamatergic -> Oligodendrocyte precursor (CC)	0.301285	Glutamatergic -> Oligodendrocyte precursor	Prefrontal cortex
97	Oligodendrocyte precursor	Oligodendrocyte	NRG3	ERBB4	0.575189	3	NRG3_ERBB4	NRG3 - ERBB4	NRG	Secreted Signaling	KEGG: hsa04012	Oligodendrocyte precursor -> Oligodendrocyte (CC)	0.175774	Oligodendrocyte precursor -> Oligodendrocyte	Prefrontal cortex
98	Astrocyte	Oligodendrocyte	NRG3	ERBB4	0.69645	3	NRG3_ERBB4	NRG3 - ERBB4	NRG	Secreted Signaling	KEGG: hsa04012	Astrocyte -> Oligodendrocyte (CC)	0.237912	Astrocyte -> Oligodendrocyte	Prefrontal cortex
99	GABAergic	Oligodendrocyte	NRG3	ERBB4	0.672627	3	NRG3_ERBB4	NRG3 - ERBB4	NRG	Secreted Signaling	KEGG: hsa04012	GABAergic -> Oligodendrocyte (CC)	0.226116	GABAergic -> Oligodendrocyte	Prefrontal cortex
100	Glutamatergic	Oligodendrocyte	NRG3	ERBB4	0.672973	3	NRG3_ERBB4	NRG3 - ERBB4	NRG	Secreted Signaling	KEGG: hsa04012	Glutamatergic -> Oligodendrocyte (CC)	0.226289	Glutamatergic -> Oligodendrocyte	Prefrontal cortex
101	Oligodendrocyte precursor	Newly formed oligodendrocyte	NRG3	ERBB4	0.729166	3	NRG3_ERBB4	NRG3 - ERBB4	NRG	Secreted Signaling	KEGG: hsa04012	Oligodendrocyte precursor -> Newly formed oligodendrocyte (CC)	0.253744	Oligodendrocyte precursor -> Newly formed oligodendrocyte	Prefrontal cortex
102	Astrocyte	Newly formed oligodendrocyte	NRG3	ERBB4	0.907754	3	NRG3_ERBB4	NRG3 - ERBB4	NRG	Secreted Signaling	KEGG: hsa04012	Astrocyte -> Newly formed oligodendrocyte (CC)	0.332332	Astrocyte -> Newly formed oligodendrocyte	Prefrontal cortex
103	GABAergic	Newly formed oligodendrocyte	NRG3	ERBB4	0.872362	3	NRG3_ERBB4	NRG3 - ERBB4	NRG	Secreted Signaling	KEGG: hsa04012	GABAergic -> Newly formed oligodendrocyte (CC)	0.317806	GABAergic -> Newly formed oligodendrocyte	Prefrontal cortex
104	Glutamatergic	Newly formed oligodendrocyte	NRG3	ERBB4	0.872876	3	NRG3_ERBB4	NRG3 - ERBB4	NRG	Secreted Signaling	KEGG: hsa04012	Glutamatergic -> Newly formed oligodendrocyte (CC)	0.318021	Glutamatergic -> Newly formed oligodendrocyte	Prefrontal cortex
105	Oligodendrocyte precursor	Astrocyte	NRG3	ERBB4	0.701233	3	NRG3_ERBB4	NRG3 - ERBB4	NRG	Secreted Signaling	KEGG: hsa04012	Oligodendrocyte precursor -> Astrocyte (CC)	0.240254	Oligodendrocyte precursor -> Astrocyte	Prefrontal cortex
106	Newly formed oligodendrocyte	Astrocyte	NRG3	ERBB4	0.514628	2	NRG3_ERBB4	NRG3 - ERBB4	NRG	Secreted Signaling	KEGG: hsa04012	Newly formed oligodendrocyte -> Astrocyte (CC)	0.143252	Newly formed oligodendrocyte -> Astrocyte	Prefrontal cortex
107	Astrocyte	Astrocyte	NRG3	ERBB4	0.869085	3	NRG3_ERBB4	NRG3 - ERBB4	NRG	Secreted Signaling	KEGG: hsa04012	Astrocyte -> Astrocyte (CC)	0.316436	Astrocyte -> Astrocyte	Prefrontal cortex
108	GABAergic	Astrocyte	NRG3	ERBB4	0.835864	3	NRG3_ERBB4	NRG3 - ERBB4	NRG	Secreted Signaling	KEGG: hsa04012	GABAergic -> Astrocyte (CC)	0.30229	GABAergic -> Astrocyte	Prefrontal cortex
109	Glutamatergic	Astrocyte	NRG3	ERBB4	0.836346	3	NRG3_ERBB4	NRG3 - ERBB4	NRG	Secreted Signaling	KEGG: hsa04012	Glutamatergic -> Astrocyte (CC)	0.302499	Glutamatergic -> Astrocyte	Prefrontal cortex
110	Oligodendrocyte precursor	GABAergic	NRG3	ERBB4	0.801109	3	NRG3_ERBB4	NRG3 - ERBB4	NRG	Secreted Signaling	KEGG: hsa04012	Oligodendrocyte precursor -> GABAergic (CC)	0.287001	Oligodendrocyte precursor -> GABAergic	Prefrontal cortex
111	Newly formed oligodendrocyte	GABAergic	NRG3	ERBB4	0.574645	3	NRG3_ERBB4	NRG3 - ERBB4	NRG	Secreted Signaling	KEGG: hsa04012	Newly formed oligodendrocyte -> GABAergic (CC)	0.175484	Newly formed oligodendrocyte -> GABAergic	Prefrontal cortex
112	Astrocyte	GABAergic	NRG3	ERBB4	1.00789	3	NRG3_ERBB4	NRG3 - ERBB4	NRG	Secreted Signaling	KEGG: hsa04012	Astrocyte -> GABAergic (CC)	0.370772	Astrocyte -> GABAergic	Prefrontal cortex
113	GABAergic	GABAergic	NRG3	ERBB4	0.9668	3	NRG3_ERBB4	NRG3 - ERBB4	NRG	Secreted Signaling	KEGG: hsa04012	GABAergic -> GABAergic (CC)	0.355461	GABAergic -> GABAergic	Prefrontal cortex
114	Glutamatergic	GABAergic	NRG3	ERBB4	0.967395	3	NRG3_ERBB4	NRG3 - ERBB4	NRG	Secreted Signaling	KEGG: hsa04012	Glutamatergic -> GABAergic (CC)	0.355687	Glutamatergic -> GABAergic	Prefrontal cortex
1709	Oligodendrocyte precursor	Microglia (PCDH9high)	NRG3	ERBB4	0.634503	3	NRG3_ERBB4	NRG3 - ERBB4	NRG	Secreted Signaling	KEGG: hsa04012	Oligodendrocyte precursor -> Microglia (PCDH9high) (Hippo)	0.206793	Oligodendrocyte precursor -> Microglia (PCDH9high)	Hippocampus
1710	Astrocyte	Microglia (PCDH9high)	NRG3	ERBB4	0.757596	3	NRG3_ERBB4	NRG3 - ERBB4	NRG	Secreted Signaling	KEGG: hsa04012	Astrocyte -> Microglia (PCDH9high) (Hippo)	0.267145	Astrocyte -> Microglia (PCDH9high)	Hippocampus
1711	GABAergic	Microglia (PCDH9high)	NRG3	ERBB4	0.728709	3	NRG3_ERBB4	NRG3 - ERBB4	NRG	Secreted Signaling	KEGG: hsa04012	GABAergic -> Microglia (PCDH9high) (Hippo)	0.253526	GABAergic -> Microglia (PCDH9high)	Hippocampus
1712	Glutamatergic	Microglia (PCDH9high)	NRG3	ERBB4	0.755635	3	NRG3_ERBB4	NRG3 - ERBB4	NRG	Secreted Signaling	KEGG: hsa04012	Glutamatergic -> Microglia (PCDH9high) (Hippo)	0.266231	Glutamatergic -> Microglia (PCDH9high)	Hippocampus
1713	Microglia (PCDH9high)	Oligodendrocyte precursor	NRG3	ERBB4	0.554601	3	NRG3_ERBB4	NRG3 - ERBB4	NRG	Secreted Signaling	KEGG: hsa04012	Microglia (PCDH9high) -> Oligodendrocyte precursor (Hippo)	0.164788	Microglia (PCDH9high) -> Oligodendrocyte precursor	Hippocampus
1714	Oligodendrocyte precursor	Oligodendrocyte precursor	NRG3	ERBB4	0.729845	3	NRG3_ERBB4	NRG3 - ERBB4	NRG	Secreted Signaling	KEGG: hsa04012	Oligodendrocyte precursor -> Oligodendrocyte precursor (Hippo)	0.254068	Oligodendrocyte precursor -> Oligodendrocyte precursor	Hippocampus
1715	Newly formed oligodendrocyte	Oligodendrocyte precursor	NRG3	ERBB4	0.572681	2	NRG3_ERBB4	NRG3 - ERBB4	NRG	Secreted Signaling	KEGG: hsa04012	Newly formed oligodendrocyte -> Oligodendrocyte precursor (Hippo)	0.17444	Newly formed oligodendrocyte -> Oligodendrocyte precursor	Hippocampus
1716	Astrocyte	Oligodendrocyte precursor	NRG3	ERBB4	0.88392	3	NRG3_ERBB4	NRG3 - ERBB4	NRG	Secreted Signaling	KEGG: hsa04012	Astrocyte -> Oligodendrocyte precursor (Hippo)	0.322606	Astrocyte -> Oligodendrocyte precursor	Hippocampus
1717	GABAergic	Oligodendrocyte precursor	NRG3	ERBB4	0.847612	3	NRG3_ERBB4	NRG3 - ERBB4	NRG	Secreted Signaling	KEGG: hsa04012	GABAergic -> Oligodendrocyte precursor (Hippo)	0.307345	GABAergic -> Oligodendrocyte precursor	Hippocampus
1718	Glutamatergic	Oligodendrocyte precursor	NRG3	ERBB4	0.881452	3	NRG3_ERBB4	NRG3 - ERBB4	NRG	Secreted Signaling	KEGG: hsa04012	Glutamatergic -> Oligodendrocyte precursor (Hippo)	0.321586	Glutamatergic -> Oligodendrocyte precursor	Hippocampus
1719	Oligodendrocyte precursor	Oligodendrocyte	NRG3	ERBB4	0.674377	3	NRG3_ERBB4	NRG3 - ERBB4	NRG	Secreted Signaling	KEGG: hsa04012	Oligodendrocyte precursor -> Oligodendrocyte (Hippo)	0.22699	Oligodendrocyte precursor -> Oligodendrocyte	Hippocampus
1720	Astrocyte	Oligodendrocyte	NRG3	ERBB4	0.810254	3	NRG3_ERBB4	NRG3 - ERBB4	NRG	Secreted Signaling	KEGG: hsa04012	Astrocyte -> Oligodendrocyte (Hippo)	0.291073	Astrocyte -> Oligodendrocyte	Hippocampus
1721	GABAergic	Oligodendrocyte	NRG3	ERBB4	0.778307	3	NRG3_ERBB4	NRG3 - ERBB4	NRG	Secreted Signaling	KEGG: hsa04012	GABAergic -> Oligodendrocyte (Hippo)	0.276695	GABAergic -> Oligodendrocyte	Hippocampus
1722	Glutamatergic	Oligodendrocyte	NRG3	ERBB4	0.808084	3	NRG3_ERBB4	NRG3 - ERBB4	NRG	Secreted Signaling	KEGG: hsa04012	Glutamatergic -> Oligodendrocyte (Hippo)	0.29011	Glutamatergic -> Oligodendrocyte	Hippocampus
1723	Microglia (PCDH9high)	Newly formed oligodendrocyte	NRG3	ERBB4	0.574262	3	NRG3_ERBB4	NRG3 - ERBB4	NRG	Secreted Signaling	KEGG: hsa04012	Microglia (PCDH9high) -> Newly formed oligodendrocyte (Hippo)	0.175281	Microglia (PCDH9high) -> Newly formed oligodendrocyte	Hippocampus
1724	Oligodendrocyte precursor	Newly formed oligodendrocyte	NRG3	ERBB4	0.760338	3	NRG3_ERBB4	NRG3 - ERBB4	NRG	Secreted Signaling	KEGG: hsa04012	Oligodendrocyte precursor -> Newly formed oligodendrocyte (Hippo)	0.268419	Oligodendrocyte precursor -> Newly formed oligodendrocyte	Hippocampus
1725	Newly formed oligodendrocyte	Newly formed oligodendrocyte	NRG3	ERBB4	0.59341	3	NRG3_ERBB4	NRG3 - ERBB4	NRG	Secreted Signaling	KEGG: hsa04012	Newly formed oligodendrocyte -> Newly formed oligodendrocyte (Hippo)	0.185412	Newly formed oligodendrocyte -> Newly formed oligodendrocyte	Hippocampus
1726	Astrocyte	Newly formed oligodendrocyte	NRG3	ERBB4	0.924596	3	NRG3_ERBB4	NRG3 - ERBB4	NRG	Secreted Signaling	KEGG: hsa04012	Astrocyte -> Newly formed oligodendrocyte (Hippo)	0.339069	Astrocyte -> Newly formed oligodendrocyte	Hippocampus
1727	GABAergic	Newly formed oligodendrocyte	NRG3	ERBB4	0.885847	3	NRG3_ERBB4	NRG3 - ERBB4	NRG	Secreted Signaling	KEGG: hsa04012	GABAergic -> Newly formed oligodendrocyte (Hippo)	0.323401	GABAergic -> Newly formed oligodendrocyte	Hippocampus
1728	Glutamatergic	Newly formed oligodendrocyte	NRG3	ERBB4	0.921962	3	NRG3_ERBB4	NRG3 - ERBB4	NRG	Secreted Signaling	KEGG: hsa04012	Glutamatergic -> Newly formed oligodendrocyte (Hippo)	0.338022	Glutamatergic -> Newly formed oligodendrocyte	Hippocampus
1729	Microglia (PCDH9high)	Astrocyte	NRG3	ERBB4	0.568494	3	NRG3_ERBB4	NRG3 - ERBB4	NRG	Secreted Signaling	KEGG: hsa04012	Microglia (PCDH9high) -> Astrocyte (Hippo)	0.172211	Microglia (PCDH9high) -> Astrocyte	Hippocampus
1730	Oligodendrocyte precursor	Astrocyte	NRG3	ERBB4	0.751375	3	NRG3_ERBB4	NRG3 - ERBB4	NRG	Secreted Signaling	KEGG: hsa04012	Oligodendrocyte precursor -> Astrocyte (Hippo)	0.264241	Oligodendrocyte precursor -> Astrocyte	Hippocampus
1731	Newly formed oligodendrocyte	Astrocyte	NRG3	ERBB4	0.587327	3	NRG3_ERBB4	NRG3 - ERBB4	NRG	Secreted Signaling	KEGG: hsa04012	Newly formed oligodendrocyte -> Astrocyte (Hippo)	0.182204	Newly formed oligodendrocyte -> Astrocyte	Hippocampus
1732	Astrocyte	Astrocyte	NRG3	ERBB4	0.912628	3	NRG3_ERBB4	NRG3 - ERBB4	NRG	Secreted Signaling	KEGG: hsa04012	Astrocyte -> Astrocyte (Hippo)	0.334293	Astrocyte -> Astrocyte	Hippocampus
1733	GABAergic	Astrocyte	NRG3	ERBB4	0.8746	3	NRG3_ERBB4	NRG3 - ERBB4	NRG	Secreted Signaling	KEGG: hsa04012	GABAergic -> Astrocyte (Hippo)	0.31874	GABAergic -> Astrocyte	Hippocampus
1734	Glutamatergic	Astrocyte	NRG3	ERBB4	0.910043	3	NRG3_ERBB4	NRG3 - ERBB4	NRG	Secreted Signaling	KEGG: hsa04012	Glutamatergic -> Astrocyte (Hippo)	0.333254	Glutamatergic -> Astrocyte	Hippocampus
1735	Microglia (PCDH9high)	GABAergic	NRG3	ERBB4	0.626791	3	NRG3_ERBB4	NRG3 - ERBB4	NRG	Secreted Signaling	KEGG: hsa04012	Microglia (PCDH9high) -> GABAergic (Hippo)	0.202822	Microglia (PCDH9high) -> GABAergic	Hippocampus
1736	Oligodendrocyte precursor	GABAergic	NRG3	ERBB4	0.842562	3	NRG3_ERBB4	NRG3 - ERBB4	NRG	Secreted Signaling	KEGG: hsa04012	Oligodendrocyte precursor -> GABAergic (Hippo)	0.305179	Oligodendrocyte precursor -> GABAergic	Hippocampus
1737	Newly formed oligodendrocyte	GABAergic	NRG3	ERBB4	0.648859	3	NRG3_ERBB4	NRG3 - ERBB4	NRG	Secreted Signaling	KEGG: hsa04012	Newly formed oligodendrocyte -> GABAergic (Hippo)	0.214131	Newly formed oligodendrocyte -> GABAergic	Hippocampus
1738	Astrocyte	GABAergic	NRG3	ERBB4	1.03483	3	NRG3_ERBB4	NRG3 - ERBB4	NRG	Secreted Signaling	KEGG: hsa04012	Astrocyte -> GABAergic (Hippo)	0.380472	Astrocyte -> GABAergic	Hippocampus
1739	GABAergic	GABAergic	NRG3	ERBB4	0.989361	3	NRG3_ERBB4	NRG3 - ERBB4	NRG	Secreted Signaling	KEGG: hsa04012	GABAergic -> GABAergic (Hippo)	0.363945	GABAergic -> GABAergic	Hippocampus
1740	Glutamatergic	GABAergic	NRG3	ERBB4	1.03174	3	NRG3_ERBB4	NRG3 - ERBB4	NRG	Secreted Signaling	KEGG: hsa04012	Glutamatergic -> GABAergic (Hippo)	0.379371	Glutamatergic -> GABAergic	Hippocampus
