# Supplementary material for: A brain cell atlas integrating single-cell transcriptomes across human brain regions
Source: Nat Med. 2024 Aug 2;30(9):2679–91. doi: 10.1038/s41591-024-03150-z (PMC11405287; doi:10.1038/s41591-024-03150-z)
Supplement: Supplementary file 10 — Statistical source data. [file 41591_2024_3150_MOESM10_ESM.xlsx]

## Sheet: Extended Data Fig. 1b
Mean expression in group
	TOP2A	HMGB2	PBK	UBE2C	RRM2	CDCA3	CCNA2	TPX2
Neural progenitor	1.3298	2.81066	1.01004	1.38845	0.900296	0.878631	0.817662	0.798278
Neuroblast	0.0103101	0.133095	0.00690741	0.011171	0.00762151	0.00798996	0.00621077	0.0104352
Immature Glutamatergic	0.0107398	0.138475	0.0067293	0.00949469	0.00677732	0.00784616	0.00802083	0.0154894
Glutamatergic	0.00195131	0.0168959	0.00152445	0.00101552	0.0053722	0.00416461	0.0153991	0.0131592
CA neurons	0.00249869	0.0121071	0.00211618	0.000681812	0.00380868	0.00531068	0.0149164	0.0236261
GABAergic	0.00248986	0.0494327	0.00218898	0.00268656	0.00609512	0.00592021	0.0175479	0.00906544
Astrocyte	0.0378292	0.15928	0.0301776	0.0319749	0.0230923	0.0232765	0.0244386	0.0235314
Endothelial	0.0192296	0.227541	0.00706315	0.01412	0.0127734	0.00852008	0.012763	0.017543
Oligodendrocyte precursor	0.0263211	0.0525348	0.0169424	0.0150633	0.0133612	0.0094451	0.0187489	0.0182241
Newly formed oligodendrocyte	0.00245644	0.0720122	0.00298175	0.00189198	0.00260936	0.00539496	0.000833242	0.00895137
Oligodendrocyte	0.000980109	0.0267792	0.000607823	0.000272807	0.00185505	0.00160216	0.0125602	0.00304629
Fraction of cells in group
	TOP2A	HMGB2	PBK	UBE2C	RRM2	CDCA3	CCNA2	TPX2
Neural progenitor	0.549383	0.811728	0.520062	0.560185	0.483025	0.453704	0.432099	0.442901
Neuroblast	0.0052385	0.067252	0.00391043	0.00612388	0.00427934	0.0044269	0.00306194	0.00501715
Immature Glutamatergic	0.00673929	0.0866876	0.00456979	0.00613922	0.00475443	0.00540066	0.00549298	0.0101551
Glutamatergic	0.00231731	0.0170402	0.00159815	0.000918934	0.00657238	0.00469455	0.018978	0.0150625
CA neurons	0.00361911	0.0191715	0.00366802	0.000978139	0.00772729	0.00899888	0.025236	0.0354086
GABAergic	0.00230711	0.046719	0.00204091	0.00252895	0.00687697	0.0068326	0.0192111	0.00949465
Astrocyte	0.017897	0.0745239	0.0161877	0.0151421	0.0138551	0.0133122	0.0152627	0.0145187
Endothelial	0.0118784	0.14745	0.00522648	0.00839404	0.00776053	0.00696864	0.00997783	0.0125119
Oligodendrocyte precursor	0.0112136	0.0259063	0.0082316	0.00692697	0.00770354	0.00518746	0.0116485	0.00938092
Newly formed oligodendrocyte	0.00204499	0.0456714	0.00204499	0.00136333	0.00272665	0.00272665	0.000681663	0.00477164
Oligodendrocyte	0.000558399	0.0157855	0.000350789	0.000157497	0.00110248	0.000959301	0.00760998	0.00169667

## Sheet: Extended Data Fig. 1c
celltype	score
Neuroblast	0
Oligodendrocyte	0
Oligodendrocyte	0
Oligodendrocyte	0
Oligodendrocyte	0
Neuroblast	0
Neuroblast	0
Neuroblast	0
Neuroblast	0
Oligodendrocyte	0
Oligodendrocyte	0
Neuroblast	0
Oligodendrocyte	0
Oligodendrocyte	0
Oligodendrocyte	0
Oligodendrocyte	0
Oligodendrocyte	0
Oligodendrocyte	0
Oligodendrocyte	0
Neuroblast	0
Oligodendrocyte	0
Neuroblast	0
Neuroblast	0
Oligodendrocyte	0
Neuroblast	0
Oligodendrocyte	0
Neuroblast	0
Neuroblast	0
Neuroblast	0
Oligodendrocyte	0
Oligodendrocyte	0
Oligodendrocyte	0
Oligodendrocyte	0
Oligodendrocyte	0
Neuroblast	0
Immature Glutamatergic	0
Oligodendrocyte	0
Neuroblast	0
Oligodendrocyte	0
Oligodendrocyte	0
Neuroblast	0
Oligodendrocyte	0
Oligodendrocyte	0
Neuroblast	0
Oligodendrocyte	0
Oligodendrocyte	0
Neuroblast	0
Oligodendrocyte	0
Oligodendrocyte	0
Oligodendrocyte	0
Oligodendrocyte	0
Neuroblast	0
Oligodendrocyte	0
Neuroblast	0
Neuroblast	0
Oligodendrocyte	0
Oligodendrocyte	0
Neuroblast	0
Neuroblast	0
Neuroblast	0
Oligodendrocyte	1
Neuroblast	0
Oligodendrocyte	0
Oligodendrocyte	0
Neuroblast	0
Neuroblast	0
Oligodendrocyte	0
Oligodendrocyte	0
Oligodendrocyte	0
Neuroblast	0
Neuroblast	0
Oligodendrocyte	0
Oligodendrocyte	0
Neuroblast	0
Oligodendrocyte	0
Neuroblast	0
Oligodendrocyte	0
Oligodendrocyte	0
Oligodendrocyte	0
Neuroblast	0
Neuroblast	0
Oligodendrocyte	0
Oligodendrocyte	0
Oligodendrocyte	0
Neuroblast	0
Neuroblast	0
Oligodendrocyte	0
Neuroblast	0
Neuroblast	0
Oligodendrocyte	0
Oligodendrocyte	0
Neuroblast	0
Neuroblast	0
Oligodendrocyte	0
Neuroblast	0
Neuroblast	0
Neuroblast	0
Neuroblast	0
Oligodendrocyte	0
Oligodendrocyte	0
Oligodendrocyte	0
Oligodendrocyte	0
Oligodendrocyte	0
Neuroblast	0
Oligodendrocyte	0
Oligodendrocyte	0
Oligodendrocyte	0
Oligodendrocyte	0
Oligodendrocyte	0
CA neurons	0
Oligodendrocyte	0
Oligodendrocyte	0
Oligodendrocyte	0
Oligodendrocyte	0
Oligodendrocyte	0
Oligodendrocyte	0
Neuroblast	0
Neuroblast	0
Neuroblast	0
Oligodendrocyte	0
Neuroblast	0
Oligodendrocyte	0
Neuroblast	0
Neuroblast	0
Oligodendrocyte	0
Neuroblast	0
Oligodendrocyte	0
Neuroblast	0
Neuroblast	0
Oligodendrocyte	0
Oligodendrocyte	0
Neuroblast	0
Astrocyte	0
Neuroblast	0
Neuroblast	0
Neuroblast	0
Neuroblast	0
Oligodendrocyte	0
Oligodendrocyte	0
Oligodendrocyte	0
Oligodendrocyte	0
Oligodendrocyte	0
Neuroblast	0
Oligodendrocyte	0
Neuroblast	0
Oligodendrocyte	0
Oligodendrocyte	0
Neuroblast	0
Oligodendrocyte	0
Neuroblast	0
Neuroblast	0
Neuroblast	0
Neuroblast	0
Neuroblast	0
Oligodendrocyte	0
Oligodendrocyte	0
Neuroblast	0
Neuroblast	0
Oligodendrocyte	0
Neuroblast	0
Oligodendrocyte	0
Neuroblast	0
Neuroblast	0
Neuroblast	0
Neuroblast	0
Oligodendrocyte	0
Neuroblast	0
Neuroblast	0
Neuroblast	0
Oligodendrocyte	0
Oligodendrocyte	0
Neuroblast	0
Oligodendrocyte	0
Neuroblast	0
Oligodendrocyte	0
Neuroblast	0
Oligodendrocyte	0
Neuroblast	0
Neuroblast	0
Neuroblast	0
Neuroblast	0
Oligodendrocyte	0
Oligodendrocyte	0
CA neurons	0
Oligodendrocyte	0
Neuroblast	0
Neuroblast	0
Neuroblast	0
Neuroblast	0
Oligodendrocyte	0
Neuroblast	0
Neuroblast	0
Neuroblast	0
Oligodendrocyte	0
Oligodendrocyte	0
Oligodendrocyte	0
Oligodendrocyte	0
Oligodendrocyte	0
Oligodendrocyte	0
Oligodendrocyte	0
Oligodendrocyte	0
Oligodendrocyte	0
Oligodendrocyte	0
Oligodendrocyte	0
Oligodendrocyte	0
Oligodendrocyte	0
Oligodendrocyte	0
Oligodendrocyte	0
Oligodendrocyte	0
Oligodendrocyte	0
Oligodendrocyte	0
Oligodendrocyte	0
Oligodendrocyte	0
Oligodendrocyte	0
Oligodendrocyte	0
Oligodendrocyte	0
Oligodendrocyte	0
Oligodendrocyte	0
Oligodendrocyte	0
Oligodendrocyte	0
Oligodendrocyte	0
Oligodendrocyte	0
Oligodendrocyte	0
Oligodendrocyte	0
Oligodendrocyte	0
Oligodendrocyte	0
Oligodendrocyte	0
Oligodendrocyte	0
Oligodendrocyte	0
Oligodendrocyte	0
Oligodendrocyte	0
Oligodendrocyte	0
Oligodendrocyte	0
Oligodendrocyte	0
Oligodendrocyte	0
Oligodendrocyte	0
Oligodendrocyte	0
Oligodendrocyte	0
Oligodendrocyte	0
Oligodendrocyte	0
Oligodendrocyte	0
Oligodendrocyte	0
Oligodendrocyte	0
Oligodendrocyte	0
Oligodendrocyte	0
Oligodendrocyte	0
Oligodendrocyte	0
Oligodendrocyte	0
Oligodendrocyte	0
Oligodendrocyte	0
Oligodendrocyte	0
Oligodendrocyte	0
Oligodendrocyte	0
Oligodendrocyte	0
Oligodendrocyte	0
Oligodendrocyte	0
Oligodendrocyte	0
Oligodendrocyte	0
Oligodendrocyte	0
Oligodendrocyte	0
Oligodendrocyte	0
Oligodendrocyte	0
Oligodendrocyte	0
Oligodendrocyte	0
Oligodendrocyte	0
Oligodendrocyte	0
Oligodendrocyte	0
Oligodendrocyte	0
Oligodendrocyte	0
Oligodendrocyte	1
Oligodendrocyte	0
Oligodendrocyte	0
Oligodendrocyte	0
Oligodendrocyte	0
Oligodendrocyte	0
Oligodendrocyte	0
Oligodendrocyte	0
Oligodendrocyte	0
Oligodendrocyte	0
Oligodendrocyte	0
Oligodendrocyte	0
Oligodendrocyte	0
Oligodendrocyte	0
Oligodendrocyte	0
Oligodendrocyte	0
Oligodendrocyte	0
Oligodendrocyte	0
Oligodendrocyte	0
Oligodendrocyte	0
Oligodendrocyte	0
Oligodendrocyte	0
Oligodendrocyte	0
Oligodendrocyte	0
Oligodendrocyte	0
Oligodendrocyte	0
Oligodendrocyte	0
Oligodendrocyte	0
Oligodendrocyte	0
Oligodendrocyte	0
Oligodendrocyte	0
Oligodendrocyte	0
Oligodendrocyte	0
Oligodendrocyte	0
Oligodendrocyte	0
Oligodendrocyte	0
Oligodendrocyte	0
Oligodendrocyte	0
Oligodendrocyte	0
Oligodendrocyte	0
Oligodendrocyte	0
Oligodendrocyte	0
Oligodendrocyte	0
Oligodendrocyte	0
Oligodendrocyte	0
Oligodendrocyte	0
Oligodendrocyte	0
Oligodendrocyte	0
Neuroblast	0
Oligodendrocyte	0
Oligodendrocyte	0
Oligodendrocyte	0
Oligodendrocyte	0
Oligodendrocyte	0
Oligodendrocyte	0
Oligodendrocyte	0
Oligodendrocyte	0
Oligodendrocyte	0
Oligodendrocyte	0
Oligodendrocyte	0
Oligodendrocyte	0
Oligodendrocyte	0
Oligodendrocyte	0
Oligodendrocyte	0
Oligodendrocyte	0
Oligodendrocyte	0
Oligodendrocyte	0
Oligodendrocyte	0
Oligodendrocyte	0
Oligodendrocyte	0
Oligodendrocyte	0
Oligodendrocyte	0
Oligodendrocyte	0
Oligodendrocyte	0
Oligodendrocyte	0
Oligodendrocyte	0
Oligodendrocyte	0
Oligodendrocyte	0
Oligodendrocyte	0
Oligodendrocyte	0
Oligodendrocyte	0
Oligodendrocyte	0
Oligodendrocyte	0
Oligodendrocyte	0
Oligodendrocyte	0
Oligodendrocyte	0
Oligodendrocyte	0
Oligodendrocyte	0
Oligodendrocyte	0
Oligodendrocyte	0
Oligodendrocyte	0
Oligodendrocyte	0
Oligodendrocyte	0
Oligodendrocyte	0
Oligodendrocyte	0
Oligodendrocyte	0
Oligodendrocyte	0
Oligodendrocyte	0
Oligodendrocyte	0
Oligodendrocyte	0
Oligodendrocyte	0
Oligodendrocyte	0
Oligodendrocyte	0
Oligodendrocyte	0
Oligodendrocyte	0
Oligodendrocyte	0
Oligodendrocyte	0
Oligodendrocyte	0
Oligodendrocyte	0
Oligodendrocyte	0
Oligodendrocyte	0
Oligodendrocyte	0
Oligodendrocyte	0
Oligodendrocyte	0
Oligodendrocyte	0
Oligodendrocyte	0
Oligodendrocyte	0
Oligodendrocyte	0
Oligodendrocyte	0
Oligodendrocyte	0
Oligodendrocyte	0
Oligodendrocyte	0
Oligodendrocyte	0
Oligodendrocyte	0
Oligodendrocyte	0
Oligodendrocyte	0
Oligodendrocyte	0
Oligodendrocyte	0
Oligodendrocyte	0
Oligodendrocyte	0
Oligodendrocyte	0
Oligodendrocyte	0
Oligodendrocyte	0
Oligodendrocyte	0
Oligodendrocyte	0
Oligodendrocyte	0
Oligodendrocyte	0
Oligodendrocyte	0
Oligodendrocyte	0
Oligodendrocyte	0
Oligodendrocyte	0
Oligodendrocyte	0
Oligodendrocyte	0
Oligodendrocyte	0
Oligodendrocyte	0
Oligodendrocyte	0
Oligodendrocyte	0
Oligodendrocyte	0
Oligodendrocyte	0
Oligodendrocyte	0
Oligodendrocyte	0
Oligodendrocyte	0
Oligodendrocyte	0
Oligodendrocyte	0
Oligodendrocyte	0
Oligodendrocyte	0
Oligodendrocyte	0
Oligodendrocyte	0
Oligodendrocyte	0
Oligodendrocyte	0
Oligodendrocyte	0
Oligodendrocyte	0
Oligodendrocyte	0
Oligodendrocyte	0
Oligodendrocyte	0
Oligodendrocyte	0
Oligodendrocyte	0
Oligodendrocyte	0
Oligodendrocyte	0
Oligodendrocyte	0
Oligodendrocyte	0
Oligodendrocyte	0
Oligodendrocyte	0
Oligodendrocyte	0
Oligodendrocyte	0
Oligodendrocyte	0
Oligodendrocyte	0
Oligodendrocyte	0
Oligodendrocyte	0
Oligodendrocyte	0
Oligodendrocyte	0
Oligodendrocyte	0
Oligodendrocyte	0
Oligodendrocyte	0
Oligodendrocyte	0
Neuroblast	0
Oligodendrocyte	0
Oligodendrocyte	0
Oligodendrocyte	0
Oligodendrocyte	0
Oligodendrocyte	0
Oligodendrocyte	0
Oligodendrocyte	0
Oligodendrocyte	0
Oligodendrocyte	0
Oligodendrocyte	0
Oligodendrocyte	0
Oligodendrocyte	0
Oligodendrocyte	0
Oligodendrocyte	0
Oligodendrocyte	0
Oligodendrocyte	0
Oligodendrocyte	0
Oligodendrocyte	0
Oligodendrocyte	0
Oligodendrocyte	0
Oligodendrocyte	0
Oligodendrocyte	0
Oligodendrocyte	0
Oligodendrocyte	0
Oligodendrocyte	0
Oligodendrocyte	0
Oligodendrocyte	0
Oligodendrocyte	0
Oligodendrocyte	0
Oligodendrocyte	0
Oligodendrocyte	0
Oligodendrocyte	0
Oligodendrocyte	0
Oligodendrocyte	0
Oligodendrocyte	0
Oligodendrocyte	0
Oligodendrocyte	0
Oligodendrocyte	0
Oligodendrocyte	0
Oligodendrocyte	0
Oligodendrocyte	0
Oligodendrocyte	0
Oligodendrocyte	0
Oligodendrocyte	0
Oligodendrocyte	0
Oligodendrocyte	0
Oligodendrocyte	0
Oligodendrocyte	0
Oligodendrocyte	0
Oligodendrocyte	0
Oligodendrocyte	0
Oligodendrocyte	0
Oligodendrocyte	0
Oligodendrocyte	0
Oligodendrocyte	0
Oligodendrocyte	0
Oligodendrocyte	0
Oligodendrocyte	0
Oligodendrocyte	0
Oligodendrocyte	0
Oligodendrocyte	0
Oligodendrocyte	0
Oligodendrocyte	0
Oligodendrocyte	0
Neuroblast	0
Oligodendrocyte	0
Oligodendrocyte	0
Oligodendrocyte	0
Oligodendrocyte	0
Oligodendrocyte	0
Oligodendrocyte	0
Oligodendrocyte	0
Oligodendrocyte	0
Oligodendrocyte	0
Oligodendrocyte	0
Oligodendrocyte	0
Oligodendrocyte	0
Oligodendrocyte	0
Oligodendrocyte	0
Oligodendrocyte	0
Oligodendrocyte	0
Oligodendrocyte	0
Neuroblast	0
Oligodendrocyte	0
Oligodendrocyte	0
Oligodendrocyte	0
Oligodendrocyte	0
Oligodendrocyte	0
Oligodendrocyte	0
Oligodendrocyte	0
Oligodendrocyte	0
Oligodendrocyte	0
Oligodendrocyte	0
Oligodendrocyte	0
Oligodendrocyte	0
Oligodendrocyte	0
Oligodendrocyte	0
Oligodendrocyte	0
Oligodendrocyte	0
Oligodendrocyte	0
Oligodendrocyte	0
Oligodendrocyte	0
Oligodendrocyte	0
Oligodendrocyte	0
Oligodendrocyte	0
Oligodendrocyte	0
Oligodendrocyte	0
Oligodendrocyte	0
Oligodendrocyte	0
Oligodendrocyte	0
Oligodendrocyte	0
Oligodendrocyte	0
Oligodendrocyte	0
Oligodendrocyte	0
Oligodendrocyte	0
Oligodendrocyte	0
Oligodendrocyte	0
Oligodendrocyte	0
Oligodendrocyte	0
Oligodendrocyte	0
Oligodendrocyte	0
Oligodendrocyte	0
Oligodendrocyte	0
Oligodendrocyte	0
Oligodendrocyte	0
Oligodendrocyte	0
Oligodendrocyte	0
Oligodendrocyte	0
Oligodendrocyte	0
Oligodendrocyte	0
Oligodendrocyte	0
Oligodendrocyte	0
Oligodendrocyte	0
Oligodendrocyte	0
Oligodendrocyte	0
Oligodendrocyte	0
Oligodendrocyte	0
Oligodendrocyte	0
Oligodendrocyte	0
Oligodendrocyte	0
Oligodendrocyte	0
Oligodendrocyte	0
Oligodendrocyte	0
Oligodendrocyte	0
Oligodendrocyte	0
Oligodendrocyte	0
Oligodendrocyte	0
Oligodendrocyte	0
Oligodendrocyte	0
Oligodendrocyte	0
Oligodendrocyte	0
Oligodendrocyte	0
Oligodendrocyte	0
Oligodendrocyte	0
Oligodendrocyte	0
Oligodendrocyte	0
Oligodendrocyte	0
Oligodendrocyte	0
Oligodendrocyte	0
Oligodendrocyte	0
Oligodendrocyte	0
Oligodendrocyte	0
Oligodendrocyte	0
Oligodendrocyte	0
Oligodendrocyte	0
Oligodendrocyte	0
Oligodendrocyte	0
Oligodendrocyte	0
Oligodendrocyte	0
Oligodendrocyte	0
Oligodendrocyte	0
Oligodendrocyte	0
Oligodendrocyte	0
Oligodendrocyte	0
Oligodendrocyte	0
Oligodendrocyte	0
Oligodendrocyte	0
Oligodendrocyte	0
Oligodendrocyte	0
Oligodendrocyte	0
Oligodendrocyte	1
Oligodendrocyte	0
Oligodendrocyte	0
Oligodendrocyte	0
Oligodendrocyte	0
Oligodendrocyte	0
Oligodendrocyte	0
Oligodendrocyte	0
Oligodendrocyte	0
Oligodendrocyte	1
Oligodendrocyte	0
Oligodendrocyte	0
Oligodendrocyte	0
Oligodendrocyte	0
Oligodendrocyte	0
Oligodendrocyte	0
Oligodendrocyte	0
Oligodendrocyte	0
Oligodendrocyte	0
Oligodendrocyte	0
Oligodendrocyte	0
Oligodendrocyte	0
Oligodendrocyte	0
Oligodendrocyte	0
Oligodendrocyte	0
Oligodendrocyte	0
Oligodendrocyte	0
Oligodendrocyte	0
Oligodendrocyte	0
Oligodendrocyte	0
Oligodendrocyte	0
Oligodendrocyte	0
Oligodendrocyte	0
Oligodendrocyte	0
Oligodendrocyte	0
Oligodendrocyte	0
Oligodendrocyte	0
Oligodendrocyte	0
Oligodendrocyte	0
Oligodendrocyte	0
Oligodendrocyte	0
Oligodendrocyte	0
Oligodendrocyte	0
Oligodendrocyte	0
Oligodendrocyte	0
Oligodendrocyte	0
Oligodendrocyte	0
Oligodendrocyte	0
Oligodendrocyte	0
Oligodendrocyte	0
Oligodendrocyte	0
Oligodendrocyte	0
Oligodendrocyte	0
Oligodendrocyte	0
Oligodendrocyte	0
Oligodendrocyte	0
Oligodendrocyte	0
Oligodendrocyte	0
Oligodendrocyte	0
Oligodendrocyte	0
Oligodendrocyte	0
Oligodendrocyte	0
Oligodendrocyte	0
Oligodendrocyte	0
Oligodendrocyte	0
Oligodendrocyte	0
Oligodendrocyte	0
Oligodendrocyte	0
Oligodendrocyte	0
Oligodendrocyte	0
Oligodendrocyte	0
Oligodendrocyte	0
Oligodendrocyte	0
Oligodendrocyte	0
Oligodendrocyte	0
Oligodendrocyte	0
Oligodendrocyte	0
Oligodendrocyte	0
Oligodendrocyte	0
Oligodendrocyte	0
Oligodendrocyte	0
Oligodendrocyte	0
Oligodendrocyte	0
Oligodendrocyte	0
Oligodendrocyte	0
Neuroblast	0
Oligodendrocyte	0
Oligodendrocyte	0
Oligodendrocyte	0
Oligodendrocyte	0
Oligodendrocyte	0
Oligodendrocyte	0
Oligodendrocyte	0
Oligodendrocyte	0
Oligodendrocyte	0
Oligodendrocyte	0
Oligodendrocyte	0
Oligodendrocyte	0
Oligodendrocyte	0
Oligodendrocyte	0
Oligodendrocyte	0
Oligodendrocyte	0
Oligodendrocyte	0
Oligodendrocyte	0
Oligodendrocyte	0
Oligodendrocyte	0
Oligodendrocyte	0
Oligodendrocyte	0
Oligodendrocyte	0
Oligodendrocyte	0
Oligodendrocyte	0
Oligodendrocyte	0
Oligodendrocyte	0
Oligodendrocyte	0
Oligodendrocyte	0
Oligodendrocyte	0
Oligodendrocyte	0
Oligodendrocyte	0
Oligodendrocyte	0
Oligodendrocyte	0
Oligodendrocyte	0
Oligodendrocyte	0
Oligodendrocyte	0
Oligodendrocyte	0
Oligodendrocyte	0
Oligodendrocyte	0
Oligodendrocyte	0
Oligodendrocyte	0
Oligodendrocyte	0
Oligodendrocyte	0
Oligodendrocyte	0
Oligodendrocyte	0
Oligodendrocyte	0
Oligodendrocyte	0
Oligodendrocyte	0
Oligodendrocyte	0
Oligodendrocyte	0
Oligodendrocyte	0
Oligodendrocyte	0
Oligodendrocyte	0
Oligodendrocyte	0
Oligodendrocyte	0
Oligodendrocyte	0
Oligodendrocyte	0
Oligodendrocyte	0
Oligodendrocyte	0
Oligodendrocyte	0
Oligodendrocyte	0
Oligodendrocyte	0
Oligodendrocyte	0
Oligodendrocyte	0
Oligodendrocyte	0
CA neurons	0
CA neurons	0
CA neurons	0
CA neurons	0
Neuroblast	0
CA neurons	0
CA neurons	0
Neuroblast	0
CA neurons	0
CA neurons	0
CA neurons	0
CA neurons	0
CA neurons	0
CA neurons	0
CA neurons	0
CA neurons	0
Neuroblast	0
CA neurons	0
CA neurons	0
CA neurons	0
CA neurons	0
CA neurons	0
CA neurons	0
CA neurons	0
Immature Glutamatergic	0
CA neurons	0
CA neurons	0
Neuroblast	0
CA neurons	0
CA neurons	0
Neuroblast	0
CA neurons	0
CA neurons	0
Neuroblast	0
CA neurons	0
CA neurons	0
CA neurons	0
CA neurons	0
CA neurons	0
CA neurons	0
CA neurons	0
CA neurons	0
CA neurons	0
CA neurons	0
CA neurons	0
CA neurons	0
Immature Glutamatergic	0
CA neurons	0
CA neurons	0
CA neurons	0
CA neurons	0
CA neurons	0
CA neurons	0
CA neurons	0
CA neurons	0
CA neurons	0
CA neurons	0
CA neurons	0
CA neurons	0
CA neurons	0
CA neurons	0
CA neurons	0
CA neurons	0
CA neurons	0
CA neurons	0
CA neurons	0
CA neurons	0
CA neurons	0
CA neurons	0
CA neurons	0
CA neurons	0
CA neurons	0
CA neurons	0
CA neurons	0
CA neurons	0
Oligodendrocyte	0
Oligodendrocyte precursor	0
Oligodendrocyte precursor	0
Oligodendrocyte precursor	0
Oligodendrocyte precursor	0
Oligodendrocyte precursor	0
Oligodendrocyte precursor	0
Oligodendrocyte precursor	0
Oligodendrocyte precursor	0
Oligodendrocyte precursor	0
Oligodendrocyte precursor	0
Oligodendrocyte precursor	0
Oligodendrocyte precursor	0
Oligodendrocyte precursor	0
Oligodendrocyte precursor	0
Oligodendrocyte precursor	0
Oligodendrocyte precursor	0
Oligodendrocyte precursor	0
Oligodendrocyte precursor	0
Oligodendrocyte precursor	0
Oligodendrocyte precursor	0
Oligodendrocyte precursor	0
Oligodendrocyte precursor	0
Oligodendrocyte precursor	0
Oligodendrocyte precursor	0
Oligodendrocyte precursor	0
Oligodendrocyte precursor	0
Oligodendrocyte precursor	0
Oligodendrocyte precursor	0
Oligodendrocyte precursor	0
Oligodendrocyte precursor	0
Oligodendrocyte precursor	0
Oligodendrocyte precursor	0
Oligodendrocyte precursor	0
Oligodendrocyte precursor	0
Oligodendrocyte precursor	0
Oligodendrocyte precursor	0
Oligodendrocyte precursor	0
Oligodendrocyte precursor	0
Oligodendrocyte	0
Oligodendrocyte precursor	0
Oligodendrocyte precursor	0
Oligodendrocyte precursor	0
Oligodendrocyte precursor	0
Oligodendrocyte precursor	0
Oligodendrocyte precursor	0
Oligodendrocyte precursor	0
Oligodendrocyte precursor	0
Oligodendrocyte precursor	0
Oligodendrocyte precursor	0
Oligodendrocyte precursor	0
Oligodendrocyte precursor	0
Oligodendrocyte precursor	0
Oligodendrocyte precursor	0
Oligodendrocyte precursor	0
Oligodendrocyte precursor	0
Oligodendrocyte precursor	0
Oligodendrocyte precursor	0
Oligodendrocyte precursor	0
Oligodendrocyte precursor	0
Oligodendrocyte precursor	0
Oligodendrocyte precursor	0
Oligodendrocyte precursor	0
Oligodendrocyte precursor	0
Oligodendrocyte precursor	0
Oligodendrocyte precursor	0
Oligodendrocyte precursor	0
Oligodendrocyte precursor	0
Oligodendrocyte precursor	0
Oligodendrocyte precursor	0
Oligodendrocyte precursor	0
Oligodendrocyte precursor	0
Oligodendrocyte precursor	0
Oligodendrocyte precursor	0
Oligodendrocyte precursor	0
Oligodendrocyte precursor	0
Oligodendrocyte precursor	0
Oligodendrocyte precursor	0
Oligodendrocyte precursor	0
Oligodendrocyte precursor	0
Oligodendrocyte precursor	0
Oligodendrocyte precursor	0
Oligodendrocyte precursor	0
Oligodendrocyte precursor	0
Oligodendrocyte precursor	0
Oligodendrocyte precursor	0
Neuroblast	0
Oligodendrocyte precursor	0
Neuroblast	0
Oligodendrocyte precursor	0
Glutamatergic	0
Glutamatergic	0
Glutamatergic	0
Glutamatergic	0
Glutamatergic	0
Glutamatergic	0
Glutamatergic	0
Glutamatergic	0
Glutamatergic	0
Oligodendrocyte precursor	0
Glutamatergic	0
Glutamatergic	0
Glutamatergic	0
Glutamatergic	0
Glutamatergic	0
Glutamatergic	0
Glutamatergic	0
Glutamatergic	0
Glutamatergic	0
Glutamatergic	0
Glutamatergic	0
Glutamatergic	0
Glutamatergic	0
Glutamatergic	0
Glutamatergic	1
Glutamatergic	0
Neuroblast	0
Glutamatergic	0
Glutamatergic	0
Glutamatergic	0
Glutamatergic	0
Glutamatergic	0
Glutamatergic	0
Glutamatergic	0
Glutamatergic	0
Glutamatergic	0
Glutamatergic	0
Glutamatergic	0
Glutamatergic	0
Glutamatergic	0
Oligodendrocyte precursor	0
Glutamatergic	0
Glutamatergic	0
Glutamatergic	0
Glutamatergic	0
Glutamatergic	0
Glutamatergic	0
Glutamatergic	0
Glutamatergic	0
Glutamatergic	0
Glutamatergic	0
Glutamatergic	0
Glutamatergic	0
Glutamatergic	0
Glutamatergic	0
Glutamatergic	0
Glutamatergic	0
Neuroblast	0
Glutamatergic	0
Glutamatergic	0
Glutamatergic	0
Glutamatergic	0
Glutamatergic	0
Glutamatergic	0
Glutamatergic	0
Glutamatergic	0
Glutamatergic	0
Glutamatergic	0
Glutamatergic	0
Glutamatergic	0
Glutamatergic	0
Astrocyte	0
Astrocyte	0
Astrocyte	0
Astrocyte	0
Astrocyte	0
Astrocyte	0
Astrocyte	0
Astrocyte	0
Astrocyte	0
Astrocyte	0
Astrocyte	0
Astrocyte	0
Astrocyte	0
Astrocyte	0
Astrocyte	0
Astrocyte	0
Astrocyte	0
Astrocyte	0
Astrocyte	0
Astrocyte	0
Astrocyte	0
Astrocyte	0
Astrocyte	0
Astrocyte	0
Astrocyte	0
Astrocyte	0
Astrocyte	0
Astrocyte	0
Astrocyte	0
Astrocyte	1
Astrocyte	0
Astrocyte	0
Astrocyte	0
Astrocyte	0
Astrocyte	0
Astrocyte	0
Astrocyte	0
Astrocyte	0
Neuroblast	0
Oligodendrocyte	0
Neuroblast	0
Neuroblast	0
Neuroblast	0
Neuroblast	0
Neuroblast	0
Neuroblast	0
Oligodendrocyte	0
Oligodendrocyte	0
Oligodendrocyte	1
Oligodendrocyte	0
Oligodendrocyte	0
Oligodendrocyte	0
Oligodendrocyte	0
Neuroblast	0
Neuroblast	0
Oligodendrocyte	0
Neuroblast	1
Oligodendrocyte	0
Oligodendrocyte	0
Oligodendrocyte	0
Oligodendrocyte	0
Oligodendrocyte	0
Oligodendrocyte	0
Neuroblast	0
Oligodendrocyte	0
Neuroblast	0
Astrocyte	0
Astrocyte	1
Neuroblast	0
Neuroblast	0
GABAergic	0
GABAergic	0
GABAergic	0
GABAergic	0
GABAergic	0
Neuroblast	0
GABAergic	0
GABAergic	0
GABAergic	0
GABAergic	0
GABAergic	0
GABAergic	0
GABAergic	0
GABAergic	1
GABAergic	0
GABAergic	0
GABAergic	0
GABAergic	0
GABAergic	0
GABAergic	0
GABAergic	0
GABAergic	0
GABAergic	0
GABAergic	0
GABAergic	0
GABAergic	0
GABAergic	0
GABAergic	0
GABAergic	0
GABAergic	0
GABAergic	0
GABAergic	0
GABAergic	0
GABAergic	0
GABAergic	0
GABAergic	0
GABAergic	0
GABAergic	0
GABAergic	0
GABAergic	0
GABAergic	0
GABAergic	0
GABAergic	0
GABAergic	0
GABAergic	0
GABAergic	0
GABAergic	0
GABAergic	0
GABAergic	0
GABAergic	0
GABAergic	0
GABAergic	0
GABAergic	0
GABAergic	0
GABAergic	0
GABAergic	0
GABAergic	0
GABAergic	0
GABAergic	0
GABAergic	0
GABAergic	0
GABAergic	0
GABAergic	0
GABAergic	0
GABAergic	0
GABAergic	0
GABAergic	1
GABAergic	0
Neuroblast	0
GABAergic	0
GABAergic	0
GABAergic	1
GABAergic	0
GABAergic	0
GABAergic	0
GABAergic	0
GABAergic	0
Neuroblast	0
GABAergic	0
GABAergic	0
GABAergic	0
GABAergic	0
GABAergic	0
GABAergic	0
GABAergic	0
GABAergic	0
GABAergic	0
GABAergic	0
GABAergic	0
GABAergic	0
Neuroblast	0
GABAergic	0
GABAergic	0
GABAergic	0
GABAergic	0
GABAergic	0
GABAergic	0
GABAergic	0
GABAergic	0
GABAergic	0
GABAergic	0
GABAergic	1
GABAergic	0
GABAergic	0
GABAergic	0
GABAergic	0
GABAergic	0
GABAergic	0
GABAergic	0
GABAergic	0
GABAergic	0
GABAergic	0
GABAergic	0
GABAergic	0
GABAergic	0
GABAergic	0
GABAergic	0
GABAergic	0
GABAergic	0
GABAergic	0
GABAergic	0
GABAergic	0
GABAergic	0
GABAergic	0
Neuroblast	0
GABAergic	0
GABAergic	0
GABAergic	0
GABAergic	0
GABAergic	0
GABAergic	0
GABAergic	0
GABAergic	0
GABAergic	0
GABAergic	0
GABAergic	0
GABAergic	0
GABAergic	0
GABAergic	0
GABAergic	0
GABAergic	1
GABAergic	0
Neuroblast	0
GABAergic	0
GABAergic	0
GABAergic	0
GABAergic	0
GABAergic	0
Glutamatergic	0
Glutamatergic	0
Glutamatergic	0
Glutamatergic	0
Glutamatergic	0
Glutamatergic	0
Glutamatergic	0
Glutamatergic	0
Glutamatergic	0
Glutamatergic	0
Glutamatergic	0
Glutamatergic	0
Glutamatergic	0
Glutamatergic	0
Glutamatergic	0
Glutamatergic	0
Glutamatergic	0
Glutamatergic	0
Immature Glutamatergic	0
Glutamatergic	0
Glutamatergic	0
Glutamatergic	0
Neuroblast	0
Glutamatergic	0
Glutamatergic	0
Glutamatergic	0
Glutamatergic	0
Glutamatergic	0
Glutamatergic	0
Neuroblast	0
Immature Glutamatergic	0
Glutamatergic	0
Glutamatergic	0
Glutamatergic	0
Neuroblast	0
Glutamatergic	0
Glutamatergic	0
Glutamatergic	0
Glutamatergic	0
Glutamatergic	0
Glutamatergic	0
Glutamatergic	0
Glutamatergic	0
Glutamatergic	0
Glutamatergic	0
Glutamatergic	0
Glutamatergic	0
Glutamatergic	0
Glutamatergic	0
Glutamatergic	0
Glutamatergic	0
Glutamatergic	0
Glutamatergic	0
Glutamatergic	0
Glutamatergic	0
Glutamatergic	0
Glutamatergic	0
Glutamatergic	0
Glutamatergic	0
Glutamatergic	0
Glutamatergic	0
Neuroblast	0
Glutamatergic	0
Glutamatergic	0
Glutamatergic	0
Immature Glutamatergic	0
Glutamatergic	0
Glutamatergic	0
Immature Glutamatergic	0
Glutamatergic	0
Glutamatergic	0
Glutamatergic	0
Glutamatergic	0
Immature Glutamatergic	0
Glutamatergic	0
Immature Glutamatergic	0
Glutamatergic	0
Glutamatergic	0
Glutamatergic	0
Glutamatergic	0
Immature Glutamatergic	0
Glutamatergic	0
Glutamatergic	0
CA neurons	0
Glutamatergic	0
Glutamatergic	0
Glutamatergic	0
Glutamatergic	0
Glutamatergic	0
Glutamatergic	0
Glutamatergic	0
Glutamatergic	0
Glutamatergic	0
Glutamatergic	0
Glutamatergic	0
Glutamatergic	0
Glutamatergic	0
Glutamatergic	0
Glutamatergic	0
CA neurons	0
Immature Glutamatergic	0
Glutamatergic	0
Immature Glutamatergic	0
Glutamatergic	0
Glutamatergic	0
Glutamatergic	0
Glutamatergic	0
Glutamatergic	0
Glutamatergic	0
Glutamatergic	0
Glutamatergic	0
Glutamatergic	0
Glutamatergic	0
Glutamatergic	0
Glutamatergic	0
Glutamatergic	0
Glutamatergic	0
Glutamatergic	0
Glutamatergic	0
Immature Glutamatergic	0
Glutamatergic	0
Immature Glutamatergic	0
Glutamatergic	0
Glutamatergic	0
Glutamatergic	0
Glutamatergic	0
Glutamatergic	0
Glutamatergic	0
Glutamatergic	0
Glutamatergic	0
Glutamatergic	0
Glutamatergic	0
Immature Glutamatergic	0
Glutamatergic	0
Glutamatergic	0
Glutamatergic	0
Glutamatergic	0
Glutamatergic	0
Glutamatergic	0
Glutamatergic	0
Glutamatergic	0
Glutamatergic	0
Glutamatergic	0
Glutamatergic	0
Glutamatergic	0
Glutamatergic	0
Glutamatergic	0
Immature Glutamatergic	0
Glutamatergic	0
Glutamatergic	0
Glutamatergic	0
Glutamatergic	0
Glutamatergic	0
Glutamatergic	0
Glutamatergic	0
Glutamatergic	0
Glutamatergic	0
Glutamatergic	0
Glutamatergic	0
Glutamatergic	0
Immature Glutamatergic	0
Glutamatergic	0
Glutamatergic	0
Glutamatergic	0
Glutamatergic	0
Glutamatergic	0
Glutamatergic	0
Glutamatergic	0
Glutamatergic	0
Glutamatergic	0
Glutamatergic	0
Glutamatergic	0
Glutamatergic	0
Immature Glutamatergic	0
Immature Glutamatergic	0
Glutamatergic	0
Neuroblast	0
Immature Glutamatergic	0
Glutamatergic	0
Glutamatergic	0
Glutamatergic	0
Glutamatergic	0
Glutamatergic	0
Glutamatergic	0
Glutamatergic	0
Glutamatergic	0
Glutamatergic	0
Glutamatergic	0
Immature Glutamatergic	0
Glutamatergic	0
Glutamatergic	0
Glutamatergic	0
Glutamatergic	0
Glutamatergic	0
Glutamatergic	0
Glutamatergic	0
Glutamatergic	0
Glutamatergic	0
Glutamatergic	0
Glutamatergic	0
Glutamatergic	0
Glutamatergic	0
Glutamatergic	0
Glutamatergic	0
Glutamatergic	0
Glutamatergic	0
Glutamatergic	0
Glutamatergic	0
Glutamatergic	0
Glutamatergic	0
Glutamatergic	0
Glutamatergic	0
Glutamatergic	0
Glutamatergic	0
Glutamatergic	0
Glutamatergic	0
Glutamatergic	0
Glutamatergic	0
Glutamatergic	0
Glutamatergic	0
Glutamatergic	0
Glutamatergic	0
Glutamatergic	0
Glutamatergic	0
Glutamatergic	0
Oligodendrocyte	0
Oligodendrocyte	0
Neuroblast	0
Oligodendrocyte	0
Oligodendrocyte	0
Oligodendrocyte	0
Oligodendrocyte	0
Oligodendrocyte	0
Oligodendrocyte	0
Oligodendrocyte	0
Oligodendrocyte	0
Oligodendrocyte	0
Oligodendrocyte	0
Oligodendrocyte	0
Oligodendrocyte	0
Oligodendrocyte	0
Oligodendrocyte	0
Oligodendrocyte	0
Oligodendrocyte	0
Oligodendrocyte	0
Oligodendrocyte	0
Oligodendrocyte	0
Oligodendrocyte	0
Oligodendrocyte	0
Oligodendrocyte	0
Oligodendrocyte	0
Oligodendrocyte	0
Oligodendrocyte	0
Oligodendrocyte	0
Oligodendrocyte	0
Oligodendrocyte	0
Oligodendrocyte	0
Oligodendrocyte	0
Oligodendrocyte	0
Oligodendrocyte	0
Oligodendrocyte	0
Oligodendrocyte	0
Oligodendrocyte	0
Oligodendrocyte	0
Oligodendrocyte	0
Oligodendrocyte	0
Oligodendrocyte	0
Oligodendrocyte	0
Oligodendrocyte	0
Oligodendrocyte	0
Oligodendrocyte	0
Oligodendrocyte	0
Oligodendrocyte	0
Oligodendrocyte	0
Oligodendrocyte	0
Oligodendrocyte	0
Oligodendrocyte	0
Oligodendrocyte	0
Oligodendrocyte	0
Oligodendrocyte	0
Oligodendrocyte	0
Oligodendrocyte	0
Oligodendrocyte	1
Oligodendrocyte	0
Oligodendrocyte	0
Oligodendrocyte	0
Oligodendrocyte	0
Oligodendrocyte	0
Oligodendrocyte	0
Oligodendrocyte	0
Oligodendrocyte	0
Oligodendrocyte	0
Oligodendrocyte	0
Oligodendrocyte	0
Oligodendrocyte	0
Oligodendrocyte	0
Oligodendrocyte	0
Oligodendrocyte	0
Oligodendrocyte	0
Oligodendrocyte	0
Oligodendrocyte	0
Oligodendrocyte	0
Oligodendrocyte	0
Oligodendrocyte	1
Oligodendrocyte	0
Oligodendrocyte	0
Oligodendrocyte	0
Oligodendrocyte	0
Oligodendrocyte	0
Oligodendrocyte	0
Oligodendrocyte	0
Oligodendrocyte	0
Oligodendrocyte	0
Oligodendrocyte	0
Oligodendrocyte	0
Oligodendrocyte	0
Oligodendrocyte	0
Oligodendrocyte	0
Oligodendrocyte	0
Oligodendrocyte	0
Oligodendrocyte	0
Oligodendrocyte	0
Oligodendrocyte	0
Oligodendrocyte	0
Oligodendrocyte	0
Oligodendrocyte	0
Oligodendrocyte	0
Oligodendrocyte	0
Oligodendrocyte	0
Oligodendrocyte	0
Oligodendrocyte	0
Oligodendrocyte	0
Oligodendrocyte	0
Oligodendrocyte	0
Oligodendrocyte	0
Oligodendrocyte	0
Oligodendrocyte	0
Oligodendrocyte	0
Oligodendrocyte	0
Oligodendrocyte	0
Oligodendrocyte	0
Oligodendrocyte	0
Oligodendrocyte	0
Oligodendrocyte	0
Oligodendrocyte	0
Oligodendrocyte	0
Oligodendrocyte	0
Oligodendrocyte	0
Oligodendrocyte	0
Oligodendrocyte	0
Oligodendrocyte	0
Oligodendrocyte	0
Oligodendrocyte	0
Oligodendrocyte	0
Oligodendrocyte	0
Oligodendrocyte	0
Oligodendrocyte	0
Oligodendrocyte	0
Oligodendrocyte	0
Oligodendrocyte	0
Oligodendrocyte	0
Oligodendrocyte	0
Oligodendrocyte	0
Oligodendrocyte	0
Oligodendrocyte	0
Oligodendrocyte	0
Oligodendrocyte	0
Oligodendrocyte	0
Oligodendrocyte	0
Oligodendrocyte	0
Oligodendrocyte	0
Oligodendrocyte	0
Oligodendrocyte	0
Oligodendrocyte	0
Oligodendrocyte	0
Oligodendrocyte	0
Oligodendrocyte	0
Oligodendrocyte	0
Oligodendrocyte	0
Oligodendrocyte	0
Astrocyte	0
Oligodendrocyte	0
Oligodendrocyte	0
Oligodendrocyte	0
Neuroblast	0
Oligodendrocyte	0
Oligodendrocyte	0
Oligodendrocyte	0
Oligodendrocyte	0
Oligodendrocyte	1
Oligodendrocyte	0
Oligodendrocyte	0
Oligodendrocyte	0
Oligodendrocyte	0
Oligodendrocyte	0
Oligodendrocyte	0
Oligodendrocyte	0
Oligodendrocyte	0
Oligodendrocyte	0
Oligodendrocyte	0
Oligodendrocyte	0
Oligodendrocyte	0
Oligodendrocyte	0
Oligodendrocyte	0
Oligodendrocyte	0
Oligodendrocyte	0
Oligodendrocyte	0
Oligodendrocyte	0
Oligodendrocyte	0
Oligodendrocyte	0
Oligodendrocyte	0
Oligodendrocyte	0
Oligodendrocyte	0
Oligodendrocyte	0
Oligodendrocyte	0
Oligodendrocyte	0
Oligodendrocyte	0
Oligodendrocyte	0
Oligodendrocyte	0
Oligodendrocyte	0
Oligodendrocyte	0
Oligodendrocyte	0
Oligodendrocyte	0
Oligodendrocyte	0
Oligodendrocyte	0
Oligodendrocyte	0
Oligodendrocyte	0
Oligodendrocyte	0
Oligodendrocyte	0
Oligodendrocyte	0
Oligodendrocyte	0
Oligodendrocyte	0
Oligodendrocyte	0
Oligodendrocyte	0
Oligodendrocyte	0
Oligodendrocyte	0
Oligodendrocyte	0
Oligodendrocyte	0
Oligodendrocyte	0
Oligodendrocyte	0
Oligodendrocyte	0
Oligodendrocyte	0
Oligodendrocyte	0
Oligodendrocyte	0
Oligodendrocyte	0
Oligodendrocyte	0
Oligodendrocyte	0
Oligodendrocyte	0
Oligodendrocyte	0
Oligodendrocyte	0
Oligodendrocyte	0
Oligodendrocyte	0
Oligodendrocyte	0
Oligodendrocyte	0
Oligodendrocyte	0
Oligodendrocyte	0
Oligodendrocyte	0
Oligodendrocyte	0
Oligodendrocyte	0
Oligodendrocyte	0
Oligodendrocyte	0
Oligodendrocyte	0
Oligodendrocyte	0
Oligodendrocyte	0
Oligodendrocyte	0
Oligodendrocyte	0
Oligodendrocyte	0
Oligodendrocyte	0
Oligodendrocyte	0
Oligodendrocyte	0
Oligodendrocyte	0
Oligodendrocyte	0
Oligodendrocyte	0
Oligodendrocyte	0
Oligodendrocyte	0
Oligodendrocyte	0
Oligodendrocyte	0
Oligodendrocyte	0
Oligodendrocyte	0
Oligodendrocyte	0
Oligodendrocyte	0
Oligodendrocyte	0
Oligodendrocyte	0
Oligodendrocyte	0
Oligodendrocyte	0
Oligodendrocyte	0
Oligodendrocyte	0
Oligodendrocyte	0
Oligodendrocyte	0
Oligodendrocyte	0
Oligodendrocyte	0
Oligodendrocyte	0
Oligodendrocyte	0
Oligodendrocyte	0
Oligodendrocyte	0
Oligodendrocyte	0
Oligodendrocyte	0
Oligodendrocyte	0
Oligodendrocyte	0
Oligodendrocyte	0
Oligodendrocyte	0
Oligodendrocyte	0
Oligodendrocyte	0
Oligodendrocyte	0
Oligodendrocyte	1
Oligodendrocyte	0
Oligodendrocyte	0
Oligodendrocyte	0
Oligodendrocyte	0
Oligodendrocyte	0
Oligodendrocyte	0
Oligodendrocyte	0
Oligodendrocyte	0
Oligodendrocyte	0
Oligodendrocyte	0
Oligodendrocyte	0
Oligodendrocyte	0
Oligodendrocyte	0
Oligodendrocyte	0
Oligodendrocyte	1
Oligodendrocyte	0
Neuroblast	0
Oligodendrocyte	0
Oligodendrocyte	0
Oligodendrocyte	0
Oligodendrocyte	0
Oligodendrocyte	0
Oligodendrocyte	0
Oligodendrocyte	0
Oligodendrocyte	0
Oligodendrocyte	0
Oligodendrocyte	0
Oligodendrocyte	0
Oligodendrocyte	0
Oligodendrocyte	0
Oligodendrocyte	0
Oligodendrocyte	0
Oligodendrocyte	0
Oligodendrocyte	0
Oligodendrocyte	0
Oligodendrocyte	0
Oligodendrocyte	0
Oligodendrocyte	0
Oligodendrocyte	0
Oligodendrocyte	0
Oligodendrocyte	0
Oligodendrocyte	0
Oligodendrocyte	0
Oligodendrocyte	0
Oligodendrocyte	0
Oligodendrocyte	0
Oligodendrocyte	0
Oligodendrocyte	0
Oligodendrocyte	0
Oligodendrocyte	0
Oligodendrocyte	0
Oligodendrocyte	0
Oligodendrocyte	0
Oligodendrocyte	0
Oligodendrocyte	0
Oligodendrocyte	0
Oligodendrocyte	0
Oligodendrocyte	0
Oligodendrocyte	0
Oligodendrocyte	0
Oligodendrocyte	0
Oligodendrocyte	0
Oligodendrocyte	0
Oligodendrocyte	0
Oligodendrocyte	0
Oligodendrocyte	0
Oligodendrocyte	0
Oligodendrocyte	0
Oligodendrocyte	0
Oligodendrocyte	0
Oligodendrocyte	0
Oligodendrocyte	0
Oligodendrocyte	0
Oligodendrocyte	0
Oligodendrocyte	0
Oligodendrocyte	0
Oligodendrocyte	0
Oligodendrocyte	0
Oligodendrocyte	0
Oligodendrocyte	0
Oligodendrocyte	0
Oligodendrocyte	0
Oligodendrocyte	0
Oligodendrocyte	0
Oligodendrocyte	0
Oligodendrocyte	0
Oligodendrocyte	0
Oligodendrocyte	0
Oligodendrocyte	0
Oligodendrocyte	0
Oligodendrocyte	0
Oligodendrocyte	0
Oligodendrocyte	0
Oligodendrocyte	0
Oligodendrocyte	0
Oligodendrocyte	0
Oligodendrocyte	0
Oligodendrocyte	0
Oligodendrocyte	0
Oligodendrocyte	0
Oligodendrocyte	0
Oligodendrocyte	0
Oligodendrocyte	0
Oligodendrocyte	0
Oligodendrocyte	0
Oligodendrocyte	0
Oligodendrocyte	0
Oligodendrocyte	0
Oligodendrocyte	0
Oligodendrocyte	0
Oligodendrocyte	0
Oligodendrocyte	0
Oligodendrocyte	0
Oligodendrocyte	0
Oligodendrocyte	0
Oligodendrocyte	0
Oligodendrocyte	0
Oligodendrocyte	0
Oligodendrocyte	0
Oligodendrocyte	0
Oligodendrocyte	0
Oligodendrocyte	0
Oligodendrocyte	0
Oligodendrocyte	0
Oligodendrocyte	0
Oligodendrocyte	0
Oligodendrocyte	0
Oligodendrocyte	0
Oligodendrocyte	0
Oligodendrocyte	0
Oligodendrocyte	0
Oligodendrocyte	0
Oligodendrocyte	0
Oligodendrocyte	0
Oligodendrocyte	0
Oligodendrocyte	0
Oligodendrocyte	0
Neuroblast	0
Oligodendrocyte	0
Oligodendrocyte	0
Oligodendrocyte	0
Oligodendrocyte	0
Oligodendrocyte	0
Oligodendrocyte	0
Oligodendrocyte	0
Oligodendrocyte	0
Oligodendrocyte	0
Oligodendrocyte	0
Oligodendrocyte	0
Oligodendrocyte	0
Oligodendrocyte	0
Oligodendrocyte	0
Oligodendrocyte	0
Oligodendrocyte	0
Oligodendrocyte	0
Oligodendrocyte	0
Oligodendrocyte	0
Oligodendrocyte	0
Oligodendrocyte	0
Oligodendrocyte	0
Oligodendrocyte	0
Oligodendrocyte	0
Oligodendrocyte	0
Oligodendrocyte	0
Oligodendrocyte	0
Oligodendrocyte	0
Oligodendrocyte	0
Oligodendrocyte	1
Oligodendrocyte	0
Oligodendrocyte	0
Oligodendrocyte	0
Oligodendrocyte	0
Oligodendrocyte	0
Oligodendrocyte	0
Oligodendrocyte	0
Oligodendrocyte	0
Oligodendrocyte	1
Oligodendrocyte	0
Oligodendrocyte	0
Oligodendrocyte	0
Oligodendrocyte	0
Oligodendrocyte	0
Oligodendrocyte	0
Oligodendrocyte	0
Oligodendrocyte	0
Oligodendrocyte	0
Oligodendrocyte	0
Oligodendrocyte	0
Oligodendrocyte	0
Oligodendrocyte	0
Oligodendrocyte	0
Oligodendrocyte	0
Oligodendrocyte	1
Oligodendrocyte	0
Oligodendrocyte	0
Oligodendrocyte	0
Oligodendrocyte	0
Oligodendrocyte	0
Oligodendrocyte	0
Oligodendrocyte	0
Oligodendrocyte	0
Oligodendrocyte	0
Oligodendrocyte	0
Oligodendrocyte	0
Oligodendrocyte	0
Oligodendrocyte	0
Oligodendrocyte	0
Oligodendrocyte	0
Oligodendrocyte	0
Oligodendrocyte	0
Oligodendrocyte	0
Oligodendrocyte	0
Oligodendrocyte	0
Oligodendrocyte	0
Oligodendrocyte	0
Oligodendrocyte	0
Oligodendrocyte	0
Oligodendrocyte	0
Oligodendrocyte	0
Oligodendrocyte	0
Oligodendrocyte	0
Oligodendrocyte	0
Oligodendrocyte	0
Oligodendrocyte	0
Oligodendrocyte	0
Oligodendrocyte	0
Oligodendrocyte	0
Oligodendrocyte	0
Oligodendrocyte	0
Oligodendrocyte	0
Oligodendrocyte	0
Oligodendrocyte	0
Oligodendrocyte	0
Oligodendrocyte	0
Oligodendrocyte	0
Oligodendrocyte	0
Oligodendrocyte	0
Oligodendrocyte	0
Oligodendrocyte	0
Oligodendrocyte	0
Oligodendrocyte	0
Oligodendrocyte	0
Oligodendrocyte	0
Oligodendrocyte	0
Oligodendrocyte	0
Oligodendrocyte	0
Oligodendrocyte	0
Oligodendrocyte	0
Oligodendrocyte	0
Oligodendrocyte	0
Oligodendrocyte	0
Oligodendrocyte	0
Oligodendrocyte	0
[truncated: 369,852+ more rows]
