# Supplementary material for: A brain cell atlas integrating single-cell transcriptomes across human brain regions
Source: Nat Med. 2024 Aug 2;30(9):2679–91. doi: 10.1038/s41591-024-03150-z (PMC11405287; doi:10.1038/s41591-024-03150-z)
Supplement: Supplementary file 11 — Statistical source data. [file 41591_2024_3150_MOESM11_ESM.xlsx]

## Sheet: Extended Data Fig. 2a
FA1	FA2	celltype
1568.83	-72495.4	Glutamatergic neurons
-3533.03	-74673.7	Glutamatergic neurons
-138.671	-71511.9	Glutamatergic neurons
1079.63	-71204.6	Glutamatergic neurons
-532.693	-76050	Glutamatergic neurons
-24387.3	-82572.9	Glutamatergic neurons
-671.038	-79962.5	Glutamatergic neurons
7269.68	-76700.9	Glutamatergic neurons
11862.1	-65126.9	Glutamatergic neurons
6837.19	-75565	Glutamatergic neurons
5723.4	-72734.5	Glutamatergic neurons
6004.61	-75116.3	Glutamatergic neurons
-5424.8	-73651.1	Glutamatergic neurons
-16921.8	-80596.1	Glutamatergic neurons
4477.97	-73491.6	Glutamatergic neurons
-24465.7	-82622.4	Glutamatergic neurons
5229.67	-72355.4	Glutamatergic neurons
862.417	-73506.3	Glutamatergic neurons
1769.93	-74812	Glutamatergic neurons
5548.04	-68769.3	Glutamatergic neurons
5230.15	-71982.1	Glutamatergic neurons
6262.35	-72514.2	Glutamatergic neurons
-20808	-80768.7	Glutamatergic neurons
4730.68	-76832.1	Glutamatergic neurons
5016.39	-74307.3	Glutamatergic neurons
7835.02	-74353.8	Glutamatergic neurons
7051.22	-72316.5	Glutamatergic neurons
10320.7	-58748.2	Glutamatergic neurons
6518.52	-78513.6	Glutamatergic neurons
6834.32	-77167.2	Glutamatergic neurons
10017.2	-58249.8	Glutamatergic neurons
1911.36	-76163.9	Glutamatergic neurons
6.79066	-77012.5	Glutamatergic neurons
7870.89	-61941.4	Glutamatergic neurons
2647.67	-70881.8	Glutamatergic neurons
5065.47	-75964.9	Glutamatergic neurons
1657.78	-76705.9	Glutamatergic neurons
6171.66	-74438.6	Glutamatergic neurons
-15528.4	-76689.9	Glutamatergic neurons
6435.39	-77738.5	Glutamatergic neurons
600.854	-75408.7	Glutamatergic neurons
-10796.2	-80033.3	Glutamatergic neurons
3981.68	-76905.3	Glutamatergic neurons
-186.629	-74337.1	Glutamatergic neurons
-24376.8	-81629.8	Glutamatergic neurons
-23130.9	-80701.6	Glutamatergic neurons
-553.581	-69895.9	Glutamatergic neurons
-4039.91	-78122.1	Glutamatergic neurons
-21908	-83602.9	Glutamatergic neurons
2987.52	-77892	Glutamatergic neurons
5316.62	-78774.4	Glutamatergic neurons
4168.87	-70559.5	Glutamatergic neurons
6067.72	-68694.4	Glutamatergic neurons
-456.787	-69481.5	Glutamatergic neurons
1021.23	-74916.4	Glutamatergic neurons
2597.76	-79219.2	Glutamatergic neurons
-3017.63	-80133.4	Glutamatergic neurons
3011.02	-79598.2	Glutamatergic neurons
-5280.93	-73196	Glutamatergic neurons
6669.81	-80237.8	Glutamatergic neurons
-3711.57	-75015.5	Glutamatergic neurons
2027.98	-74475.7	Glutamatergic neurons
2027.25	-68525.8	Glutamatergic neurons
209.046	-77332.4	Glutamatergic neurons
-1932.39	-74015.1	Glutamatergic neurons
2893.01	-78987.2	Glutamatergic neurons
4042.6	-78496.4	Glutamatergic neurons
5479.13	-70637.4	Glutamatergic neurons
988.376	-77642.8	Glutamatergic neurons
4395.29	-72518	Glutamatergic neurons
1750.05	-88240.8	Glutamatergic neurons
-6348.24	-73380.4	Glutamatergic neurons
-2641.16	-76670.5	Glutamatergic neurons
-3108.42	-72939.2	Glutamatergic neurons
8431.59	-76614.2	Glutamatergic neurons
-9737.46	-77560.5	Glutamatergic neurons
975.154	-76768.9	Glutamatergic neurons
-2480.79	-71528.7	Glutamatergic neurons
3513.22	-80060.3	Glutamatergic neurons
5634.71	-72051.1	Glutamatergic neurons
2187.08	-72618.9	Glutamatergic neurons
-8245.07	-77430.6	Glutamatergic neurons
-25342.7	-82179.4	Glutamatergic neurons
-1537.13	-76527.3	Glutamatergic neurons
7254.42	-76402.3	Glutamatergic neurons
-6281.02	-79039.2	Glutamatergic neurons
-6053.1	-70744	Glutamatergic neurons
-17163.9	-75051.7	Glutamatergic neurons
3210.37	-78265.8	Glutamatergic neurons
-7597.76	-72986.4	Glutamatergic neurons
6024.7	-76649.6	Glutamatergic neurons
4697.26	-78918.6	Glutamatergic neurons
5006.3	-70886.8	Glutamatergic neurons
630.17	-72788	Glutamatergic neurons
7853.41	-75356.1	Glutamatergic neurons
6577.24	-69349.2	Glutamatergic neurons
1440.42	-81291.7	Glutamatergic neurons
1886.23	-79815.7	Glutamatergic neurons
-23931.5	-83086.7	Glutamatergic neurons
403.01	-72811.6	Glutamatergic neurons
546.663	-74072.7	Glutamatergic neurons
-24636.4	-83008.5	Glutamatergic neurons
-19694.5	-77808.6	Glutamatergic neurons
-5846.02	-77186	Glutamatergic neurons
1300.28	-73233.5	Glutamatergic neurons
207.761	-70730.6	Glutamatergic neurons
7763.22	-72554.6	Glutamatergic neurons
2707.6	-76625.5	Glutamatergic neurons
7548.47	-73660.6	Glutamatergic neurons
8468.88	-75132.5	Glutamatergic neurons
1619.41	-79705.3	Glutamatergic neurons
6630.63	-78958.3	Glutamatergic neurons
852.347	-79798.7	Glutamatergic neurons
8293.15	-74242.4	Glutamatergic neurons
10526.4	-56694.8	Glutamatergic neurons
1350.09	-73260.9	Glutamatergic neurons
-2180.44	-77195.5	Glutamatergic neurons
-21710.5	-82820.3	Glutamatergic neurons
-22832.1	-80895.9	Glutamatergic neurons
-14132.9	-78299.5	Glutamatergic neurons
6680.36	-75724.6	Glutamatergic neurons
1060.09	-71394.7	Glutamatergic neurons
3906.25	-78532.5	Glutamatergic neurons
-528.108	-76207.1	Glutamatergic neurons
7818.14	-73660.1	Glutamatergic neurons
3041	-74607.1	Glutamatergic neurons
5001.01	-74849.7	Glutamatergic neurons
-1715.36	-80589.3	Glutamatergic neurons
7277.69	-74680.2	Glutamatergic neurons
2316.59	-73665.3	Glutamatergic neurons
-25298.2	-82608.8	Glutamatergic neurons
8032.18	-60733	Glutamatergic neurons
-4316.33	-73246.2	Glutamatergic neurons
4606.69	-76568.1	Glutamatergic neurons
5217.56	-71648.5	Glutamatergic neurons
5003.99	-76499	Glutamatergic neurons
-5452.83	-74280.1	Glutamatergic neurons
2094.73	-75552.5	Glutamatergic neurons
-22164.9	-81049.1	Glutamatergic neurons
4459.47	-78531	Glutamatergic neurons
2050.28	-71103.5	Glutamatergic neurons
6082.68	-73358.6	Glutamatergic neurons
3514.61	-73533.8	Glutamatergic neurons
4036.55	-77907.8	Glutamatergic neurons
1014.78	-69856.5	Glutamatergic neurons
9347.96	-75614.4	Glutamatergic neurons
-9073.51	-74944.8	Glutamatergic neurons
2179.13	-70993.7	Glutamatergic neurons
6981.22	-76379.3	Glutamatergic neurons
6696.8	-74546.1	Glutamatergic neurons
7080.27	-73391.6	Glutamatergic neurons
-21066.2	-83352	Glutamatergic neurons
-7077.58	-75598.3	Glutamatergic neurons
-2577.81	-73307.6	Glutamatergic neurons
6302.28	-73359.9	Glutamatergic neurons
7106.61	-78905	Glutamatergic neurons
243.047	-69238.1	Glutamatergic neurons
-68.9821	-71278.4	Glutamatergic neurons
4818.98	-73544.4	Glutamatergic neurons
7853.39	-73937.7	Glutamatergic neurons
-24580	-82461.8	Glutamatergic neurons
-4767.17	-75349.8	Glutamatergic neurons
8121.49	-75684	Glutamatergic neurons
1257.01	-74275	Glutamatergic neurons
-2561.23	-73161.6	Glutamatergic neurons
9861.65	-64357.8	Glutamatergic neurons
4390.2	-78585.9	Glutamatergic neurons
-22193.3	-82834.8	Glutamatergic neurons
-24396.8	-81339.2	Glutamatergic neurons
-2051.65	-75153.7	Glutamatergic neurons
499.735	-77664.9	Glutamatergic neurons
5244.43	-75028.7	Glutamatergic neurons
-7735.09	-74417	Glutamatergic neurons
-3709.36	-80335.1	Glutamatergic neurons
-23140.8	-80673.8	Glutamatergic neurons
7997.03	-74541.1	Glutamatergic neurons
4884.86	-75910.8	Glutamatergic neurons
-25802.4	-82415.2	Glutamatergic neurons
3279.04	-72537.9	Glutamatergic neurons
-1434.38	-74885.7	Glutamatergic neurons
6907.52	-73362.5	Glutamatergic neurons
4540.91	-66913.9	Glutamatergic neurons
2464.84	-70293	Glutamatergic neurons
5037.38	-73881.7	Glutamatergic neurons
-426.509	-75957.2	Glutamatergic neurons
-15163.2	-79278	Glutamatergic neurons
4490.37	-79037.4	Glutamatergic neurons
5514.86	-71413.2	Glutamatergic neurons
4440.62	-70682.5	Glutamatergic neurons
-8144.52	-73047.5	Glutamatergic neurons
-24811.1	-80897.1	Glutamatergic neurons
-3309.86	-94087.7	Glutamatergic neurons
3846.89	-74034.3	Glutamatergic neurons
-7900.29	-76148.3	Glutamatergic neurons
-2441.34	-73875.1	Glutamatergic neurons
6125.38	-73194.9	Glutamatergic neurons
9473.48	-73085.7	Glutamatergic neurons
5983.95	-67061.6	Glutamatergic neurons
-3958	-72488.6	Glutamatergic neurons
1924.85	-76012.5	Glutamatergic neurons
-4092.98	-71228.5	Glutamatergic neurons
4137.72	-76916.2	Glutamatergic neurons
1781.89	-73409.4	Glutamatergic neurons
-19277	-79531.6	Glutamatergic neurons
1712.36	-71690.5	Glutamatergic neurons
5522.37	-76235.4	Glutamatergic neurons
5177.38	-74833.4	Glutamatergic neurons
2540.94	-76181.3	Glutamatergic neurons
-4294.29	-72790.1	Glutamatergic neurons
4416.17	-78399.1	Glutamatergic neurons
-2150.44	-74969.7	Glutamatergic neurons
-23191.9	-81462.6	Glutamatergic neurons
-24485.4	-84480.2	Glutamatergic neurons
8090.77	-67721.5	Glutamatergic neurons
4347.99	-70087.1	Glutamatergic neurons
5924.05	-73185.8	Glutamatergic neurons
-23623.1	-80305.6	Glutamatergic neurons
5184.01	-78318.3	Glutamatergic neurons
-23699.1	-84315.9	Glutamatergic neurons
-12237.9	-77496.3	Glutamatergic neurons
1601.05	-76499	Glutamatergic neurons
890.33	-70763.4	Glutamatergic neurons
-2424.11	-74781	Glutamatergic neurons
4695.17	-76030.9	Glutamatergic neurons
-24834.7	-82480.4	Glutamatergic neurons
-21637.1	-80460.8	Glutamatergic neurons
7236.76	-74885.9	Glutamatergic neurons
-24103.5	-84189.1	Glutamatergic neurons
2938.02	-81476.5	Glutamatergic neurons
4797	-73034.8	Glutamatergic neurons
2258.84	-81639.3	Glutamatergic neurons
3009.42	-76559.7	Glutamatergic neurons
-3699.34	-83867.8	Glutamatergic neurons
899.607	-66442.8	Glutamatergic neurons
-918.78	-72965.5	Glutamatergic neurons
6203.57	-76368.9	Glutamatergic neurons
4052.79	-77010.8	Glutamatergic neurons
-285.689	-74395.1	Glutamatergic neurons
3776.65	-79832	Glutamatergic neurons
-17633.3	-78625.9	Glutamatergic neurons
6756.34	-66089.3	Glutamatergic neurons
-2243.22	-76394.5	Glutamatergic neurons
6473.28	-76517.1	Glutamatergic neurons
2633.67	-77072.2	Glutamatergic neurons
944.731	-71889.8	Glutamatergic neurons
6706.02	-67391.8	Glutamatergic neurons
-24442.9	-81947.4	Glutamatergic neurons
-5226.45	-75460.5	Glutamatergic neurons
3703.49	-76566	Glutamatergic neurons
7230.49	-71019.8	Glutamatergic neurons
4665.91	-76826.4	Glutamatergic neurons
4171.93	-78767.3	Glutamatergic neurons
7047.46	-71235.2	Glutamatergic neurons
1058.45	-76410.1	Glutamatergic neurons
-10738.2	-75687.8	Glutamatergic neurons
594.548	-71346.7	Glutamatergic neurons
-3062.38	-75143	Glutamatergic neurons
6683.12	-76036.2	Glutamatergic neurons
4027.43	-76938.9	Glutamatergic neurons
4518.89	-78942.3	Glutamatergic neurons
-4977.97	-71926.2	Glutamatergic neurons
515.062	-67135.2	Glutamatergic neurons
55.667	-71629.4	Glutamatergic neurons
4454.43	-75318.4	Glutamatergic neurons
5394.91	-78126.6	Glutamatergic neurons
4875.18	-69565.9	Glutamatergic neurons
5241.34	-80606.8	Glutamatergic neurons
-568.796	-76624.4	Glutamatergic neurons
5493.51	-71330	Glutamatergic neurons
3277.43	-76971.2	Glutamatergic neurons
-684.233	-75408.2	Glutamatergic neurons
1676.2	-79144.2	Glutamatergic neurons
1459.56	-74863.7	Glutamatergic neurons
-1261.37	-73815.2	Glutamatergic neurons
1779.44	-75816.3	Glutamatergic neurons
1513.1	-77043.7	Glutamatergic neurons
-2926.15	-73525.4	Glutamatergic neurons
-6530.53	-74993	Glutamatergic neurons
2687.68	-74684.9	Glutamatergic neurons
-22194	-82480	Glutamatergic neurons
-4400.99	-74072.4	Glutamatergic neurons
722.758	-78609.4	Glutamatergic neurons
5883.92	-75320.1	Glutamatergic neurons
5700.01	-75400.9	Glutamatergic neurons
-2508.56	-74566.8	Glutamatergic neurons
1454.19	-74059.6	Glutamatergic neurons
1801.24	-71285.5	Glutamatergic neurons
3155.94	-77894.7	Glutamatergic neurons
1390.72	-74710.8	Glutamatergic neurons
1014.04	-76321	Glutamatergic neurons
5839.49	-69815.7	Glutamatergic neurons
-24200.2	-84195.1	Glutamatergic neurons
-8883.61	-74855.7	Glutamatergic neurons
5984.57	-66752.5	Glutamatergic neurons
-25413.1	-82224.7	Glutamatergic neurons
-353.571	-74180	Glutamatergic neurons
4182.43	-73902.3	Glutamatergic neurons
1508.72	-73500.3	Glutamatergic neurons
4362.08	-81607	Glutamatergic neurons
-23734.7	-81819.3	Glutamatergic neurons
-24430.6	-81332.7	Glutamatergic neurons
-5578.19	-74642.6	Glutamatergic neurons
-21047.4	-81104.8	Glutamatergic neurons
-6565.63	-79353.7	Glutamatergic neurons
5938.88	-80750	Glutamatergic neurons
7030.47	-67302.3	Glutamatergic neurons
-1751.76	-72354.2	Glutamatergic neurons
1505.67	-76426.4	Glutamatergic neurons
2032.95	-73472.2	Glutamatergic neurons
-17005.9	-75757.5	Glutamatergic neurons
7377.04	-76120.7	Glutamatergic neurons
5292.85	-70576.8	Glutamatergic neurons
-2220.7	-69053.2	Glutamatergic neurons
2736.55	-77144.1	Glutamatergic neurons
8408.18	-73766.3	Glutamatergic neurons
3395.81	-78882.9	Glutamatergic neurons
447.585	-73419.4	Glutamatergic neurons
-9772.32	-78516.2	Glutamatergic neurons
5384.09	-76752.5	Glutamatergic neurons
4860.17	-78169.8	Glutamatergic neurons
7052.68	-75166.8	Glutamatergic neurons
7771.77	-77282.8	Glutamatergic neurons
3356.63	-76432.7	Glutamatergic neurons
9399.19	-74430.3	Glutamatergic neurons
6167.45	-76883.1	Glutamatergic neurons
-1330.58	-76209.1	Glutamatergic neurons
2919.89	-72042.6	Glutamatergic neurons
-3123.11	-74280.6	Glutamatergic neurons
-2063.89	-71876.4	Glutamatergic neurons
2855.55	-79048.7	Glutamatergic neurons
1186.36	-80393	Glutamatergic neurons
-4107.17	-71375.3	Glutamatergic neurons
-1610.78	-82561.9	Glutamatergic neurons
4303.54	-77996.9	Glutamatergic neurons
-2498.38	-80501.3	Glutamatergic neurons
5610.54	-76126.4	Glutamatergic neurons
-15832.4	-80858.5	Glutamatergic neurons
-129.457	-74240.6	Glutamatergic neurons
7475.28	-74447.3	Glutamatergic neurons
4547.56	-75564.7	Glutamatergic neurons
-19016.5	-78724	Glutamatergic neurons
-24096.7	-81082.9	Glutamatergic neurons
2286.85	-76192.9	Glutamatergic neurons
-6753.64	-75533.9	Glutamatergic neurons
3528.57	-78201.7	Glutamatergic neurons
-784.538	-73959.6	Glutamatergic neurons
8829.6	-73891.2	Glutamatergic neurons
-3423.69	-75116.6	Glutamatergic neurons
-24691.7	-83911.4	Glutamatergic neurons
-11356.9	-76542.9	Glutamatergic neurons
-1725.79	-76487.2	Glutamatergic neurons
5567.03	-77906.2	Glutamatergic neurons
-18.5331	-69987.7	Glutamatergic neurons
9689.41	-68184.8	Glutamatergic neurons
6387.03	-72947.6	Glutamatergic neurons
7876.67	-72754.1	Glutamatergic neurons
5528.96	-76073.4	Glutamatergic neurons
961.444	-83233.5	Glutamatergic neurons
7022.07	-79197.2	Glutamatergic neurons
2515.02	-73565.5	Glutamatergic neurons
4447.29	-67482.8	Glutamatergic neurons
-1747.76	-71485.9	Glutamatergic neurons
7044.04	-68860.3	Glutamatergic neurons
146.129	-73774.5	Glutamatergic neurons
5854.43	-69806.3	Glutamatergic neurons
5867.86	-76363.1	Glutamatergic neurons
8001.77	-75873.2	Glutamatergic neurons
6444.07	-73572	Glutamatergic neurons
-19388.9	-79729.7	Glutamatergic neurons
-9709.77	-73596.6	Glutamatergic neurons
5992.9	-71622.7	Glutamatergic neurons
4886.13	-70313.2	Glutamatergic neurons
-4732.69	-76328.7	Glutamatergic neurons
-2329.27	-75477.5	Glutamatergic neurons
-1876.53	-73982.5	Glutamatergic neurons
365.191	-78444.1	Glutamatergic neurons
-23467.1	-81766.1	Glutamatergic neurons
-2329.84	-68144.2	Glutamatergic neurons
-711.952	-73656	Glutamatergic neurons
9772.17	-72661.6	Glutamatergic neurons
4102.92	-69919.2	Glutamatergic neurons
-17390	-80011.2	Glutamatergic neurons
-9000.28	-77241.7	Glutamatergic neurons
4577.33	-70556.3	Glutamatergic neurons
5529.84	-77599.6	Glutamatergic neurons
-2817.86	-73344.8	Glutamatergic neurons
-21692.3	-82997.9	Glutamatergic neurons
484.944	-72362.3	Glutamatergic neurons
-297.459	-73005.9	Glutamatergic neurons
-2867.35	-76750.3	Glutamatergic neurons
-21482.1	-79257.1	Glutamatergic neurons
-1487.72	-79774.5	Glutamatergic neurons
963.218	-75214.5	Glutamatergic neurons
-7431.54	-75093.2	Glutamatergic neurons
3102.02	-76499.9	Glutamatergic neurons
230.322	-79402.8	Glutamatergic neurons
-21104.5	-80897	Glutamatergic neurons
113.232	-78517.9	Glutamatergic neurons
-3032.86	-74265.4	Glutamatergic neurons
5943.22	-75929.6	Glutamatergic neurons
2479.52	-75230	Glutamatergic neurons
5682.96	-82745.7	Glutamatergic neurons
7668.84	-78058.3	Glutamatergic neurons
-4784.77	-75544.2	Glutamatergic neurons
2421.84	-68323.6	Glutamatergic neurons
-19575.8	-80308.9	Glutamatergic neurons
-13690.8	-84463.4	Glutamatergic neurons
5401.89	-77390.6	Glutamatergic neurons
-4539.66	-75959.7	Glutamatergic neurons
4191.16	-75979.1	Glutamatergic neurons
-2734.65	-77832.5	Glutamatergic neurons
5070.14	-72951.9	Glutamatergic neurons
1945.26	-81274.9	Glutamatergic neurons
-10640.2	-74891.3	Glutamatergic neurons
6847.86	-69586.3	Glutamatergic neurons
-10372.6	-73880.3	Glutamatergic neurons
-230.354	-75360.9	Glutamatergic neurons
6312.03	-76084.3	Glutamatergic neurons
5398.81	-62500.7	Glutamatergic neurons
-23776	-81322.8	Glutamatergic neurons
-3954.01	-76974	Glutamatergic neurons
-497.179	-75173.6	Glutamatergic neurons
7123.24	-75300	Glutamatergic neurons
6127.16	-70939.9	Glutamatergic neurons
2005.79	-76048.3	Glutamatergic neurons
7687.46	-68876.1	Glutamatergic neurons
4684.33	-77464.1	Glutamatergic neurons
-5341.28	-73868.6	Glutamatergic neurons
3710.59	-74826.6	Glutamatergic neurons
3954.22	-76706.6	Glutamatergic neurons
3353.69	-78642.1	Glutamatergic neurons
8870.37	-71470.5	Glutamatergic neurons
3972.81	-74753.5	Glutamatergic neurons
4039.76	-74452.8	Glutamatergic neurons
5192.44	-66492.5	Glutamatergic neurons
690.236	-71395.4	Glutamatergic neurons
3773.38	-68459.4	Glutamatergic neurons
-2646.06	-76805.9	Glutamatergic neurons
-6097.91	-76257.2	Glutamatergic neurons
670.676	-74315.8	Glutamatergic neurons
-6346.57	-74556.8	Glutamatergic neurons
-20859.9	-79065.9	Glutamatergic neurons
3806.37	-75882.2	Glutamatergic neurons
5099.74	-72076.3	Glutamatergic neurons
6719.64	-67097.6	Glutamatergic neurons
1696.14	-80298.1	Glutamatergic neurons
-22067.3	-80849	Glutamatergic neurons
12811.2	-58344.8	Glutamatergic neurons
-23265.3	-82517.2	Glutamatergic neurons
7177.87	-76868	Glutamatergic neurons
5409.79	-77982.6	Glutamatergic neurons
8478.57	-64203.2	Glutamatergic neurons
1779.13	-73935.9	Glutamatergic neurons
-23986.6	-81929	Glutamatergic neurons
-2104.78	-73618.5	Glutamatergic neurons
-1572	-72711.1	Glutamatergic neurons
-16268.4	-74869.1	Glutamatergic neurons
-2335.96	-77245.6	Glutamatergic neurons
-22779.7	-84081.1	Glutamatergic neurons
4111.21	-76843.3	Glutamatergic neurons
6225.27	-78154.9	Glutamatergic neurons
-20620.9	-79262.6	Glutamatergic neurons
4661.45	-73748.8	Glutamatergic neurons
-3211.03	-76355.1	Glutamatergic neurons
6702.24	-70588.4	Glutamatergic neurons
7040.65	-76883.3	Glutamatergic neurons
-24576.8	-82949.6	Glutamatergic neurons
3833.86	-80554.5	Glutamatergic neurons
-8191.9	-75274.6	Glutamatergic neurons
-190.272	-79165.2	Glutamatergic neurons
-984.35	-76467.3	Glutamatergic neurons
-20895.4	-82351	Glutamatergic neurons
-2087.6	-78167.2	Glutamatergic neurons
4004.88	-78027	Glutamatergic neurons
-9086.91	-75948.3	Glutamatergic neurons
3156.68	-73101.1	Glutamatergic neurons
-2971.52	-75413.4	Glutamatergic neurons
-24582.2	-82628.8	Glutamatergic neurons
3061.26	-77674.3	Glutamatergic neurons
-3342.17	-72828	Glutamatergic neurons
-3238.31	-74381.1	Glutamatergic neurons
4817.44	-78885.3	Glutamatergic neurons
3590.69	-79832.1	Glutamatergic neurons
2031.19	-79299.8	Glutamatergic neurons
6180.7	-76795.5	Glutamatergic neurons
-23946.9	-81384.4	Glutamatergic neurons
3722.15	-74259	Glutamatergic neurons
2573.88	-65247.8	Glutamatergic neurons
7621.42	-75965.5	Glutamatergic neurons
6825.96	-78416.3	Glutamatergic neurons
2686.48	-78821.8	Glutamatergic neurons
-845.555	-78546	Glutamatergic neurons
5826.16	-72935	Glutamatergic neurons
6804.1	-69236.1	Glutamatergic neurons
-792.948	-75735.3	Glutamatergic neurons
-1986.51	-71851.5	Glutamatergic neurons
-6189.86	-76362.5	Glutamatergic neurons
8516.64	-75716.8	Glutamatergic neurons
2753.88	-72037.9	Glutamatergic neurons
2285.77	-73010.1	Glutamatergic neurons
-25495.7	-82404.3	Glutamatergic neurons
3531.97	-76917.7	Glutamatergic neurons
-19394.3	-81650.5	Glutamatergic neurons
-3446.36	-71032.9	Glutamatergic neurons
8133.4	-74941.7	Glutamatergic neurons
-184.648	-73450.1	Glutamatergic neurons
11189.4	-66921.9	Glutamatergic neurons
-4948.84	-74500.8	Glutamatergic neurons
7232.32	-74222.1	Glutamatergic neurons
-5028.94	-72324.7	Glutamatergic neurons
1056.76	-74955.3	Glutamatergic neurons
1764.07	-78765.3	Glutamatergic neurons
-4779.99	-74139.3	Glutamatergic neurons
6737.5	-74060	Glutamatergic neurons
7266	-72788.4	Glutamatergic neurons
5708.83	-76124.9	Glutamatergic neurons
-24330.3	-83031.9	Glutamatergic neurons
7779.97	-69654.8	Glutamatergic neurons
8009.71	-77751	Glutamatergic neurons
7848.44	-70087	Glutamatergic neurons
4603.31	-68978.4	Glutamatergic neurons
3773.08	-73381.6	Glutamatergic neurons
4289.21	-66725.2	Glutamatergic neurons
4095.73	-70764.2	Glutamatergic neurons
1531.9	-74734.8	Glutamatergic neurons
-3292.09	-76035.1	Glutamatergic neurons
9557.83	-68030.4	Glutamatergic neurons
2509.67	-72363.3	Glutamatergic neurons
2866.76	-70071.7	Glutamatergic neurons
-24613.3	-83781.4	Glutamatergic neurons
-3716.29	-71603.2	Glutamatergic neurons
-2672.55	-76790.5	Glutamatergic neurons
8000.24	-75030.2	Glutamatergic neurons
-1683.8	-76272.8	Glutamatergic neurons
4254.88	-76589.2	Glutamatergic neurons
8136.79	-72934.8	Glutamatergic neurons
-2560.86	-72407.9	Glutamatergic neurons
4246.56	-75326.9	Glutamatergic neurons
811.932	-72061.8	Glutamatergic neurons
-4262.62	-77470	Glutamatergic neurons
4557.25	-78729.5	Glutamatergic neurons
2139.37	-74025	Glutamatergic neurons
73.8488	-71549.5	Glutamatergic neurons
8173.78	-73338.4	Glutamatergic neurons
7437.02	-77755.8	Glutamatergic neurons
1379.24	-70383.3	Glutamatergic neurons
1949.66	-75496.3	Glutamatergic neurons
-23564.4	-82004.9	Glutamatergic neurons
-22498.1	-81906.7	Glutamatergic neurons
-637.71	-75648	Glutamatergic neurons
-1950.67	-69184.7	Glutamatergic neurons
5182.68	-82552.9	Glutamatergic neurons
37.5087	-67559.7	Glutamatergic neurons
-1544.35	-73533.6	Glutamatergic neurons
4248.67	-76444.3	Glutamatergic neurons
-3882.04	-75798.9	Glutamatergic neurons
1264.7	-77034.8	Glutamatergic neurons
4700.68	-72749.7	Glutamatergic neurons
4951.44	-79399.9	Glutamatergic neurons
6051.41	-75966.9	Glutamatergic neurons
5553.91	-73191.2	Glutamatergic neurons
5479.68	-72119	Glutamatergic neurons
-21220.8	-82875.7	Glutamatergic neurons
1850.59	-73332.5	Glutamatergic neurons
3712.84	-78366.6	Glutamatergic neurons
-6039.94	-74935.9	Glutamatergic neurons
-2299.56	-71392.5	Glutamatergic neurons
6107.68	-76824.8	Glutamatergic neurons
3955.43	-76499.3	Glutamatergic neurons
-665.082	-75102.8	Glutamatergic neurons
8811.31	-71751.6	Glutamatergic neurons
9769.1	-59504.5	Glutamatergic neurons
-22537.8	-79909.5	Glutamatergic neurons
5464.95	-69228.8	Glutamatergic neurons
997.092	-78618	Glutamatergic neurons
5508.44	-82062.7	Glutamatergic neurons
3981.61	-70913.9	Glutamatergic neurons
-23731.9	-80001.9	Glutamatergic neurons
-493.229	-76636.5	Glutamatergic neurons
6348.22	-77266.4	Glutamatergic neurons
-3381.04	-79109.3	Glutamatergic neurons
5751.53	-64125.5	Glutamatergic neurons
4303.62	-77180.2	Glutamatergic neurons
4624.72	-75673.6	Glutamatergic neurons
-16301.5	-78275.4	Glutamatergic neurons
2210.98	-75139.8	Glutamatergic neurons
3598.12	-77522.1	Glutamatergic neurons
5170.62	-75108.9	Glutamatergic neurons
4825.07	-73519.1	Glutamatergic neurons
4108.86	-76250.1	Glutamatergic neurons
-2856.88	-76270	Glutamatergic neurons
1081.75	-73087.9	Glutamatergic neurons
4167.33	-74987.7	Glutamatergic neurons
7818.29	-73260.5	Glutamatergic neurons
-18906.8	-78705.5	Glutamatergic neurons
-19723.5	-83020.3	Glutamatergic neurons
3033.55	-74139	Glutamatergic neurons
-233.517	-74686.3	Glutamatergic neurons
6199.33	-70070.4	Glutamatergic neurons
9226.61	-66497.9	Glutamatergic neurons
-25008.9	-82012.3	Glutamatergic neurons
3588.92	-76651.6	Glutamatergic neurons
1670.73	-73831.2	Glutamatergic neurons
4174.16	-72479.3	Glutamatergic neurons
-24250.9	-80487.2	Glutamatergic neurons
-2191.43	-73610.3	Glutamatergic neurons
-16588.2	-77258.5	Glutamatergic neurons
-10483.3	-73258.7	Glutamatergic neurons
-8804.61	-75262.1	Glutamatergic neurons
1564.71	-70135.2	Glutamatergic neurons
-23079.7	-80963.7	Glutamatergic neurons
-21834.5	-81515.1	Glutamatergic neurons
9370.41	-60900.8	Glutamatergic neurons
3410.29	-73957.8	Glutamatergic neurons
1852.05	-73701.1	Glutamatergic neurons
9011.74	-66263	Glutamatergic neurons
-20599.1	-82789.8	Glutamatergic neurons
6072.64	-74498.1	Glutamatergic neurons
-24434.5	-82893	Glutamatergic neurons
-7636.9	-75192.3	Glutamatergic neurons
-22219.5	-79500.4	Glutamatergic neurons
-9579.09	-75261.7	Glutamatergic neurons
1642.44	-73282.6	Glutamatergic neurons
-3349.11	-93980.3	Glutamatergic neurons
5071.1	-74192.1	Glutamatergic neurons
9597.02	-65924.2	Glutamatergic neurons
-25196.1	-82909.1	Glutamatergic neurons
-2523.54	-76436.1	Glutamatergic neurons
2647.08	-81670.5	Glutamatergic neurons
3617.62	-77011.5	Glutamatergic neurons
5549	-71725	Glutamatergic neurons
3731.92	-73064.9	Glutamatergic neurons
4359.03	-76195.4	Glutamatergic neurons
6795.44	-76527.8	Glutamatergic neurons
8133.8	-72396	Glutamatergic neurons
168.916	-67504.1	Glutamatergic neurons
-19811.7	-78794.1	Glutamatergic neurons
3547.76	-74980.3	Glutamatergic neurons
-9610.47	-73423.7	Glutamatergic neurons
-24717.4	-81743.8	Glutamatergic neurons
-19002	-79185.7	Glutamatergic neurons
7113.76	-70132.9	Glutamatergic neurons
2333.07	-72621.3	Glutamatergic neurons
-3026.67	-70874.3	Glutamatergic neurons
4219.52	-72591.7	Glutamatergic neurons
-18614.8	-77893.1	Glutamatergic neurons
8133.19	-73650.4	Glutamatergic neurons
-2230.83	-74287.7	Glutamatergic neurons
5374.23	-76351.8	Glutamatergic neurons
5985.38	-72058.8	Glutamatergic neurons
2867.6	-79741.8	Glutamatergic neurons
961.127	-71952.2	Glutamatergic neurons
3871.69	-75300.1	Glutamatergic neurons
6938.25	-78267.9	Glutamatergic neurons
-3582.96	-75144.5	Glutamatergic neurons
-24362.3	-82351.5	Glutamatergic neurons
4700.41	-78233	Glutamatergic neurons
2239.82	-77236.5	Glutamatergic neurons
-518.498	-77321.4	Glutamatergic neurons
8728.03	-74475.9	Glutamatergic neurons
-21285.2	-80027.5	Glutamatergic neurons
-9466.14	-76676.8	Glutamatergic neurons
923.135	-76401.1	Glutamatergic neurons
2758.21	-79878.9	Glutamatergic neurons
8303.21	-74433.2	Glutamatergic neurons
6304.52	-77492.6	Glutamatergic neurons
3220.06	-69591.5	Glutamatergic neurons
-14571.1	-77181	Glutamatergic neurons
3522.8	-77517	Glutamatergic neurons
6604.02	-71638.9	Glutamatergic neurons
192.057	-75562.3	Glutamatergic neurons
3387.8	-73060.4	Glutamatergic neurons
7611.21	-73903.4	Glutamatergic neurons
4962.69	-77972.4	Glutamatergic neurons
-18826.7	-79801.8	Glutamatergic neurons
-11903.2	-78520.1	Glutamatergic neurons
4659.39	-77826.9	Glutamatergic neurons
-14672	-76934.7	Glutamatergic neurons
5268.69	-73786.7	Glutamatergic neurons
3609.49	-69389.8	Glutamatergic neurons
498.628	-75348.9	Glutamatergic neurons
6779.12	-76932.4	Glutamatergic neurons
735.645	-74387	Glutamatergic neurons
7428.16	-72955.4	Glutamatergic neurons
3415.71	-71837.6	Glutamatergic neurons
-12378.8	-78496.5	Glutamatergic neurons
745.708	-75015.8	Glutamatergic neurons
1302.58	-78877.2	Glutamatergic neurons
4348.63	-80155.4	Glutamatergic neurons
7147.21	-72777.7	Glutamatergic neurons
4734.74	-72935.2	Glutamatergic neurons
3875.55	-72000.7	Glutamatergic neurons
-25120.4	-81274.5	Glutamatergic neurons
-10903.2	-76140.6	Glutamatergic neurons
-1333.17	-76934.3	Glutamatergic neurons
2649.95	-70420.1	Glutamatergic neurons
2144.56	-82895.1	Glutamatergic neurons
3593.87	-76200.5	Glutamatergic neurons
6244.87	-76410.6	Glutamatergic neurons
-74.8942	-71032.9	Glutamatergic neurons
4937.14	-73769.3	Glutamatergic neurons
6563.11	-74979.7	Glutamatergic neurons
6273.8	-77619.6	Glutamatergic neurons
-1023.15	-72535.7	Glutamatergic neurons
-1909.26	-72013.9	Glutamatergic neurons
-1184.6	-72579	Glutamatergic neurons
3001.09	-84749	Glutamatergic neurons
7032.74	-78590.4	Glutamatergic neurons
804.533	-69006.2	Glutamatergic neurons
-15675.8	-75916.4	Glutamatergic neurons
-4983.76	-74109.7	Glutamatergic neurons
-2016.71	-71340.5	Glutamatergic neurons
-1376.8	-77282.6	Glutamatergic neurons
2150.46	-70164.2	Glutamatergic neurons
-458.947	-74672.1	Glutamatergic neurons
1129.46	-76597	Glutamatergic neurons
5933.75	-73423	Glutamatergic neurons
3295.84	-75860.8	Glutamatergic neurons
-4029.73	-76054	Glutamatergic neurons
943.395	-74200.3	Glutamatergic neurons
-117.429	-76503.8	Glutamatergic neurons
6279.36	-74671.1	Glutamatergic neurons
2848.99	-73809	Glutamatergic neurons
7531.74	-73984.7	Glutamatergic neurons
-1974.93	-73510.4	Glutamatergic neurons
4585.09	-77469.7	Glutamatergic neurons
3035.77	-73913.2	Glutamatergic neurons
4293.53	-79715	Glutamatergic neurons
4967.21	-73311.9	Glutamatergic neurons
-3525.12	-72561.6	Glutamatergic neurons
1012.56	-74759.8	Glutamatergic neurons
-15907.5	-77868	Glutamatergic neurons
3101.82	-78094.4	Glutamatergic neurons
-8690.84	-74464.3	Glutamatergic neurons
-24612.5	-82405.7	Glutamatergic neurons
5349.76	-81382.3	Glutamatergic neurons
-3280.06	-83500.6	Glutamatergic neurons
-5167.23	-75003.1	Glutamatergic neurons
4094.37	-80363.7	Glutamatergic neurons
8966.05	-73682.6	Glutamatergic neurons
147.861	-72817	Glutamatergic neurons
-5717.98	-71501.8	Glutamatergic neurons
-9190.23	-79447.9	Glutamatergic neurons
6487.93	-74795.5	Glutamatergic neurons
6680.73	-76196.8	Glutamatergic neurons
7625.67	-74339.2	Glutamatergic neurons
8593.41	-77478	Glutamatergic neurons
4416.39	-76230.7	Glutamatergic neurons
1426.5	-75880.5	Glutamatergic neurons
-21434.1	-81565.8	Glutamatergic neurons
13.4807	-75145.3	Glutamatergic neurons
-25334.8	-81688.9	Glutamatergic neurons
2189.26	-71390.6	Glutamatergic neurons
5685.41	-76028.5	Glutamatergic neurons
8493.19	-74700.5	Glutamatergic neurons
1988.47	-74358.9	Glutamatergic neurons
2575.81	-76794.4	Glutamatergic neurons
-680.921	-72650.6	Glutamatergic neurons
4667.61	-76450.1	Glutamatergic neurons
-736.587	-74205.1	Glutamatergic neurons
5003.62	-80536.5	Glutamatergic neurons
29.3069	-80036.7	Glutamatergic neurons
5130.54	-77386.1	Glutamatergic neurons
-23639.5	-80756.6	Glutamatergic neurons
7201.52	-65934.8	Glutamatergic neurons
-21232.7	-80193.7	Glutamatergic neurons
8393.99	-73065.6	Glutamatergic neurons
6329.9	-79490.6	Glutamatergic neurons
3505.58	-78317.9	Glutamatergic neurons
7727.41	-73783.1	Glutamatergic neurons
6050.09	-75207.9	Glutamatergic neurons
-4965.63	-78553.4	Glutamatergic neurons
-4180.25	-72183.2	Glutamatergic neurons
4840.23	-68376.2	Glutamatergic neurons
2346.36	-71054.2	Glutamatergic neurons
3963.12	-65287.3	Glutamatergic neurons
2235.92	-73357.9	Glutamatergic neurons
5036.94	-74564.3	Glutamatergic neurons
-4939.19	-71384	Glutamatergic neurons
-5404.73	-72267.7	Glutamatergic neurons
-7035.48	-88927	Glutamatergic neurons
2438.55	-70958.6	Glutamatergic neurons
5500.38	-72086.8	Glutamatergic neurons
7811.29	-73289.5	Glutamatergic neurons
7476.97	-72345.3	Glutamatergic neurons
5557.67	-73403.1	Glutamatergic neurons
-24453.7	-83611.4	Glutamatergic neurons
-12176.6	-76715.8	Glutamatergic neurons
-24750.4	-82515.9	Glutamatergic neurons
7832.81	-74935.5	Glutamatergic neurons
4194.21	-76238	Glutamatergic neurons
5615.13	-69799.3	Glutamatergic neurons
8032.93	-74011.9	Glutamatergic neurons
4867.21	-73362.8	Glutamatergic neurons
3017.95	-73848.1	Glutamatergic neurons
5244.98	-74401.9	Glutamatergic neurons
869.407	-73575.1	Glutamatergic neurons
3468.61	-80544.1	Glutamatergic neurons
4114.11	-75706.5	Glutamatergic neurons
5841.29	-72494.1	Glutamatergic neurons
6578.25	-74741	Glutamatergic neurons
2357.96	-78297.1	Glutamatergic neurons
-23943.1	-82371	Glutamatergic neurons
7403.06	-73459.7	Glutamatergic neurons
-18674.4	-80715.4	Glutamatergic neurons
4859.7	-77006.5	Glutamatergic neurons
-2958.93	-70805.8	Glutamatergic neurons
-637.349	-77531.6	Glutamatergic neurons
-454.908	-79877.6	Glutamatergic neurons
-22185	-81619.2	Glutamatergic neurons
-5208.92	-77599.7	Glutamatergic neurons
-777.175	-75265.8	Glutamatergic neurons
-11205.6	-77748.2	Glutamatergic neurons
-81.4667	-76150.2	Glutamatergic neurons
3669.79	-74209.4	Glutamatergic neurons
-24421.7	-80858.7	Glutamatergic neurons
8041.63	-75437.4	Glutamatergic neurons
6158.85	-79306.4	Glutamatergic neurons
-22603.5	-81020.4	Glutamatergic neurons
-3187.97	-73738.8	Glutamatergic neurons
5209.31	-79535.3	Glutamatergic neurons
5350.77	-76199.9	Glutamatergic neurons
5754.14	-71631	Glutamatergic neurons
-22501	-80395.5	Glutamatergic neurons
-3575.91	-72738.3	Glutamatergic neurons
6190.95	-74112.9	Glutamatergic neurons
4507.93	-75725.9	Glutamatergic neurons
6026.64	-74529.3	Glutamatergic neurons
-999.986	-80305.2	Glutamatergic neurons
-24335.3	-83939.4	Glutamatergic neurons
-21020.9	-79779.3	Glutamatergic neurons
949.04	-80334.4	Glutamatergic neurons
2458.14	-71732.4	Glutamatergic neurons
6758.96	-75890.1	Glutamatergic neurons
1900.85	-72681.7	Glutamatergic neurons
5497.19	-76152.8	Glutamatergic neurons
4828.94	-78225.3	Glutamatergic neurons
-9670.26	-72504.1	Glutamatergic neurons
6124.86	-70583.9	Glutamatergic neurons
1321.48	-73168.5	Glutamatergic neurons
6792.15	-72686.1	Glutamatergic neurons
2723.73	-73963.1	Glutamatergic neurons
6272.14	-68520.1	Glutamatergic neurons
5385.41	-73180.8	Glutamatergic neurons
2035.61	-71700.6	Glutamatergic neurons
6730.81	-75892	Glutamatergic neurons
5780.19	-74683.6	Glutamatergic neurons
3695.98	-74618.4	Glutamatergic neurons
6794.74	-77744.1	Glutamatergic neurons
7380.71	-72539.4	Glutamatergic neurons
-1047.75	-73023.7	Glutamatergic neurons
6671.22	-73746.2	Glutamatergic neurons
1070.77	-74060.9	Glutamatergic neurons
-3406.16	-76097.3	Glutamatergic neurons
5612	-76295.4	Glutamatergic neurons
-16030	-81061.2	Glutamatergic neurons
-23104	-83452.2	Glutamatergic neurons
7108.24	-76630.8	Glutamatergic neurons
-23202	-83290.7	Glutamatergic neurons
-3448.69	-72414.3	Glutamatergic neurons
4641.03	-79530.5	Glutamatergic neurons
9169.08	-74550.9	Glutamatergic neurons
3993.61	-73346.5	Glutamatergic neurons
-15875.5	-79782.4	Glutamatergic neurons
-23007.9	-82372.7	Glutamatergic neurons
7954.89	-72691.9	Glutamatergic neurons
4566.11	-69897.8	Glutamatergic neurons
-21042.1	-82276.1	Glutamatergic neurons
-1328.38	-70808.6	Glutamatergic neurons
3780.98	-78423.4	Glutamatergic neurons
-2171.05	-70024.2	Glutamatergic neurons
7733.13	-76093.6	Glutamatergic neurons
-3501.19	-73344.4	Glutamatergic neurons
1748.35	-77181.2	Glutamatergic neurons
-3393.99	-74235.9	Glutamatergic neurons
-602.709	-74469.5	Glutamatergic neurons
-20046.3	-82780.2	Glutamatergic neurons
-1258.55	-75491.5	Glutamatergic neurons
-609.766	-70328.9	Glutamatergic neurons
2819.54	-72744.3	Glutamatergic neurons
-240.611	-73524	Glutamatergic neurons
255.483	-76437.6	Glutamatergic neurons
2928.98	-76545.2	Glutamatergic neurons
-1647.93	-72039.9	Glutamatergic neurons
2791.86	-66453.7	Glutamatergic neurons
-1317.71	-75140.6	Glutamatergic neurons
4729.05	-73201.8	Glutamatergic neurons
-1138.48	-75307.3	Glutamatergic neurons
3030.4	-77904	Glutamatergic neurons
759.37	-78952.4	Glutamatergic neurons
2666.77	-75740.9	Glutamatergic neurons
-22069.9	-83825.9	Glutamatergic neurons
7083.34	-79087	Glutamatergic neurons
-14655.4	-78758.2	Glutamatergic neurons
-15298.2	-81912.6	Glutamatergic neurons
-5016.85	-72456.8	Glutamatergic neurons
-24164.2	-81590.9	Glutamatergic neurons
-24711.6	-82776.1	Glutamatergic neurons
3445.27	-73735.7	Glutamatergic neurons
1472.96	-77799.1	Glutamatergic neurons
100.259	-74667.3	Glutamatergic neurons
15224.9	-55332.5	Glutamatergic neurons
3469.33	-75872.2	Glutamatergic neurons
5503.63	-68875	Glutamatergic neurons
-2014.23	-82016.7	Glutamatergic neurons
7098.52	-77523.4	Glutamatergic neurons
-1898.32	-69977.2	Glutamatergic neurons
-1375.04	-75383	Glutamatergic neurons
6252.38	-76061.1	Glutamatergic neurons
-7462.06	-79468	Glutamatergic neurons
3753.09	-79380.8	Glutamatergic neurons
715.159	-76133.5	Glutamatergic neurons
-3330.79	-72059.5	Glutamatergic neurons
7832.33	-77494	Glutamatergic neurons
-1617.22	-73103.5	Glutamatergic neurons
3892.61	-70980.7	Glutamatergic neurons
5423.8	-76340.9	Glutamatergic neurons
-2433.72	-75567.7	Glutamatergic neurons
1252.95	-66892.9	Glutamatergic neurons
18.0052	-76592.4	Glutamatergic neurons
3573.29	-78091.2	Glutamatergic neurons
2081.59	-73377.7	Glutamatergic neurons
-14577.9	-78316.5	Glutamatergic neurons
-438.618	-74364.7	Glutamatergic neurons
6213.72	-77514.9	Glutamatergic neurons
9380.72	-64394.8	Glutamatergic neurons
-23761.9	-81683.5	Glutamatergic neurons
7593.5	-75560.8	Glutamatergic neurons
-43372.6	69515.8	Astrocytes
-17284.6	51908.2	Astrocytes
-41316.4	48405	Astrocytes
-31634.5	55128.8	Astrocytes
-44159.9	56168.1	Astrocytes
-22201.1	53229.1	Astrocytes
-63607.9	45219	Astrocytes
-35378.5	62379.5	Astrocytes
-40482.8	55691.1	Astrocytes
-22719.9	54162.9	Astrocytes
-47081.9	60461.8	Astrocytes
-57380.4	57371.9	Astrocytes
-28691.3	58781.4	Astrocytes
-64216.8	49437.4	Astrocytes
-51906.8	48099.9	Astrocytes
-67391.4	46606.1	Astrocytes
-48232.8	64021.8	Astrocytes
-21406.9	54488.9	Astrocytes
-56300.3	44629	Astrocytes
-38343.8	53566.3	Astrocytes
-55740.7	46489.1	Astrocytes
-52874.9	60322.8	Astrocytes
-48151.3	55361.5	Astrocytes
-33085.9	61088.6	Astrocytes
-45305.4	56891.9	Astrocytes
-53480.1	59014.2	Astrocytes
-53783.3	60217.9	Astrocytes
-33506	53471	Astrocytes
-54225.3	63313.8	Astrocytes
-30850.1	61823.7	Astrocytes
-32659	54781.9	Astrocytes
-67871.7	44609.9	Astrocytes
-53764.9	61592.1	Astrocytes
-38090.1	49343.5	Astrocytes
-62672.1	46962.7	Astrocytes
-30682.5	61277	Astrocytes
-46932.7	62922.4	Astrocytes
-59985.3	45976.5	Astrocytes
-65828.8	47437	Astrocytes
-37179.9	63460.2	Astrocytes
-34824.3	58382.8	Astrocytes
-53903.7	46308.8	Astrocytes
-46971.5	64203	Astrocytes
-48839.4	65235	Astrocytes
-49059.2	60315.9	Astrocytes
-28275.9	56992.9	Astrocytes
-52653	47491.8	Astrocytes
-55595.4	63848	Astrocytes
-37514.6	55707.5	Astrocytes
-15321.5	52969.2	Astrocytes
-43333.1	58778.9	Astrocytes
-26743.5	56637.3	Astrocytes
-48014.2	64138.9	Astrocytes
-65007	46073.7	Astrocytes
-37234.9	66318.3	Astrocytes
-62956.2	45770.1	Astrocytes
-60422.8	45691.1	Astrocytes
-64755.5	45132.3	Astrocytes
-47948	58301.7	Astrocytes
-55620.2	53700.5	Astrocytes
-54275.1	64594.6	Astrocytes
-52944.9	45620.3	Astrocytes
-34337	62525.1	Astrocytes
-51163.1	57349.3	Radial glial cells
-44434.2	58549.4	Astrocytes
-35427.5	57271.7	Astrocytes
-37217.8	60565.3	Astrocytes
-56281.3	51024	Astrocytes
-56050.7	53955.3	Astrocytes
-59510.2	51099.6	Astrocytes
-39720.6	64677.6	Astrocytes
-41115.8	61610.3	Astrocytes
-28076.7	57899.2	Astrocytes
-58557.5	58172.4	Astrocytes
-22114.6	55598.4	Astrocytes
-54766	54611.5	Astrocytes
-31807	52745.8	Astrocytes
-58409	53339	Astrocytes
-49226.7	59577.3	Astrocytes
-52304.1	51547	Astrocytes
-23950.9	56904.8	Astrocytes
-34761.1	59362.5	Astrocytes
-45731.9	67271.1	Astrocytes
-50214.7	46343.7	Astrocytes
-36635.5	62827.5	Astrocytes
-28500.9	59956.7	Astrocytes
-52366.2	60404.6	Astrocytes
-27555.6	55013.1	Astrocytes
-26800.6	57451.4	Astrocytes
-34300	54030.4	Astrocytes
-30332.1	61625.7	Astrocytes
-42129.8	65872.2	Astrocytes
-63806	45186.3	Astrocytes
-51967.7	45875.4	Astrocytes
-62552.1	47030.5	Astrocytes
-47480.3	68992.4	Astrocytes
-29245.6	55778.5	Astrocytes
-49186	54819	Astrocytes
-50268.6	61618.7	Astrocytes
-58550	54317.6	Astrocytes
-47760.9	67883.5	Astrocytes
-41432.1	61579.6	Astrocytes
-43860.7	61249.9	Astrocytes
-28627.5	54576.2	Astrocytes
-51488.8	58506.1	Astrocytes
-24029.6	53707.3	Astrocytes
-43207	67891.5	Astrocytes
-36117.1	59255.7	Astrocytes
-30124.9	54900	Astrocytes
-31562.8	54833.7	Astrocytes
-42180.8	61605	Astrocytes
-30620.8	52340.4	Astrocytes
-61745.8	47182.6	Astrocytes
-47726.6	62758.1	Astrocytes
-28014.1	57803.6	Astrocytes
-40626.8	60544.4	Astrocytes
-47604.5	51405.3	Astrocytes
-36132.2	62673.7	Astrocytes
-41601.9	52045.3	Astrocytes
-48231	65476.6	Astrocytes
-58595.4	47016.9	Astrocytes
-24013.5	53089.6	Astrocytes
-52507.8	62238.7	Astrocytes
-33492.9	58928.6	Astrocytes
-25028.9	57313.2	Astrocytes
-38106.9	65642.8	Astrocytes
-51292.7	53661.3	Radial glial cells
-27623.3	59772.8	Astrocytes
-31204.5	55597.3	Astrocytes
-58161.7	55304	Astrocytes
-44963	63536.2	Astrocytes
-39647.6	54476.5	Astrocytes
-59607.4	46369.6	Astrocytes
-58162.8	48070.8	Astrocytes
-23908.3	55108.7	Astrocytes
-35784.9	60938.5	Astrocytes
-55348.2	62013.2	Astrocytes
-28217.7	54229.5	Astrocytes
-66199.2	47440.5	Astrocytes
-56567.4	48049.2	Astrocytes
-66969.1	44666	Astrocytes
-36134.9	59577.8	Astrocytes
-38806.7	59638	Astrocytes
-30178.4	59635.8	Astrocytes
-36657.3	65125.6	Astrocytes
-61519.4	51169.5	Astrocytes
-63701.3	45424.9	Astrocytes
-25645.9	58606.9	Astrocytes
-40029.2	64721.8	Astrocytes
-56870.9	50133	Astrocytes
47391.6	-2187.1	Immature neurons
-34620.6	60777.2	Astrocytes
-67227.2	44871.9	Astrocytes
-46224.9	69782.7	Astrocytes
-22142.5	53692.5	Astrocytes
-53553.3	53275	Astrocytes
-47434.1	63029.6	Astrocytes
-27704.9	57433.5	Astrocytes
-37810.7	56027.2	Astrocytes
-41251.3	58253.4	Astrocytes
-41571.8	67335.5	Astrocytes
-45659	62302.2	Astrocytes
-54165.6	56590.2	Astrocytes
-54783.6	51943.9	Astrocytes
-48126.2	63072.4	Astrocytes
-48430.6	46951.7	Astrocytes
-44527.2	63910	Astrocytes
-67259	47678.6	Astrocytes
-35701.7	57103.4	Astrocytes
-37206	57916.9	Astrocytes
-54674.4	61752.9	Astrocytes
-35602.2	61718.4	Astrocytes
-47935.8	54354.3	Astrocytes
-46873.9	57298.2	Astrocytes
-59991.4	47649.8	Astrocytes
-55313.2	61285	Astrocytes
-37731.7	59339	Astrocytes
-28535.8	58219.8	Astrocytes
-61553.4	47261.5	Astrocytes
-28903.8	55267.1	Astrocytes
-44628	49325.3	Astrocytes
-45994.4	56480.6	Astrocytes
-40945	66311.5	Astrocytes
-36637.6	50553.2	Astrocytes
-26749.2	53488.4	Astrocytes
-62987.5	48414.2	Astrocytes
-45276.4	52080	Astrocytes
-57154	45874	Astrocytes
-40817.2	56886.4	Astrocytes
-43033	55515.3	Astrocytes
-60197.9	50738.6	Astrocytes
-61608.1	55886.8	Astrocytes
-38375.9	55598	Astrocytes
-59457.6	47418.9	Astrocytes
-33936.1	64025.6	Astrocytes
-38370.8	64010.9	Astrocytes
-47408.8	47298.9	Astrocytes
-45505.4	62514	Astrocytes
-53303.2	61187.9	Astrocytes
-39659	55778	Astrocytes
-39995	61816.9	Astrocytes
-49272.9	62798.9	Astrocytes
-54479.9	62884.9	Astrocytes
-59991.5	51640.8	Astrocytes
-58854.3	56270.6	Astrocytes
-57600.4	45403.1	Astrocytes
-57853.7	61195.7	Astrocytes
-68391	47631.4	Astrocytes
-47936.7	49729.9	Astrocytes
-65764.5	45051.7	Astrocytes
-55344.6	46497.6	Astrocytes
-29169.4	60880.2	Astrocytes
-37189.7	65249.1	Astrocytes
-26090.4	53585.7	Astrocytes
-61236.3	46836.3	Astrocytes
-65510.8	45500.4	Astrocytes
-42003.4	54712.1	Astrocytes
-62993.4	47662.3	Astrocytes
-55380.7	46653.7	Astrocytes
-38810.8	67958.5	Astrocytes
-59670.5	45428.3	Astrocytes
-29916	57342.9	Astrocytes
-54221.7	63436.1	Astrocytes
-60480.6	44611.9	Astrocytes
-17826.7	52424.4	Astrocytes
-30900.7	56727.2	Astrocytes
-40725.1	58344	Astrocytes
-59130.5	52828.4	Astrocytes
-60045.2	51335	Astrocytes
-41775.2	69199.2	Astrocytes
-24242.9	54616.4	Astrocytes
-61726.5	50237.6	Astrocytes
-41829.7	68521.4	Astrocytes
-55998.8	63743.3	Astrocytes
-32895.8	56968.1	Astrocytes
-46637.7	69593.9	Astrocytes
-29276	56420.6	Astrocytes
-65710.1	45511.5	Astrocytes
-29734.9	59119.8	Astrocytes
-54055	52507.5	Astrocytes
-40571.6	52691	Astrocytes
-39288.6	64472.6	Astrocytes
-59794	47316	Astrocytes
-60279.5	52144.5	Astrocytes
-50863.2	47513.9	Astrocytes
-41553.2	51757.5	Astrocytes
-62886.6	44950.4	Astrocytes
-59617.9	55958	Astrocytes
-59319.4	53532.6	Astrocytes
-65679	44671	Astrocytes
-38523.1	52428	Astrocytes
-42093.8	59011.2	Astrocytes
-62064.1	50390.7	Astrocytes
-54562.7	61107	Astrocytes
-64365.6	47206.9	Astrocytes
43186.2	7593.49	Immature neurons
-52414.9	47627.5	Astrocytes
-38063.2	53149.1	Astrocytes
-46517.8	52982	Astrocytes
-46695.9	57432.1	Astrocytes
-32877.4	61059.9	Astrocytes
-39957.9	64746.4	Astrocytes
-48163.8	67538.4	Astrocytes
-31616.5	57108.8	Astrocytes
-53770.7	46009.9	Astrocytes
-31510.7	57092.3	Astrocytes
15394.6	35233.5	Astrocytes
-49377.3	67674.7	Astrocytes
-64560.2	46210.2	Astrocytes
-30471.2	60210.3	Astrocytes
-43664.1	68696.6	Astrocytes
-57424.7	44641.1	Astrocytes
-55747.7	58325.9	Astrocytes
-53846.2	64335.3	Astrocytes
-41126.1	66312.8	Astrocytes
-56035.2	64641.9	Astrocytes
-42272.9	65304.7	Astrocytes
-48956.5	61947.8	Astrocytes
-30787.1	58811.9	Astrocytes
-32431.3	62997.7	Astrocytes
-53010	56143	Astrocytes
-46378.8	66624.2	Astrocytes
-41757.9	57167.3	Astrocytes
-63353.1	46657.1	Astrocytes
-55150.1	45371.8	Astrocytes
-48885.3	66398.9	Astrocytes
-42965.7	52042	Astrocytes
-49914.7	51949.9	Astrocytes
-43799	57783.4	Astrocytes
-54689.9	44828.3	Astrocytes
-41416.2	66852.9	Astrocytes
-36211.6	57081.6	Astrocytes
-57382.7	51565	Astrocytes
-36073.8	60582.8	Astrocytes
-30138.3	54458.5	Astrocytes
-39280.7	63160.2	Astrocytes
-63710.9	45335.7	Astrocytes
-58489.8	47123	Astrocytes
-38637.2	66032.4	Astrocytes
-62819.3	48112.6	Astrocytes
-33552.1	60476.8	Astrocytes
-45545.3	49445	Astrocytes
-50922.7	46472.3	Astrocytes
-37582.5	62528.6	Astrocytes
-31788.4	56123.2	Astrocytes
-46659.4	67191.3	Astrocytes
-26331.1	58546.2	Astrocytes
-51890.3	49453.2	Astrocytes
-54882	48673.2	Astrocytes
-23691.6	53065.4	Astrocytes
-29716.7	57912.3	Astrocytes
-55830.2	58139.7	Astrocytes
-64628.6	46168.6	Astrocytes
-60542.7	48668.9	Astrocytes
-44911.7	67777.7	Astrocytes
-52670.8	45679.5	Astrocytes
-54116.6	63563.9	Astrocytes
-46218.3	59931.5	Astrocytes
-47737.8	59620.4	Astrocytes
-15539.3	50396.3	Astrocytes
-55822.8	60194.7	Astrocytes
-53419.7	66434.1	Astrocytes
-45886.6	68407.8	Astrocytes
-63117.6	44123.8	Astrocytes
-49316.4	47384.2	Astrocytes
-39125.5	52468.9	Astrocytes
-24834.2	54603.9	Astrocytes
-23872.1	55767.8	Astrocytes
-56370.2	52522.8	Astrocytes
-43633.5	58708.1	Astrocytes
-61055.6	56064.7	Astrocytes
-45824.1	58385.7	Astrocytes
-45075.7	62755.8	Astrocytes
-66238.3	47185.1	Astrocytes
-35732.1	54005	Astrocytes
-34821.2	63872.9	Astrocytes
-33776.6	58092	Astrocytes
-56049.9	62922.6	Astrocytes
-61820.6	54370.8	Astrocytes
-17356.2	49729.1	Astrocytes
-28601.9	57457.5	Astrocytes
-57819.6	44506.7	Astrocytes
-38996.7	64968.7	Astrocytes
-61918.2	51419.4	Astrocytes
-50431.4	56978.8	Astrocytes
-61137.5	48634.4	Astrocytes
-43627.9	67929.4	Astrocytes
-30556.3	56417.5	Astrocytes
-61548.3	49973.5	Astrocytes
-33447.1	55584.8	Astrocytes
-44824	63986	Astrocytes
-48751.6	47475.4	Astrocytes
-45662.9	59182.6	Astrocytes
-34606.8	57907.2	Astrocytes
-47774.3	49119.6	Astrocytes
-52532.9	64152.4	Astrocytes
-60493.3	47407.1	Astrocytes
-57649.2	52914.8	Astrocytes
-52769.2	62769.9	Astrocytes
-49928	47004.8	Astrocytes
-65184.1	47757.2	Astrocytes
-59496.2	52460.7	Astrocytes
-61676.2	54406.6	Astrocytes
-46073.8	68272	Astrocytes
-35863.1	55625.2	Astrocytes
46813.6	7448.84	Immature neurons
-61325.9	47992.7	Astrocytes
-30126.4	56782.1	Astrocytes
-38932.5	62627.5	Astrocytes
-44089.1	52616.8	Astrocytes
-44885.1	47051.7	Astrocytes
-48720.5	66550.5	Astrocytes
-31682.1	62410.8	Astrocytes
-65238	44411.9	Astrocytes
-22258.8	55789.4	Astrocytes
-35575.5	54312.5	Astrocytes
-45994.9	47102.2	Astrocytes
-62669.5	51634.8	Astrocytes
-34666.8	64378.7	Astrocytes
-49676.8	66706.6	Astrocytes
-30330.2	57753.7	Astrocytes
-41573.1	66321.2	Astrocytes
-24750.1	54883.5	Astrocytes
-37818.6	64777.6	Astrocytes
-28652	55164.3	Astrocytes
-33407.8	54668.6	Astrocytes
-59982.2	47389.7	Astrocytes
-38712.2	55025.6	Astrocytes
-18483.3	53030.7	Astrocytes
-55924.7	62110.3	Astrocytes
-38791.2	65836.6	Astrocytes
-53448.8	45090.4	Astrocytes
-60266.7	54948	Astrocytes
-27511.7	58631.6	Astrocytes
-43740.3	69035.4	Astrocytes
-50966.8	45906.1	Astrocytes
-60250.5	47116.9	Astrocytes
-25605.8	56060.9	Astrocytes
-61843.2	44601.4	Astrocytes
-28001.6	55269.2	Astrocytes
-55355.5	45506.3	Astrocytes
-66626.1	46895.4	Astrocytes
-62752.4	45091.7	Astrocytes
-51370.4	46424.1	Astrocytes
-61046.6	46353.6	Astrocytes
-59211.2	46082.1	Astrocytes
-40288.5	52120.8	Astrocytes
-60112.2	47965	Astrocytes
-55932.5	51377.1	Astrocytes
-50127.7	60917.9	Astrocytes
-46325.6	60451.1	Astrocytes
-25463.8	58732.2	Astrocytes
-36904.6	66112.2	Astrocytes
-62465.3	53042.3	Astrocytes
-34887.8	63477.1	Astrocytes
-32541.2	58430.9	Astrocytes
-54910.8	61094	Astrocytes
-44714.4	60636.7	Astrocytes
-68557.5	43409.5	Astrocytes
-62845.7	45112.3	Astrocytes
-25633.2	57871.9	Astrocytes
-62209.9	45727.7	Astrocytes
-52580.4	59667.5	Astrocytes
-53177.8	61487.8	Astrocytes
-47013	57022.4	Astrocytes
-66147.6	44903.5	Astrocytes
-65279.3	49217.3	Astrocytes
-40840	66121.6	Astrocytes
-54184	45749	Astrocytes
-36490.7	64670.1	Astrocytes
-64374.2	45822.6	Astrocytes
-55700.2	52316.6	Astrocytes
-53369.9	53767.3	Astrocytes
-23171.2	55924.5	Astrocytes
-44860.7	69681.8	Astrocytes
-27362.8	55468.5	Astrocytes
-44070.4	65415	Astrocytes
-61440.8	55109.3	Astrocytes
-58904.8	48327.4	Astrocytes
-39634.1	52821.9	Astrocytes
-42077.4	54792.3	Astrocytes
-63212.4	45497.1	Astrocytes
-48267.3	55431.2	Astrocytes
-33509.8	62846.3	Astrocytes
-62700.4	44648.5	Astrocytes
-38270.5	57848.3	Astrocytes
-50085.1	54982.7	Astrocytes
-61357.1	57666.8	Astrocytes
-38548.6	66050.5	Astrocytes
-52044.1	57238.2	Radial glial cells
-23358.2	53482.5	Astrocytes
-38943.3	60560.7	Astrocytes
-20564.5	54040.1	Astrocytes
-40413.4	64844.5	Astrocytes
-53790.5	61353.6	Astrocytes
-52244.5	67636.6	Astrocytes
-54731.8	57014.6	Astrocytes
-48923	60679.3	Astrocytes
-55199.5	50679.8	Astrocytes
-48944.5	49405.1	Astrocytes
-67297.9	46731.2	Astrocytes
-38542	60978.9	Astrocytes
-32395.6	58202.5	Astrocytes
-24221.9	53647.7	Astrocytes
-60909.6	48204.5	Astrocytes
-43849.7	68184	Astrocytes
-39348.3	53856.9	Astrocytes
-62286.6	45573.3	Astrocytes
-64409.8	46084.3	Astrocytes
-55358.4	53961.3	Astrocytes
-35642.7	59520.5	Astrocytes
-22148.6	55353.1	Astrocytes
-33609.5	57488.9	Astrocytes
-57569.1	58279.1	Astrocytes
-64264.7	45060.9	Astrocytes
-65408.9	45586.7	Astrocytes
-49242	66563.6	Astrocytes
-45663.3	69014.4	Astrocytes
-59467.4	45351.6	Astrocytes
-24325.1	55317.6	Astrocytes
-30099.4	61528.2	Astrocytes
-45690.7	58201.8	Astrocytes
-39139.2	57954.6	Astrocytes
-48050.1	63854.1	Astrocytes
-54719.5	60372.4	Astrocytes
10181.4	37732.5	Astrocytes
-31375.9	56874.2	Astrocytes
-26246.4	56027.8	Astrocytes
-24430.9	-80905.8	Glutamatergic neurons
-4802.35	-69829.1	Glutamatergic neurons
7595.75	-77244.4	Glutamatergic neurons
778.371	-73418.3	Glutamatergic neurons
-131.064	-80404.1	Glutamatergic neurons
7254.27	-75246.5	Glutamatergic neurons
3707.99	-78001.1	Glutamatergic neurons
7518.84	-75412.1	Glutamatergic neurons
10593.4	-70052.9	Glutamatergic neurons
3095.11	-74314.7	Glutamatergic neurons
-22500.6	-81312.1	Glutamatergic neurons
360.545	-76195.8	Glutamatergic neurons
8507.5	-74807.9	Glutamatergic neurons
-374.957	-74964.3	Glutamatergic neurons
6512.19	-68433.1	Glutamatergic neurons
10970.6	-62403.9	Glutamatergic neurons
7183.69	-77395.7	Glutamatergic neurons
-1543.07	-67992.4	Glutamatergic neurons
-3962.65	-76109.3	Glutamatergic neurons
-6438.53	-76994.3	Glutamatergic neurons
-606.541	-72635.1	Glutamatergic neurons
-1097.63	-77251.7	Glutamatergic neurons
3856.68	-75648.2	Glutamatergic neurons
3496.87	-65184.9	Glutamatergic neurons
1106.65	-74883.7	Glutamatergic neurons
-25696.1	-82475.4	Glutamatergic neurons
4087.8	-75975.9	Glutamatergic neurons
6090.76	-69915.5	Glutamatergic neurons
1587.79	-81317.7	Glutamatergic neurons
662.605	-77867.4	Glutamatergic neurons
4803.19	-78222.4	Glutamatergic neurons
4964.99	-73159.2	Glutamatergic neurons
-1066.23	-76000.1	Glutamatergic neurons
3940.17	-79294.7	Glutamatergic neurons
4124.79	-77323.7	Glutamatergic neurons
4185.32	-78244.6	Glutamatergic neurons
-5485.12	-76202.8	Glutamatergic neurons
8240.89	-75720.7	Glutamatergic neurons
2449.49	-80497.9	Glutamatergic neurons
-3700.07	-70587.3	Glutamatergic neurons
6902.62	-78386.3	Glutamatergic neurons
1079.41	-74759.4	Glutamatergic neurons
984.739	-70362.8	Glutamatergic neurons
2882.66	-73484.5	Glutamatergic neurons
3967.38	-71786.2	Glutamatergic neurons
6011.48	-79970	Glutamatergic neurons
-22209.7	-83045	Glutamatergic neurons
4714.94	-78387.5	Glutamatergic neurons
-18293.5	-79699.2	Glutamatergic neurons
1602.78	-75212.1	Glutamatergic neurons
-1726.78	-72026.4	Glutamatergic neurons
-22485.6	-82632	Glutamatergic neurons
-17443.7	-77287.8	Glutamatergic neurons
-2539.75	-71601.8	Glutamatergic neurons
5362.58	-65494.9	Glutamatergic neurons
-22772.5	-83861.8	Glutamatergic neurons
4938.17	-74611.3	Glutamatergic neurons
-22794.3	-81646.9	Glutamatergic neurons
1777.28	-67695	Glutamatergic neurons
-1387.1	-79742.1	Glutamatergic neurons
2179.4	-75640.4	Glutamatergic neurons
6874.05	-72914.9	Glutamatergic neurons
3433.77	-74762.8	Glutamatergic neurons
-24916.1	-82682.2	Glutamatergic neurons
-2000.14	-82009.3	Glutamatergic neurons
2397.13	-68833.6	Glutamatergic neurons
-20479.9	-82901.6	Glutamatergic neurons
8040.56	-74959.7	Glutamatergic neurons
6596.61	-75811.4	Glutamatergic neurons
6209.84	-74127.6	Glutamatergic neurons
-25443.8	-82057.4	Glutamatergic neurons
7897.4	-77970.6	Glutamatergic neurons
426.537	-74328.5	Glutamatergic neurons
1291.78	-76678.7	Glutamatergic neurons
-1250.98	-78019	Glutamatergic neurons
6051.3	-70254.4	Glutamatergic neurons
-12936.4	-71807.9	Glutamatergic neurons
6387.03	-73075.1	Glutamatergic neurons
1749.86	-78413.8	Glutamatergic neurons
1853.45	-76346.1	Glutamatergic neurons
4855.28	-78314.9	Glutamatergic neurons
-4630.18	-73201.8	Glutamatergic neurons
2957.07	-75662	Glutamatergic neurons
-1005.5	-71404.5	Glutamatergic neurons
-4044.06	-68799	Glutamatergic neurons
1449.44	-71555.2	Glutamatergic neurons
-8461.46	-78497.9	Glutamatergic neurons
3527.27	-78236.8	Glutamatergic neurons
10714.3	-64035.9	Glutamatergic neurons
-24568	-82725.8	Glutamatergic neurons
-11810.9	-77396.7	Glutamatergic neurons
1714.39	-70921.8	Glutamatergic neurons
-22655.8	-79679.5	Glutamatergic neurons
-12417.3	-75593.7	Glutamatergic neurons
3104.58	-67714.7	Glutamatergic neurons
3937.76	-74055.2	Glutamatergic neurons
3132.75	-65833	Glutamatergic neurons
3225.98	-70697.8	Glutamatergic neurons
-5080.3	-74461.3	Glutamatergic neurons
-22564.8	-80533.5	Glutamatergic neurons
-670.791	-71831.3	Glutamatergic neurons
6659.63	-78764.9	Glutamatergic neurons
-23222.6	-82111.1	Glutamatergic neurons
-8997.99	-72622.3	Glutamatergic neurons
-2647.42	-74840.2	Glutamatergic neurons
5076.5	-63505.5	Glutamatergic neurons
6639.37	-70211.9	Glutamatergic neurons
-3169.48	-68992.8	Glutamatergic neurons
6167.52	-80702.9	Glutamatergic neurons
4586.95	-74929.7	Glutamatergic neurons
1401.77	-71949.3	Glutamatergic neurons
785.552	-83672.4	Glutamatergic neurons
8426.29	-76418.7	Glutamatergic neurons
-1686.24	-74967.5	Glutamatergic neurons
3887.45	-81755.8	Glutamatergic neurons
6477.94	-77347	Glutamatergic neurons
-23363.7	-84652.6	Glutamatergic neurons
8616.02	-75108.5	Glutamatergic neurons
7004.18	-71793.3	Glutamatergic neurons
8730.02	-74615.6	Glutamatergic neurons
6428.81	-74734.7	Glutamatergic neurons
-23404.8	-81095.4	Glutamatergic neurons
7637.25	-63949.8	Glutamatergic neurons
5158	-69481.7	Glutamatergic neurons
-2851.88	-71960.4	Glutamatergic neurons
4400.62	-73071.7	Glutamatergic neurons
972.59	-84802.9	Glutamatergic neurons
-21009.2	-86644.8	Glutamatergic neurons
-14693.4	-78337.9	Glutamatergic neurons
6433.73	-71632.6	Glutamatergic neurons
4719.14	-83374.1	Glutamatergic neurons
176.853	-73001.3	Glutamatergic neurons
4952.39	-83042	Glutamatergic neurons
-1226.54	-72376.5	Glutamatergic neurons
8286.06	-74189.1	Glutamatergic neurons
8939.63	-69920.8	Glutamatergic neurons
7803.54	-77797	Glutamatergic neurons
8655.06	-75008.7	Glutamatergic neurons
441.403	-73683.7	Glutamatergic neurons
3142.97	-81713	Glutamatergic neurons
4913.07	-76713.2	Glutamatergic neurons
8009.59	-71949.8	Glutamatergic neurons
2407.78	-75789.1	Glutamatergic neurons
-4995.32	-68400.9	Glutamatergic neurons
-2853.65	-81547.9	Glutamatergic neurons
-23006.3	-80455.2	Glutamatergic neurons
3692.02	-73344.5	Glutamatergic neurons
5412.93	-72116.2	Glutamatergic neurons
-2360.98	-72552.6	Glutamatergic neurons
-22198.6	-80799.4	Glutamatergic neurons
-3750.42	-75271	Glutamatergic neurons
-5146.23	-80022	Glutamatergic neurons
-143.15	-72274.3	Glutamatergic neurons
-3266	-71935.8	Glutamatergic neurons
7395.9	-75247.5	Glutamatergic neurons
-3091.76	-74037.5	Glutamatergic neurons
6596.48	-73282.1	Glutamatergic neurons
5213.78	-62090.4	Glutamatergic neurons
8364.86	-71189	Glutamatergic neurons
6830.28	-79158.2	Glutamatergic neurons
-23989	-79936.3	Glutamatergic neurons
-23927.4	-83292.9	Glutamatergic neurons
-9893.08	-71450.8	Glutamatergic neurons
4394.58	-74204.9	Glutamatergic neurons
5899.49	-72741.5	Glutamatergic neurons
-1255	-76092.4	Glutamatergic neurons
1988.93	-73552.4	Glutamatergic neurons
3419.64	-70510	Glutamatergic neurons
7475.77	-71758.6	Glutamatergic neurons
-2626.04	-72515.2	Glutamatergic neurons
-367.714	-68442.3	Glutamatergic neurons
-517.097	-70544.1	Glutamatergic neurons
-1824.5	-72457.9	Glutamatergic neurons
3004.71	-69167.7	Glutamatergic neurons
-23027.9	-84050.2	Glutamatergic neurons
-22948.8	-87415	Glutamatergic neurons
2075.52	-78203.5	Glutamatergic neurons
-4312.22	-74285.4	Glutamatergic neurons
2824.13	-77241.5	Glutamatergic neurons
-22840.2	-83702.9	Glutamatergic neurons
13563.8	-62758.7	Glutamatergic neurons
2445.58	-71889.5	Glutamatergic neurons
7620.65	-65621.5	Glutamatergic neurons
-24915.3	-85164.8	Glutamatergic neurons
2634.44	-72443.1	Glutamatergic neurons
8301.74	-74511.1	Glutamatergic neurons
2746.73	-71387.8	Glutamatergic neurons
9298.03	-71723.4	Glutamatergic neurons
3935.59	-76362.2	Glutamatergic neurons
-1679.25	-80272.5	Glutamatergic neurons
3793.06	-76526.6	Glutamatergic neurons
5976.5	-80597.9	Glutamatergic neurons
5425.17	-73921.2	Glutamatergic neurons
5135.75	-73055.4	Glutamatergic neurons
3633.87	-74093.1	Glutamatergic neurons
7994.58	-77542.6	Glutamatergic neurons
-4150.44	-93500.3	Glutamatergic neurons
3470.98	-79972.5	Glutamatergic neurons
-24811.3	-80917.2	Glutamatergic neurons
3687.89	-75045.8	Glutamatergic neurons
3518.06	-78170.9	Glutamatergic neurons
6964.69	-81091.1	Glutamatergic neurons
1163.59	-69170	Glutamatergic neurons
8520.35	-76875.1	Glutamatergic neurons
-2434.51	-73764	Glutamatergic neurons
2486.79	-77016.1	Glutamatergic neurons
-724.791	-67588.5	Glutamatergic neurons
1040.85	-75502.5	Glutamatergic neurons
4904.86	-76463.2	Glutamatergic neurons
-804.972	-70752.8	Glutamatergic neurons
-76.4191	-72665.6	Glutamatergic neurons
6874	-78328.2	Glutamatergic neurons
384.085	-72740.4	Glutamatergic neurons
6412.97	-72083	Glutamatergic neurons
1718.07	-84165.9	Glutamatergic neurons
3524.18	-78777.5	Glutamatergic neurons
7743.54	-66859.4	Glutamatergic neurons
5182.52	-74983.8	Glutamatergic neurons
7077.36	-80074	Glutamatergic neurons
-941.932	-74109	Glutamatergic neurons
-22282.9	-80261.5	Glutamatergic neurons
64.269	-74537.2	Glutamatergic neurons
7012.19	-79206.9	Glutamatergic neurons
-4162.36	-75512.8	Glutamatergic neurons
3064.56	-74686.9	Glutamatergic neurons
2698.24	-78982	Glutamatergic neurons
7214.51	-77851.1	Glutamatergic neurons
-15980.4	-81679.8	Glutamatergic neurons
-22920.8	-83778.5	Glutamatergic neurons
-25215.7	-81270.8	Glutamatergic neurons
2498.91	-79469.9	Glutamatergic neurons
6453.63	-79421.6	Glutamatergic neurons
6763.1	-78828.6	Glutamatergic neurons
3305.38	-73844.5	Glutamatergic neurons
4023.13	-75492.3	Glutamatergic neurons
-2454.24	-78914.5	Glutamatergic neurons
2986.42	-78664.1	Glutamatergic neurons
4469.86	-73969	Glutamatergic neurons
1438.19	-72377.9	Glutamatergic neurons
-4909.72	-81308.6	Glutamatergic neurons
7602.87	-79786	Glutamatergic neurons
506.989	-72510	Glutamatergic neurons
-20122.9	-82973.1	Glutamatergic neurons
58.2159	-68462.6	Glutamatergic neurons
3056.15	-74815.5	Glutamatergic neurons
-22813.2	-83950.7	Glutamatergic neurons
-24484.7	-84363.3	Glutamatergic neurons
-10.3653	-74744.8	Glutamatergic neurons
-20295	-80627.8	Glutamatergic neurons
-9647.06	-77638.9	Glutamatergic neurons
2508.03	-78897.9	Glutamatergic neurons
-1519.37	-73596.5	Glutamatergic neurons
6937.54	-72721	Glutamatergic neurons
9327.65	-74447.6	Glutamatergic neurons
2885.58	-79821.7	Glutamatergic neurons
-23411.6	-84769.8	Glutamatergic neurons
-22880.5	-81819.4	Glutamatergic neurons
-2368.9	-74683.9	Glutamatergic neurons
-206.098	-68667.1	Glutamatergic neurons
2271.2	-74885.3	Glutamatergic neurons
5387.31	-80582.2	Glutamatergic neurons
-538.57	-73722.8	Glutamatergic neurons
7366.74	-69730.1	Glutamatergic neurons
2409.62	-87022.5	Glutamatergic neurons
1224.97	-74411.5	Glutamatergic neurons
2445.84	-74634.4	Glutamatergic neurons
8082.44	-76729.7	Glutamatergic neurons
-13598	-77226	Glutamatergic neurons
3398.89	-71224.5	Glutamatergic neurons
-22394.7	-82821.8	Glutamatergic neurons
-20678.2	-81474.9	Glutamatergic neurons
4327.63	-71046.6	Glutamatergic neurons
10965.9	-70463.4	Glutamatergic neurons
-8041.68	-72220.8	Glutamatergic neurons
-1693.92	-72302.5	Glutamatergic neurons
-810.346	-69941.3	Glutamatergic neurons
4774.94	-78530.6	Glutamatergic neurons
3181.31	-74431.4	Glutamatergic neurons
9005.2	-72146.5	Glutamatergic neurons
6340.12	-75105.3	Glutamatergic neurons
-24391.8	-84461.1	Glutamatergic neurons
-15083.4	-80178.9	Glutamatergic neurons
439.58	-72525.5	Glutamatergic neurons
6752.8	-75618.3	Glutamatergic neurons
2178.7	-78450	Glutamatergic neurons
-20892.7	-89380.9	Glutamatergic neurons
7744.46	-71732.6	Glutamatergic neurons
8192.81	-74311.8	Glutamatergic neurons
-1756.49	-70248.6	Glutamatergic neurons
6615.84	-78378.4	Glutamatergic neurons
8501.62	-76948.8	Glutamatergic neurons
-7201.01	-77451.3	Glutamatergic neurons
-6088.09	-78420.8	Glutamatergic neurons
3233.36	-83913.3	Glutamatergic neurons
6504.05	-78121.6	Glutamatergic neurons
51.3288	-71334.9	Glutamatergic neurons
3304.73	-81742.3	Glutamatergic neurons
-15649.1	-74330.8	Glutamatergic neurons
6425.86	-72441.1	Glutamatergic neurons
-497.913	-73789.6	Glutamatergic neurons
8378.54	-75771.4	Glutamatergic neurons
1358.77	-73759.5	Glutamatergic neurons
6804.13	-74524.9	Glutamatergic neurons
-2116.03	-73848.4	Glutamatergic neurons
131.762	-70722.6	Glutamatergic neurons
6413.24	-74561	Glutamatergic neurons
-23318.1	-85652.2	Glutamatergic neurons
1327.55	-75398.4	Glutamatergic neurons
2425.61	-71906.7	Glutamatergic neurons
4194.68	-81533.3	Glutamatergic neurons
-6299.42	-74241	Glutamatergic neurons
-22050.6	-83215.7	Glutamatergic neurons
4940.16	-79206	Glutamatergic neurons
6057.51	-75571.9	Glutamatergic neurons
-25588.3	-83214.1	Glutamatergic neurons
5817.62	-78319.9	Glutamatergic neurons
-25411.4	-82640.8	Glutamatergic neurons
-19795.9	-82463.3	Glutamatergic neurons
3474	-84298.3	Glutamatergic neurons
1238.96	-74087.3	Glutamatergic neurons
1834.68	-72796.9	Glutamatergic neurons
-1553.97	-76478	Glutamatergic neurons
2182.22	-71802.7	Glutamatergic neurons
6887.8	-72572.6	Glutamatergic neurons
-12283.1	-76569.3	Glutamatergic neurons
8931.9	-60022.3	Glutamatergic neurons
7536.53	-78720.9	Glutamatergic neurons
-25410.8	-81291.7	Glutamatergic neurons
6350.31	-71746.5	Glutamatergic neurons
4957.47	-74104.2	Glutamatergic neurons
1735.08	-70501.3	Glutamatergic neurons
-18817.9	-80776.7	Glutamatergic neurons
3334.43	-76032	Glutamatergic neurons
243.378	-66983.2	Glutamatergic neurons
4919.56	-76815.4	Glutamatergic neurons
-4453.69	-71670.3	Glutamatergic neurons
-2220.25	-78783.2	Glutamatergic neurons
-1792.42	-72996.6	Glutamatergic neurons
4272.57	-77420.4	Glutamatergic neurons
6010.32	-72259.2	Glutamatergic neurons
5514.18	-77233.5	Glutamatergic neurons
2641.24	-78811.3	Glutamatergic neurons
5913.69	-74123.3	Glutamatergic neurons
7282.2	-76905.9	Glutamatergic neurons
-794.701	-76879.8	Glutamatergic neurons
9004.17	-74217.1	Glutamatergic neurons
-62.9513	-71532.5	Glutamatergic neurons
-1515.23	-75137.4	Glutamatergic neurons
8920.07	-72184.3	Glutamatergic neurons
-2984.94	-80196.7	Glutamatergic neurons
7723.8	-70640.1	Glutamatergic neurons
5495.73	-76962.4	Glutamatergic neurons
4462.41	-68872.7	Glutamatergic neurons
2966.93	-76008.7	Glutamatergic neurons
-1137.19	-71485.7	Glutamatergic neurons
-23596.2	-82366.4	Glutamatergic neurons
969.945	-73069.2	Glutamatergic neurons
6537.32	-71005.5	Glutamatergic neurons
-702.991	-69807.6	Glutamatergic neurons
2205.75	-75723.4	Glutamatergic neurons
1017.41	-67833.8	Glutamatergic neurons
2878.56	-69001.3	Glutamatergic neurons
-25468.8	-81785.8	Glutamatergic neurons
-20402.1	-81013.5	Glutamatergic neurons
-7853.42	-78180.5	Glutamatergic neurons
7171.91	-74175.6	Glutamatergic neurons
-6113.18	-71951.7	Glutamatergic neurons
2041.14	-78614	Glutamatergic neurons
6185.64	-75029.5	Glutamatergic neurons
-2169.43	-70482.7	Glutamatergic neurons
6101.51	-69029.5	Glutamatergic neurons
-2671.31	-70052.3	Glutamatergic neurons
1328.94	-73841.9	Glutamatergic neurons
8813.65	-73689.8	Glutamatergic neurons
4636.2	-67526.4	Glutamatergic neurons
4885.1	-72894.7	Glutamatergic neurons
6904.07	-79532.7	Glutamatergic neurons
2916.93	-72202	Glutamatergic neurons
7284.52	-73749.6	Glutamatergic neurons
4864.75	-72634.9	Glutamatergic neurons
-8079.93	-76824.4	Glutamatergic neurons
-1244.46	-74268.1	Glutamatergic neurons
-4638.94	-71466.1	Glutamatergic neurons
7460.99	-65654.2	Glutamatergic neurons
1713.74	-68527.4	Glutamatergic neurons
2414.05	-77361.1	Glutamatergic neurons
921.736	-76679	Glutamatergic neurons
4183.56	-72009.8	Glutamatergic neurons
8560.83	-73708.3	Glutamatergic neurons
6194.05	-71194.4	Glutamatergic neurons
3587.74	-65475.3	Glutamatergic neurons
691.404	-69854.5	Glutamatergic neurons
1660.3	-76893	Glutamatergic neurons
-19046.8	-77112.3	Glutamatergic neurons
6012.48	-75102.2	Glutamatergic neurons
-6682.64	-75374.1	Glutamatergic neurons
3218.18	-73811.2	Glutamatergic neurons
-23463.4	-82414.4	Glutamatergic neurons
4530.61	-72594.5	Glutamatergic neurons
7028.42	-74496.3	Glutamatergic neurons
4252.23	-68177.3	Glutamatergic neurons
6358.89	-69648.8	Glutamatergic neurons
9712	-73249.3	Glutamatergic neurons
-24605.9	-83761.6	Glutamatergic neurons
1865.92	-69752.2	Glutamatergic neurons
7246.76	-72517	Glutamatergic neurons
11969.5	-63490.9	Glutamatergic neurons
410.646	-75412.6	Glutamatergic neurons
-25024.4	-82279.7	Glutamatergic neurons
4654.96	-79960.8	Glutamatergic neurons
-7360.29	-74958.5	Glutamatergic neurons
-7762.13	-79466.3	Glutamatergic neurons
-1999.39	-75706.3	Glutamatergic neurons
1696.31	-72276.7	Glutamatergic neurons
-5547.6	-76091.4	Glutamatergic neurons
6929.59	-76614.1	Glutamatergic neurons
-1855.15	-73294.4	Glutamatergic neurons
532.856	-72595.2	Glutamatergic neurons
-4730.05	-74736.7	Glutamatergic neurons
6664.87	-78598.5	Glutamatergic neurons
2917.25	-72329.5	Glutamatergic neurons
3826.48	-79578.6	Glutamatergic neurons
-12380.4	-76612.8	Glutamatergic neurons
2419.84	-77784.5	Glutamatergic neurons
5633.65	-74644.8	Glutamatergic neurons
4793.14	-71300.7	Glutamatergic neurons
2743.02	-80196.1	Glutamatergic neurons
-9551.85	-70605.2	Glutamatergic neurons
-10934.7	-75153.4	Glutamatergic neurons
4453.08	-73338.6	Glutamatergic neurons
4893.77	-70023.5	Glutamatergic neurons
6079.67	-81119.7	Glutamatergic neurons
650.085	-75106.4	Glutamatergic neurons
7427.37	-78040.3	Glutamatergic neurons
-2769.06	-70817.8	Glutamatergic neurons
7762.67	-75203.4	Glutamatergic neurons
-3059.67	-69722	Glutamatergic neurons
5720.33	-70137.8	Glutamatergic neurons
7718.67	-75261	Glutamatergic neurons
-8768.74	-75288.3	Glutamatergic neurons
2121.16	-65645.4	Glutamatergic neurons
8382.81	-71916	Glutamatergic neurons
470.683	-70141.8	Glutamatergic neurons
-22882.6	-82664	Glutamatergic neurons
8570.87	-75217.1	Glutamatergic neurons
-10445.8	-75729.6	Glutamatergic neurons
-3892.09	-74348.5	Glutamatergic neurons
-24388.5	-82400.6	Glutamatergic neurons
3640.39	-72355.3	Glutamatergic neurons
-4281.77	-75464	Glutamatergic neurons
1115.78	-75892.9	Glutamatergic neurons
-24843.8	-82661.4	Glutamatergic neurons
4222.94	-67530.9	Glutamatergic neurons
6372.06	-70464.5	Glutamatergic neurons
8297.81	-68541.3	Glutamatergic neurons
7705.27	-76237.5	Glutamatergic neurons
-1974.42	-71723.5	Glutamatergic neurons
6888.77	-74039.5	Glutamatergic neurons
6131.79	-78711.6	Glutamatergic neurons
8676.48	-73895.8	Glutamatergic neurons
-22691.5	-83054	Glutamatergic neurons
2575.82	-71662.2	Glutamatergic neurons
-17049.2	-76553	Glutamatergic neurons
-511.979	-71168.8	Glutamatergic neurons
-20355.9	-83618.3	Glutamatergic neurons
6845.83	-69766.6	Glutamatergic neurons
-10832.5	-76427.4	Glutamatergic neurons
4024.49	-82335	Glutamatergic neurons
-24823.8	-82015.1	Glutamatergic neurons
7775.96	-72979.2	Glutamatergic neurons
1958.55	-74675	Glutamatergic neurons
498.257	-85245.7	Glutamatergic neurons
-2536.62	-70660.4	Glutamatergic neurons
-200.416	-75910.5	Glutamatergic neurons
-24511.1	-83033.6	Glutamatergic neurons
749.602	-79075.2	Glutamatergic neurons
2334.03	-82600	Glutamatergic neurons
8219.1	-75295.3	Glutamatergic neurons
1319.44	-75166	Glutamatergic neurons
2130.49	-73738.4	Glutamatergic neurons
3777.37	-80055.8	Glutamatergic neurons
2267.66	-83677.5	Glutamatergic neurons
9151.7	-75508.2	Glutamatergic neurons
5983.15	-78133.7	Glutamatergic neurons
2274.12	-72512.5	Glutamatergic neurons
-430.423	-74206	Glutamatergic neurons
-24080.2	-85076.5	Glutamatergic neurons
-3979.65	-72994.6	Glutamatergic neurons
3749.61	-78980.2	Glutamatergic neurons
-2195.9	-78003.6	Glutamatergic neurons
5568.7	-69491.7	Glutamatergic neurons
7232.39	-68668.2	Glutamatergic neurons
6278.71	-76188.1	Glutamatergic neurons
7216.17	-73964.2	Glutamatergic neurons
-1562.86	-78367.6	Glutamatergic neurons
7565.8	-65209.2	Glutamatergic neurons
7596.11	-74450.2	Glutamatergic neurons
669.534	-73577.4	Glutamatergic neurons
3075.51	-75842.5	Glutamatergic neurons
4104.68	-73465.3	Glutamatergic neurons
508.21	-78204.6	Glutamatergic neurons
-7358.16	-73055.6	Glutamatergic neurons
-1323.73	-74257.7	Glutamatergic neurons
4122.55	-68190.4	Glutamatergic neurons
6296.95	-75964.8	Glutamatergic neurons
-25027.6	-81254.3	Glutamatergic neurons
5786.09	-77833.1	Glutamatergic neurons
2221.95	-74869.2	Glutamatergic neurons
5933.71	-77244.3	Glutamatergic neurons
12044	-71182	Glutamatergic neurons
2276.38	-72257.1	Glutamatergic neurons
-24350.7	-85115.4	Glutamatergic neurons
692.906	-74417.1	Glutamatergic neurons
5544.75	-77481.9	Glutamatergic neurons
-2815.11	-73081.3	Glutamatergic neurons
-8444.23	-77102.7	Glutamatergic neurons
-4637.35	-76426.2	Glutamatergic neurons
1554.36	-64665.6	Glutamatergic neurons
1362.95	-72425.7	Glutamatergic neurons
4678.43	-75064.4	Glutamatergic neurons
3161	-77365.3	Glutamatergic neurons
-10792.3	-76460.9	Glutamatergic neurons
4418.33	-70749.5	Glutamatergic neurons
-25223.2	-82270.8	Glutamatergic neurons
6412.82	-77994.5	Glutamatergic neurons
2687.74	-72970	Glutamatergic neurons
-2314.71	-73419.2	Glutamatergic neurons
6980.13	-72357.8	Glutamatergic neurons
1319.71	-71767.7	Glutamatergic neurons
5475.32	-75726.4	Glutamatergic neurons
6352.46	-74379.4	Glutamatergic neurons
2241.38	-67077.3	Glutamatergic neurons
5703.29	-81211.5	Glutamatergic neurons
967.332	-74576.5	Glutamatergic neurons
3167.56	-74763.7	Glutamatergic neurons
7184.78	-73168.4	Glutamatergic neurons
7116.41	-79699.6	Glutamatergic neurons
4465.88	-77608.7	Glutamatergic neurons
-599.263	-83975.9	Glutamatergic neurons
9039.23	-65653.4	Glutamatergic neurons
4800.29	-78014.3	Glutamatergic neurons
5164.61	-75718.7	Glutamatergic neurons
1546.38	-79451.7	Glutamatergic neurons
200.742	-76825	Glutamatergic neurons
-21649.1	-82579.7	Glutamatergic neurons
7757.37	-77568.7	Glutamatergic neurons
3492.05	-72804.9	Glutamatergic neurons
7678.51	-72894.8	Glutamatergic neurons
-23229.5	-81621.2	Glutamatergic neurons
-5280.58	-75282.5	Glutamatergic neurons
-3311	-76049.7	Glutamatergic neurons
6999.93	-62458.8	Glutamatergic neurons
7240.66	-75121.5	Glutamatergic neurons
7572.33	-75826.2	Glutamatergic neurons
-2215.97	-63630.1	Glutamatergic neurons
-596.761	-73286.7	Glutamatergic neurons
7158.24	-74918.4	Glutamatergic neurons
744.021	-74033	Glutamatergic neurons
4362.39	-77219.6	Glutamatergic neurons
4506.3	-75169.4	Glutamatergic neurons
-24376.6	-83771.1	Glutamatergic neurons
2269.95	-74082.7	Glutamatergic neurons
3717.69	-75648.9	Glutamatergic neurons
8199.94	-75174.2	Glutamatergic neurons
3568.78	-70960.5	Glutamatergic neurons
-269.841	-73275.7	Glutamatergic neurons
5217.24	-68710.9	Glutamatergic neurons
-9179.86	-74175	Glutamatergic neurons
4153.68	-74829.1	Glutamatergic neurons
5447.7	-76970.8	Glutamatergic neurons
-2434.6	-73393.7	Glutamatergic neurons
6285.53	-73253.6	Glutamatergic neurons
5939.09	-70748.2	Glutamatergic neurons
2765.96	-75433.3	Glutamatergic neurons
5641.5	-76094.9	Glutamatergic neurons
5713.15	-64586.4	Glutamatergic neurons
5075.68	-81689.2	Glutamatergic neurons
7253.36	-79317	Glutamatergic neurons
-24783.8	-85154.5	Glutamatergic neurons
10170.8	-67168.3	Glutamatergic neurons
336.488	-70195	Glutamatergic neurons
-9814.63	-83314	Glutamatergic neurons
-22594.4	-80011.2	Glutamatergic neurons
[truncated: 47,927 more rows]

## Sheet: Extended Data Fig. 2b
FA1	FA2	pseudotime
1568.83	-72495.4	0.909789
-3533.03	-74673.7	0.853379
-138.671	-71511.9	0.895343
1079.63	-71204.6	0.866499
-532.693	-76050	0.839964
-24387.3	-82572.9	0.919776
-671.038	-79962.5	0.873336
7269.68	-76700.9	0.928177
11862.1	-65126.9	0.864454
6837.19	-75565	0.899235
5723.4	-72734.5	0.879401
6004.61	-75116.3	0.854576
-5424.8	-73651.1	0.894584
-16921.8	-80596.1	0.884618
4477.97	-73491.6	0.864041
-24465.7	-82622.4	0.901371
5229.67	-72355.4	0.851537
862.417	-73506.3	0.876114
1769.93	-74812	0.846045
5548.04	-68769.3	0.856524
5230.15	-71982.1	0.884713
6262.35	-72514.2	0.877844
-20808	-80768.7	0.869911
4730.68	-76832.1	0.882083
5016.39	-74307.3	0.81766
7835.02	-74353.8	0.838977
7051.22	-72316.5	0.851292
10320.7	-58748.2	0.84116
6518.52	-78513.6	0.849044
6834.32	-77167.2	0.883594
10017.2	-58249.8	0.828553
1911.36	-76163.9	0.871683
6.79066	-77012.5	0.89768
7870.89	-61941.4	0.862642
2647.67	-70881.8	0.882492
5065.47	-75964.9	0.864137
1657.78	-76705.9	0.907059
6171.66	-74438.6	0.834969
-15528.4	-76689.9	0.895552
6435.39	-77738.5	0.863198
600.854	-75408.7	0.838531
-10796.2	-80033.3	0.888028
3981.68	-76905.3	0.842191
-186.629	-74337.1	0.842916
-24376.8	-81629.8	0.903477
-23130.9	-80701.6	0.875222
-553.581	-69895.9	0.882676
-4039.91	-78122.1	0.871602
-21908	-83602.9	0.921681
2987.52	-77892	0.907738
5316.62	-78774.4	0.907727
4168.87	-70559.5	0.889053
6067.72	-68694.4	0.86815
-456.787	-69481.5	0.900179
1021.23	-74916.4	0.884083
2597.76	-79219.2	0.876085
-3017.63	-80133.4	0.884723
3011.02	-79598.2	0.841819
-5280.93	-73196	0.871687
6669.81	-80237.8	0.902439
-3711.57	-75015.5	0.911578
2027.98	-74475.7	0.816258
2027.25	-68525.8	0.87075
209.046	-77332.4	0.897929
-1932.39	-74015.1	0.888452
2893.01	-78987.2	0.869517
4042.6	-78496.4	0.845416
5479.13	-70637.4	0.869585
988.376	-77642.8	0.93465
4395.29	-72518	0.873246
1750.05	-88240.8	0.957133
-6348.24	-73380.4	0.848847
-2641.16	-76670.5	0.888278
-3108.42	-72939.2	0.860197
8431.59	-76614.2	0.913685
-9737.46	-77560.5	0.894051
975.154	-76768.9	0.867722
-2480.79	-71528.7	0.878362
3513.22	-80060.3	0.886838
5634.71	-72051.1	0.858702
2187.08	-72618.9	0.903296
-8245.07	-77430.6	0.894869
-25342.7	-82179.4	0.845652
-1537.13	-76527.3	0.843488
7254.42	-76402.3	0.873935
-6281.02	-79039.2	0.882696
-6053.1	-70744	0.897798
-17163.9	-75051.7	0.934745
3210.37	-78265.8	0.903583
-7597.76	-72986.4	0.863834
6024.7	-76649.6	0.878318
4697.26	-78918.6	0.872558
5006.3	-70886.8	0.867251
630.17	-72788	0.867956
7853.41	-75356.1	0.854839
6577.24	-69349.2	0.891851
1440.42	-81291.7	0.884274
1886.23	-79815.7	0.881811
-23931.5	-83086.7	0.870745
403.01	-72811.6	0.852306
546.663	-74072.7	0.862385
-24636.4	-83008.5	0.891259
-19694.5	-77808.6	0.912008
-5846.02	-77186	0.867849
1300.28	-73233.5	0.893761
207.761	-70730.6	0.870153
7763.22	-72554.6	0.912577
2707.6	-76625.5	0.86931
7548.47	-73660.6	0.883995
8468.88	-75132.5	0.904643
1619.41	-79705.3	0.87458
6630.63	-78958.3	0.882467
852.347	-79798.7	0.883641
8293.15	-74242.4	0.875015
10526.4	-56694.8	0.835652
1350.09	-73260.9	0.853114
-2180.44	-77195.5	0.861079
-21710.5	-82820.3	0.883416
-22832.1	-80895.9	0.916106
-14132.9	-78299.5	0.875664
6680.36	-75724.6	0.887939
1060.09	-71394.7	0.880982
3906.25	-78532.5	0.889289
-528.108	-76207.1	0.897216
7818.14	-73660.1	0.875925
3041	-74607.1	0.844643
5001.01	-74849.7	0.890398
-1715.36	-80589.3	0.884327
7277.69	-74680.2	0.860793
2316.59	-73665.3	0.901084
-25298.2	-82608.8	0.908095
8032.18	-60733	0.883428
-4316.33	-73246.2	0.877873
4606.69	-76568.1	0.833879
5217.56	-71648.5	0.865964
5003.99	-76499	0.910351
-5452.83	-74280.1	0.8639
2094.73	-75552.5	0.812014
-22164.9	-81049.1	0.904522
4459.47	-78531	0.864436
2050.28	-71103.5	0.859727
6082.68	-73358.6	0.873601
3514.61	-73533.8	0.87951
4036.55	-77907.8	0.856212
1014.78	-69856.5	0.89263
9347.96	-75614.4	0.923682
-9073.51	-74944.8	0.899544
2179.13	-70993.7	0.845546
6981.22	-76379.3	0.896684
6696.8	-74546.1	0.864306
7080.27	-73391.6	0.874255
-21066.2	-83352	0.929326
-7077.58	-75598.3	0.889305
-2577.81	-73307.6	0.842439
6302.28	-73359.9	0.900603
7106.61	-78905	0.901789
243.047	-69238.1	0.90195
-68.9821	-71278.4	0.838602
4818.98	-73544.4	0.834195
7853.39	-73937.7	0.881048
-24580	-82461.8	0.898031
-4767.17	-75349.8	0.907115
8121.49	-75684	0.865596
1257.01	-74275	0.841149
-2561.23	-73161.6	0.898061
9861.65	-64357.8	0.856781
4390.2	-78585.9	0.891342
-22193.3	-82834.8	0.902654
-24396.8	-81339.2	0.933952
-2051.65	-75153.7	0.891035
499.735	-77664.9	0.87812
5244.43	-75028.7	0.850884
-7735.09	-74417	0.855341
-3709.36	-80335.1	0.909765
-23140.8	-80673.8	0.888511
7997.03	-74541.1	0.881209
4884.86	-75910.8	0.875963
-25802.4	-82415.2	0.939783
3279.04	-72537.9	0.867834
-1434.38	-74885.7	0.848563
6907.52	-73362.5	0.926105
4540.91	-66913.9	0.865304
2464.84	-70293	0.889942
5037.38	-73881.7	0.844939
-426.509	-75957.2	0.885083
-15163.2	-79278	0.906058
4490.37	-79037.4	0.880575
5514.86	-71413.2	0.870396
4440.62	-70682.5	0.878078
-8144.52	-73047.5	0.935002
-24811.1	-80897.1	0.910297
-3309.86	-94087.7	0.961118
3846.89	-74034.3	0.871195
-7900.29	-76148.3	0.867842
-2441.34	-73875.1	0.862301
6125.38	-73194.9	0.857391
9473.48	-73085.7	0.907678
5983.95	-67061.6	0.849377
-3958	-72488.6	0.878776
1924.85	-76012.5	0.893611
-4092.98	-71228.5	0.877587
4137.72	-76916.2	0.860058
1781.89	-73409.4	0.860282
-19277	-79531.6	0.907432
1712.36	-71690.5	0.865669
5522.37	-76235.4	0.928872
5177.38	-74833.4	0.92265
2540.94	-76181.3	0.869397
-4294.29	-72790.1	0.889617
4416.17	-78399.1	0.859022
-2150.44	-74969.7	0.875985
-23191.9	-81462.6	0.930469
-24485.4	-84480.2	0.945577
8090.77	-67721.5	0.880652
4347.99	-70087.1	0.873073
5924.05	-73185.8	0.838303
-23623.1	-80305.6	0.921327
5184.01	-78318.3	0.874366
-23699.1	-84315.9	0.921295
-12237.9	-77496.3	0.894419
1601.05	-76499	0.858476
890.33	-70763.4	0.848275
-2424.11	-74781	0.875088
4695.17	-76030.9	0.839622
-24834.7	-82480.4	0.893817
-21637.1	-80460.8	0.88398
7236.76	-74885.9	0.894153
-24103.5	-84189.1	0.890017
2938.02	-81476.5	0.893866
4797	-73034.8	0.858674
2258.84	-81639.3	0.920163
3009.42	-76559.7	0.829192
-3699.34	-83867.8	0.883491
899.607	-66442.8	0.811095
-918.78	-72965.5	0.902462
6203.57	-76368.9	0.871653
4052.79	-77010.8	0.831044
-285.689	-74395.1	0.870108
3776.65	-79832	0.876517
-17633.3	-78625.9	0.91813
6756.34	-66089.3	0.857396
-2243.22	-76394.5	0.871599
6473.28	-76517.1	0.870678
2633.67	-77072.2	0.88163
944.731	-71889.8	0.913561
6706.02	-67391.8	0.880938
-24442.9	-81947.4	0.874154
-5226.45	-75460.5	0.901834
3703.49	-76566	0.845096
7230.49	-71019.8	0.853197
4665.91	-76826.4	0.900241
4171.93	-78767.3	0.85741
7047.46	-71235.2	0.901518
1058.45	-76410.1	0.830156
-10738.2	-75687.8	0.858467
594.548	-71346.7	0.881502
-3062.38	-75143	0.855125
6683.12	-76036.2	0.865203
4027.43	-76938.9	0.845795
4518.89	-78942.3	0.874638
-4977.97	-71926.2	0.865131
515.062	-67135.2	0.891043
55.667	-71629.4	0.880446
4454.43	-75318.4	0.851105
5394.91	-78126.6	0.870681
4875.18	-69565.9	0.902593
5241.34	-80606.8	0.833477
-568.796	-76624.4	0.877171
5493.51	-71330	0.887464
3277.43	-76971.2	0.883362
-684.233	-75408.2	0.877091
1676.2	-79144.2	0.872933
1459.56	-74863.7	0.82525
-1261.37	-73815.2	0.876291
1779.44	-75816.3	0.849275
1513.1	-77043.7	0.885114
-2926.15	-73525.4	0.900859
-6530.53	-74993	0.877131
2687.68	-74684.9	0.886685
-22194	-82480	0.880432
-4400.99	-74072.4	0.807807
722.758	-78609.4	0.872273
5883.92	-75320.1	0.881962
5700.01	-75400.9	0.863261
-2508.56	-74566.8	0.90313
1454.19	-74059.6	0.89288
1801.24	-71285.5	0.873951
3155.94	-77894.7	0.818236
1390.72	-74710.8	0.889543
1014.04	-76321	0.862725
5839.49	-69815.7	0.885523
-24200.2	-84195.1	0.933246
-8883.61	-74855.7	0.866467
5984.57	-66752.5	0.849751
-25413.1	-82224.7	0.888451
-353.571	-74180	0.819719
4182.43	-73902.3	0.894791
1508.72	-73500.3	0.843455
4362.08	-81607	0.873502
-23734.7	-81819.3	0.901076
-24430.6	-81332.7	0.933458
-5578.19	-74642.6	0.826506
-21047.4	-81104.8	0.931946
-6565.63	-79353.7	0.872627
5938.88	-80750	0.868592
7030.47	-67302.3	0.9083
-1751.76	-72354.2	0.853855
1505.67	-76426.4	0.864426
2032.95	-73472.2	0.842078
-17005.9	-75757.5	0.930566
7377.04	-76120.7	0.908421
5292.85	-70576.8	0.861431
-2220.7	-69053.2	0.84688
2736.55	-77144.1	0.864029
8408.18	-73766.3	0.882511
3395.81	-78882.9	0.904054
447.585	-73419.4	0.868502
-9772.32	-78516.2	0.894005
5384.09	-76752.5	0.852043
4860.17	-78169.8	0.865111
7052.68	-75166.8	0.848852
7771.77	-77282.8	0.866068
3356.63	-76432.7	0.909846
9399.19	-74430.3	0.875244
6167.45	-76883.1	0.908945
-1330.58	-76209.1	0.864032
2919.89	-72042.6	0.901439
-3123.11	-74280.6	0.89247
-2063.89	-71876.4	0.851906
2855.55	-79048.7	0.879164
1186.36	-80393	0.87196
-4107.17	-71375.3	0.858748
-1610.78	-82561.9	0.858516
4303.54	-77996.9	0.864015
-2498.38	-80501.3	0.827062
5610.54	-76126.4	0.863553
-15832.4	-80858.5	0.856285
-129.457	-74240.6	0.874205
7475.28	-74447.3	0.906
4547.56	-75564.7	0.873098
-19016.5	-78724	0.908453
-24096.7	-81082.9	0.9025
2286.85	-76192.9	0.870852
-6753.64	-75533.9	0.895512
3528.57	-78201.7	0.907839
-784.538	-73959.6	0.878829
8829.6	-73891.2	0.881307
-3423.69	-75116.6	0.895813
-24691.7	-83911.4	0.948641
-11356.9	-76542.9	0.888068
-1725.79	-76487.2	0.856905
5567.03	-77906.2	0.863357
-18.5331	-69987.7	0.864375
9689.41	-68184.8	0.856339
6387.03	-72947.6	0.891954
7876.67	-72754.1	0.887846
5528.96	-76073.4	0.858421
961.444	-83233.5	0.839424
7022.07	-79197.2	0.883646
2515.02	-73565.5	0.859029
4447.29	-67482.8	0.851144
-1747.76	-71485.9	0.874075
7044.04	-68860.3	0.856054
146.129	-73774.5	0.885503
5854.43	-69806.3	0.902647
5867.86	-76363.1	0.865258
8001.77	-75873.2	0.904394
6444.07	-73572	0.853709
-19388.9	-79729.7	0.890759
-9709.77	-73596.6	0.855431
5992.9	-71622.7	0.878541
4886.13	-70313.2	0.858145
-4732.69	-76328.7	0.896919
-2329.27	-75477.5	0.869987
-1876.53	-73982.5	0.885235
365.191	-78444.1	0.871635
-23467.1	-81766.1	0.928112
-2329.84	-68144.2	0.864565
-711.952	-73656	0.915414
9772.17	-72661.6	0.87924
4102.92	-69919.2	0.883197
-17390	-80011.2	0.879967
-9000.28	-77241.7	0.888336
4577.33	-70556.3	0.865176
5529.84	-77599.6	0.865168
-2817.86	-73344.8	0.836732
-21692.3	-82997.9	0.879941
484.944	-72362.3	0.886909
-297.459	-73005.9	0.86066
-2867.35	-76750.3	0.900338
-21482.1	-79257.1	0.89676
-1487.72	-79774.5	0.841434
963.218	-75214.5	0.88182
-7431.54	-75093.2	0.900155
3102.02	-76499.9	0.88773
230.322	-79402.8	0.856286
-21104.5	-80897	0.857289
113.232	-78517.9	0.864295
-3032.86	-74265.4	0.887125
5943.22	-75929.6	0.891023
2479.52	-75230	0.868831
5682.96	-82745.7	0.911123
7668.84	-78058.3	0.866745
-4784.77	-75544.2	0.871895
2421.84	-68323.6	0.8963
-19575.8	-80308.9	0.889912
-13690.8	-84463.4	0.922472
5401.89	-77390.6	0.930422
-4539.66	-75959.7	0.853975
4191.16	-75979.1	0.853971
-2734.65	-77832.5	0.862504
5070.14	-72951.9	0.884022
1945.26	-81274.9	0.890017
-10640.2	-74891.3	0.897013
6847.86	-69586.3	0.874912
-10372.6	-73880.3	0.897695
-230.354	-75360.9	0.906193
6312.03	-76084.3	0.836262
5398.81	-62500.7	0.839974
-23776	-81322.8	0.921886
-3954.01	-76974	0.885105
-497.179	-75173.6	0.892861
7123.24	-75300	0.83914
6127.16	-70939.9	0.883604
2005.79	-76048.3	0.889997
7687.46	-68876.1	0.894875
4684.33	-77464.1	0.874308
-5341.28	-73868.6	0.898468
3710.59	-74826.6	0.863886
3954.22	-76706.6	0.851392
3353.69	-78642.1	0.900627
8870.37	-71470.5	0.864849
3972.81	-74753.5	0.88049
4039.76	-74452.8	0.858561
5192.44	-66492.5	0.872667
690.236	-71395.4	0.835385
3773.38	-68459.4	0.866826
-2646.06	-76805.9	0.923787
-6097.91	-76257.2	0.867212
670.676	-74315.8	0.872267
-6346.57	-74556.8	0.900049
-20859.9	-79065.9	0.926329
3806.37	-75882.2	0.893815
5099.74	-72076.3	0.851883
6719.64	-67097.6	0.830415
1696.14	-80298.1	0.881334
-22067.3	-80849	0.884302
12811.2	-58344.8	0.838988
-23265.3	-82517.2	0.906077
7177.87	-76868	0.868751
5409.79	-77982.6	0.842069
8478.57	-64203.2	0.857324
1779.13	-73935.9	0.851696
-23986.6	-81929	0.904974
-2104.78	-73618.5	0.86043
-1572	-72711.1	0.867694
-16268.4	-74869.1	0.914612
-2335.96	-77245.6	0.868243
-22779.7	-84081.1	0.916448
4111.21	-76843.3	0.870601
6225.27	-78154.9	0.871116
-20620.9	-79262.6	0.904176
4661.45	-73748.8	0.891605
-3211.03	-76355.1	0.903892
6702.24	-70588.4	0.899915
7040.65	-76883.3	0.904745
-24576.8	-82949.6	0.867637
3833.86	-80554.5	0.895058
-8191.9	-75274.6	0.887184
-190.272	-79165.2	0.864004
-984.35	-76467.3	0.863767
-20895.4	-82351	0.894664
-2087.6	-78167.2	0.849021
4004.88	-78027	0.831743
-9086.91	-75948.3	0.846655
3156.68	-73101.1	0.899748
-2971.52	-75413.4	0.900014
-24582.2	-82628.8	0.916664
3061.26	-77674.3	0.910323
-3342.17	-72828	0.851047
-3238.31	-74381.1	0.821262
4817.44	-78885.3	0.924585
3590.69	-79832.1	0.878244
2031.19	-79299.8	0.870492
6180.7	-76795.5	0.869719
-23946.9	-81384.4	0.856566
3722.15	-74259	0.842079
2573.88	-65247.8	0.865961
7621.42	-75965.5	0.919698
6825.96	-78416.3	0.879347
2686.48	-78821.8	0.895894
-845.555	-78546	0.852951
5826.16	-72935	0.913363
6804.1	-69236.1	0.897092
-792.948	-75735.3	0.877676
-1986.51	-71851.5	0.827076
-6189.86	-76362.5	0.84573
8516.64	-75716.8	0.85439
2753.88	-72037.9	0.880774
2285.77	-73010.1	0.887671
-25495.7	-82404.3	0.930329
3531.97	-76917.7	0.903958
-19394.3	-81650.5	0.887382
-3446.36	-71032.9	0.861353
8133.4	-74941.7	0.89289
-184.648	-73450.1	0.87937
11189.4	-66921.9	0.84024
-4948.84	-74500.8	0.868804
7232.32	-74222.1	0.87986
-5028.94	-72324.7	0.857785
1056.76	-74955.3	0.856157
1764.07	-78765.3	0.941832
-4779.99	-74139.3	0.864002
6737.5	-74060	0.854914
7266	-72788.4	0.920822
5708.83	-76124.9	0.846777
-24330.3	-83031.9	0.945858
7779.97	-69654.8	0.858586
8009.71	-77751	0.891649
7848.44	-70087	0.870737
4603.31	-68978.4	0.869369
3773.08	-73381.6	0.851104
4289.21	-66725.2	0.848701
4095.73	-70764.2	0.884239
1531.9	-74734.8	0.861374
-3292.09	-76035.1	0.849935
9557.83	-68030.4	0.880497
2509.67	-72363.3	0.89094
2866.76	-70071.7	0.880504
-24613.3	-83781.4	0.961086
-3716.29	-71603.2	0.880206
-2672.55	-76790.5	0.828928
8000.24	-75030.2	0.878115
-1683.8	-76272.8	0.839963
4254.88	-76589.2	0.850419
8136.79	-72934.8	0.867083
-2560.86	-72407.9	0.891393
4246.56	-75326.9	0.866155
811.932	-72061.8	0.847202
-4262.62	-77470	0.877561
4557.25	-78729.5	0.884903
2139.37	-74025	0.888312
73.8488	-71549.5	0.872113
8173.78	-73338.4	0.874959
7437.02	-77755.8	0.894068
1379.24	-70383.3	0.924709
1949.66	-75496.3	0.879375
-23564.4	-82004.9	0.909714
-22498.1	-81906.7	0.926159
-637.71	-75648	0.869546
-1950.67	-69184.7	0.902304
5182.68	-82552.9	0.883838
37.5087	-67559.7	0.854972
-1544.35	-73533.6	0.917063
4248.67	-76444.3	0.846857
-3882.04	-75798.9	0.86922
1264.7	-77034.8	0.877043
4700.68	-72749.7	0.90419
4951.44	-79399.9	0.885754
6051.41	-75966.9	0.882739
5553.91	-73191.2	0.871155
5479.68	-72119	0.872626
-21220.8	-82875.7	0.936577
1850.59	-73332.5	0.872404
3712.84	-78366.6	0.859125
-6039.94	-74935.9	0.851601
-2299.56	-71392.5	0.90812
6107.68	-76824.8	0.870044
3955.43	-76499.3	0.830789
-665.082	-75102.8	0.830525
8811.31	-71751.6	0.83905
9769.1	-59504.5	0.838253
-22537.8	-79909.5	0.89455
5464.95	-69228.8	0.86826
997.092	-78618	0.913421
5508.44	-82062.7	0.883742
3981.61	-70913.9	0.863846
-23731.9	-80001.9	0.895025
-493.229	-76636.5	0.876366
6348.22	-77266.4	0.897338
-3381.04	-79109.3	0.905313
5751.53	-64125.5	0.835084
4303.62	-77180.2	0.870114
4624.72	-75673.6	0.833547
-16301.5	-78275.4	0.912916
2210.98	-75139.8	0.892381
3598.12	-77522.1	0.86525
5170.62	-75108.9	0.855102
4825.07	-73519.1	0.888188
4108.86	-76250.1	0.895275
-2856.88	-76270	0.906401
1081.75	-73087.9	0.826255
4167.33	-74987.7	0.873999
7818.29	-73260.5	0.871037
-18906.8	-78705.5	0.892595
-19723.5	-83020.3	0.943966
3033.55	-74139	0.864373
-233.517	-74686.3	0.860299
6199.33	-70070.4	0.880136
9226.61	-66497.9	0.847174
-25008.9	-82012.3	0.922589
3588.92	-76651.6	0.803037
1670.73	-73831.2	0.873381
4174.16	-72479.3	0.880611
-24250.9	-80487.2	0.896095
-2191.43	-73610.3	0.884783
-16588.2	-77258.5	0.879345
-10483.3	-73258.7	0.883225
-8804.61	-75262.1	0.882053
1564.71	-70135.2	0.858269
-23079.7	-80963.7	0.906112
-21834.5	-81515.1	0.943682
9370.41	-60900.8	0.82873
3410.29	-73957.8	0.867381
1852.05	-73701.1	0.868506
9011.74	-66263	0.870699
-20599.1	-82789.8	0.917506
6072.64	-74498.1	0.862419
-24434.5	-82893	0.926043
-7636.9	-75192.3	0.877251
-22219.5	-79500.4	0.89905
-9579.09	-75261.7	0.870926
1642.44	-73282.6	0.850214
-3349.11	-93980.3	0.950556
5071.1	-74192.1	0.866322
9597.02	-65924.2	0.854067
-25196.1	-82909.1	0.894
-2523.54	-76436.1	0.894873
2647.08	-81670.5	0.875915
3617.62	-77011.5	0.851181
5549	-71725	0.892358
3731.92	-73064.9	0.858062
4359.03	-76195.4	0.855091
6795.44	-76527.8	0.894409
8133.8	-72396	0.872939
168.916	-67504.1	0.903951
-19811.7	-78794.1	0.902368
3547.76	-74980.3	0.87283
-9610.47	-73423.7	0.850825
-24717.4	-81743.8	0.851373
-19002	-79185.7	0.919782
7113.76	-70132.9	0.875083
2333.07	-72621.3	0.878228
-3026.67	-70874.3	0.854095
4219.52	-72591.7	0.869012
-18614.8	-77893.1	0.913675
8133.19	-73650.4	0.849086
-2230.83	-74287.7	0.882698
5374.23	-76351.8	0.897909
5985.38	-72058.8	0.849814
2867.6	-79741.8	0.890247
961.127	-71952.2	0.871076
3871.69	-75300.1	0.854065
6938.25	-78267.9	0.845223
-3582.96	-75144.5	0.857094
-24362.3	-82351.5	0.919231
4700.41	-78233	0.884082
2239.82	-77236.5	0.898229
-518.498	-77321.4	0.910193
8728.03	-74475.9	0.844813
-21285.2	-80027.5	0.938907
-9466.14	-76676.8	0.910386
923.135	-76401.1	0.901067
2758.21	-79878.9	0.865138
8303.21	-74433.2	0.851341
6304.52	-77492.6	0.84837
3220.06	-69591.5	0.871101
-14571.1	-77181	0.858749
3522.8	-77517	0.879404
6604.02	-71638.9	0.835187
192.057	-75562.3	0.875515
3387.8	-73060.4	0.850884
7611.21	-73903.4	0.881636
4962.69	-77972.4	0.868037
-18826.7	-79801.8	0.859878
-11903.2	-78520.1	0.865195
4659.39	-77826.9	0.874379
-14672	-76934.7	0.909492
5268.69	-73786.7	0.913839
3609.49	-69389.8	0.889103
498.628	-75348.9	0.922102
6779.12	-76932.4	0.89186
735.645	-74387	0.866525
7428.16	-72955.4	0.889491
3415.71	-71837.6	0.878312
-12378.8	-78496.5	0.921547
745.708	-75015.8	0.868601
1302.58	-78877.2	0.909118
4348.63	-80155.4	0.906681
7147.21	-72777.7	0.85775
4734.74	-72935.2	0.879423
3875.55	-72000.7	0.890677
-25120.4	-81274.5	0.884549
-10903.2	-76140.6	0.902311
-1333.17	-76934.3	0.862324
2649.95	-70420.1	0.875155
2144.56	-82895.1	0.879338
3593.87	-76200.5	0.873565
6244.87	-76410.6	0.877999
-74.8942	-71032.9	0.857471
4937.14	-73769.3	0.850246
6563.11	-74979.7	0.890554
6273.8	-77619.6	0.894937
-1023.15	-72535.7	0.907896
-1909.26	-72013.9	0.882005
-1184.6	-72579	0.866325
3001.09	-84749	0.911399
7032.74	-78590.4	0.860343
804.533	-69006.2	0.895956
-15675.8	-75916.4	0.897667
-4983.76	-74109.7	0.910272
-2016.71	-71340.5	0.901612
-1376.8	-77282.6	0.907778
2150.46	-70164.2	0.890599
-458.947	-74672.1	0.891503
1129.46	-76597	0.875712
5933.75	-73423	0.855507
3295.84	-75860.8	0.861071
-4029.73	-76054	0.845051
943.395	-74200.3	0.886552
-117.429	-76503.8	0.844757
6279.36	-74671.1	0.891819
2848.99	-73809	0.929341
7531.74	-73984.7	0.881492
-1974.93	-73510.4	0.826225
4585.09	-77469.7	0.891552
3035.77	-73913.2	0.871119
4293.53	-79715	0.874684
4967.21	-73311.9	0.90387
-3525.12	-72561.6	0.886127
1012.56	-74759.8	0.867388
-15907.5	-77868	0.907139
3101.82	-78094.4	0.886586
-8690.84	-74464.3	0.867393
-24612.5	-82405.7	0.918208
5349.76	-81382.3	0.855525
-3280.06	-83500.6	0.881237
-5167.23	-75003.1	0.891991
4094.37	-80363.7	0.882881
8966.05	-73682.6	0.891336
147.861	-72817	0.859488
-5717.98	-71501.8	0.877934
-9190.23	-79447.9	0.872715
6487.93	-74795.5	0.885898
6680.73	-76196.8	0.871369
7625.67	-74339.2	0.855281
8593.41	-77478	0.85989
4416.39	-76230.7	0.895133
1426.5	-75880.5	0.827163
-21434.1	-81565.8	0.930125
13.4807	-75145.3	0.914876
-25334.8	-81688.9	0.912417
2189.26	-71390.6	0.881914
5685.41	-76028.5	0.860288
8493.19	-74700.5	0.836861
1988.47	-74358.9	0.896519
2575.81	-76794.4	0.884042
-680.921	-72650.6	0.889036
4667.61	-76450.1	0.862801
-736.587	-74205.1	0.892158
5003.62	-80536.5	0.870603
29.3069	-80036.7	0.844682
5130.54	-77386.1	0.860467
-23639.5	-80756.6	0.950071
7201.52	-65934.8	0.888037
-21232.7	-80193.7	0.919323
8393.99	-73065.6	0.899548
6329.9	-79490.6	0.883529
3505.58	-78317.9	0.869963
7727.41	-73783.1	0.881566
6050.09	-75207.9	0.878723
-4965.63	-78553.4	0.913527
-4180.25	-72183.2	0.901044
4840.23	-68376.2	0.864891
2346.36	-71054.2	0.890961
3963.12	-65287.3	0.870884
2235.92	-73357.9	0.83017
5036.94	-74564.3	0.88215
-4939.19	-71384	0.872417
-5404.73	-72267.7	0.883482
-7035.48	-88927	0.977201
2438.55	-70958.6	0.841706
5500.38	-72086.8	0.894829
7811.29	-73289.5	0.864829
7476.97	-72345.3	0.856211
5557.67	-73403.1	0.861334
-24453.7	-83611.4	0.90797
-12176.6	-76715.8	0.89876
-24750.4	-82515.9	0.920092
7832.81	-74935.5	0.857167
4194.21	-76238	0.886655
5615.13	-69799.3	0.854697
8032.93	-74011.9	0.863657
4867.21	-73362.8	0.913672
3017.95	-73848.1	0.859307
5244.98	-74401.9	0.89042
869.407	-73575.1	0.91914
3468.61	-80544.1	0.877822
4114.11	-75706.5	0.892477
5841.29	-72494.1	0.859155
6578.25	-74741	0.911658
2357.96	-78297.1	0.895013
-23943.1	-82371	0.927533
7403.06	-73459.7	0.856187
-18674.4	-80715.4	0.862951
4859.7	-77006.5	0.866101
-2958.93	-70805.8	0.86266
-637.349	-77531.6	0.866579
-454.908	-79877.6	0.865561
-22185	-81619.2	0.905878
-5208.92	-77599.7	0.86059
-777.175	-75265.8	0.903657
-11205.6	-77748.2	0.907418
-81.4667	-76150.2	0.888627
3669.79	-74209.4	0.86385
-24421.7	-80858.7	0.909975
8041.63	-75437.4	0.846624
6158.85	-79306.4	0.876059
-22603.5	-81020.4	0.919155
-3187.97	-73738.8	0.903127
5209.31	-79535.3	0.870208
5350.77	-76199.9	0.884117
5754.14	-71631	0.856646
-22501	-80395.5	0.951321
-3575.91	-72738.3	0.852989
6190.95	-74112.9	0.860168
4507.93	-75725.9	0.880427
6026.64	-74529.3	0.857037
-999.986	-80305.2	0.871364
-24335.3	-83939.4	0.916546
-21020.9	-79779.3	0.89422
949.04	-80334.4	0.894778
2458.14	-71732.4	0.833119
6758.96	-75890.1	0.895658
1900.85	-72681.7	0.891368
5497.19	-76152.8	0.867406
4828.94	-78225.3	0.838357
-9670.26	-72504.1	0.892383
6124.86	-70583.9	0.891692
1321.48	-73168.5	0.913375
6792.15	-72686.1	0.916157
2723.73	-73963.1	0.858548
6272.14	-68520.1	0.837611
5385.41	-73180.8	0.86077
2035.61	-71700.6	0.83882
6730.81	-75892	0.863342
5780.19	-74683.6	0.867996
3695.98	-74618.4	0.876327
6794.74	-77744.1	0.895361
7380.71	-72539.4	0.826164
-1047.75	-73023.7	0.859586
6671.22	-73746.2	0.896505
1070.77	-74060.9	0.858179
-3406.16	-76097.3	0.884502
5612	-76295.4	0.870157
-16030	-81061.2	0.83785
-23104	-83452.2	0.901957
7108.24	-76630.8	0.885558
-23202	-83290.7	0.931089
-3448.69	-72414.3	0.904571
4641.03	-79530.5	0.86134
9169.08	-74550.9	0.880816
3993.61	-73346.5	0.877273
-15875.5	-79782.4	0.917352
-23007.9	-82372.7	0.891702
7954.89	-72691.9	0.855895
4566.11	-69897.8	0.894083
-21042.1	-82276.1	0.884484
-1328.38	-70808.6	0.893416
3780.98	-78423.4	0.890215
-2171.05	-70024.2	0.913082
7733.13	-76093.6	0.871488
-3501.19	-73344.4	0.882296
1748.35	-77181.2	0.87917
-3393.99	-74235.9	0.829908
-602.709	-74469.5	0.893597
-20046.3	-82780.2	0.895011
-1258.55	-75491.5	0.839146
-609.766	-70328.9	0.88731
2819.54	-72744.3	0.862851
-240.611	-73524	0.841264
255.483	-76437.6	0.894009
2928.98	-76545.2	0.891907
-1647.93	-72039.9	0.861661
2791.86	-66453.7	0.894215
-1317.71	-75140.6	0.853562
4729.05	-73201.8	0.888392
-1138.48	-75307.3	0.865698
3030.4	-77904	0.840666
759.37	-78952.4	0.8456
2666.77	-75740.9	0.883674
-22069.9	-83825.9	0.890525
7083.34	-79087	0.882622
-14655.4	-78758.2	0.903549
-15298.2	-81912.6	0.885174
-5016.85	-72456.8	0.911239
-24164.2	-81590.9	0.883797
-24711.6	-82776.1	0.88092
3445.27	-73735.7	0.864326
1472.96	-77799.1	0.86903
100.259	-74667.3	0.872678
15224.9	-55332.5	0.826547
3469.33	-75872.2	0.885056
5503.63	-68875	0.889012
-2014.23	-82016.7	0.869917
7098.52	-77523.4	0.87501
-1898.32	-69977.2	0.846435
-1375.04	-75383	0.897453
6252.38	-76061.1	0.902312
-7462.06	-79468	0.89438
3753.09	-79380.8	0.878463
715.159	-76133.5	0.889794
-3330.79	-72059.5	0.92085
7832.33	-77494	0.858481
-1617.22	-73103.5	0.850838
3892.61	-70980.7	0.848118
5423.8	-76340.9	0.885806
-2433.72	-75567.7	0.875919
1252.95	-66892.9	0.880771
18.0052	-76592.4	0.861337
3573.29	-78091.2	0.890329
2081.59	-73377.7	0.846925
-14577.9	-78316.5	0.889172
-438.618	-74364.7	0.86484
6213.72	-77514.9	0.880343
9380.72	-64394.8	0.855315
-23761.9	-81683.5	0.887999
7593.5	-75560.8	0.923679
-43372.6	69515.8	0.129752
-17284.6	51908.2	0.214665
-41316.4	48405	0.0880115
-31634.5	55128.8	0.114905
-44159.9	56168.1	0.10902
-22201.1	53229.1	0.175848
-63607.9	45219	0.0657357
-35378.5	62379.5	0.157375
-40482.8	55691.1	0.120223
-22719.9	54162.9	0.169707
-47081.9	60461.8	0.127501
-57380.4	57371.9	0.0620268
-28691.3	58781.4	0.145982
-64216.8	49437.4	0.0513176
-51906.8	48099.9	0.101028
-67391.4	46606.1	0.0691439
-48232.8	64021.8	0.0908241
-21406.9	54488.9	0.179386
-56300.3	44629	0.0546439
-38343.8	53566.3	0.129202
-55740.7	46489.1	0.065603
-52874.9	60322.8	0.0814447
-48151.3	55361.5	0.0992784
-33085.9	61088.6	0.1486
-45305.4	56891.9	0.0856446
-53480.1	59014.2	0.0831962
-53783.3	60217.9	0.0823088
-33506	53471	0.1292
-54225.3	63313.8	0.0829249
-30850.1	61823.7	0.168611
-32659	54781.9	0.128204
-67871.7	44609.9	0.0350128
-53764.9	61592.1	0.0912787
-38090.1	49343.5	0.114822
-62672.1	46962.7	0.050963
-30682.5	61277	0.127349
-46932.7	62922.4	0.105724
-59985.3	45976.5	0.0599152
-65828.8	47437	0.0853842
-37179.9	63460.2	0.119876
-34824.3	58382.8	0.10643
-53903.7	46308.8	0.0746933
-46971.5	64203	0.0937169
-48839.4	65235	0.0885466
-49059.2	60315.9	0.0979413
-28275.9	56992.9	0.158239
-52653	47491.8	0.0601892
-55595.4	63848	0.0723303
-37514.6	55707.5	0.121203
-15321.5	52969.2	0.216911
-43333.1	58778.9	0.10158
-26743.5	56637.3	0.154159
-48014.2	64138.9	0.113882
-65007	46073.7	0.021132
-37234.9	66318.3	0.125285
-62956.2	45770.1	0.0438046
-60422.8	45691.1	0.0374864
-64755.5	45132.3	0.0586017
-47948	58301.7	0.0906811
-55620.2	53700.5	0.0925682
-54275.1	64594.6	0.0811044
-52944.9	45620.3	0.0680079
-34337	62525.1	0.113042
-51163.1	57349.3	0.0710624
-44434.2	58549.4	0.122746
-35427.5	57271.7	0.121089
-37217.8	60565.3	0.140185
-56281.3	51024	0.0545818
-56050.7	53955.3	0.0631268
-59510.2	51099.6	0.0482242
-39720.6	64677.6	0.118859
-41115.8	61610.3	0.108767
-28076.7	57899.2	0.156021
-58557.5	58172.4	0.0593724
-22114.6	55598.4	0.177007
-54766	54611.5	0.0593399
-31807	52745.8	0.120248
-58409	53339	0.0605433
-49226.7	59577.3	0.0892521
-52304.1	51547	0.097736
-23950.9	56904.8	0.20869
-34761.1	59362.5	0.12029
-45731.9	67271.1	0.115856
-50214.7	46343.7	0.0905181
-36635.5	62827.5	0.115846
-28500.9	59956.7	0.15669
-52366.2	60404.6	0.0921671
-27555.6	55013.1	0.128764
-26800.6	57451.4	0.155729
-34300	54030.4	0.106055
-30332.1	61625.7	0.135978
-42129.8	65872.2	0.105354
-63806	45186.3	0.0273765
-51967.7	45875.4	0.0734609
-62552.1	47030.5	0.0287686
-47480.3	68992.4	0.108992
-29245.6	55778.5	0.117624
-49186	54819	0.111005
-50268.6	61618.7	0.0832475
-58550	54317.6	0.133997
-47760.9	67883.5	0.102929
-41432.1	61579.6	0.100371
-43860.7	61249.9	0.112431
-28627.5	54576.2	0.139182
-51488.8	58506.1	0.0758641
-24029.6	53707.3	0.164614
-43207	67891.5	0.113634
-36117.1	59255.7	0.114733
-30124.9	54900	0.148771
-31562.8	54833.7	0.135551
-42180.8	61605	0.110505
-30620.8	52340.4	0.114015
-61745.8	47182.6	0.0341715
-47726.6	62758.1	0.153379
-28014.1	57803.6	0.143267
-40626.8	60544.4	0.112133
-47604.5	51405.3	0.0722102
-36132.2	62673.7	0.134545
-41601.9	52045.3	0.0987018
-48231	65476.6	0.102093
-58595.4	47016.9	0.0582638
-24013.5	53089.6	0.155553
-52507.8	62238.7	0.109934
-33492.9	58928.6	0.115469
-25028.9	57313.2	0.168697
-38106.9	65642.8	0.114602
-51292.7	53661.3	0.0672399
-27623.3	59772.8	0.167879
-31204.5	55597.3	0.140181
-58161.7	55304	0.0626803
-44963	63536.2	0.105211
-39647.6	54476.5	0.129049
-59607.4	46369.6	0.0397411
-58162.8	48070.8	0.0575157
-23908.3	55108.7	0.152018
-35784.9	60938.5	0.128416
-55348.2	62013.2	0.0874923
-28217.7	54229.5	0.136218
-66199.2	47440.5	0.0316968
-56567.4	48049.2	0.0898239
-66969.1	44666	0.0548715
-36134.9	59577.8	0.110389
-38806.7	59638	0.115865
-30178.4	59635.8	0.145822
-36657.3	65125.6	0.121346
-61519.4	51169.5	0.0380548
-63701.3	45424.9	0.0387413
-25645.9	58606.9	0.144012
-40029.2	64721.8	0.106011
-56870.9	50133	0.0605041
47391.6	-2187.1	0.67036
-34620.6	60777.2	0.120891
-67227.2	44871.9	0.0282433
-46224.9	69782.7	0.103336
-22142.5	53692.5	0.185768
-53553.3	53275	0.0776521
-47434.1	63029.6	0.0945268
-27704.9	57433.5	0.173568
-37810.7	56027.2	0.109496
-41251.3	58253.4	0.107133
-41571.8	67335.5	0.126144
-45659	62302.2	0.0983521
-54165.6	56590.2	0.0667757
-54783.6	51943.9	0.0725306
-48126.2	63072.4	0.0962436
-48430.6	46951.7	0.115075
-44527.2	63910	0.0972288
-67259	47678.6	0.0291464
-35701.7	57103.4	0.120129
-37206	57916.9	0.117557
-54674.4	61752.9	0.08164
-35602.2	61718.4	0.120406
-47935.8	54354.3	0.124586
-46873.9	57298.2	0.0863905
-59991.4	47649.8	0.0437234
-55313.2	61285	0.0701535
-37731.7	59339	0.122361
-28535.8	58219.8	0.128908
-61553.4	47261.5	0.044087
-28903.8	55267.1	0.135218
-44628	49325.3	0.0761582
-45994.4	56480.6	0.106228
-40945	66311.5	0.108582
-36637.6	50553.2	0.0946373
-26749.2	53488.4	0.149477
-62987.5	48414.2	0.0382541
-45276.4	52080	0.0787593
-57154	45874	0.0863718
-40817.2	56886.4	0.12292
-43033	55515.3	0.0823708
-60197.9	50738.6	0.0418143
-61608.1	55886.8	0.0888662
-38375.9	55598	0.106899
-59457.6	47418.9	0.0409918
-33936.1	64025.6	0.11767
-38370.8	64010.9	0.119959
-47408.8	47298.9	0.0647447
-45505.4	62514	0.13865
-53303.2	61187.9	0.119035
-39659	55778	0.099126
-39995	61816.9	0.109119
-49272.9	62798.9	0.0986248
-54479.9	62884.9	0.0745024
-59991.5	51640.8	0.0508085
-58854.3	56270.6	0.0618626
-57600.4	45403.1	0.06375
-57853.7	61195.7	0.0961137
-68391	47631.4	0.0122267
-47936.7	49729.9	0.066451
-65764.5	45051.7	0.0199622
-55344.6	46497.6	0.0585862
-29169.4	60880.2	0.153871
-37189.7	65249.1	0.117858
-26090.4	53585.7	0.145531
-61236.3	46836.3	0.05392
-65510.8	45500.4	0.0222557
-42003.4	54712.1	0.0897856
-62993.4	47662.3	0.0474086
-55380.7	46653.7	0.0703839
-38810.8	67958.5	0.139742
-59670.5	45428.3	0.0705705
-29916	57342.9	0.152571
-54221.7	63436.1	0.0743836
-60480.6	44611.9	0.0450055
-17826.7	52424.4	0.195473
-30900.7	56727.2	0.164494
-40725.1	58344	0.118405
-59130.5	52828.4	0.0587794
-60045.2	51335	0.121087
-41775.2	69199.2	0.126579
-24242.9	54616.4	0.181882
-61726.5	50237.6	0.0551443
-41829.7	68521.4	0.108339
-55998.8	63743.3	0.0789261
-32895.8	56968.1	0.113085
-46637.7	69593.9	0.123406
-29276	56420.6	0.118533
-65710.1	45511.5	0.0164126
-29734.9	59119.8	0.139919
-54055	52507.5	0.0663864
-40571.6	52691	0.101767
-39288.6	64472.6	0.120496
-59794	47316	0.0731945
-60279.5	52144.5	0.106919
-50863.2	47513.9	0.0635862
-41553.2	51757.5	0.0841794
-62886.6	44950.4	0.0349158
-59617.9	55958	0.0668479
-59319.4	53532.6	0.0787631
-65679	44671	0.0524343
-38523.1	52428	0.103736
-42093.8	59011.2	0.0892881
-62064.1	50390.7	0.0503213
-54562.7	61107	0.0929073
-64365.6	47206.9	0.0445473
43186.2	7593.49	0.62559
-52414.9	47627.5	0.0734667
-38063.2	53149.1	0.089057
-46517.8	52982	0.0826489
-46695.9	57432.1	0.0887851
-32877.4	61059.9	0.124674
-39957.9	64746.4	0.116347
-48163.8	67538.4	0.101964
-31616.5	57108.8	0.123641
-53770.7	46009.9	0.102729
-31510.7	57092.3	0.132654
15394.6	35233.5	0.386859
-49377.3	67674.7	0.0942779
-64560.2	46210.2	0.0527376
-30471.2	60210.3	0.155476
-43664.1	68696.6	0.116287
-57424.7	44641.1	0.04119
-55747.7	58325.9	0.069964
-53846.2	64335.3	0.0893541
-41126.1	66312.8	0.105489
-56035.2	64641.9	0.0917985
-42272.9	65304.7	0.0991755
-48956.5	61947.8	0.0808758
-30787.1	58811.9	0.137367
-32431.3	62997.7	0.135141
-53010	56143	0.0706609
-46378.8	66624.2	0.104849
-41757.9	57167.3	0.106914
-63353.1	46657.1	0.0264405
-55150.1	45371.8	0.0627183
-48885.3	66398.9	0.0914644
-42965.7	52042	0.124027
-49914.7	51949.9	0.0796577
-43799	57783.4	0.100995
-54689.9	44828.3	0.0544042
-41416.2	66852.9	0.113709
-36211.6	57081.6	0.125096
-57382.7	51565	0.0831591
-36073.8	60582.8	0.10325
-30138.3	54458.5	0.126637
-39280.7	63160.2	0.131305
-63710.9	45335.7	0.0340286
-58489.8	47123	0.0527501
-38637.2	66032.4	0.123728
-62819.3	48112.6	0.0527088
-33552.1	60476.8	0.115937
-45545.3	49445	0.104175
-50922.7	46472.3	0.0902877
-37582.5	62528.6	0.133456
-31788.4	56123.2	0.105083
-46659.4	67191.3	0.114042
-26331.1	58546.2	0.153375
-51890.3	49453.2	0.0643271
-54882	48673.2	0.0677756
-23691.6	53065.4	0.165035
-29716.7	57912.3	0.140201
-55830.2	58139.7	0.0684187
-64628.6	46168.6	0.0376041
-60542.7	48668.9	0.0408433
-44911.7	67777.7	0.108605
-52670.8	45679.5	0.0650144
-54116.6	63563.9	0.105395
-46218.3	59931.5	0.0849058
-47737.8	59620.4	0.0922239
-15539.3	50396.3	0.211982
-55822.8	60194.7	0.0808279
-53419.7	66434.1	0.103275
-45886.6	68407.8	0.114828
-63117.6	44123.8	0.0242945
-49316.4	47384.2	0.0783897
-39125.5	52468.9	0.117022
-24834.2	54603.9	0.16778
-23872.1	55767.8	0.174354
-56370.2	52522.8	0.0662945
-43633.5	58708.1	0.0964962
-61055.6	56064.7	0.074706
-45824.1	58385.7	0.0940631
-45075.7	62755.8	0.119449
-66238.3	47185.1	0.105104
-35732.1	54005	0.111325
-34821.2	63872.9	0.12202
-33776.6	58092	0.149313
-56049.9	62922.6	0.0982815
-61820.6	54370.8	0.101245
-17356.2	49729.1	0.211995
-28601.9	57457.5	0.163114
-57819.6	44506.7	0.0592549
-38996.7	64968.7	0.109474
-61918.2	51419.4	0.0482882
-50431.4	56978.8	0.0879247
-61137.5	48634.4	0.0355221
-43627.9	67929.4	0.119971
-30556.3	56417.5	0.139362
-61548.3	49973.5	0.052857
-33447.1	55584.8	0.149276
-44824	63986	0.13148
-48751.6	47475.4	0.0784972
-45662.9	59182.6	0.102952
-34606.8	57907.2	0.129822
-47774.3	49119.6	0.0704549
-52532.9	64152.4	0.0811455
-60493.3	47407.1	0.0669731
-57649.2	52914.8	0.0517594
-52769.2	62769.9	0.0766345
-49928	47004.8	0.0783594
-65184.1	47757.2	0.0363345
-59496.2	52460.7	0.0621888
-61676.2	54406.6	0.0462761
-46073.8	68272	0.106592
-35863.1	55625.2	0.125577
46813.6	7448.84	0.638395
-61325.9	47992.7	0.0840169
-30126.4	56782.1	0.15277
-38932.5	62627.5	0.1215
-44089.1	52616.8	0.0977307
-44885.1	47051.7	0.0804638
-48720.5	66550.5	0.0930397
-31682.1	62410.8	0.133165
-65238	44411.9	0.0214123
-22258.8	55789.4	0.180912
-35575.5	54312.5	0.132922
-45994.9	47102.2	0.0735154
-62669.5	51634.8	0.0426509
-34666.8	64378.7	0.134487
-49676.8	66706.6	0.0910535
-30330.2	57753.7	0.146908
-41573.1	66321.2	0.113995
-24750.1	54883.5	0.173487
-37818.6	64777.6	0.134628
-28652	55164.3	0.151745
-33407.8	54668.6	0.119136
-59982.2	47389.7	0.0929263
-38712.2	55025.6	0.125121
-18483.3	53030.7	0.193337
-55924.7	62110.3	0.105976
-38791.2	65836.6	0.116718
-53448.8	45090.4	0.0715972
-60266.7	54948	0.0913871
-27511.7	58631.6	0.145056
-43740.3	69035.4	0.105493
-50966.8	45906.1	0.0790468
-60250.5	47116.9	0.0333537
-25605.8	56060.9	0.140403
-61843.2	44601.4	0.0264241
-28001.6	55269.2	0.155984
-55355.5	45506.3	0.0447974
-66626.1	46895.4	0.0833317
-62752.4	45091.7	0.0238794
-51370.4	46424.1	0.118731
-61046.6	46353.6	0.0327809
-59211.2	46082.1	0.0441808
-40288.5	52120.8	0.0894095
-60112.2	47965	0.0482995
-55932.5	51377.1	0.0845057
-50127.7	60917.9	0.0879194
-46325.6	60451.1	0.0967486
-25463.8	58732.2	0.168694
-36904.6	66112.2	0.117288
-62465.3	53042.3	0.0828487
-34887.8	63477.1	0.123792
-32541.2	58430.9	0.131585
-54910.8	61094	0.0879068
-44714.4	60636.7	0.090605
-68557.5	43409.5	0.0219856
-62845.7	45112.3	0.0590938
-25633.2	57871.9	0.135265
-62209.9	45727.7	0.0643383
-52580.4	59667.5	0.0979371
-53177.8	61487.8	0.0914419
-47013	57022.4	0.114492
-66147.6	44903.5	0.0329767
-65279.3	49217.3	0.0258808
-40840	66121.6	0.130493
-54184	45749	0.0588474
-36490.7	64670.1	0.115387
-64374.2	45822.6	0.042279
-55700.2	52316.6	0.0648571
-53369.9	53767.3	0.0893406
-23171.2	55924.5	0.174787
-44860.7	69681.8	0.123015
-27362.8	55468.5	0.145481
-44070.4	65415	0.103091
-61440.8	55109.3	0.0485655
-58904.8	48327.4	0.0541724
-39634.1	52821.9	0.111402
-42077.4	54792.3	0.0981228
-63212.4	45497.1	0.053136
-48267.3	55431.2	0.10013
-33509.8	62846.3	0.135164
-62700.4	44648.5	0.0240604
-38270.5	57848.3	0.125347
-50085.1	54982.7	0.0751994
-61357.1	57666.8	0.0540746
-38548.6	66050.5	0.115418
-52044.1	57238.2	0.0760768
-23358.2	53482.5	0.16473
-38943.3	60560.7	0.11048
-20564.5	54040.1	0.173606
-40413.4	64844.5	0.112742
-53790.5	61353.6	0.0807511
-52244.5	67636.6	0.102449
-54731.8	57014.6	0.0854228
-48923	60679.3	0.0783241
-55199.5	50679.8	0.112534
-48944.5	49405.1	0.0947629
-67297.9	46731.2	0.0213829
-38542	60978.9	0.114982
-32395.6	58202.5	0.123526
-24221.9	53647.7	0.182363
-60909.6	48204.5	0.0527016
-43849.7	68184	0.109574
-39348.3	53856.9	0.120184
-62286.6	45573.3	0.0272588
-64409.8	46084.3	0.0916978
-55358.4	53961.3	0.086537
-35642.7	59520.5	0.167188
-22148.6	55353.1	0.17446
-33609.5	57488.9	0.112811
-57569.1	58279.1	0.0706447
-64264.7	45060.9	0.0606539
-65408.9	45586.7	0.0500892
-49242	66563.6	0.101577
-45663.3	69014.4	0.10119
-59467.4	45351.6	0.0664465
-24325.1	55317.6	0.163886
-30099.4	61528.2	0.14247
-45690.7	58201.8	0.0944866
-39139.2	57954.6	0.0956045
-48050.1	63854.1	0.113042
-54719.5	60372.4	0.0798496
10181.4	37732.5	0.373243
-31375.9	56874.2	0.130717
-26246.4	56027.8	0.157539
-24430.9	-80905.8	0.885477
-4802.35	-69829.1	0.852754
7595.75	-77244.4	0.92444
778.371	-73418.3	0.881072
-131.064	-80404.1	0.881148
7254.27	-75246.5	0.877576
3707.99	-78001.1	0.852001
7518.84	-75412.1	0.918175
10593.4	-70052.9	0.879089
3095.11	-74314.7	0.895544
-22500.6	-81312.1	0.905446
360.545	-76195.8	0.874609
8507.5	-74807.9	0.903818
-374.957	-74964.3	0.906899
6512.19	-68433.1	0.854713
10970.6	-62403.9	0.853149
7183.69	-77395.7	0.899625
-1543.07	-67992.4	0.863546
-3962.65	-76109.3	0.85
-6438.53	-76994.3	0.895352
-606.541	-72635.1	0.882423
-1097.63	-77251.7	0.889854
3856.68	-75648.2	0.888748
3496.87	-65184.9	0.876965
1106.65	-74883.7	0.87323
-25696.1	-82475.4	0.924229
4087.8	-75975.9	0.878261
6090.76	-69915.5	0.885422
1587.79	-81317.7	0.895038
662.605	-77867.4	0.882165
4803.19	-78222.4	0.85661
4964.99	-73159.2	0.85699
-1066.23	-76000.1	0.868404
3940.17	-79294.7	0.8559
4124.79	-77323.7	0.859111
4185.32	-78244.6	0.883131
-5485.12	-76202.8	0.900237
8240.89	-75720.7	0.885622
2449.49	-80497.9	0.892133
-3700.07	-70587.3	0.878618
6902.62	-78386.3	0.897526
1079.41	-74759.4	0.884815
984.739	-70362.8	0.914513
2882.66	-73484.5	0.849035
3967.38	-71786.2	0.885532
6011.48	-79970	0.854176
-22209.7	-83045	0.900646
4714.94	-78387.5	0.839859
-18293.5	-79699.2	0.913891
1602.78	-75212.1	0.866383
-1726.78	-72026.4	0.904817
-22485.6	-82632	0.952706
-17443.7	-77287.8	0.918973
-2539.75	-71601.8	0.89435
5362.58	-65494.9	0.869967
-22772.5	-83861.8	0.90863
4938.17	-74611.3	0.84835
-22794.3	-81646.9	0.944846
1777.28	-67695	0.888227
-1387.1	-79742.1	0.88433
2179.4	-75640.4	0.877149
6874.05	-72914.9	0.867571
3433.77	-74762.8	0.871288
-24916.1	-82682.2	0.924765
-2000.14	-82009.3	0.848423
2397.13	-68833.6	0.879349
-20479.9	-82901.6	0.919202
8040.56	-74959.7	0.881017
6596.61	-75811.4	0.885854
6209.84	-74127.6	0.879762
-25443.8	-82057.4	0.894103
7897.4	-77970.6	0.888398
426.537	-74328.5	0.835689
1291.78	-76678.7	0.860353
-1250.98	-78019	0.881403
6051.3	-70254.4	0.919907
-12936.4	-71807.9	0.918305
6387.03	-73075.1	0.856693
1749.86	-78413.8	0.881226
1853.45	-76346.1	0.857799
4855.28	-78314.9	0.911337
-4630.18	-73201.8	0.881623
2957.07	-75662	0.880949
-1005.5	-71404.5	0.856724
-4044.06	-68799	0.87231
1449.44	-71555.2	0.864201
-8461.46	-78497.9	0.890838
3527.27	-78236.8	0.871846
10714.3	-64035.9	0.8639
-24568	-82725.8	0.887181
-11810.9	-77396.7	0.895555
1714.39	-70921.8	0.90406
-22655.8	-79679.5	0.850065
-12417.3	-75593.7	0.907531
3104.58	-67714.7	0.858616
3937.76	-74055.2	0.872904
3132.75	-65833	0.857041
3225.98	-70697.8	0.867059
-5080.3	-74461.3	0.874363
-22564.8	-80533.5	0.92271
-670.791	-71831.3	0.880168
6659.63	-78764.9	0.875284
-23222.6	-82111.1	0.893533
-8997.99	-72622.3	0.911781
-2647.42	-74840.2	0.846809
5076.5	-63505.5	0.867856
6639.37	-70211.9	0.881721
-3169.48	-68992.8	0.883209
6167.52	-80702.9	0.903386
4586.95	-74929.7	0.874287
1401.77	-71949.3	0.936154
785.552	-83672.4	0.905664
8426.29	-76418.7	0.85939
-1686.24	-74967.5	0.849061
3887.45	-81755.8	0.914996
6477.94	-77347	0.904543
-23363.7	-84652.6	0.927024
8616.02	-75108.5	0.906849
7004.18	-71793.3	0.864112
8730.02	-74615.6	0.913362
6428.81	-74734.7	0.826844
-23404.8	-81095.4	0.923474
7637.25	-63949.8	0.840789
5158	-69481.7	0.866149
-2851.88	-71960.4	0.903594
4400.62	-73071.7	0.851873
972.59	-84802.9	0.876044
-21009.2	-86644.8	0.931114
-14693.4	-78337.9	0.92804
6433.73	-71632.6	0.882367
4719.14	-83374.1	0.895513
176.853	-73001.3	0.889211
4952.39	-83042	0.886062
-1226.54	-72376.5	0.876478
8286.06	-74189.1	0.880635
8939.63	-69920.8	0.879334
7803.54	-77797	0.902336
8655.06	-75008.7	0.917763
441.403	-73683.7	0.86425
3142.97	-81713	0.829628
4913.07	-76713.2	0.834254
8009.59	-71949.8	0.905716
2407.78	-75789.1	0.864078
-4995.32	-68400.9	0.905188
-2853.65	-81547.9	0.910396
-23006.3	-80455.2	0.922627
3692.02	-73344.5	0.871681
5412.93	-72116.2	0.870558
-2360.98	-72552.6	0.907634
-22198.6	-80799.4	0.933039
-3750.42	-75271	0.871577
-5146.23	-80022	0.829222
-143.15	-72274.3	0.876791
-3266	-71935.8	0.85629
7395.9	-75247.5	0.893321
-3091.76	-74037.5	0.868369
6596.48	-73282.1	0.894382
5213.78	-62090.4	0.875346
8364.86	-71189	0.881072
6830.28	-79158.2	0.916849
-23989	-79936.3	0.880808
-23927.4	-83292.9	0.92228
-9893.08	-71450.8	0.911298
4394.58	-74204.9	0.861465
5899.49	-72741.5	0.82614
-1255	-76092.4	0.900174
1988.93	-73552.4	0.883723
3419.64	-70510	0.91702
7475.77	-71758.6	0.858235
-2626.04	-72515.2	0.846069
-367.714	-68442.3	0.85953
-517.097	-70544.1	0.891929
-1824.5	-72457.9	0.878542
3004.71	-69167.7	0.851426
-23027.9	-84050.2	0.900649
-22948.8	-87415	0.955501
2075.52	-78203.5	0.906766
-4312.22	-74285.4	0.892179
2824.13	-77241.5	0.88128
-22840.2	-83702.9	0.944884
13563.8	-62758.7	0.876591
2445.58	-71889.5	0.846387
7620.65	-65621.5	0.890569
-24915.3	-85164.8	0.888553
2634.44	-72443.1	0.871
8301.74	-74511.1	0.870016
2746.73	-71387.8	0.853245
9298.03	-71723.4	0.931647
3935.59	-76362.2	0.880434
-1679.25	-80272.5	0.872943
3793.06	-76526.6	0.865788
5976.5	-80597.9	0.870215
5425.17	-73921.2	0.865574
5135.75	-73055.4	0.927673
3633.87	-74093.1	0.840015
7994.58	-77542.6	0.900961
-4150.44	-93500.3	0.930901
3470.98	-79972.5	0.858025
-24811.3	-80917.2	0.915214
3687.89	-75045.8	0.876201
3518.06	-78170.9	0.899552
6964.69	-81091.1	0.902001
1163.59	-69170	0.821419
8520.35	-76875.1	0.895067
-2434.51	-73764	0.903167
2486.79	-77016.1	0.879374
-724.791	-67588.5	0.87842
1040.85	-75502.5	0.894917
4904.86	-76463.2	0.865685
-804.972	-70752.8	0.913211
-76.4191	-72665.6	0.893365
6874	-78328.2	0.849171
384.085	-72740.4	0.857345
6412.97	-72083	0.891511
1718.07	-84165.9	0.898538
3524.18	-78777.5	0.880124
7743.54	-66859.4	0.870928
5182.52	-74983.8	0.831598
7077.36	-80074	0.915038
-941.932	-74109	0.837657
-22282.9	-80261.5	0.912985
64.269	-74537.2	0.838002
7012.19	-79206.9	0.880679
-4162.36	-75512.8	0.876212
3064.56	-74686.9	0.900832
2698.24	-78982	0.899471
7214.51	-77851.1	0.874105
-15980.4	-81679.8	0.875591
-22920.8	-83778.5	0.898334
-25215.7	-81270.8	0.90344
2498.91	-79469.9	0.882854
6453.63	-79421.6	0.869881
6763.1	-78828.6	0.882866
3305.38	-73844.5	0.861633
4023.13	-75492.3	0.906863
-2454.24	-78914.5	0.87998
2986.42	-78664.1	0.896629
4469.86	-73969	0.894049
1438.19	-72377.9	0.855025
-4909.72	-81308.6	0.843871
7602.87	-79786	0.90522
506.989	-72510	0.869743
-20122.9	-82973.1	0.957088
58.2159	-68462.6	0.829432
3056.15	-74815.5	0.859643
-22813.2	-83950.7	0.897237
-24484.7	-84363.3	0.903026
-10.3653	-74744.8	0.823866
-20295	-80627.8	0.936607
-9647.06	-77638.9	0.864952
2508.03	-78897.9	0.907361
-1519.37	-73596.5	0.872262
6937.54	-72721	0.910396
9327.65	-74447.6	0.878107
2885.58	-79821.7	0.870811
-23411.6	-84769.8	0.843077
-22880.5	-81819.4	0.916147
-2368.9	-74683.9	0.846119
-206.098	-68667.1	0.873059
2271.2	-74885.3	0.888106
5387.31	-80582.2	0.881713
-538.57	-73722.8	0.900277
7366.74	-69730.1	0.868297
2409.62	-87022.5	0.899587
1224.97	-74411.5	0.879526
2445.84	-74634.4	0.8951
8082.44	-76729.7	0.879508
-13598	-77226	0.912017
3398.89	-71224.5	0.870371
-22394.7	-82821.8	0.910349
-20678.2	-81474.9	0.904044
4327.63	-71046.6	0.90931
10965.9	-70463.4	0.891598
-8041.68	-72220.8	0.918676
-1693.92	-72302.5	0.907961
-810.346	-69941.3	0.803141
4774.94	-78530.6	0.893757
3181.31	-74431.4	0.876193
9005.2	-72146.5	0.931507
6340.12	-75105.3	0.883554
-24391.8	-84461.1	0.900634
-15083.4	-80178.9	0.890337
439.58	-72525.5	0.873456
6752.8	-75618.3	0.911789
2178.7	-78450	0.873585
-20892.7	-89380.9	0.903893
7744.46	-71732.6	0.901509
8192.81	-74311.8	0.840087
-1756.49	-70248.6	0.913402
6615.84	-78378.4	0.827178
8501.62	-76948.8	0.879544
-7201.01	-77451.3	0.917758
-6088.09	-78420.8	0.879845
3233.36	-83913.3	0.864276
6504.05	-78121.6	0.881216
51.3288	-71334.9	0.840699
3304.73	-81742.3	0.901169
-15649.1	-74330.8	0.872613
6425.86	-72441.1	0.903349
-497.913	-73789.6	0.864517
8378.54	-75771.4	0.858473
1358.77	-73759.5	0.924798
6804.13	-74524.9	0.866588
-2116.03	-73848.4	0.882083
131.762	-70722.6	0.849977
6413.24	-74561	0.881208
-23318.1	-85652.2	0.909591
1327.55	-75398.4	0.901128
2425.61	-71906.7	0.845739
4194.68	-81533.3	0.89127
-6299.42	-74241	0.862052
-22050.6	-83215.7	0.899491
4940.16	-79206	0.917649
6057.51	-75571.9	0.856057
-25588.3	-83214.1	0.878412
5817.62	-78319.9	0.876794
-25411.4	-82640.8	0.892342
-19795.9	-82463.3	0.940283
3474	-84298.3	0.84851
1238.96	-74087.3	0.889386
1834.68	-72796.9	0.89343
-1553.97	-76478	0.889678
2182.22	-71802.7	0.899306
6887.8	-72572.6	0.905366
-12283.1	-76569.3	0.874293
8931.9	-60022.3	0.857645
7536.53	-78720.9	0.902987
-25410.8	-81291.7	0.902621
6350.31	-71746.5	0.866703
4957.47	-74104.2	0.879478
1735.08	-70501.3	0.911397
-18817.9	-80776.7	0.916228
3334.43	-76032	0.855244
243.378	-66983.2	0.8848
4919.56	-76815.4	0.877131
-4453.69	-71670.3	0.883007
-2220.25	-78783.2	0.907356
-1792.42	-72996.6	0.877757
4272.57	-77420.4	0.853032
6010.32	-72259.2	0.844969
5514.18	-77233.5	0.901202
2641.24	-78811.3	0.858912
5913.69	-74123.3	0.864389
7282.2	-76905.9	0.902563
-794.701	-76879.8	0.874304
9004.17	-74217.1	0.899637
-62.9513	-71532.5	0.928937
-1515.23	-75137.4	0.880896
8920.07	-72184.3	0.879677
-2984.94	-80196.7	0.895232
7723.8	-70640.1	0.906006
5495.73	-76962.4	0.890281
4462.41	-68872.7	0.858574
2966.93	-76008.7	0.852018
-1137.19	-71485.7	0.872887
-23596.2	-82366.4	0.934435
969.945	-73069.2	0.880513
6537.32	-71005.5	0.930355
-702.991	-69807.6	0.870262
2205.75	-75723.4	0.878849
1017.41	-67833.8	0.881823
2878.56	-69001.3	0.847647
-25468.8	-81785.8	0.899255
-20402.1	-81013.5	0.905725
-7853.42	-78180.5	0.894155
7171.91	-74175.6	0.904153
-6113.18	-71951.7	0.864915
2041.14	-78614	0.858882
6185.64	-75029.5	0.867393
-2169.43	-70482.7	0.924356
6101.51	-69029.5	0.882705
-2671.31	-70052.3	0.922093
1328.94	-73841.9	0.894202
8813.65	-73689.8	0.873518
4636.2	-67526.4	0.89359
4885.1	-72894.7	0.868861
6904.07	-79532.7	0.939322
2916.93	-72202	0.897754
7284.52	-73749.6	0.898556
4864.75	-72634.9	0.874632
-8079.93	-76824.4	0.861191
-1244.46	-74268.1	0.886359
-4638.94	-71466.1	0.867081
7460.99	-65654.2	0.883172
1713.74	-68527.4	0.863773
2414.05	-77361.1	0.909956
921.736	-76679	0.851163
4183.56	-72009.8	0.857711
8560.83	-73708.3	0.902588
6194.05	-71194.4	0.874577
3587.74	-65475.3	0.881572
691.404	-69854.5	0.87306
1660.3	-76893	0.90875
-19046.8	-77112.3	0.936811
6012.48	-75102.2	0.883822
-6682.64	-75374.1	0.801901
3218.18	-73811.2	0.865672
-23463.4	-82414.4	0.903469
4530.61	-72594.5	0.904926
7028.42	-74496.3	0.881626
4252.23	-68177.3	0.88837
6358.89	-69648.8	0.870301
9712	-73249.3	0.907548
-24605.9	-83761.6	0.951509
1865.92	-69752.2	0.90344
7246.76	-72517	0.888465
11969.5	-63490.9	0.874732
410.646	-75412.6	0.884808
-25024.4	-82279.7	0.93462
4654.96	-79960.8	0.873494
-7360.29	-74958.5	0.88793
-7762.13	-79466.3	0.865761
-1999.39	-75706.3	0.87089
1696.31	-72276.7	0.846014
-5547.6	-76091.4	0.898407
6929.59	-76614.1	0.894488
-1855.15	-73294.4	0.849797
532.856	-72595.2	0.840413
-4730.05	-74736.7	0.863831
6664.87	-78598.5	0.855729
2917.25	-72329.5	0.902505
3826.48	-79578.6	0.871369
-12380.4	-76612.8	0.891271
2419.84	-77784.5	0.883938
5633.65	-74644.8	0.919422
4793.14	-71300.7	0.854916
2743.02	-80196.1	0.826032
-9551.85	-70605.2	0.904816
-10934.7	-75153.4	0.875552
4453.08	-73338.6	0.904665
4893.77	-70023.5	0.899745
6079.67	-81119.7	0.883226
650.085	-75106.4	0.845699
7427.37	-78040.3	0.889676
-2769.06	-70817.8	0.870977
7762.67	-75203.4	0.898826
-3059.67	-69722	0.900378
5720.33	-70137.8	0.858437
7718.67	-75261	0.894734
-8768.74	-75288.3	0.902916
2121.16	-65645.4	0.877887
8382.81	-71916	0.915758
470.683	-70141.8	0.891592
-22882.6	-82664	0.880733
8570.87	-75217.1	0.88355
-10445.8	-75729.6	0.829272
-3892.09	-74348.5	0.884028
-24388.5	-82400.6	0.87639
3640.39	-72355.3	0.879462
-4281.77	-75464	0.857472
1115.78	-75892.9	0.892902
-24843.8	-82661.4	0.917729
4222.94	-67530.9	0.8765
6372.06	-70464.5	0.854048
8297.81	-68541.3	0.882526
7705.27	-76237.5	0.900521
-1974.42	-71723.5	0.861545
6888.77	-74039.5	0.925862
6131.79	-78711.6	0.870429
8676.48	-73895.8	0.881726
-22691.5	-83054	0.932662
2575.82	-71662.2	0.890074
-17049.2	-76553	0.908929
-511.979	-71168.8	0.913384
-20355.9	-83618.3	0.901279
6845.83	-69766.6	0.867125
-10832.5	-76427.4	0.91841
4024.49	-82335	0.881083
-24823.8	-82015.1	0.922501
7775.96	-72979.2	0.879984
1958.55	-74675	0.892675
498.257	-85245.7	0.850704
-2536.62	-70660.4	0.907708
-200.416	-75910.5	0.864638
-24511.1	-83033.6	0.930189
749.602	-79075.2	0.893842
2334.03	-82600	0.826789
8219.1	-75295.3	0.896358
1319.44	-75166	0.847061
2130.49	-73738.4	0.899758
3777.37	-80055.8	0.883405
2267.66	-83677.5	0.84766
9151.7	-75508.2	0.892908
5983.15	-78133.7	0.8727
2274.12	-72512.5	0.876633
-430.423	-74206	0.904009
-24080.2	-85076.5	0.899998
-3979.65	-72994.6	0.884899
3749.61	-78980.2	0.862179
-2195.9	-78003.6	0.860868
5568.7	-69491.7	0.894116
7232.39	-68668.2	0.853126
6278.71	-76188.1	0.860438
7216.17	-73964.2	0.88625
-1562.86	-78367.6	0.885274
7565.8	-65209.2	0.882731
7596.11	-74450.2	0.846004
669.534	-73577.4	0.902296
3075.51	-75842.5	0.823758
4104.68	-73465.3	0.898307
508.21	-78204.6	0.90289
-7358.16	-73055.6	0.845121
-1323.73	-74257.7	0.872999
4122.55	-68190.4	0.878637
6296.95	-75964.8	0.886472
-25027.6	-81254.3	0.889625
5786.09	-77833.1	0.857743
2221.95	-74869.2	0.888736
5933.71	-77244.3	0.869444
12044	-71182	0.907228
2276.38	-72257.1	0.898709
-24350.7	-85115.4	0.915238
692.906	-74417.1	0.888462
5544.75	-77481.9	0.892216
-2815.11	-73081.3	0.852758
-8444.23	-77102.7	0.938967
-4637.35	-76426.2	0.86233
1554.36	-64665.6	0.911086
1362.95	-72425.7	0.879723
4678.43	-75064.4	0.868753
3161	-77365.3	0.886144
-10792.3	-76460.9	0.914818
4418.33	-70749.5	0.86476
-25223.2	-82270.8	0.924355
6412.82	-77994.5	0.870085
2687.74	-72970	0.888146
-2314.71	-73419.2	0.879052
6980.13	-72357.8	0.922205
1319.71	-71767.7	0.920343
5475.32	-75726.4	0.856755
6352.46	-74379.4	0.878362
2241.38	-67077.3	0.901802
5703.29	-81211.5	0.895236
967.332	-74576.5	0.870494
3167.56	-74763.7	0.897872
7184.78	-73168.4	0.860015
7116.41	-79699.6	0.859221
4465.88	-77608.7	0.881311
-599.263	-83975.9	0.869896
9039.23	-65653.4	0.866239
4800.29	-78014.3	0.904958
5164.61	-75718.7	0.86738
1546.38	-79451.7	0.923049
200.742	-76825	0.852107
-21649.1	-82579.7	0.968354
7757.37	-77568.7	0.89216
3492.05	-72804.9	0.869209
7678.51	-72894.8	0.893753
-23229.5	-81621.2	0.902034
-5280.58	-75282.5	0.889987
-3311	-76049.7	0.906455
6999.93	-62458.8	0.852055
7240.66	-75121.5	0.910666
7572.33	-75826.2	0.877688
-2215.97	-63630.1	0.886434
-596.761	-73286.7	0.891457
7158.24	-74918.4	0.890628
744.021	-74033	0.872299
4362.39	-77219.6	0.924663
4506.3	-75169.4	0.844674
-24376.6	-83771.1	0.945842
2269.95	-74082.7	0.877775
3717.69	-75648.9	0.875112
8199.94	-75174.2	0.881871
3568.78	-70960.5	0.906436
-269.841	-73275.7	0.891276
5217.24	-68710.9	0.848118
-9179.86	-74175	0.858571
4153.68	-74829.1	0.857396
5447.7	-76970.8	0.891607
-2434.6	-73393.7	0.875721
6285.53	-73253.6	0.892284
5939.09	-70748.2	0.880018
2765.96	-75433.3	0.868741
5641.5	-76094.9	0.935871
5713.15	-64586.4	0.813245
5075.68	-81689.2	0.860329
7253.36	-79317	0.863219
-24783.8	-85154.5	0.902378
10170.8	-67168.3	0.876345
336.488	-70195	0.891197
-9814.63	-83314	0.91146
-22594.4	-80011.2	0.918082
[truncated: 47,927 more rows]

## Sheet: Extended Data Fig. 2c
FA1	FA2	state
1568.83	-72495.4	Glutamatergic neurons
-3533.03	-74673.7	Glutamatergic neurons
-138.671	-71511.9	Glutamatergic neurons
1079.63	-71204.6	Glutamatergic neurons
-532.693	-76050	Glutamatergic neurons
-24387.3	-82572.9	Glutamatergic neurons
-671.038	-79962.5	Glutamatergic neurons
7269.68	-76700.9	Glutamatergic neurons
11862.1	-65126.9	Glutamatergic neurons
6837.19	-75565	Glutamatergic neurons
5723.4	-72734.5	Glutamatergic neurons
6004.61	-75116.3	Glutamatergic neurons
-5424.8	-73651.1	Glutamatergic neurons
-16921.8	-80596.1	Glutamatergic neurons
4477.97	-73491.6	Glutamatergic neurons
-24465.7	-82622.4	Glutamatergic neurons
5229.67	-72355.4	Glutamatergic neurons
862.417	-73506.3	Glutamatergic neurons
1769.93	-74812	Glutamatergic neurons
5548.04	-68769.3	Glutamatergic neurons
5230.15	-71982.1	Glutamatergic neurons
6262.35	-72514.2	Glutamatergic neurons
-20808	-80768.7	Glutamatergic neurons
4730.68	-76832.1	Glutamatergic neurons
5016.39	-74307.3	Glutamatergic neurons
7835.02	-74353.8	Glutamatergic neurons
7051.22	-72316.5	Glutamatergic neurons
10320.7	-58748.2	Glutamatergic neurons
6518.52	-78513.6	Glutamatergic neurons
6834.32	-77167.2	Glutamatergic neurons
10017.2	-58249.8	Glutamatergic neurons
1911.36	-76163.9	Glutamatergic neurons
6.79066	-77012.5	Glutamatergic neurons
7870.89	-61941.4	Glutamatergic neurons
2647.67	-70881.8	Glutamatergic neurons
5065.47	-75964.9	Glutamatergic neurons
1657.78	-76705.9	Glutamatergic neurons
6171.66	-74438.6	Glutamatergic neurons
-15528.4	-76689.9	Glutamatergic neurons
6435.39	-77738.5	Glutamatergic neurons
600.854	-75408.7	Glutamatergic neurons
-10796.2	-80033.3	Glutamatergic neurons
3981.68	-76905.3	Glutamatergic neurons
-186.629	-74337.1	Glutamatergic neurons
-24376.8	-81629.8	Glutamatergic neurons
-23130.9	-80701.6	Glutamatergic neurons
-553.581	-69895.9	Glutamatergic neurons
-4039.91	-78122.1	Glutamatergic neurons
-21908	-83602.9	Glutamatergic neurons
2987.52	-77892	Glutamatergic neurons
5316.62	-78774.4	Glutamatergic neurons
4168.87	-70559.5	Glutamatergic neurons
6067.72	-68694.4	Glutamatergic neurons
-456.787	-69481.5	Glutamatergic neurons
1021.23	-74916.4	Glutamatergic neurons
2597.76	-79219.2	Glutamatergic neurons
-3017.63	-80133.4	Glutamatergic neurons
3011.02	-79598.2	Glutamatergic neurons
-5280.93	-73196	Glutamatergic neurons
6669.81	-80237.8	Glutamatergic neurons
-3711.57	-75015.5	Glutamatergic neurons
2027.98	-74475.7	Glutamatergic neurons
2027.25	-68525.8	Glutamatergic neurons
209.046	-77332.4	Glutamatergic neurons
-1932.39	-74015.1	Glutamatergic neurons
2893.01	-78987.2	Glutamatergic neurons
4042.6	-78496.4	Glutamatergic neurons
5479.13	-70637.4	Glutamatergic neurons
988.376	-77642.8	Glutamatergic neurons
4395.29	-72518	Glutamatergic neurons
1750.05	-88240.8	Glutamatergic neurons
-6348.24	-73380.4	Glutamatergic neurons
-2641.16	-76670.5	Glutamatergic neurons
-3108.42	-72939.2	Glutamatergic neurons
8431.59	-76614.2	Glutamatergic neurons
-9737.46	-77560.5	Glutamatergic neurons
975.154	-76768.9	Glutamatergic neurons
-2480.79	-71528.7	Glutamatergic neurons
3513.22	-80060.3	Glutamatergic neurons
5634.71	-72051.1	Glutamatergic neurons
2187.08	-72618.9	Glutamatergic neurons
-8245.07	-77430.6	Glutamatergic neurons
-25342.7	-82179.4	Glutamatergic neurons
-1537.13	-76527.3	Glutamatergic neurons
7254.42	-76402.3	Glutamatergic neurons
-6281.02	-79039.2	Glutamatergic neurons
-6053.1	-70744	Glutamatergic neurons
-17163.9	-75051.7	Glutamatergic neurons
3210.37	-78265.8	Glutamatergic neurons
-7597.76	-72986.4	Glutamatergic neurons
6024.7	-76649.6	Glutamatergic neurons
4697.26	-78918.6	Glutamatergic neurons
5006.3	-70886.8	Glutamatergic neurons
630.17	-72788	Glutamatergic neurons
7853.41	-75356.1	Glutamatergic neurons
6577.24	-69349.2	Glutamatergic neurons
1440.42	-81291.7	Glutamatergic neurons
1886.23	-79815.7	Glutamatergic neurons
-23931.5	-83086.7	Glutamatergic neurons
403.01	-72811.6	Glutamatergic neurons
546.663	-74072.7	Glutamatergic neurons
-24636.4	-83008.5	Glutamatergic neurons
-19694.5	-77808.6	Glutamatergic neurons
-5846.02	-77186	Glutamatergic neurons
1300.28	-73233.5	Glutamatergic neurons
207.761	-70730.6	Glutamatergic neurons
7763.22	-72554.6	Glutamatergic neurons
2707.6	-76625.5	Glutamatergic neurons
7548.47	-73660.6	Glutamatergic neurons
8468.88	-75132.5	Glutamatergic neurons
1619.41	-79705.3	Glutamatergic neurons
6630.63	-78958.3	Glutamatergic neurons
852.347	-79798.7	Glutamatergic neurons
8293.15	-74242.4	Glutamatergic neurons
10526.4	-56694.8	Glutamatergic neurons
1350.09	-73260.9	Glutamatergic neurons
-2180.44	-77195.5	Glutamatergic neurons
-21710.5	-82820.3	Glutamatergic neurons
-22832.1	-80895.9	Glutamatergic neurons
-14132.9	-78299.5	Glutamatergic neurons
6680.36	-75724.6	Glutamatergic neurons
1060.09	-71394.7	Glutamatergic neurons
3906.25	-78532.5	Glutamatergic neurons
-528.108	-76207.1	Glutamatergic neurons
7818.14	-73660.1	Glutamatergic neurons
3041	-74607.1	Glutamatergic neurons
5001.01	-74849.7	Glutamatergic neurons
-1715.36	-80589.3	Glutamatergic neurons
7277.69	-74680.2	Glutamatergic neurons
2316.59	-73665.3	Glutamatergic neurons
-25298.2	-82608.8	Glutamatergic neurons
8032.18	-60733	Glutamatergic neurons
-4316.33	-73246.2	Glutamatergic neurons
4606.69	-76568.1	Glutamatergic neurons
5217.56	-71648.5	Glutamatergic neurons
5003.99	-76499	Glutamatergic neurons
-5452.83	-74280.1	Glutamatergic neurons
2094.73	-75552.5	Glutamatergic neurons
-22164.9	-81049.1	Glutamatergic neurons
4459.47	-78531	Glutamatergic neurons
2050.28	-71103.5	Glutamatergic neurons
6082.68	-73358.6	Glutamatergic neurons
3514.61	-73533.8	Glutamatergic neurons
4036.55	-77907.8	Glutamatergic neurons
1014.78	-69856.5	Glutamatergic neurons
9347.96	-75614.4	Glutamatergic neurons
-9073.51	-74944.8	Glutamatergic neurons
2179.13	-70993.7	Glutamatergic neurons
6981.22	-76379.3	Glutamatergic neurons
6696.8	-74546.1	Glutamatergic neurons
7080.27	-73391.6	Glutamatergic neurons
-21066.2	-83352	Glutamatergic neurons
-7077.58	-75598.3	Glutamatergic neurons
-2577.81	-73307.6	Glutamatergic neurons
6302.28	-73359.9	Glutamatergic neurons
7106.61	-78905	Glutamatergic neurons
243.047	-69238.1	Glutamatergic neurons
-68.9821	-71278.4	Glutamatergic neurons
4818.98	-73544.4	Glutamatergic neurons
7853.39	-73937.7	Glutamatergic neurons
-24580	-82461.8	Glutamatergic neurons
-4767.17	-75349.8	Glutamatergic neurons
8121.49	-75684	Glutamatergic neurons
1257.01	-74275	Glutamatergic neurons
-2561.23	-73161.6	Glutamatergic neurons
9861.65	-64357.8	Glutamatergic neurons
4390.2	-78585.9	Glutamatergic neurons
-22193.3	-82834.8	Glutamatergic neurons
-24396.8	-81339.2	Glutamatergic neurons
-2051.65	-75153.7	Glutamatergic neurons
499.735	-77664.9	Glutamatergic neurons
5244.43	-75028.7	Glutamatergic neurons
-7735.09	-74417	Glutamatergic neurons
-3709.36	-80335.1	Glutamatergic neurons
-23140.8	-80673.8	Glutamatergic neurons
7997.03	-74541.1	Glutamatergic neurons
4884.86	-75910.8	Glutamatergic neurons
-25802.4	-82415.2	Glutamatergic neurons
3279.04	-72537.9	Glutamatergic neurons
-1434.38	-74885.7	Glutamatergic neurons
6907.52	-73362.5	Glutamatergic neurons
4540.91	-66913.9	Glutamatergic neurons
2464.84	-70293	Glutamatergic neurons
5037.38	-73881.7	Glutamatergic neurons
-426.509	-75957.2	Glutamatergic neurons
-15163.2	-79278	Glutamatergic neurons
4490.37	-79037.4	Glutamatergic neurons
5514.86	-71413.2	Glutamatergic neurons
4440.62	-70682.5	Glutamatergic neurons
-8144.52	-73047.5	Glutamatergic neurons
-24811.1	-80897.1	Glutamatergic neurons
-3309.86	-94087.7	Glutamatergic neurons
3846.89	-74034.3	Glutamatergic neurons
-7900.29	-76148.3	Glutamatergic neurons
-2441.34	-73875.1	Glutamatergic neurons
6125.38	-73194.9	Glutamatergic neurons
9473.48	-73085.7	Glutamatergic neurons
5983.95	-67061.6	Glutamatergic neurons
-3958	-72488.6	Glutamatergic neurons
1924.85	-76012.5	Glutamatergic neurons
-4092.98	-71228.5	Glutamatergic neurons
4137.72	-76916.2	Glutamatergic neurons
1781.89	-73409.4	Glutamatergic neurons
-19277	-79531.6	Glutamatergic neurons
1712.36	-71690.5	Glutamatergic neurons
5522.37	-76235.4	Glutamatergic neurons
5177.38	-74833.4	Glutamatergic neurons
2540.94	-76181.3	Glutamatergic neurons
-4294.29	-72790.1	Glutamatergic neurons
4416.17	-78399.1	Glutamatergic neurons
-2150.44	-74969.7	Glutamatergic neurons
-23191.9	-81462.6	Glutamatergic neurons
-24485.4	-84480.2	Glutamatergic neurons
8090.77	-67721.5	Glutamatergic neurons
4347.99	-70087.1	Glutamatergic neurons
5924.05	-73185.8	Glutamatergic neurons
-23623.1	-80305.6	Glutamatergic neurons
5184.01	-78318.3	Glutamatergic neurons
-23699.1	-84315.9	Glutamatergic neurons
-12237.9	-77496.3	Glutamatergic neurons
1601.05	-76499	Glutamatergic neurons
890.33	-70763.4	Glutamatergic neurons
-2424.11	-74781	Glutamatergic neurons
4695.17	-76030.9	Glutamatergic neurons
-24834.7	-82480.4	Glutamatergic neurons
-21637.1	-80460.8	Glutamatergic neurons
7236.76	-74885.9	Glutamatergic neurons
-24103.5	-84189.1	Glutamatergic neurons
2938.02	-81476.5	Glutamatergic neurons
4797	-73034.8	Glutamatergic neurons
2258.84	-81639.3	Glutamatergic neurons
3009.42	-76559.7	Glutamatergic neurons
-3699.34	-83867.8	Glutamatergic neurons
899.607	-66442.8	Glutamatergic neurons
-918.78	-72965.5	Glutamatergic neurons
6203.57	-76368.9	Glutamatergic neurons
4052.79	-77010.8	Glutamatergic neurons
-285.689	-74395.1	Glutamatergic neurons
3776.65	-79832	Glutamatergic neurons
-17633.3	-78625.9	Glutamatergic neurons
6756.34	-66089.3	Glutamatergic neurons
-2243.22	-76394.5	Glutamatergic neurons
6473.28	-76517.1	Glutamatergic neurons
2633.67	-77072.2	Glutamatergic neurons
944.731	-71889.8	Glutamatergic neurons
6706.02	-67391.8	Glutamatergic neurons
-24442.9	-81947.4	Glutamatergic neurons
-5226.45	-75460.5	Glutamatergic neurons
3703.49	-76566	Glutamatergic neurons
7230.49	-71019.8	Glutamatergic neurons
4665.91	-76826.4	Glutamatergic neurons
4171.93	-78767.3	Glutamatergic neurons
7047.46	-71235.2	Glutamatergic neurons
1058.45	-76410.1	Glutamatergic neurons
-10738.2	-75687.8	Glutamatergic neurons
594.548	-71346.7	Glutamatergic neurons
-3062.38	-75143	Glutamatergic neurons
6683.12	-76036.2	Glutamatergic neurons
4027.43	-76938.9	Glutamatergic neurons
4518.89	-78942.3	Glutamatergic neurons
-4977.97	-71926.2	Glutamatergic neurons
515.062	-67135.2	Glutamatergic neurons
55.667	-71629.4	Glutamatergic neurons
4454.43	-75318.4	Glutamatergic neurons
5394.91	-78126.6	Glutamatergic neurons
4875.18	-69565.9	Glutamatergic neurons
5241.34	-80606.8	Glutamatergic neurons
-568.796	-76624.4	Glutamatergic neurons
5493.51	-71330	Glutamatergic neurons
3277.43	-76971.2	Glutamatergic neurons
-684.233	-75408.2	Glutamatergic neurons
1676.2	-79144.2	Glutamatergic neurons
1459.56	-74863.7	Glutamatergic neurons
-1261.37	-73815.2	Glutamatergic neurons
1779.44	-75816.3	Glutamatergic neurons
1513.1	-77043.7	Glutamatergic neurons
-2926.15	-73525.4	Glutamatergic neurons
-6530.53	-74993	Glutamatergic neurons
2687.68	-74684.9	Glutamatergic neurons
-22194	-82480	Glutamatergic neurons
-4400.99	-74072.4	Glutamatergic neurons
722.758	-78609.4	Glutamatergic neurons
5883.92	-75320.1	Glutamatergic neurons
5700.01	-75400.9	Glutamatergic neurons
-2508.56	-74566.8	Glutamatergic neurons
1454.19	-74059.6	Glutamatergic neurons
1801.24	-71285.5	Glutamatergic neurons
3155.94	-77894.7	Glutamatergic neurons
1390.72	-74710.8	Glutamatergic neurons
1014.04	-76321	Glutamatergic neurons
5839.49	-69815.7	Glutamatergic neurons
-24200.2	-84195.1	Glutamatergic neurons
-8883.61	-74855.7	Glutamatergic neurons
5984.57	-66752.5	Glutamatergic neurons
-25413.1	-82224.7	Glutamatergic neurons
-353.571	-74180	Glutamatergic neurons
4182.43	-73902.3	Glutamatergic neurons
1508.72	-73500.3	Glutamatergic neurons
4362.08	-81607	Glutamatergic neurons
-23734.7	-81819.3	Glutamatergic neurons
-24430.6	-81332.7	Glutamatergic neurons
-5578.19	-74642.6	Glutamatergic neurons
-21047.4	-81104.8	Glutamatergic neurons
-6565.63	-79353.7	Glutamatergic neurons
5938.88	-80750	Glutamatergic neurons
7030.47	-67302.3	Glutamatergic neurons
-1751.76	-72354.2	Glutamatergic neurons
1505.67	-76426.4	Glutamatergic neurons
2032.95	-73472.2	Glutamatergic neurons
-17005.9	-75757.5	Glutamatergic neurons
7377.04	-76120.7	Glutamatergic neurons
5292.85	-70576.8	Glutamatergic neurons
-2220.7	-69053.2	Glutamatergic neurons
2736.55	-77144.1	Glutamatergic neurons
8408.18	-73766.3	Glutamatergic neurons
3395.81	-78882.9	Glutamatergic neurons
447.585	-73419.4	Glutamatergic neurons
-9772.32	-78516.2	Glutamatergic neurons
5384.09	-76752.5	Glutamatergic neurons
4860.17	-78169.8	Glutamatergic neurons
7052.68	-75166.8	Glutamatergic neurons
7771.77	-77282.8	Glutamatergic neurons
3356.63	-76432.7	Glutamatergic neurons
9399.19	-74430.3	Glutamatergic neurons
6167.45	-76883.1	Glutamatergic neurons
-1330.58	-76209.1	Glutamatergic neurons
2919.89	-72042.6	Glutamatergic neurons
-3123.11	-74280.6	Glutamatergic neurons
-2063.89	-71876.4	Glutamatergic neurons
2855.55	-79048.7	Glutamatergic neurons
1186.36	-80393	Glutamatergic neurons
-4107.17	-71375.3	Glutamatergic neurons
-1610.78	-82561.9	Glutamatergic neurons
4303.54	-77996.9	Glutamatergic neurons
-2498.38	-80501.3	Glutamatergic neurons
5610.54	-76126.4	Glutamatergic neurons
-15832.4	-80858.5	Glutamatergic neurons
-129.457	-74240.6	Glutamatergic neurons
7475.28	-74447.3	Glutamatergic neurons
4547.56	-75564.7	Glutamatergic neurons
-19016.5	-78724	Glutamatergic neurons
-24096.7	-81082.9	Glutamatergic neurons
2286.85	-76192.9	Glutamatergic neurons
-6753.64	-75533.9	Glutamatergic neurons
3528.57	-78201.7	Glutamatergic neurons
-784.538	-73959.6	Glutamatergic neurons
8829.6	-73891.2	Glutamatergic neurons
-3423.69	-75116.6	Glutamatergic neurons
-24691.7	-83911.4	Glutamatergic neurons
-11356.9	-76542.9	Glutamatergic neurons
-1725.79	-76487.2	Glutamatergic neurons
5567.03	-77906.2	Glutamatergic neurons
-18.5331	-69987.7	Glutamatergic neurons
9689.41	-68184.8	Glutamatergic neurons
6387.03	-72947.6	Glutamatergic neurons
7876.67	-72754.1	Glutamatergic neurons
5528.96	-76073.4	Glutamatergic neurons
961.444	-83233.5	Glutamatergic neurons
7022.07	-79197.2	Glutamatergic neurons
2515.02	-73565.5	Glutamatergic neurons
4447.29	-67482.8	Glutamatergic neurons
-1747.76	-71485.9	Glutamatergic neurons
7044.04	-68860.3	Glutamatergic neurons
146.129	-73774.5	Glutamatergic neurons
5854.43	-69806.3	Glutamatergic neurons
5867.86	-76363.1	Glutamatergic neurons
8001.77	-75873.2	Glutamatergic neurons
6444.07	-73572	Glutamatergic neurons
-19388.9	-79729.7	Glutamatergic neurons
-9709.77	-73596.6	Glutamatergic neurons
5992.9	-71622.7	Glutamatergic neurons
4886.13	-70313.2	Glutamatergic neurons
-4732.69	-76328.7	Glutamatergic neurons
-2329.27	-75477.5	Glutamatergic neurons
-1876.53	-73982.5	Glutamatergic neurons
365.191	-78444.1	Glutamatergic neurons
-23467.1	-81766.1	Glutamatergic neurons
-2329.84	-68144.2	Glutamatergic neurons
-711.952	-73656	Glutamatergic neurons
9772.17	-72661.6	Glutamatergic neurons
4102.92	-69919.2	Glutamatergic neurons
-17390	-80011.2	Glutamatergic neurons
-9000.28	-77241.7	Glutamatergic neurons
4577.33	-70556.3	Glutamatergic neurons
5529.84	-77599.6	Glutamatergic neurons
-2817.86	-73344.8	Glutamatergic neurons
-21692.3	-82997.9	Glutamatergic neurons
484.944	-72362.3	Glutamatergic neurons
-297.459	-73005.9	Glutamatergic neurons
-2867.35	-76750.3	Glutamatergic neurons
-21482.1	-79257.1	Glutamatergic neurons
-1487.72	-79774.5	Glutamatergic neurons
963.218	-75214.5	Glutamatergic neurons
-7431.54	-75093.2	Glutamatergic neurons
3102.02	-76499.9	Glutamatergic neurons
230.322	-79402.8	Glutamatergic neurons
-21104.5	-80897	Glutamatergic neurons
113.232	-78517.9	Glutamatergic neurons
-3032.86	-74265.4	Glutamatergic neurons
5943.22	-75929.6	Glutamatergic neurons
2479.52	-75230	Glutamatergic neurons
5682.96	-82745.7	Glutamatergic neurons
7668.84	-78058.3	Glutamatergic neurons
-4784.77	-75544.2	Glutamatergic neurons
2421.84	-68323.6	Glutamatergic neurons
-19575.8	-80308.9	Glutamatergic neurons
-13690.8	-84463.4	Glutamatergic neurons
5401.89	-77390.6	Glutamatergic neurons
-4539.66	-75959.7	Glutamatergic neurons
4191.16	-75979.1	Glutamatergic neurons
-2734.65	-77832.5	Glutamatergic neurons
5070.14	-72951.9	Glutamatergic neurons
1945.26	-81274.9	Glutamatergic neurons
-10640.2	-74891.3	Glutamatergic neurons
6847.86	-69586.3	Glutamatergic neurons
-10372.6	-73880.3	Glutamatergic neurons
-230.354	-75360.9	Glutamatergic neurons
6312.03	-76084.3	Glutamatergic neurons
5398.81	-62500.7	Glutamatergic neurons
-23776	-81322.8	Glutamatergic neurons
-3954.01	-76974	Glutamatergic neurons
-497.179	-75173.6	Glutamatergic neurons
7123.24	-75300	Glutamatergic neurons
6127.16	-70939.9	Glutamatergic neurons
2005.79	-76048.3	Glutamatergic neurons
7687.46	-68876.1	Glutamatergic neurons
4684.33	-77464.1	Glutamatergic neurons
-5341.28	-73868.6	Glutamatergic neurons
3710.59	-74826.6	Glutamatergic neurons
3954.22	-76706.6	Glutamatergic neurons
3353.69	-78642.1	Glutamatergic neurons
8870.37	-71470.5	Glutamatergic neurons
3972.81	-74753.5	Glutamatergic neurons
4039.76	-74452.8	Glutamatergic neurons
5192.44	-66492.5	Glutamatergic neurons
690.236	-71395.4	Glutamatergic neurons
3773.38	-68459.4	Glutamatergic neurons
-2646.06	-76805.9	Glutamatergic neurons
-6097.91	-76257.2	Glutamatergic neurons
670.676	-74315.8	Glutamatergic neurons
-6346.57	-74556.8	Glutamatergic neurons
-20859.9	-79065.9	Glutamatergic neurons
3806.37	-75882.2	Glutamatergic neurons
5099.74	-72076.3	Glutamatergic neurons
6719.64	-67097.6	Glutamatergic neurons
1696.14	-80298.1	Glutamatergic neurons
-22067.3	-80849	Glutamatergic neurons
12811.2	-58344.8	Glutamatergic neurons
-23265.3	-82517.2	Glutamatergic neurons
7177.87	-76868	Glutamatergic neurons
5409.79	-77982.6	Glutamatergic neurons
8478.57	-64203.2	Glutamatergic neurons
1779.13	-73935.9	Glutamatergic neurons
-23986.6	-81929	Glutamatergic neurons
-2104.78	-73618.5	Glutamatergic neurons
-1572	-72711.1	Glutamatergic neurons
-16268.4	-74869.1	Glutamatergic neurons
-2335.96	-77245.6	Glutamatergic neurons
-22779.7	-84081.1	Glutamatergic neurons
4111.21	-76843.3	Glutamatergic neurons
6225.27	-78154.9	Glutamatergic neurons
-20620.9	-79262.6	Glutamatergic neurons
4661.45	-73748.8	Glutamatergic neurons
-3211.03	-76355.1	Glutamatergic neurons
6702.24	-70588.4	Glutamatergic neurons
7040.65	-76883.3	Glutamatergic neurons
-24576.8	-82949.6	Glutamatergic neurons
3833.86	-80554.5	Glutamatergic neurons
-8191.9	-75274.6	Glutamatergic neurons
-190.272	-79165.2	Glutamatergic neurons
-984.35	-76467.3	Glutamatergic neurons
-20895.4	-82351	Glutamatergic neurons
-2087.6	-78167.2	Glutamatergic neurons
4004.88	-78027	Glutamatergic neurons
-9086.91	-75948.3	Glutamatergic neurons
3156.68	-73101.1	Glutamatergic neurons
-2971.52	-75413.4	Glutamatergic neurons
-24582.2	-82628.8	Glutamatergic neurons
3061.26	-77674.3	Glutamatergic neurons
-3342.17	-72828	Glutamatergic neurons
-3238.31	-74381.1	Glutamatergic neurons
4817.44	-78885.3	Glutamatergic neurons
3590.69	-79832.1	Glutamatergic neurons
2031.19	-79299.8	Glutamatergic neurons
6180.7	-76795.5	Glutamatergic neurons
-23946.9	-81384.4	Glutamatergic neurons
3722.15	-74259	Glutamatergic neurons
2573.88	-65247.8	Glutamatergic neurons
7621.42	-75965.5	Glutamatergic neurons
6825.96	-78416.3	Glutamatergic neurons
2686.48	-78821.8	Glutamatergic neurons
-845.555	-78546	Glutamatergic neurons
5826.16	-72935	Glutamatergic neurons
6804.1	-69236.1	Glutamatergic neurons
-792.948	-75735.3	Glutamatergic neurons
-1986.51	-71851.5	Glutamatergic neurons
-6189.86	-76362.5	Glutamatergic neurons
8516.64	-75716.8	Glutamatergic neurons
2753.88	-72037.9	Glutamatergic neurons
2285.77	-73010.1	Glutamatergic neurons
-25495.7	-82404.3	Glutamatergic neurons
3531.97	-76917.7	Glutamatergic neurons
-19394.3	-81650.5	Glutamatergic neurons
-3446.36	-71032.9	Glutamatergic neurons
8133.4	-74941.7	Glutamatergic neurons
-184.648	-73450.1	Glutamatergic neurons
11189.4	-66921.9	Glutamatergic neurons
-4948.84	-74500.8	Glutamatergic neurons
7232.32	-74222.1	Glutamatergic neurons
-5028.94	-72324.7	Glutamatergic neurons
1056.76	-74955.3	Glutamatergic neurons
1764.07	-78765.3	Glutamatergic neurons
-4779.99	-74139.3	Glutamatergic neurons
6737.5	-74060	Glutamatergic neurons
7266	-72788.4	Glutamatergic neurons
5708.83	-76124.9	Glutamatergic neurons
-24330.3	-83031.9	Glutamatergic neurons
7779.97	-69654.8	Glutamatergic neurons
8009.71	-77751	Glutamatergic neurons
7848.44	-70087	Glutamatergic neurons
4603.31	-68978.4	Glutamatergic neurons
3773.08	-73381.6	Glutamatergic neurons
4289.21	-66725.2	Glutamatergic neurons
4095.73	-70764.2	Glutamatergic neurons
1531.9	-74734.8	Glutamatergic neurons
-3292.09	-76035.1	Glutamatergic neurons
9557.83	-68030.4	Glutamatergic neurons
2509.67	-72363.3	Glutamatergic neurons
2866.76	-70071.7	Glutamatergic neurons
-24613.3	-83781.4	Glutamatergic neurons
-3716.29	-71603.2	Glutamatergic neurons
-2672.55	-76790.5	Glutamatergic neurons
8000.24	-75030.2	Glutamatergic neurons
-1683.8	-76272.8	Glutamatergic neurons
4254.88	-76589.2	Glutamatergic neurons
8136.79	-72934.8	Glutamatergic neurons
-2560.86	-72407.9	Glutamatergic neurons
4246.56	-75326.9	Glutamatergic neurons
811.932	-72061.8	Glutamatergic neurons
-4262.62	-77470	Glutamatergic neurons
4557.25	-78729.5	Glutamatergic neurons
2139.37	-74025	Glutamatergic neurons
73.8488	-71549.5	Glutamatergic neurons
8173.78	-73338.4	Glutamatergic neurons
7437.02	-77755.8	Glutamatergic neurons
1379.24	-70383.3	Glutamatergic neurons
1949.66	-75496.3	Glutamatergic neurons
-23564.4	-82004.9	Glutamatergic neurons
-22498.1	-81906.7	Glutamatergic neurons
-637.71	-75648	Glutamatergic neurons
-1950.67	-69184.7	Glutamatergic neurons
5182.68	-82552.9	Glutamatergic neurons
37.5087	-67559.7	Glutamatergic neurons
-1544.35	-73533.6	Glutamatergic neurons
4248.67	-76444.3	Glutamatergic neurons
-3882.04	-75798.9	Glutamatergic neurons
1264.7	-77034.8	Glutamatergic neurons
4700.68	-72749.7	Glutamatergic neurons
4951.44	-79399.9	Glutamatergic neurons
6051.41	-75966.9	Glutamatergic neurons
5553.91	-73191.2	Glutamatergic neurons
5479.68	-72119	Glutamatergic neurons
-21220.8	-82875.7	Glutamatergic neurons
1850.59	-73332.5	Glutamatergic neurons
3712.84	-78366.6	Glutamatergic neurons
-6039.94	-74935.9	Glutamatergic neurons
-2299.56	-71392.5	Glutamatergic neurons
6107.68	-76824.8	Glutamatergic neurons
3955.43	-76499.3	Glutamatergic neurons
-665.082	-75102.8	Glutamatergic neurons
8811.31	-71751.6	Glutamatergic neurons
9769.1	-59504.5	Glutamatergic neurons
-22537.8	-79909.5	Glutamatergic neurons
5464.95	-69228.8	Glutamatergic neurons
997.092	-78618	Glutamatergic neurons
5508.44	-82062.7	Glutamatergic neurons
3981.61	-70913.9	Glutamatergic neurons
-23731.9	-80001.9	Glutamatergic neurons
-493.229	-76636.5	Glutamatergic neurons
6348.22	-77266.4	Glutamatergic neurons
-3381.04	-79109.3	Glutamatergic neurons
5751.53	-64125.5	Glutamatergic neurons
4303.62	-77180.2	Glutamatergic neurons
4624.72	-75673.6	Glutamatergic neurons
-16301.5	-78275.4	Glutamatergic neurons
2210.98	-75139.8	Glutamatergic neurons
3598.12	-77522.1	Glutamatergic neurons
5170.62	-75108.9	Glutamatergic neurons
4825.07	-73519.1	Glutamatergic neurons
4108.86	-76250.1	Glutamatergic neurons
-2856.88	-76270	Glutamatergic neurons
1081.75	-73087.9	Glutamatergic neurons
4167.33	-74987.7	Glutamatergic neurons
7818.29	-73260.5	Glutamatergic neurons
-18906.8	-78705.5	Glutamatergic neurons
-19723.5	-83020.3	Glutamatergic neurons
3033.55	-74139	Glutamatergic neurons
-233.517	-74686.3	Glutamatergic neurons
6199.33	-70070.4	Glutamatergic neurons
9226.61	-66497.9	Glutamatergic neurons
-25008.9	-82012.3	Glutamatergic neurons
3588.92	-76651.6	Glutamatergic neurons
1670.73	-73831.2	Glutamatergic neurons
4174.16	-72479.3	Glutamatergic neurons
-24250.9	-80487.2	Glutamatergic neurons
-2191.43	-73610.3	Glutamatergic neurons
-16588.2	-77258.5	Glutamatergic neurons
-10483.3	-73258.7	Glutamatergic neurons
-8804.61	-75262.1	Glutamatergic neurons
1564.71	-70135.2	Glutamatergic neurons
-23079.7	-80963.7	Glutamatergic neurons
-21834.5	-81515.1	Glutamatergic neurons
9370.41	-60900.8	Glutamatergic neurons
3410.29	-73957.8	Glutamatergic neurons
1852.05	-73701.1	Glutamatergic neurons
9011.74	-66263	Glutamatergic neurons
-20599.1	-82789.8	Glutamatergic neurons
6072.64	-74498.1	Glutamatergic neurons
-24434.5	-82893	Glutamatergic neurons
-7636.9	-75192.3	Glutamatergic neurons
-22219.5	-79500.4	Glutamatergic neurons
-9579.09	-75261.7	Glutamatergic neurons
1642.44	-73282.6	Glutamatergic neurons
-3349.11	-93980.3	Glutamatergic neurons
5071.1	-74192.1	Glutamatergic neurons
9597.02	-65924.2	Glutamatergic neurons
-25196.1	-82909.1	Glutamatergic neurons
-2523.54	-76436.1	Glutamatergic neurons
2647.08	-81670.5	Glutamatergic neurons
3617.62	-77011.5	Glutamatergic neurons
5549	-71725	Glutamatergic neurons
3731.92	-73064.9	Glutamatergic neurons
4359.03	-76195.4	Glutamatergic neurons
6795.44	-76527.8	Glutamatergic neurons
8133.8	-72396	Glutamatergic neurons
168.916	-67504.1	Glutamatergic neurons
-19811.7	-78794.1	Glutamatergic neurons
3547.76	-74980.3	Glutamatergic neurons
-9610.47	-73423.7	Glutamatergic neurons
-24717.4	-81743.8	Glutamatergic neurons
-19002	-79185.7	Glutamatergic neurons
7113.76	-70132.9	Glutamatergic neurons
2333.07	-72621.3	Glutamatergic neurons
-3026.67	-70874.3	Glutamatergic neurons
4219.52	-72591.7	Glutamatergic neurons
-18614.8	-77893.1	Glutamatergic neurons
8133.19	-73650.4	Glutamatergic neurons
-2230.83	-74287.7	Glutamatergic neurons
5374.23	-76351.8	Glutamatergic neurons
5985.38	-72058.8	Glutamatergic neurons
2867.6	-79741.8	Glutamatergic neurons
961.127	-71952.2	Glutamatergic neurons
3871.69	-75300.1	Glutamatergic neurons
6938.25	-78267.9	Glutamatergic neurons
-3582.96	-75144.5	Glutamatergic neurons
-24362.3	-82351.5	Glutamatergic neurons
4700.41	-78233	Glutamatergic neurons
2239.82	-77236.5	Glutamatergic neurons
-518.498	-77321.4	Glutamatergic neurons
8728.03	-74475.9	Glutamatergic neurons
-21285.2	-80027.5	Glutamatergic neurons
-9466.14	-76676.8	Glutamatergic neurons
923.135	-76401.1	Glutamatergic neurons
2758.21	-79878.9	Glutamatergic neurons
8303.21	-74433.2	Glutamatergic neurons
6304.52	-77492.6	Glutamatergic neurons
3220.06	-69591.5	Glutamatergic neurons
-14571.1	-77181	Glutamatergic neurons
3522.8	-77517	Glutamatergic neurons
6604.02	-71638.9	Glutamatergic neurons
192.057	-75562.3	Glutamatergic neurons
3387.8	-73060.4	Glutamatergic neurons
7611.21	-73903.4	Glutamatergic neurons
4962.69	-77972.4	Glutamatergic neurons
-18826.7	-79801.8	Glutamatergic neurons
-11903.2	-78520.1	Glutamatergic neurons
4659.39	-77826.9	Glutamatergic neurons
-14672	-76934.7	Glutamatergic neurons
5268.69	-73786.7	Glutamatergic neurons
3609.49	-69389.8	Glutamatergic neurons
498.628	-75348.9	Glutamatergic neurons
6779.12	-76932.4	Glutamatergic neurons
735.645	-74387	Glutamatergic neurons
7428.16	-72955.4	Glutamatergic neurons
3415.71	-71837.6	Glutamatergic neurons
-12378.8	-78496.5	Glutamatergic neurons
745.708	-75015.8	Glutamatergic neurons
1302.58	-78877.2	Glutamatergic neurons
4348.63	-80155.4	Glutamatergic neurons
7147.21	-72777.7	Glutamatergic neurons
4734.74	-72935.2	Glutamatergic neurons
3875.55	-72000.7	Glutamatergic neurons
-25120.4	-81274.5	Glutamatergic neurons
-10903.2	-76140.6	Glutamatergic neurons
-1333.17	-76934.3	Glutamatergic neurons
2649.95	-70420.1	Glutamatergic neurons
2144.56	-82895.1	Glutamatergic neurons
3593.87	-76200.5	Glutamatergic neurons
6244.87	-76410.6	Glutamatergic neurons
-74.8942	-71032.9	Glutamatergic neurons
4937.14	-73769.3	Glutamatergic neurons
6563.11	-74979.7	Glutamatergic neurons
6273.8	-77619.6	Glutamatergic neurons
-1023.15	-72535.7	Glutamatergic neurons
-1909.26	-72013.9	Glutamatergic neurons
-1184.6	-72579	Glutamatergic neurons
3001.09	-84749	Glutamatergic neurons
7032.74	-78590.4	Glutamatergic neurons
804.533	-69006.2	Glutamatergic neurons
-15675.8	-75916.4	Glutamatergic neurons
-4983.76	-74109.7	Glutamatergic neurons
-2016.71	-71340.5	Glutamatergic neurons
-1376.8	-77282.6	Glutamatergic neurons
2150.46	-70164.2	Glutamatergic neurons
-458.947	-74672.1	Glutamatergic neurons
1129.46	-76597	Glutamatergic neurons
5933.75	-73423	Glutamatergic neurons
3295.84	-75860.8	Glutamatergic neurons
-4029.73	-76054	Glutamatergic neurons
943.395	-74200.3	Glutamatergic neurons
-117.429	-76503.8	Glutamatergic neurons
6279.36	-74671.1	Glutamatergic neurons
2848.99	-73809	Glutamatergic neurons
7531.74	-73984.7	Glutamatergic neurons
-1974.93	-73510.4	Glutamatergic neurons
4585.09	-77469.7	Glutamatergic neurons
3035.77	-73913.2	Glutamatergic neurons
4293.53	-79715	Glutamatergic neurons
4967.21	-73311.9	Glutamatergic neurons
-3525.12	-72561.6	Glutamatergic neurons
1012.56	-74759.8	Glutamatergic neurons
-15907.5	-77868	Glutamatergic neurons
3101.82	-78094.4	Glutamatergic neurons
-8690.84	-74464.3	Glutamatergic neurons
-24612.5	-82405.7	Glutamatergic neurons
5349.76	-81382.3	Glutamatergic neurons
-3280.06	-83500.6	Glutamatergic neurons
-5167.23	-75003.1	Glutamatergic neurons
4094.37	-80363.7	Glutamatergic neurons
8966.05	-73682.6	Glutamatergic neurons
147.861	-72817	Glutamatergic neurons
-5717.98	-71501.8	Glutamatergic neurons
-9190.23	-79447.9	Glutamatergic neurons
6487.93	-74795.5	Glutamatergic neurons
6680.73	-76196.8	Glutamatergic neurons
7625.67	-74339.2	Glutamatergic neurons
8593.41	-77478	Glutamatergic neurons
4416.39	-76230.7	Glutamatergic neurons
1426.5	-75880.5	Glutamatergic neurons
-21434.1	-81565.8	Glutamatergic neurons
13.4807	-75145.3	Glutamatergic neurons
-25334.8	-81688.9	Glutamatergic neurons
2189.26	-71390.6	Glutamatergic neurons
5685.41	-76028.5	Glutamatergic neurons
8493.19	-74700.5	Glutamatergic neurons
1988.47	-74358.9	Glutamatergic neurons
2575.81	-76794.4	Glutamatergic neurons
-680.921	-72650.6	Glutamatergic neurons
4667.61	-76450.1	Glutamatergic neurons
-736.587	-74205.1	Glutamatergic neurons
5003.62	-80536.5	Glutamatergic neurons
29.3069	-80036.7	Glutamatergic neurons
5130.54	-77386.1	Glutamatergic neurons
-23639.5	-80756.6	Glutamatergic neurons
7201.52	-65934.8	Glutamatergic neurons
-21232.7	-80193.7	Glutamatergic neurons
8393.99	-73065.6	Glutamatergic neurons
6329.9	-79490.6	Glutamatergic neurons
3505.58	-78317.9	Glutamatergic neurons
7727.41	-73783.1	Glutamatergic neurons
6050.09	-75207.9	Glutamatergic neurons
-4965.63	-78553.4	Glutamatergic neurons
-4180.25	-72183.2	Glutamatergic neurons
4840.23	-68376.2	Glutamatergic neurons
2346.36	-71054.2	Glutamatergic neurons
3963.12	-65287.3	Glutamatergic neurons
2235.92	-73357.9	Glutamatergic neurons
5036.94	-74564.3	Glutamatergic neurons
-4939.19	-71384	Glutamatergic neurons
-5404.73	-72267.7	Glutamatergic neurons
-7035.48	-88927	Glutamatergic neurons
2438.55	-70958.6	Glutamatergic neurons
5500.38	-72086.8	Glutamatergic neurons
7811.29	-73289.5	Glutamatergic neurons
7476.97	-72345.3	Glutamatergic neurons
5557.67	-73403.1	Glutamatergic neurons
-24453.7	-83611.4	Glutamatergic neurons
-12176.6	-76715.8	Glutamatergic neurons
-24750.4	-82515.9	Glutamatergic neurons
7832.81	-74935.5	Glutamatergic neurons
4194.21	-76238	Glutamatergic neurons
5615.13	-69799.3	Glutamatergic neurons
8032.93	-74011.9	Glutamatergic neurons
4867.21	-73362.8	Glutamatergic neurons
3017.95	-73848.1	Glutamatergic neurons
5244.98	-74401.9	Glutamatergic neurons
869.407	-73575.1	Glutamatergic neurons
3468.61	-80544.1	Glutamatergic neurons
4114.11	-75706.5	Glutamatergic neurons
5841.29	-72494.1	Glutamatergic neurons
6578.25	-74741	Glutamatergic neurons
2357.96	-78297.1	Glutamatergic neurons
-23943.1	-82371	Glutamatergic neurons
7403.06	-73459.7	Glutamatergic neurons
-18674.4	-80715.4	Glutamatergic neurons
4859.7	-77006.5	Glutamatergic neurons
-2958.93	-70805.8	Glutamatergic neurons
-637.349	-77531.6	Glutamatergic neurons
-454.908	-79877.6	Glutamatergic neurons
-22185	-81619.2	Glutamatergic neurons
-5208.92	-77599.7	Glutamatergic neurons
-777.175	-75265.8	Glutamatergic neurons
-11205.6	-77748.2	Glutamatergic neurons
-81.4667	-76150.2	Glutamatergic neurons
3669.79	-74209.4	Glutamatergic neurons
-24421.7	-80858.7	Glutamatergic neurons
8041.63	-75437.4	Glutamatergic neurons
6158.85	-79306.4	Glutamatergic neurons
-22603.5	-81020.4	Glutamatergic neurons
-3187.97	-73738.8	Glutamatergic neurons
5209.31	-79535.3	Glutamatergic neurons
5350.77	-76199.9	Glutamatergic neurons
5754.14	-71631	Glutamatergic neurons
-22501	-80395.5	Glutamatergic neurons
-3575.91	-72738.3	Glutamatergic neurons
6190.95	-74112.9	Glutamatergic neurons
4507.93	-75725.9	Glutamatergic neurons
6026.64	-74529.3	Glutamatergic neurons
-999.986	-80305.2	Glutamatergic neurons
-24335.3	-83939.4	Glutamatergic neurons
-21020.9	-79779.3	Glutamatergic neurons
949.04	-80334.4	Glutamatergic neurons
2458.14	-71732.4	Glutamatergic neurons
6758.96	-75890.1	Glutamatergic neurons
1900.85	-72681.7	Glutamatergic neurons
5497.19	-76152.8	Glutamatergic neurons
4828.94	-78225.3	Glutamatergic neurons
-9670.26	-72504.1	Glutamatergic neurons
6124.86	-70583.9	Glutamatergic neurons
1321.48	-73168.5	Glutamatergic neurons
6792.15	-72686.1	Glutamatergic neurons
2723.73	-73963.1	Glutamatergic neurons
6272.14	-68520.1	Glutamatergic neurons
5385.41	-73180.8	Glutamatergic neurons
2035.61	-71700.6	Glutamatergic neurons
6730.81	-75892	Glutamatergic neurons
5780.19	-74683.6	Glutamatergic neurons
3695.98	-74618.4	Glutamatergic neurons
6794.74	-77744.1	Glutamatergic neurons
7380.71	-72539.4	Glutamatergic neurons
-1047.75	-73023.7	Glutamatergic neurons
6671.22	-73746.2	Glutamatergic neurons
1070.77	-74060.9	Glutamatergic neurons
-3406.16	-76097.3	Glutamatergic neurons
5612	-76295.4	Glutamatergic neurons
-16030	-81061.2	Glutamatergic neurons
-23104	-83452.2	Glutamatergic neurons
7108.24	-76630.8	Glutamatergic neurons
-23202	-83290.7	Glutamatergic neurons
-3448.69	-72414.3	Glutamatergic neurons
4641.03	-79530.5	Glutamatergic neurons
9169.08	-74550.9	Glutamatergic neurons
3993.61	-73346.5	Glutamatergic neurons
-15875.5	-79782.4	Glutamatergic neurons
-23007.9	-82372.7	Glutamatergic neurons
7954.89	-72691.9	Glutamatergic neurons
4566.11	-69897.8	Glutamatergic neurons
-21042.1	-82276.1	Glutamatergic neurons
-1328.38	-70808.6	Glutamatergic neurons
3780.98	-78423.4	Glutamatergic neurons
-2171.05	-70024.2	Glutamatergic neurons
7733.13	-76093.6	Glutamatergic neurons
-3501.19	-73344.4	Glutamatergic neurons
1748.35	-77181.2	Glutamatergic neurons
-3393.99	-74235.9	Glutamatergic neurons
-602.709	-74469.5	Glutamatergic neurons
-20046.3	-82780.2	Glutamatergic neurons
-1258.55	-75491.5	Glutamatergic neurons
-609.766	-70328.9	Glutamatergic neurons
2819.54	-72744.3	Glutamatergic neurons
-240.611	-73524	Glutamatergic neurons
255.483	-76437.6	Glutamatergic neurons
2928.98	-76545.2	Glutamatergic neurons
-1647.93	-72039.9	Glutamatergic neurons
2791.86	-66453.7	Glutamatergic neurons
-1317.71	-75140.6	Glutamatergic neurons
4729.05	-73201.8	Glutamatergic neurons
-1138.48	-75307.3	Glutamatergic neurons
3030.4	-77904	Glutamatergic neurons
759.37	-78952.4	Glutamatergic neurons
2666.77	-75740.9	Glutamatergic neurons
-22069.9	-83825.9	Glutamatergic neurons
7083.34	-79087	Glutamatergic neurons
-14655.4	-78758.2	Glutamatergic neurons
-15298.2	-81912.6	Glutamatergic neurons
-5016.85	-72456.8	Glutamatergic neurons
-24164.2	-81590.9	Glutamatergic neurons
-24711.6	-82776.1	Glutamatergic neurons
3445.27	-73735.7	Glutamatergic neurons
1472.96	-77799.1	Glutamatergic neurons
100.259	-74667.3	Glutamatergic neurons
15224.9	-55332.5	Glutamatergic neurons
3469.33	-75872.2	Glutamatergic neurons
5503.63	-68875	Glutamatergic neurons
-2014.23	-82016.7	Glutamatergic neurons
7098.52	-77523.4	Glutamatergic neurons
-1898.32	-69977.2	Glutamatergic neurons
-1375.04	-75383	Glutamatergic neurons
6252.38	-76061.1	Glutamatergic neurons
-7462.06	-79468	Glutamatergic neurons
3753.09	-79380.8	Glutamatergic neurons
715.159	-76133.5	Glutamatergic neurons
-3330.79	-72059.5	Glutamatergic neurons
7832.33	-77494	Glutamatergic neurons
-1617.22	-73103.5	Glutamatergic neurons
3892.61	-70980.7	Glutamatergic neurons
5423.8	-76340.9	Glutamatergic neurons
-2433.72	-75567.7	Glutamatergic neurons
1252.95	-66892.9	Glutamatergic neurons
18.0052	-76592.4	Glutamatergic neurons
3573.29	-78091.2	Glutamatergic neurons
2081.59	-73377.7	Glutamatergic neurons
-14577.9	-78316.5	Glutamatergic neurons
-438.618	-74364.7	Glutamatergic neurons
6213.72	-77514.9	Glutamatergic neurons
9380.72	-64394.8	Glutamatergic neurons
-23761.9	-81683.5	Glutamatergic neurons
7593.5	-75560.8	Glutamatergic neurons
-43372.6	69515.8	Astrocytes
-17284.6	51908.2	Astrocytes
-41316.4	48405	Astrocytes
-31634.5	55128.8	Astrocytes
-44159.9	56168.1	Astrocytes
-22201.1	53229.1	Astrocytes
-63607.9	45219	Astrocytes
-35378.5	62379.5	Astrocytes
-40482.8	55691.1	Astrocytes
-22719.9	54162.9	Astrocytes
-47081.9	60461.8	Astrocytes
-57380.4	57371.9	Astrocytes
-28691.3	58781.4	Astrocytes
-64216.8	49437.4	Astrocytes
-51906.8	48099.9	Astrocytes
-67391.4	46606.1	Astrocytes
-48232.8	64021.8	Astrocytes
-21406.9	54488.9	Astrocytes
-56300.3	44629	Astrocytes
-38343.8	53566.3	Astrocytes
-55740.7	46489.1	Astrocytes
-52874.9	60322.8	Astrocytes
-48151.3	55361.5	Astrocytes
-33085.9	61088.6	Astrocytes
-45305.4	56891.9	Astrocytes
-53480.1	59014.2	Astrocytes
-53783.3	60217.9	Astrocytes
-33506	53471	Astrocytes
-54225.3	63313.8	Astrocytes
-30850.1	61823.7	Astrocytes
-32659	54781.9	Astrocytes
-67871.7	44609.9	Astrocytes
-53764.9	61592.1	Astrocytes
-38090.1	49343.5	Astrocytes
-62672.1	46962.7	Astrocytes
-30682.5	61277	Astrocytes
-46932.7	62922.4	Astrocytes
-59985.3	45976.5	Astrocytes
-65828.8	47437	Astrocytes
-37179.9	63460.2	Astrocytes
-34824.3	58382.8	Astrocytes
-53903.7	46308.8	Astrocytes
-46971.5	64203	Astrocytes
-48839.4	65235	Astrocytes
-49059.2	60315.9	Astrocytes
-28275.9	56992.9	Astrocytes
-52653	47491.8	Astrocytes
-55595.4	63848	Astrocytes
-37514.6	55707.5	Astrocytes
-15321.5	52969.2	Astrocytes
-43333.1	58778.9	Astrocytes
-26743.5	56637.3	Astrocytes
-48014.2	64138.9	Astrocytes
-65007	46073.7	Astrocytes
-37234.9	66318.3	Astrocytes
-62956.2	45770.1	Astrocytes
-60422.8	45691.1	Astrocytes
-64755.5	45132.3	Astrocytes
-47948	58301.7	Astrocytes
-55620.2	53700.5	Astrocytes
-54275.1	64594.6	Astrocytes
-52944.9	45620.3	Astrocytes
-34337	62525.1	Astrocytes
-51163.1	57349.3	Radial glial cells
-44434.2	58549.4	Astrocytes
-35427.5	57271.7	Astrocytes
-37217.8	60565.3	Astrocytes
-56281.3	51024	Astrocytes
-56050.7	53955.3	Astrocytes
-59510.2	51099.6	Astrocytes
-39720.6	64677.6	Astrocytes
-41115.8	61610.3	Astrocytes
-28076.7	57899.2	Astrocytes
-58557.5	58172.4	Astrocytes
-22114.6	55598.4	Astrocytes
-54766	54611.5	Astrocytes
-31807	52745.8	Astrocytes
-58409	53339	Astrocytes
-49226.7	59577.3	Astrocytes
-52304.1	51547	Astrocytes
-23950.9	56904.8	Astrocytes
-34761.1	59362.5	Astrocytes
-45731.9	67271.1	Astrocytes
-50214.7	46343.7	Astrocytes
-36635.5	62827.5	Astrocytes
-28500.9	59956.7	Astrocytes
-52366.2	60404.6	Astrocytes
-27555.6	55013.1	Astrocytes
-26800.6	57451.4	Astrocytes
-34300	54030.4	Astrocytes
-30332.1	61625.7	Astrocytes
-42129.8	65872.2	Astrocytes
-63806	45186.3	Astrocytes
-51967.7	45875.4	Astrocytes
-62552.1	47030.5	Astrocytes
-47480.3	68992.4	Astrocytes
-29245.6	55778.5	Astrocytes
-49186	54819	Astrocytes
-50268.6	61618.7	Astrocytes
-58550	54317.6	Astrocytes
-47760.9	67883.5	Astrocytes
-41432.1	61579.6	Astrocytes
-43860.7	61249.9	Astrocytes
-28627.5	54576.2	Astrocytes
-51488.8	58506.1	Astrocytes
-24029.6	53707.3	Astrocytes
-43207	67891.5	Astrocytes
-36117.1	59255.7	Astrocytes
-30124.9	54900	Astrocytes
-31562.8	54833.7	Astrocytes
-42180.8	61605	Astrocytes
-30620.8	52340.4	Astrocytes
-61745.8	47182.6	Astrocytes
-47726.6	62758.1	Astrocytes
-28014.1	57803.6	Astrocytes
-40626.8	60544.4	Astrocytes
-47604.5	51405.3	Astrocytes
-36132.2	62673.7	Astrocytes
-41601.9	52045.3	Astrocytes
-48231	65476.6	Astrocytes
-58595.4	47016.9	Astrocytes
-24013.5	53089.6	Astrocytes
-52507.8	62238.7	Astrocytes
-33492.9	58928.6	Astrocytes
-25028.9	57313.2	Astrocytes
-38106.9	65642.8	Astrocytes
-51292.7	53661.3	Radial glial cells
-27623.3	59772.8	Astrocytes
-31204.5	55597.3	Astrocytes
-58161.7	55304	Astrocytes
-44963	63536.2	Astrocytes
-39647.6	54476.5	Astrocytes
-59607.4	46369.6	Astrocytes
-58162.8	48070.8	Astrocytes
-23908.3	55108.7	Astrocytes
-35784.9	60938.5	Astrocytes
-55348.2	62013.2	Astrocytes
-28217.7	54229.5	Astrocytes
-66199.2	47440.5	Astrocytes
-56567.4	48049.2	Astrocytes
-66969.1	44666	Astrocytes
-36134.9	59577.8	Astrocytes
-38806.7	59638	Astrocytes
-30178.4	59635.8	Astrocytes
-36657.3	65125.6	Astrocytes
-61519.4	51169.5	Astrocytes
-63701.3	45424.9	Astrocytes
-25645.9	58606.9	Astrocytes
-40029.2	64721.8	Astrocytes
-56870.9	50133	Astrocytes
47391.6	-2187.1	Immature neurons
-34620.6	60777.2	Astrocytes
-67227.2	44871.9	Astrocytes
-46224.9	69782.7	Astrocytes
-22142.5	53692.5	Astrocytes
-53553.3	53275	Astrocytes
-47434.1	63029.6	Astrocytes
-27704.9	57433.5	Astrocytes
-37810.7	56027.2	Astrocytes
-41251.3	58253.4	Astrocytes
-41571.8	67335.5	Astrocytes
-45659	62302.2	Astrocytes
-54165.6	56590.2	Astrocytes
-54783.6	51943.9	Astrocytes
-48126.2	63072.4	Astrocytes
-48430.6	46951.7	Astrocytes
-44527.2	63910	Astrocytes
-67259	47678.6	Astrocytes
-35701.7	57103.4	Astrocytes
-37206	57916.9	Astrocytes
-54674.4	61752.9	Astrocytes
-35602.2	61718.4	Astrocytes
-47935.8	54354.3	Astrocytes
-46873.9	57298.2	Astrocytes
-59991.4	47649.8	Astrocytes
-55313.2	61285	Astrocytes
-37731.7	59339	Astrocytes
-28535.8	58219.8	Astrocytes
-61553.4	47261.5	Astrocytes
-28903.8	55267.1	Astrocytes
-44628	49325.3	Astrocytes
-45994.4	56480.6	Astrocytes
-40945	66311.5	Astrocytes
-36637.6	50553.2	Astrocytes
-26749.2	53488.4	Astrocytes
-62987.5	48414.2	Astrocytes
-45276.4	52080	Astrocytes
-57154	45874	Astrocytes
-40817.2	56886.4	Astrocytes
-43033	55515.3	Astrocytes
-60197.9	50738.6	Astrocytes
-61608.1	55886.8	Astrocytes
-38375.9	55598	Astrocytes
-59457.6	47418.9	Astrocytes
-33936.1	64025.6	Astrocytes
-38370.8	64010.9	Astrocytes
-47408.8	47298.9	Astrocytes
-45505.4	62514	Astrocytes
-53303.2	61187.9	Astrocytes
-39659	55778	Astrocytes
-39995	61816.9	Astrocytes
-49272.9	62798.9	Astrocytes
-54479.9	62884.9	Astrocytes
-59991.5	51640.8	Astrocytes
-58854.3	56270.6	Astrocytes
-57600.4	45403.1	Astrocytes
-57853.7	61195.7	Astrocytes
-68391	47631.4	Astrocytes
-47936.7	49729.9	Astrocytes
-65764.5	45051.7	Astrocytes
-55344.6	46497.6	Astrocytes
-29169.4	60880.2	Astrocytes
-37189.7	65249.1	Astrocytes
-26090.4	53585.7	Astrocytes
-61236.3	46836.3	Astrocytes
-65510.8	45500.4	Astrocytes
-42003.4	54712.1	Astrocytes
-62993.4	47662.3	Astrocytes
-55380.7	46653.7	Astrocytes
-38810.8	67958.5	Astrocytes
-59670.5	45428.3	Astrocytes
-29916	57342.9	Astrocytes
-54221.7	63436.1	Astrocytes
-60480.6	44611.9	Astrocytes
-17826.7	52424.4	Astrocytes
-30900.7	56727.2	Astrocytes
-40725.1	58344	Astrocytes
-59130.5	52828.4	Astrocytes
-60045.2	51335	Astrocytes
-41775.2	69199.2	Astrocytes
-24242.9	54616.4	Astrocytes
-61726.5	50237.6	Astrocytes
-41829.7	68521.4	Astrocytes
-55998.8	63743.3	Astrocytes
-32895.8	56968.1	Astrocytes
-46637.7	69593.9	Astrocytes
-29276	56420.6	Astrocytes
-65710.1	45511.5	Astrocytes
-29734.9	59119.8	Astrocytes
-54055	52507.5	Astrocytes
-40571.6	52691	Astrocytes
-39288.6	64472.6	Astrocytes
-59794	47316	Astrocytes
-60279.5	52144.5	Astrocytes
-50863.2	47513.9	Astrocytes
-41553.2	51757.5	Astrocytes
-62886.6	44950.4	Astrocytes
-59617.9	55958	Astrocytes
-59319.4	53532.6	Astrocytes
-65679	44671	Astrocytes
-38523.1	52428	Astrocytes
-42093.8	59011.2	Astrocytes
-62064.1	50390.7	Astrocytes
-54562.7	61107	Astrocytes
-64365.6	47206.9	Astrocytes
43186.2	7593.49	Immature neurons
-52414.9	47627.5	Astrocytes
-38063.2	53149.1	Astrocytes
-46517.8	52982	Astrocytes
-46695.9	57432.1	Astrocytes
-32877.4	61059.9	Astrocytes
-39957.9	64746.4	Astrocytes
-48163.8	67538.4	Astrocytes
-31616.5	57108.8	Astrocytes
-53770.7	46009.9	Astrocytes
-31510.7	57092.3	Astrocytes
15394.6	35233.5	Astrocytes
-49377.3	67674.7	Astrocytes
-64560.2	46210.2	Astrocytes
-30471.2	60210.3	Astrocytes
-43664.1	68696.6	Astrocytes
-57424.7	44641.1	Astrocytes
-55747.7	58325.9	Astrocytes
-53846.2	64335.3	Astrocytes
-41126.1	66312.8	Astrocytes
-56035.2	64641.9	Astrocytes
-42272.9	65304.7	Astrocytes
-48956.5	61947.8	Astrocytes
-30787.1	58811.9	Astrocytes
-32431.3	62997.7	Astrocytes
-53010	56143	Astrocytes
-46378.8	66624.2	Astrocytes
-41757.9	57167.3	Astrocytes
-63353.1	46657.1	Astrocytes
-55150.1	45371.8	Astrocytes
-48885.3	66398.9	Astrocytes
-42965.7	52042	Astrocytes
-49914.7	51949.9	Astrocytes
-43799	57783.4	Astrocytes
-54689.9	44828.3	Astrocytes
-41416.2	66852.9	Astrocytes
-36211.6	57081.6	Astrocytes
-57382.7	51565	Astrocytes
-36073.8	60582.8	Astrocytes
-30138.3	54458.5	Astrocytes
-39280.7	63160.2	Astrocytes
-63710.9	45335.7	Astrocytes
-58489.8	47123	Astrocytes
-38637.2	66032.4	Astrocytes
-62819.3	48112.6	Astrocytes
-33552.1	60476.8	Astrocytes
-45545.3	49445	Astrocytes
-50922.7	46472.3	Astrocytes
-37582.5	62528.6	Astrocytes
-31788.4	56123.2	Astrocytes
-46659.4	67191.3	Astrocytes
-26331.1	58546.2	Astrocytes
-51890.3	49453.2	Astrocytes
-54882	48673.2	Astrocytes
-23691.6	53065.4	Astrocytes
-29716.7	57912.3	Astrocytes
-55830.2	58139.7	Astrocytes
-64628.6	46168.6	Astrocytes
-60542.7	48668.9	Astrocytes
-44911.7	67777.7	Astrocytes
-52670.8	45679.5	Astrocytes
-54116.6	63563.9	Astrocytes
-46218.3	59931.5	Astrocytes
-47737.8	59620.4	Astrocytes
-15539.3	50396.3	Astrocytes
-55822.8	60194.7	Astrocytes
-53419.7	66434.1	Astrocytes
-45886.6	68407.8	Astrocytes
-63117.6	44123.8	Astrocytes
-49316.4	47384.2	Astrocytes
-39125.5	52468.9	Astrocytes
-24834.2	54603.9	Astrocytes
-23872.1	55767.8	Astrocytes
-56370.2	52522.8	Astrocytes
-43633.5	58708.1	Astrocytes
-61055.6	56064.7	Astrocytes
-45824.1	58385.7	Astrocytes
-45075.7	62755.8	Astrocytes
-66238.3	47185.1	Astrocytes
-35732.1	54005	Astrocytes
-34821.2	63872.9	Astrocytes
-33776.6	58092	Astrocytes
-56049.9	62922.6	Astrocytes
-61820.6	54370.8	Astrocytes
-17356.2	49729.1	Astrocytes
-28601.9	57457.5	Astrocytes
-57819.6	44506.7	Astrocytes
-38996.7	64968.7	Astrocytes
-61918.2	51419.4	Astrocytes
-50431.4	56978.8	Astrocytes
-61137.5	48634.4	Astrocytes
-43627.9	67929.4	Astrocytes
-30556.3	56417.5	Astrocytes
-61548.3	49973.5	Astrocytes
-33447.1	55584.8	Astrocytes
-44824	63986	Astrocytes
-48751.6	47475.4	Astrocytes
-45662.9	59182.6	Astrocytes
-34606.8	57907.2	Astrocytes
-47774.3	49119.6	Astrocytes
-52532.9	64152.4	Astrocytes
-60493.3	47407.1	Astrocytes
-57649.2	52914.8	Astrocytes
-52769.2	62769.9	Astrocytes
-49928	47004.8	Astrocytes
-65184.1	47757.2	Astrocytes
-59496.2	52460.7	Astrocytes
-61676.2	54406.6	Astrocytes
-46073.8	68272	Astrocytes
-35863.1	55625.2	Astrocytes
46813.6	7448.84	Immature neurons
-61325.9	47992.7	Astrocytes
-30126.4	56782.1	Astrocytes
-38932.5	62627.5	Astrocytes
-44089.1	52616.8	Astrocytes
-44885.1	47051.7	Astrocytes
-48720.5	66550.5	Astrocytes
-31682.1	62410.8	Astrocytes
-65238	44411.9	Astrocytes
-22258.8	55789.4	Astrocytes
-35575.5	54312.5	Astrocytes
-45994.9	47102.2	Astrocytes
-62669.5	51634.8	Astrocytes
-34666.8	64378.7	Astrocytes
-49676.8	66706.6	Astrocytes
-30330.2	57753.7	Astrocytes
-41573.1	66321.2	Astrocytes
-24750.1	54883.5	Astrocytes
-37818.6	64777.6	Astrocytes
-28652	55164.3	Astrocytes
-33407.8	54668.6	Astrocytes
-59982.2	47389.7	Astrocytes
-38712.2	55025.6	Astrocytes
-18483.3	53030.7	Astrocytes
-55924.7	62110.3	Astrocytes
-38791.2	65836.6	Astrocytes
-53448.8	45090.4	Astrocytes
-60266.7	54948	Astrocytes
-27511.7	58631.6	Astrocytes
-43740.3	69035.4	Astrocytes
-50966.8	45906.1	Astrocytes
-60250.5	47116.9	Astrocytes
-25605.8	56060.9	Astrocytes
-61843.2	44601.4	Astrocytes
-28001.6	55269.2	Astrocytes
-55355.5	45506.3	Astrocytes
-66626.1	46895.4	Astrocytes
-62752.4	45091.7	Astrocytes
-51370.4	46424.1	Astrocytes
-61046.6	46353.6	Astrocytes
-59211.2	46082.1	Astrocytes
-40288.5	52120.8	Astrocytes
-60112.2	47965	Astrocytes
-55932.5	51377.1	Astrocytes
-50127.7	60917.9	Astrocytes
-46325.6	60451.1	Astrocytes
-25463.8	58732.2	Astrocytes
-36904.6	66112.2	Astrocytes
-62465.3	53042.3	Astrocytes
-34887.8	63477.1	Astrocytes
-32541.2	58430.9	Astrocytes
-54910.8	61094	Astrocytes
-44714.4	60636.7	Astrocytes
-68557.5	43409.5	Astrocytes
-62845.7	45112.3	Astrocytes
-25633.2	57871.9	Astrocytes
-62209.9	45727.7	Astrocytes
-52580.4	59667.5	Astrocytes
-53177.8	61487.8	Astrocytes
-47013	57022.4	Astrocytes
-66147.6	44903.5	Astrocytes
-65279.3	49217.3	Astrocytes
-40840	66121.6	Astrocytes
-54184	45749	Astrocytes
-36490.7	64670.1	Astrocytes
-64374.2	45822.6	Astrocytes
-55700.2	52316.6	Astrocytes
-53369.9	53767.3	Astrocytes
-23171.2	55924.5	Astrocytes
-44860.7	69681.8	Astrocytes
-27362.8	55468.5	Astrocytes
-44070.4	65415	Astrocytes
-61440.8	55109.3	Astrocytes
-58904.8	48327.4	Astrocytes
-39634.1	52821.9	Astrocytes
-42077.4	54792.3	Astrocytes
-63212.4	45497.1	Astrocytes
-48267.3	55431.2	Astrocytes
-33509.8	62846.3	Astrocytes
-62700.4	44648.5	Astrocytes
-38270.5	57848.3	Astrocytes
-50085.1	54982.7	Astrocytes
-61357.1	57666.8	Astrocytes
-38548.6	66050.5	Astrocytes
-52044.1	57238.2	Radial glial cells
-23358.2	53482.5	Astrocytes
-38943.3	60560.7	Astrocytes
-20564.5	54040.1	Astrocytes
-40413.4	64844.5	Astrocytes
-53790.5	61353.6	Astrocytes
-52244.5	67636.6	Astrocytes
-54731.8	57014.6	Astrocytes
-48923	60679.3	Astrocytes
-55199.5	50679.8	Astrocytes
-48944.5	49405.1	Astrocytes
-67297.9	46731.2	Astrocytes
-38542	60978.9	Astrocytes
-32395.6	58202.5	Astrocytes
-24221.9	53647.7	Astrocytes
-60909.6	48204.5	Astrocytes
-43849.7	68184	Astrocytes
-39348.3	53856.9	Astrocytes
-62286.6	45573.3	Astrocytes
-64409.8	46084.3	Astrocytes
-55358.4	53961.3	Astrocytes
-35642.7	59520.5	Astrocytes
-22148.6	55353.1	Astrocytes
-33609.5	57488.9	Astrocytes
-57569.1	58279.1	Astrocytes
-64264.7	45060.9	Astrocytes
-65408.9	45586.7	Astrocytes
-49242	66563.6	Astrocytes
-45663.3	69014.4	Astrocytes
-59467.4	45351.6	Astrocytes
-24325.1	55317.6	Astrocytes
-30099.4	61528.2	Astrocytes
-45690.7	58201.8	Astrocytes
-39139.2	57954.6	Astrocytes
-48050.1	63854.1	Astrocytes
-54719.5	60372.4	Astrocytes
10181.4	37732.5	Astrocytes
-31375.9	56874.2	Astrocytes
-26246.4	56027.8	Astrocytes
-24430.9	-80905.8	Glutamatergic neurons
-4802.35	-69829.1	Glutamatergic neurons
7595.75	-77244.4	Glutamatergic neurons
778.371	-73418.3	Glutamatergic neurons
-131.064	-80404.1	Glutamatergic neurons
7254.27	-75246.5	Glutamatergic neurons
3707.99	-78001.1	Glutamatergic neurons
7518.84	-75412.1	Glutamatergic neurons
10593.4	-70052.9	Glutamatergic neurons
3095.11	-74314.7	Glutamatergic neurons
-22500.6	-81312.1	Glutamatergic neurons
360.545	-76195.8	Glutamatergic neurons
8507.5	-74807.9	Glutamatergic neurons
-374.957	-74964.3	Glutamatergic neurons
6512.19	-68433.1	Glutamatergic neurons
10970.6	-62403.9	Glutamatergic neurons
7183.69	-77395.7	Glutamatergic neurons
-1543.07	-67992.4	Glutamatergic neurons
-3962.65	-76109.3	Glutamatergic neurons
-6438.53	-76994.3	Glutamatergic neurons
-606.541	-72635.1	Glutamatergic neurons
-1097.63	-77251.7	Glutamatergic neurons
3856.68	-75648.2	Glutamatergic neurons
3496.87	-65184.9	Glutamatergic neurons
1106.65	-74883.7	Glutamatergic neurons
-25696.1	-82475.4	Glutamatergic neurons
4087.8	-75975.9	Glutamatergic neurons
6090.76	-69915.5	Glutamatergic neurons
1587.79	-81317.7	Glutamatergic neurons
662.605	-77867.4	Glutamatergic neurons
4803.19	-78222.4	Glutamatergic neurons
4964.99	-73159.2	Glutamatergic neurons
-1066.23	-76000.1	Glutamatergic neurons
3940.17	-79294.7	Glutamatergic neurons
4124.79	-77323.7	Glutamatergic neurons
4185.32	-78244.6	Glutamatergic neurons
-5485.12	-76202.8	Glutamatergic neurons
8240.89	-75720.7	Glutamatergic neurons
2449.49	-80497.9	Glutamatergic neurons
-3700.07	-70587.3	Glutamatergic neurons
6902.62	-78386.3	Glutamatergic neurons
1079.41	-74759.4	Glutamatergic neurons
984.739	-70362.8	Glutamatergic neurons
2882.66	-73484.5	Glutamatergic neurons
3967.38	-71786.2	Glutamatergic neurons
6011.48	-79970	Glutamatergic neurons
-22209.7	-83045	Glutamatergic neurons
4714.94	-78387.5	Glutamatergic neurons
-18293.5	-79699.2	Glutamatergic neurons
1602.78	-75212.1	Glutamatergic neurons
-1726.78	-72026.4	Glutamatergic neurons
-22485.6	-82632	Glutamatergic neurons
-17443.7	-77287.8	Glutamatergic neurons
-2539.75	-71601.8	Glutamatergic neurons
5362.58	-65494.9	Glutamatergic neurons
-22772.5	-83861.8	Glutamatergic neurons
4938.17	-74611.3	Glutamatergic neurons
-22794.3	-81646.9	Glutamatergic neurons
1777.28	-67695	Glutamatergic neurons
-1387.1	-79742.1	Glutamatergic neurons
2179.4	-75640.4	Glutamatergic neurons
6874.05	-72914.9	Glutamatergic neurons
3433.77	-74762.8	Glutamatergic neurons
-24916.1	-82682.2	Glutamatergic neurons
-2000.14	-82009.3	Glutamatergic neurons
2397.13	-68833.6	Glutamatergic neurons
-20479.9	-82901.6	Glutamatergic neurons
8040.56	-74959.7	Glutamatergic neurons
6596.61	-75811.4	Glutamatergic neurons
6209.84	-74127.6	Glutamatergic neurons
-25443.8	-82057.4	Glutamatergic neurons
7897.4	-77970.6	Glutamatergic neurons
426.537	-74328.5	Glutamatergic neurons
1291.78	-76678.7	Glutamatergic neurons
-1250.98	-78019	Glutamatergic neurons
6051.3	-70254.4	Glutamatergic neurons
-12936.4	-71807.9	Glutamatergic neurons
6387.03	-73075.1	Glutamatergic neurons
1749.86	-78413.8	Glutamatergic neurons
1853.45	-76346.1	Glutamatergic neurons
4855.28	-78314.9	Glutamatergic neurons
-4630.18	-73201.8	Glutamatergic neurons
2957.07	-75662	Glutamatergic neurons
-1005.5	-71404.5	Glutamatergic neurons
-4044.06	-68799	Glutamatergic neurons
1449.44	-71555.2	Glutamatergic neurons
-8461.46	-78497.9	Glutamatergic neurons
3527.27	-78236.8	Glutamatergic neurons
10714.3	-64035.9	Glutamatergic neurons
-24568	-82725.8	Glutamatergic neurons
-11810.9	-77396.7	Glutamatergic neurons
1714.39	-70921.8	Glutamatergic neurons
-22655.8	-79679.5	Glutamatergic neurons
-12417.3	-75593.7	Glutamatergic neurons
3104.58	-67714.7	Glutamatergic neurons
3937.76	-74055.2	Glutamatergic neurons
3132.75	-65833	Glutamatergic neurons
3225.98	-70697.8	Glutamatergic neurons
-5080.3	-74461.3	Glutamatergic neurons
-22564.8	-80533.5	Glutamatergic neurons
-670.791	-71831.3	Glutamatergic neurons
6659.63	-78764.9	Glutamatergic neurons
-23222.6	-82111.1	Glutamatergic neurons
-8997.99	-72622.3	Glutamatergic neurons
-2647.42	-74840.2	Glutamatergic neurons
5076.5	-63505.5	Glutamatergic neurons
6639.37	-70211.9	Glutamatergic neurons
-3169.48	-68992.8	Glutamatergic neurons
6167.52	-80702.9	Glutamatergic neurons
4586.95	-74929.7	Glutamatergic neurons
1401.77	-71949.3	Glutamatergic neurons
785.552	-83672.4	Glutamatergic neurons
8426.29	-76418.7	Glutamatergic neurons
-1686.24	-74967.5	Glutamatergic neurons
3887.45	-81755.8	Glutamatergic neurons
6477.94	-77347	Glutamatergic neurons
-23363.7	-84652.6	Glutamatergic neurons
8616.02	-75108.5	Glutamatergic neurons
7004.18	-71793.3	Glutamatergic neurons
8730.02	-74615.6	Glutamatergic neurons
6428.81	-74734.7	Glutamatergic neurons
-23404.8	-81095.4	Glutamatergic neurons
7637.25	-63949.8	Glutamatergic neurons
5158	-69481.7	Glutamatergic neurons
-2851.88	-71960.4	Glutamatergic neurons
4400.62	-73071.7	Glutamatergic neurons
972.59	-84802.9	Glutamatergic neurons
-21009.2	-86644.8	Glutamatergic neurons
-14693.4	-78337.9	Glutamatergic neurons
6433.73	-71632.6	Glutamatergic neurons
4719.14	-83374.1	Glutamatergic neurons
176.853	-73001.3	Glutamatergic neurons
4952.39	-83042	Glutamatergic neurons
-1226.54	-72376.5	Glutamatergic neurons
8286.06	-74189.1	Glutamatergic neurons
8939.63	-69920.8	Glutamatergic neurons
7803.54	-77797	Glutamatergic neurons
8655.06	-75008.7	Glutamatergic neurons
441.403	-73683.7	Glutamatergic neurons
3142.97	-81713	Glutamatergic neurons
4913.07	-76713.2	Glutamatergic neurons
8009.59	-71949.8	Glutamatergic neurons
2407.78	-75789.1	Glutamatergic neurons
-4995.32	-68400.9	Glutamatergic neurons
-2853.65	-81547.9	Glutamatergic neurons
-23006.3	-80455.2	Glutamatergic neurons
3692.02	-73344.5	Glutamatergic neurons
5412.93	-72116.2	Glutamatergic neurons
-2360.98	-72552.6	Glutamatergic neurons
-22198.6	-80799.4	Glutamatergic neurons
-3750.42	-75271	Glutamatergic neurons
-5146.23	-80022	Glutamatergic neurons
-143.15	-72274.3	Glutamatergic neurons
-3266	-71935.8	Glutamatergic neurons
7395.9	-75247.5	Glutamatergic neurons
-3091.76	-74037.5	Glutamatergic neurons
6596.48	-73282.1	Glutamatergic neurons
5213.78	-62090.4	Glutamatergic neurons
8364.86	-71189	Glutamatergic neurons
6830.28	-79158.2	Glutamatergic neurons
-23989	-79936.3	Glutamatergic neurons
-23927.4	-83292.9	Glutamatergic neurons
-9893.08	-71450.8	Glutamatergic neurons
4394.58	-74204.9	Glutamatergic neurons
5899.49	-72741.5	Glutamatergic neurons
-1255	-76092.4	Glutamatergic neurons
1988.93	-73552.4	Glutamatergic neurons
3419.64	-70510	Glutamatergic neurons
7475.77	-71758.6	Glutamatergic neurons
-2626.04	-72515.2	Glutamatergic neurons
-367.714	-68442.3	Glutamatergic neurons
-517.097	-70544.1	Glutamatergic neurons
-1824.5	-72457.9	Glutamatergic neurons
3004.71	-69167.7	Glutamatergic neurons
-23027.9	-84050.2	Glutamatergic neurons
-22948.8	-87415	Glutamatergic neurons
2075.52	-78203.5	Glutamatergic neurons
-4312.22	-74285.4	Glutamatergic neurons
2824.13	-77241.5	Glutamatergic neurons
-22840.2	-83702.9	Glutamatergic neurons
13563.8	-62758.7	Glutamatergic neurons
2445.58	-71889.5	Glutamatergic neurons
7620.65	-65621.5	Glutamatergic neurons
-24915.3	-85164.8	Glutamatergic neurons
2634.44	-72443.1	Glutamatergic neurons
8301.74	-74511.1	Glutamatergic neurons
2746.73	-71387.8	Glutamatergic neurons
9298.03	-71723.4	Glutamatergic neurons
3935.59	-76362.2	Glutamatergic neurons
-1679.25	-80272.5	Glutamatergic neurons
3793.06	-76526.6	Glutamatergic neurons
5976.5	-80597.9	Glutamatergic neurons
5425.17	-73921.2	Glutamatergic neurons
5135.75	-73055.4	Glutamatergic neurons
3633.87	-74093.1	Glutamatergic neurons
7994.58	-77542.6	Glutamatergic neurons
-4150.44	-93500.3	Glutamatergic neurons
3470.98	-79972.5	Glutamatergic neurons
-24811.3	-80917.2	Glutamatergic neurons
3687.89	-75045.8	Glutamatergic neurons
3518.06	-78170.9	Glutamatergic neurons
6964.69	-81091.1	Glutamatergic neurons
1163.59	-69170	Glutamatergic neurons
8520.35	-76875.1	Glutamatergic neurons
-2434.51	-73764	Glutamatergic neurons
2486.79	-77016.1	Glutamatergic neurons
-724.791	-67588.5	Glutamatergic neurons
1040.85	-75502.5	Glutamatergic neurons
4904.86	-76463.2	Glutamatergic neurons
-804.972	-70752.8	Glutamatergic neurons
-76.4191	-72665.6	Glutamatergic neurons
6874	-78328.2	Glutamatergic neurons
384.085	-72740.4	Glutamatergic neurons
6412.97	-72083	Glutamatergic neurons
1718.07	-84165.9	Glutamatergic neurons
3524.18	-78777.5	Glutamatergic neurons
7743.54	-66859.4	Glutamatergic neurons
5182.52	-74983.8	Glutamatergic neurons
7077.36	-80074	Glutamatergic neurons
-941.932	-74109	Glutamatergic neurons
-22282.9	-80261.5	Glutamatergic neurons
64.269	-74537.2	Glutamatergic neurons
7012.19	-79206.9	Glutamatergic neurons
-4162.36	-75512.8	Glutamatergic neurons
3064.56	-74686.9	Glutamatergic neurons
2698.24	-78982	Glutamatergic neurons
7214.51	-77851.1	Glutamatergic neurons
-15980.4	-81679.8	Glutamatergic neurons
-22920.8	-83778.5	Glutamatergic neurons
-25215.7	-81270.8	Glutamatergic neurons
2498.91	-79469.9	Glutamatergic neurons
6453.63	-79421.6	Glutamatergic neurons
6763.1	-78828.6	Glutamatergic neurons
3305.38	-73844.5	Glutamatergic neurons
4023.13	-75492.3	Glutamatergic neurons
-2454.24	-78914.5	Glutamatergic neurons
2986.42	-78664.1	Glutamatergic neurons
4469.86	-73969	Glutamatergic neurons
1438.19	-72377.9	Glutamatergic neurons
-4909.72	-81308.6	Glutamatergic neurons
7602.87	-79786	Glutamatergic neurons
506.989	-72510	Glutamatergic neurons
-20122.9	-82973.1	Glutamatergic neurons
58.2159	-68462.6	Glutamatergic neurons
3056.15	-74815.5	Glutamatergic neurons
-22813.2	-83950.7	Glutamatergic neurons
-24484.7	-84363.3	Glutamatergic neurons
-10.3653	-74744.8	Glutamatergic neurons
-20295	-80627.8	Glutamatergic neurons
-9647.06	-77638.9	Glutamatergic neurons
2508.03	-78897.9	Glutamatergic neurons
-1519.37	-73596.5	Glutamatergic neurons
6937.54	-72721	Glutamatergic neurons
9327.65	-74447.6	Glutamatergic neurons
2885.58	-79821.7	Glutamatergic neurons
-23411.6	-84769.8	Glutamatergic neurons
-22880.5	-81819.4	Glutamatergic neurons
-2368.9	-74683.9	Glutamatergic neurons
-206.098	-68667.1	Glutamatergic neurons
2271.2	-74885.3	Glutamatergic neurons
5387.31	-80582.2	Glutamatergic neurons
-538.57	-73722.8	Glutamatergic neurons
7366.74	-69730.1	Glutamatergic neurons
2409.62	-87022.5	Glutamatergic neurons
1224.97	-74411.5	Glutamatergic neurons
2445.84	-74634.4	Glutamatergic neurons
8082.44	-76729.7	Glutamatergic neurons
-13598	-77226	Glutamatergic neurons
3398.89	-71224.5	Glutamatergic neurons
-22394.7	-82821.8	Glutamatergic neurons
-20678.2	-81474.9	Glutamatergic neurons
4327.63	-71046.6	Glutamatergic neurons
10965.9	-70463.4	Glutamatergic neurons
-8041.68	-72220.8	Glutamatergic neurons
-1693.92	-72302.5	Glutamatergic neurons
-810.346	-69941.3	Glutamatergic neurons
4774.94	-78530.6	Glutamatergic neurons
3181.31	-74431.4	Glutamatergic neurons
9005.2	-72146.5	Glutamatergic neurons
6340.12	-75105.3	Glutamatergic neurons
-24391.8	-84461.1	Glutamatergic neurons
-15083.4	-80178.9	Glutamatergic neurons
439.58	-72525.5	Glutamatergic neurons
6752.8	-75618.3	Glutamatergic neurons
2178.7	-78450	Glutamatergic neurons
-20892.7	-89380.9	Glutamatergic neurons
7744.46	-71732.6	Glutamatergic neurons
8192.81	-74311.8	Glutamatergic neurons
-1756.49	-70248.6	Glutamatergic neurons
6615.84	-78378.4	Glutamatergic neurons
8501.62	-76948.8	Glutamatergic neurons
-7201.01	-77451.3	Glutamatergic neurons
-6088.09	-78420.8	Glutamatergic neurons
3233.36	-83913.3	Glutamatergic neurons
6504.05	-78121.6	Glutamatergic neurons
51.3288	-71334.9	Glutamatergic neurons
3304.73	-81742.3	Glutamatergic neurons
-15649.1	-74330.8	Glutamatergic neurons
6425.86	-72441.1	Glutamatergic neurons
-497.913	-73789.6	Glutamatergic neurons
8378.54	-75771.4	Glutamatergic neurons
1358.77	-73759.5	Glutamatergic neurons
6804.13	-74524.9	Glutamatergic neurons
-2116.03	-73848.4	Glutamatergic neurons
131.762	-70722.6	Glutamatergic neurons
6413.24	-74561	Glutamatergic neurons
-23318.1	-85652.2	Glutamatergic neurons
1327.55	-75398.4	Glutamatergic neurons
2425.61	-71906.7	Glutamatergic neurons
4194.68	-81533.3	Glutamatergic neurons
-6299.42	-74241	Glutamatergic neurons
-22050.6	-83215.7	Glutamatergic neurons
4940.16	-79206	Glutamatergic neurons
6057.51	-75571.9	Glutamatergic neurons
-25588.3	-83214.1	Glutamatergic neurons
5817.62	-78319.9	Glutamatergic neurons
-25411.4	-82640.8	Glutamatergic neurons
-19795.9	-82463.3	Glutamatergic neurons
3474	-84298.3	Glutamatergic neurons
1238.96	-74087.3	Glutamatergic neurons
1834.68	-72796.9	Glutamatergic neurons
-1553.97	-76478	Glutamatergic neurons
2182.22	-71802.7	Glutamatergic neurons
6887.8	-72572.6	Glutamatergic neurons
-12283.1	-76569.3	Glutamatergic neurons
8931.9	-60022.3	Glutamatergic neurons
7536.53	-78720.9	Glutamatergic neurons
-25410.8	-81291.7	Glutamatergic neurons
6350.31	-71746.5	Glutamatergic neurons
4957.47	-74104.2	Glutamatergic neurons
1735.08	-70501.3	Glutamatergic neurons
-18817.9	-80776.7	Glutamatergic neurons
3334.43	-76032	Glutamatergic neurons
243.378	-66983.2	Glutamatergic neurons
4919.56	-76815.4	Glutamatergic neurons
-4453.69	-71670.3	Glutamatergic neurons
-2220.25	-78783.2	Glutamatergic neurons
-1792.42	-72996.6	Glutamatergic neurons
4272.57	-77420.4	Glutamatergic neurons
6010.32	-72259.2	Glutamatergic neurons
5514.18	-77233.5	Glutamatergic neurons
2641.24	-78811.3	Glutamatergic neurons
5913.69	-74123.3	Glutamatergic neurons
7282.2	-76905.9	Glutamatergic neurons
-794.701	-76879.8	Glutamatergic neurons
9004.17	-74217.1	Glutamatergic neurons
-62.9513	-71532.5	Glutamatergic neurons
-1515.23	-75137.4	Glutamatergic neurons
8920.07	-72184.3	Glutamatergic neurons
-2984.94	-80196.7	Glutamatergic neurons
7723.8	-70640.1	Glutamatergic neurons
5495.73	-76962.4	Glutamatergic neurons
4462.41	-68872.7	Glutamatergic neurons
2966.93	-76008.7	Glutamatergic neurons
-1137.19	-71485.7	Glutamatergic neurons
-23596.2	-82366.4	Glutamatergic neurons
969.945	-73069.2	Glutamatergic neurons
6537.32	-71005.5	Glutamatergic neurons
-702.991	-69807.6	Glutamatergic neurons
2205.75	-75723.4	Glutamatergic neurons
1017.41	-67833.8	Glutamatergic neurons
2878.56	-69001.3	Glutamatergic neurons
-25468.8	-81785.8	Glutamatergic neurons
-20402.1	-81013.5	Glutamatergic neurons
-7853.42	-78180.5	Glutamatergic neurons
7171.91	-74175.6	Glutamatergic neurons
-6113.18	-71951.7	Glutamatergic neurons
2041.14	-78614	Glutamatergic neurons
6185.64	-75029.5	Glutamatergic neurons
-2169.43	-70482.7	Glutamatergic neurons
6101.51	-69029.5	Glutamatergic neurons
-2671.31	-70052.3	Glutamatergic neurons
1328.94	-73841.9	Glutamatergic neurons
8813.65	-73689.8	Glutamatergic neurons
4636.2	-67526.4	Glutamatergic neurons
4885.1	-72894.7	Glutamatergic neurons
6904.07	-79532.7	Glutamatergic neurons
2916.93	-72202	Glutamatergic neurons
7284.52	-73749.6	Glutamatergic neurons
4864.75	-72634.9	Glutamatergic neurons
-8079.93	-76824.4	Glutamatergic neurons
-1244.46	-74268.1	Glutamatergic neurons
-4638.94	-71466.1	Glutamatergic neurons
7460.99	-65654.2	Glutamatergic neurons
1713.74	-68527.4	Glutamatergic neurons
2414.05	-77361.1	Glutamatergic neurons
921.736	-76679	Glutamatergic neurons
4183.56	-72009.8	Glutamatergic neurons
8560.83	-73708.3	Glutamatergic neurons
6194.05	-71194.4	Glutamatergic neurons
3587.74	-65475.3	Glutamatergic neurons
691.404	-69854.5	Glutamatergic neurons
1660.3	-76893	Glutamatergic neurons
-19046.8	-77112.3	Glutamatergic neurons
6012.48	-75102.2	Glutamatergic neurons
-6682.64	-75374.1	Glutamatergic neurons
3218.18	-73811.2	Glutamatergic neurons
-23463.4	-82414.4	Glutamatergic neurons
4530.61	-72594.5	Glutamatergic neurons
7028.42	-74496.3	Glutamatergic neurons
4252.23	-68177.3	Glutamatergic neurons
6358.89	-69648.8	Glutamatergic neurons
9712	-73249.3	Glutamatergic neurons
-24605.9	-83761.6	Glutamatergic neurons
1865.92	-69752.2	Glutamatergic neurons
7246.76	-72517	Glutamatergic neurons
11969.5	-63490.9	Glutamatergic neurons
410.646	-75412.6	Glutamatergic neurons
-25024.4	-82279.7	Glutamatergic neurons
4654.96	-79960.8	Glutamatergic neurons
-7360.29	-74958.5	Glutamatergic neurons
-7762.13	-79466.3	Glutamatergic neurons
-1999.39	-75706.3	Glutamatergic neurons
1696.31	-72276.7	Glutamatergic neurons
-5547.6	-76091.4	Glutamatergic neurons
6929.59	-76614.1	Glutamatergic neurons
-1855.15	-73294.4	Glutamatergic neurons
532.856	-72595.2	Glutamatergic neurons
-4730.05	-74736.7	Glutamatergic neurons
6664.87	-78598.5	Glutamatergic neurons
2917.25	-72329.5	Glutamatergic neurons
3826.48	-79578.6	Glutamatergic neurons
-12380.4	-76612.8	Glutamatergic neurons
2419.84	-77784.5	Glutamatergic neurons
5633.65	-74644.8	Glutamatergic neurons
4793.14	-71300.7	Glutamatergic neurons
2743.02	-80196.1	Glutamatergic neurons
-9551.85	-70605.2	Glutamatergic neurons
-10934.7	-75153.4	Glutamatergic neurons
4453.08	-73338.6	Glutamatergic neurons
4893.77	-70023.5	Glutamatergic neurons
6079.67	-81119.7	Glutamatergic neurons
650.085	-75106.4	Glutamatergic neurons
7427.37	-78040.3	Glutamatergic neurons
-2769.06	-70817.8	Glutamatergic neurons
7762.67	-75203.4	Glutamatergic neurons
-3059.67	-69722	Glutamatergic neurons
5720.33	-70137.8	Glutamatergic neurons
7718.67	-75261	Glutamatergic neurons
-8768.74	-75288.3	Glutamatergic neurons
2121.16	-65645.4	Glutamatergic neurons
8382.81	-71916	Glutamatergic neurons
470.683	-70141.8	Glutamatergic neurons
-22882.6	-82664	Glutamatergic neurons
8570.87	-75217.1	Glutamatergic neurons
-10445.8	-75729.6	Glutamatergic neurons
-3892.09	-74348.5	Glutamatergic neurons
-24388.5	-82400.6	Glutamatergic neurons
3640.39	-72355.3	Glutamatergic neurons
-4281.77	-75464	Glutamatergic neurons
1115.78	-75892.9	Glutamatergic neurons
-24843.8	-82661.4	Glutamatergic neurons
4222.94	-67530.9	Glutamatergic neurons
6372.06	-70464.5	Glutamatergic neurons
8297.81	-68541.3	Glutamatergic neurons
7705.27	-76237.5	Glutamatergic neurons
-1974.42	-71723.5	Glutamatergic neurons
6888.77	-74039.5	Glutamatergic neurons
6131.79	-78711.6	Glutamatergic neurons
8676.48	-73895.8	Glutamatergic neurons
-22691.5	-83054	Glutamatergic neurons
2575.82	-71662.2	Glutamatergic neurons
-17049.2	-76553	Glutamatergic neurons
-511.979	-71168.8	Glutamatergic neurons
-20355.9	-83618.3	Glutamatergic neurons
6845.83	-69766.6	Glutamatergic neurons
-10832.5	-76427.4	Glutamatergic neurons
4024.49	-82335	Glutamatergic neurons
-24823.8	-82015.1	Glutamatergic neurons
7775.96	-72979.2	Glutamatergic neurons
1958.55	-74675	Glutamatergic neurons
498.257	-85245.7	Glutamatergic neurons
-2536.62	-70660.4	Glutamatergic neurons
-200.416	-75910.5	Glutamatergic neurons
-24511.1	-83033.6	Glutamatergic neurons
749.602	-79075.2	Glutamatergic neurons
2334.03	-82600	Glutamatergic neurons
8219.1	-75295.3	Glutamatergic neurons
1319.44	-75166	Glutamatergic neurons
2130.49	-73738.4	Glutamatergic neurons
3777.37	-80055.8	Glutamatergic neurons
2267.66	-83677.5	Glutamatergic neurons
9151.7	-75508.2	Glutamatergic neurons
5983.15	-78133.7	Glutamatergic neurons
2274.12	-72512.5	Glutamatergic neurons
-430.423	-74206	Glutamatergic neurons
-24080.2	-85076.5	Glutamatergic neurons
-3979.65	-72994.6	Glutamatergic neurons
3749.61	-78980.2	Glutamatergic neurons
-2195.9	-78003.6	Glutamatergic neurons
5568.7	-69491.7	Glutamatergic neurons
7232.39	-68668.2	Glutamatergic neurons
6278.71	-76188.1	Glutamatergic neurons
7216.17	-73964.2	Glutamatergic neurons
-1562.86	-78367.6	Glutamatergic neurons
7565.8	-65209.2	Glutamatergic neurons
7596.11	-74450.2	Glutamatergic neurons
669.534	-73577.4	Glutamatergic neurons
3075.51	-75842.5	Glutamatergic neurons
4104.68	-73465.3	Glutamatergic neurons
508.21	-78204.6	Glutamatergic neurons
-7358.16	-73055.6	Glutamatergic neurons
-1323.73	-74257.7	Glutamatergic neurons
4122.55	-68190.4	Glutamatergic neurons
6296.95	-75964.8	Glutamatergic neurons
-25027.6	-81254.3	Glutamatergic neurons
5786.09	-77833.1	Glutamatergic neurons
2221.95	-74869.2	Glutamatergic neurons
5933.71	-77244.3	Glutamatergic neurons
12044	-71182	Glutamatergic neurons
2276.38	-72257.1	Glutamatergic neurons
-24350.7	-85115.4	Glutamatergic neurons
692.906	-74417.1	Glutamatergic neurons
5544.75	-77481.9	Glutamatergic neurons
-2815.11	-73081.3	Glutamatergic neurons
-8444.23	-77102.7	Glutamatergic neurons
-4637.35	-76426.2	Glutamatergic neurons
1554.36	-64665.6	Glutamatergic neurons
1362.95	-72425.7	Glutamatergic neurons
4678.43	-75064.4	Glutamatergic neurons
3161	-77365.3	Glutamatergic neurons
-10792.3	-76460.9	Glutamatergic neurons
4418.33	-70749.5	Glutamatergic neurons
-25223.2	-82270.8	Glutamatergic neurons
6412.82	-77994.5	Glutamatergic neurons
2687.74	-72970	Glutamatergic neurons
-2314.71	-73419.2	Glutamatergic neurons
6980.13	-72357.8	Glutamatergic neurons
1319.71	-71767.7	Glutamatergic neurons
5475.32	-75726.4	Glutamatergic neurons
6352.46	-74379.4	Glutamatergic neurons
2241.38	-67077.3	Glutamatergic neurons
5703.29	-81211.5	Glutamatergic neurons
967.332	-74576.5	Glutamatergic neurons
3167.56	-74763.7	Glutamatergic neurons
7184.78	-73168.4	Glutamatergic neurons
7116.41	-79699.6	Glutamatergic neurons
4465.88	-77608.7	Glutamatergic neurons
-599.263	-83975.9	Glutamatergic neurons
9039.23	-65653.4	Glutamatergic neurons
4800.29	-78014.3	Glutamatergic neurons
5164.61	-75718.7	Glutamatergic neurons
1546.38	-79451.7	Glutamatergic neurons
200.742	-76825	Glutamatergic neurons
-21649.1	-82579.7	Glutamatergic neurons
7757.37	-77568.7	Glutamatergic neurons
3492.05	-72804.9	Glutamatergic neurons
7678.51	-72894.8	Glutamatergic neurons
-23229.5	-81621.2	Glutamatergic neurons
-5280.58	-75282.5	Glutamatergic neurons
-3311	-76049.7	Glutamatergic neurons
6999.93	-62458.8	Glutamatergic neurons
7240.66	-75121.5	Glutamatergic neurons
7572.33	-75826.2	Glutamatergic neurons
-2215.97	-63630.1	Glutamatergic neurons
-596.761	-73286.7	Glutamatergic neurons
7158.24	-74918.4	Glutamatergic neurons
744.021	-74033	Glutamatergic neurons
4362.39	-77219.6	Glutamatergic neurons
4506.3	-75169.4	Glutamatergic neurons
-24376.6	-83771.1	Glutamatergic neurons
2269.95	-74082.7	Glutamatergic neurons
3717.69	-75648.9	Glutamatergic neurons
8199.94	-75174.2	Glutamatergic neurons
3568.78	-70960.5	Glutamatergic neurons
-269.841	-73275.7	Glutamatergic neurons
5217.24	-68710.9	Glutamatergic neurons
-9179.86	-74175	Glutamatergic neurons
4153.68	-74829.1	Glutamatergic neurons
5447.7	-76970.8	Glutamatergic neurons
-2434.6	-73393.7	Glutamatergic neurons
6285.53	-73253.6	Glutamatergic neurons
5939.09	-70748.2	Glutamatergic neurons
2765.96	-75433.3	Glutamatergic neurons
5641.5	-76094.9	Glutamatergic neurons
5713.15	-64586.4	Glutamatergic neurons
5075.68	-81689.2	Glutamatergic neurons
7253.36	-79317	Glutamatergic neurons
-24783.8	-85154.5	Glutamatergic neurons
10170.8	-67168.3	Glutamatergic neurons
336.488	-70195	Glutamatergic neurons
-9814.63	-83314	Glutamatergic neurons
-22594.4	-80011.2	Glutamatergic neurons
[truncated: 47,927 more rows]

## Sheet: Extended Data Fig. 2d
avg_log2FC	p_val_adj	gene
2.98653	8.48104e-126	TOP2A
2.08907	1.53115e-103	MKI67
2.53202	3.37377e-96	RRM2
2.00586	9.0392e-89	TPX2
2.74367	2.97764e-83	CENPF
1.67661	3.07621e-82	BUB1
2.12487	1.13997e-78	CDC25C
1.65565	1.5554e-78	BRCA2
1.67228	4.36753e-75	KIF18B
1.50905	1.04506e-72	GTSE1
1.96282	8.3578e-68	NCAPG
1.50184	3.28516e-62	PBK
1.78636	3.58817e-62	FBXO5
2.08855	3.91902e-62	ASPM
1.13363	5.22984e-61	AURKB
3.22071	8.38846e-60	EZH2
1.30887	8.97187e-59	CKAP2L
1.56791	1.49845e-58	DTL
3.01591	3.89388e-58	SMC4
2.96408	1.05215e-55	BEST3
1.21101	6.83e-55	ESCO2
1.20129	1.27784e-54	CENPU
2.20216	1.01849e-53	CDKN2C
1.15334	1.3865e-51	NDC80
0.986823	2.04026e-50	NCAPH
0.962593	2.04026e-50	DLGAP5
1.03311	2.04026e-50	SKA1
4.13801	3.82652e-50	APOLD1
1.79676	1.18452e-49	CENPK
1.69478	5.16674e-49	KIF14
1.31452	5.16674e-49	CDCA2
0.910329	8.93392e-45	BIRC5
0.947527	1.1202e-44	IQGAP3
2.34477	5.81595e-44	COL9A1
2.13028	1.15384e-43	HMGB2
1.87162	1.17976e-42	ECT2
0.774677	2.05928e-41	DEPDC1
1.51839	2.87961e-41	CDCA8
1.08488	3.13112e-41	BUB1B
1.00696	7.72927e-40	HJURP
0.959947	7.72927e-40	NEIL3
0.652351	7.72927e-40	NUSAP1
1.0895	7.72927e-40	CENPM
1.31811	2.08426e-39	PDGFRA
1.65049	3.25001e-39	EXO1
2.18389	3.25931e-37	BRIP1
2.13599	2.26278e-35	KIF15
0.94095	6.49578e-35	PRC1
0.760063	8.055e-35	CDCA3
1.57021	5.83267e-34	KIF23
1.07047	1.06513e-33	MXD3
1.94194	2.19105e-32	LMNB1
1.54103	3.44466e-32	KIF4A
1.48766	2.75147e-31	GAS2L3
0.710707	4.60996e-31	HMMR
0.99451	4.64594e-31	WDR62
1.61858	7.40107e-31	CACNG4
1.63567	1.03875e-30	CENPI
2.12461	9.99294e-30	BARD1
0.466527	2.87678e-29	LRR1
0.428171	2.87678e-29	EME1
2.32205	2.0809e-28	SYNE2
1.28274	2.66449e-28	WDR76
2.91661	1.0639e-27	NXPH1
2.46049	9.62572e-27	CCDC18
1.30969	1.00862e-26	TACC3
0.73777	2.59807e-26	KIF2C
1.67266	3.06978e-26	SPSB4
1.01488	4.05195e-26	E2F7
2.38049	5.06791e-26	SPC25
0.64067	2.90207e-25	FOXM1
0.920506	3.31672e-25	TTK
3.42233	2.19718e-24	DIAPH3
1.49546	8.26767e-24	RAD54L
1.1423	1.16346e-23	UBE2T
1.08008	1.32215e-23	SKA3
1.05865	1.82316e-23	LMNB2
2.82951	2.54742e-22	PTPRT
1.14578	5.38302e-22	FBN2
1.80649	2.14859e-21	STK32B
2.08076	2.23085e-21	MMS22L
1.84834	2.88216e-21	FANCI
0.642591	4.07178e-21	CDKN3
0.536473	4.8431e-21	FOXN4
1.17711	4.8431e-21	TGFB1I1
0.504475	5.22195e-21	TROAP
1.63724	9.13929e-21	GNG4
1.13213	3.67839e-20	ORC6
1.74255	3.8126e-20	BRCA1
1.23764	1.92483e-19	VWC2
1.67363	7.92918e-19	NCAPG2
0.138863	1.07942e-18	CDC20
0.562075	1.07942e-18	KIAA0040
0.362186	1.07942e-18	SDC1
0.431669	1.07942e-18	MDFI
0.562795	1.07942e-18	TK1
0.384524	1.07942e-18	CDC45
1.18205	2.92692e-18	PCNA
1.04587	3.71443e-18	GMNN
0.904347	6.14711e-18	C1QL1
0.767513	6.79043e-18	PSMB8
1.88221	7.03367e-18	DEK
0.597466	7.13664e-18	TRPC3
1.25244	8.95021e-18	POC1A
1.33653	1.56306e-17	ANLN
1.07753	2.30948e-17	UBALD2
1.12008	2.71282e-17	MND1
0.602965	3.30302e-17	ZNF850
1.53739	3.89283e-17	CEP152
1.72946	8.20699e-17	STIL
0.949831	2.58e-16	TYMS
1.31917	2.61935e-16	POLE2
0.687241	3.57142e-16	SHD
0.63277	3.79279e-16	ARPC1B
1.57128	4.51842e-16	CLSPN
0.336391	4.82227e-16	TIMP4
1.05645	1.17931e-15	ESPL1
1.13312	1.40777e-15	BLM
0.771213	2.18821e-15	ORAI1
0.993958	5.35183e-15	NSUN7
0.972794	7.18278e-15	RACGAP1
1.01904	9.37251e-15	RFWD3
1.57909	1.39241e-14	NUF2
2.019	2.00218e-14	ATP10B
1.31704	2.62778e-14	CEP135
0.78191	6.18008e-14	DRAXIN
3.67897	7.30398e-14	LHFPL3
1.70839	7.66684e-14	CRISPLD2
0.459586	8.19507e-13	C18orf54
0.653701	9.51598e-13	BVES
0.457821	9.51598e-13	PCOLCE
1.38668	9.62885e-13	POLQ
1.16033	1.22202e-12	NKD1
2.71099	1.5727e-12	MEGF11
0.909338	1.68071e-12	SLC26A2
2.53044	2.89767e-12	NTNG1
1.1484	3.80042e-12	LIG1
0.839748	4.00915e-12	MAD2L1
1.2506	4.29546e-12	IKBIP
1.34342	4.30917e-12	ABCA12
1.25653	5.95703e-12	WRAP53
0.957468	6.57334e-12	CCDC150
0.862924	1.0507e-11	NCAPD2
1.6152	1.92808e-11	MARCKS
0.788983	2.14515e-11	TRIP13
0.347735	2.14515e-11	NRM
0.565854	2.14515e-11	TIMELESS
0.534083	2.14515e-11	PSMC3IP
0.63253	2.29409e-11	PTX3
0.720651	2.29409e-11	DYRK4
0.915052	2.37656e-11	SNRPB
1.38287	3.70432e-11	KNTC1
1.08751	4.07352e-11	PRR11
3.26086	5.13289e-11	B2M
0.933642	9.8665e-11	LRRC36
0.361238	1.54477e-10	CCNA2
1.05355	1.61414e-10	COL8A1
0.455104	1.99502e-10	SYDE1
1.22888	2.50123e-10	PARPBP
0.851646	2.70307e-10	SHCBP1
1.12592	9.84303e-09	CENPO
0.819106	9.91566e-09	E2F1
0.584811	1.10852e-08	SOX1
0.283959	1.15043e-08	SNAI2
0.718861	1.15043e-08	CSPG4
0.531094	1.23898e-08	CACNA1G
0.876794	2.51994e-08	OLIG1
1.36813	3.68104e-08	PCBD2
1.92436	6.61277e-08	CENPE
1.84594	7.38383e-08	SPATA5
1.37014	8.26005e-08	MAP3K1
0.629209	9.05644e-08	ZWILCH
0.810602	9.29608e-08	DTYMK
0.516514	9.9635e-08	GINS2
0.695223	1.04762e-07	CDT1
0.731333	1.10148e-07	MCM2
0.558332	1.10148e-07	CAV1
0.410748	1.10148e-07	C2CD4C
1.87456	1.11481e-07	ALK
1.53037	1.13972e-07	ATAD5
0.605071	1.23785e-07	FANCD2
0.830646	1.61984e-07	CTPS1
0.826917	1.72302e-07	DUSP6
0.997866	1.76839e-07	CPNE5
0.83218	1.86839e-07	MAPRE1
0.747288	2.15299e-07	AOX1
0.867681	2.32337e-07	TRIOBP
0.649565	2.62378e-07	ASF1B
0.312492	2.71149e-07	ABCG2
2.20501	2.98561e-07	PRIM2
1.18824	3.86732e-07	RELL1
2.25587	4.34875e-07	GRIK1
0.782667	4.64762e-07	OXTR
1.94287	4.816e-07	RFC3
1.74976	5.32536e-07	DGKH
1.80714	5.64082e-07	RB1
0.488511	6.53898e-07	SMIM15
1.17103	6.73567e-07	GINS1
0.693289	8.13144e-07	SYNE3
1.17453	9.11189e-07	RANBP17
1.1462	1.7431e-06	SIVA1
1.00406	1.93505e-06	RUVBL2
0.891868	2.06493e-06	MAD2L2
1.11189	2.15758e-06	UBE2S
1.10464	2.23978e-06	TRIM26
1.81572	2.2932e-06	MAST2
0.562208	2.32364e-06	JADE3
2.11001	2.32908e-06	PDZRN4
0.763252	2.71762e-06	NTN4
0.454229	3.06212e-06	TOX2
0.267449	3.51602e-06	CDCA4
0.424509	3.62112e-06	NUDT1
0.309338	3.72928e-06	BORA
0.378656	3.90887e-06	CDH6
1.07189	4.43517e-06	CBFB
1.07459	4.68251e-06	TMEM51
0.960563	4.98691e-06	STK38
1.03431	6.21977e-06	BACH1
1.43205	6.23462e-06	RBMS1
1.78949	6.34539e-06	KIF26B
0.9296	7.13649e-06	COL4A4
1.73823	1.00569e-05	NEURL1B
1.03122	1.03185e-05	CDKN2D
0.534954	1.17139e-05	CENPL
1.29803	1.53305e-05	CCNG1
0.674647	1.61832e-05	ORC1
1.12138	1.61832e-05	MTFR2
1.10672	1.75308e-05	IGFBP4
0.318563	1.82449e-05	FKBPL
1.13868	1.82449e-05	PGF
1.06861	1.82449e-05	CCDC8
1.70815	1.9194e-05	POLA1
0.412703	1.97594e-05	CD53
0.252159	1.97594e-05	CDC25A
0.270094	2.05619e-05	PIF1
1.62033	2.11396e-05	PPM1D
1.01071	2.12085e-05	NUP107
0.884061	2.25794e-05	PAQR4
1.21863	2.32896e-05	BTG3
1.7086	2.32982e-05	PLCB4
1.38589	2.38194e-05	MYO1B
1.41207	2.39538e-05	RHEB
0.631628	2.51303e-05	TEX30
1.09565	2.74142e-05	VEZF1
1.56012	2.82822e-05	KLHL1
0.31556	2.94989e-05	PROM1
0.505844	3.28132e-05	TMEM255A
0.979783	4.28403e-05	RASSF1
2.40822	4.53482e-05	GRID2
0.327864	4.57547e-05	NDE1
1.57117	5.94305e-05	FANCA
1.03676	7.32864e-05	NETO2
1.82356	7.72753e-05	TUBA1B
1.36944	7.8071e-05	HMGN1
1.26559	8.96268e-05	WIPF1
0.501595	9.76053e-05	NSMCE4A
1.14032	9.99372e-05	NUP35
0.863016	0.000108246	ITGA4
1.18565	0.000109521	EBF1
1.02669	0.000122554	ZNF711
1.02602	0.000124401	DKC1
1.53965	0.000129484	PHTF2
1.11142	0.000139802	PRIM1
1.03567	0.00015084	POU3F3
0.878523	0.000154288	PRADC1
0.515981	0.000170893	RASSF2
1.82603	0.000172532	TUBB
0.23636	0.000191891	FICD
0.250926	0.000206356	FKBP7
1.68261	0.000207235	VCAN
0.869366	0.000213927	AFAP1
1.82068	0.00027086	PGAP1
0.714651	0.000344516	RFC5
1.07669	0.000364129	RECQL
0.46548	0.0003855	DCBLD1
0.750885	0.000439745	KCNH8
1.04706	0.000451416	SNX7
1.8372	0.000492246	GRM8
1.48765	0.000500988	CTDSPL2
0.335782	0.00052307	CCNB1
0.240073	0.000558924	CCNB2
0.77786	0.000591065	RANBP1
0.941672	0.000597155	C1QB
0.420308	0.000597155	TCF19
0.198502	0.000597155	GAL3ST4
0.371258	0.000597155	SPSB2
1.09804	0.000606503	TACC2
0.613181	0.000626581	HAUS8
0.410984	0.000637914	TP73
0.14796	0.000637914	PPP1R18
0.591799	0.000640833	RAD51
0.452943	0.000655398	PBDC1
1.00608	0.000701045	GRIK3
1.58671	0.000706347	DISC1
0.823035	0.000716934	PSMB9
0.375711	0.000733171	VANGL1
1.27925	0.00076605	DNMT1
0.411925	0.000766722	HMGB3
1.34785	0.000808927	PIEZO1
0.468125	0.000819851	CENPQ
0.69937	0.000838341	MN1
0.749108	0.000842027	BGN
0.784134	0.000869732	SRRT
1.18835	0.000888447	G3BP1
0.704804	0.00144755	MDFIC
1.0157	0.00147717	ADAM12
0.9852	0.00199555	NEDD4
1.1655	0.00202564	NUP155
0.767252	0.00230053	B4GALT4
0.891585	0.00243965	MCUR1
0.442944	0.00262675	WDR54
0.909716	0.00270333	TTF2
1.43458	0.00300014	REST
0.561192	0.00303532	SOX4
1.0247	0.0030376	HEG1
0.704216	0.00326186	BCHE
1.4801	0.00347424	TRIM24
1.5324	0.00377972	USP39
1.33564	0.00408676	NFATC2IP
1.47912	0.0041962	CKAP2
0.716513	0.00426507	APAF1
0.964902	0.00509618	ARL6IP6
0.589869	0.00526727	HAT1
0.784825	0.00606258	HAUS5
0.416863	0.00615332	HMCN1
0.503037	0.00632997	IKBKE
1.28911	0.00657353	TTC28
1.62522	0.00659995	STAG1
1.43922	0.00662234	POU6F2
0.284801	0.00669805	GPNMB
1.35106	0.00673384	YBX1
0.551213	0.0067616	TPM4
1.13423	0.00678812	THUMPD3
0.199642	0.00688974	AURKA
1.77659	0.0070206	TMEM132D
0.77872	0.00708739	ERI2
0.203394	0.0072891	G0S2
0.139691	0.0072891	TBX2
1.1029	0.00736315	NKX2-2
0.236401	0.00749706	SLC40A1
0.278145	0.00749706	C16orf96
1.51807	0.00750771	SGCZ
0.849019	0.00766005	UNG
1.20258	0.00790352	FAM102B
0.254238	0.00835878	CDKN1B
1.34562	0.0084689	COL11A1
0.733552	0.00854388	RBL1
1.05471	0.00881912	CCDC14
0.893872	0.00889422	DDX11
0.37379	0.00909701	TAP1
0.398016	0.00927282	SLC12A4
1.51333	0.00964067	MIS18BP1
1.99654	0.00972981	PDZD2
0.940085	0.0108814	SMC1A
1.12599	0.0110351	IER2
0.733195	0.0112176	TNFRSF21
0.814816	0.0112176	ACLY
0.490223	0.0113944	BRPF1
1.16763	0.0126985	PID1
0.891285	0.0128895	SDC3
0.588008	0.0130648	HNRNPAB
0.705071	0.0135886	MZT1
0.78248	0.0140917	PCBP1
1.16002	0.0175814	UTRN
0.528199	0.0177731	FGFR1
2.34168	0.017951	CDH13
1.36697	0.0188479	PDS5B
0.54266	0.0188493	ITM2A
1.14483	0.0189613	CEP44
0.471571	0.0191924	CMTM3
1.26057	0.0193702	ATF7IP
0.449412	0.0195461	RCC1
1.16748	0.0199414	SERPINE2
0.576483	0.0200021	RBBP8
1.21741	0.021927	KDM1A
1.30812	0.0225282	SLC4A8
0.865338	0.0225471	INTS7
0.734711	0.0232974	MAZ
0.527636	0.0239538	HDAC6
1.09134	0.0248009	RNF138
1.47282	0.0292979	CCM2
0.71212	0.0301859	SMOC1
1.26431	0.0335074	PRKD3
0.581319	0.0361595	CYB5A
1.19024	0.0375038	CHEK2
2.06409	0.0377304	NOVA1
0.371868	0.0383353	HCFC1
0.792438	0.0385005	WDHD1
1.64026	0.0386882	KIAA0586
0.89274	0.0394213	C3orf70
1.47932	0.0411858	CEP192
0.558285	0.0413241	COMMD4
0.608158	0.0413934	PLAT
0.354816	0.0435711	MYLIP
0.580578	0.0442703	HECA
0.19178	0.0445612	DCTPP1
1.05383	0.0450737	L3MBTL4
0.679145	0.0455238	KBTBD2
0.271273	0.0456679	DTX3L
0.176255	0.0456679	PLEKHG2
-1.36355	0.0457906	MAGI2
0.40645	0.047289	ANXA5
1.08882	0.0513825	GABPB1
0.654938	0.0521922	ADAMTS17
0.880078	0.0526768	TMEM201
0.312639	0.0529762	TMEM60
0.891549	0.0542679	C1orf112
0.723722	0.0554717	TM2D2
1.16013	0.0555608	PEAK1
0.903383	0.0557554	SERINC5
0.641447	0.0600933	PGM3
0.642894	0.0640835	CBX1
0.554425	0.0651179	PARD6G
1.00069	0.0664151	NR2F2
0.767684	0.0674437	SRSF6
0.437225	0.067816	STK32A
0.538373	0.06912	NUDT6
0.495287	0.0735922	ZCCHC9
0.867695	0.0750756	NAGK
1.35221	0.0756207	SRSF10
1.38364	0.0829338	SLC8A1
1.54842	0.0918832	LCORL
0.872526	0.100069	TDP1
0.446801	0.100956	FRMPD3
0.615398	0.102213	C2orf68
0.368768	0.10477	TMEM19
1.42386	0.105623	GLCCI1
0.517735	0.105726	EMD
0.545419	0.112243	DSEL
0.924934	0.113386	POU3F2
0.885884	0.118087	HES6
0.162343	0.120644	SHMT2
1.28035	0.123859	KIF2A
1.14684	0.127812	DBI
1.31104	0.129666	CCNT2
0.738064	0.13035	ADAMTS6
0.608137	0.13035	SKA2
0.489739	0.130608	NCSTN
0.433461	0.134608	FSCN1
1.90632	0.150798	SLC35F1
0.908144	0.153968	SCN9A
0.85945	0.157478	IGSF21
0.712961	0.160126	EPS8
0.697787	0.160855	IGFBP2
1.20547	0.163282	PARP2
0.615303	0.171749	CENPH
0.29218	0.171749	MEX3D
0.40136	0.175534	USP18
1.29309	0.17609	COBLL1
0.954276	0.182891	PRKAR2A
0.140967	0.183343	SPC24
0.133381	0.187371	ATF5
0.323461	0.195681	TNFAIP6
0.172274	0.195681	ZNF319
0.655363	0.195986	DNAH1
0.443049	0.198583	PRKG2
1.22401	0.201923	SPRY2
0.121135	0.204342	CKS1B
0.169629	0.204342	CDCA7L
0.298632	0.20462	TMEM18
1.1056	0.215318	ITGB3BP
0.810543	0.220541	PSRC1
0.54336	0.232873	CSPG5
0.155471	0.237518	FUZ
0.787197	0.249213	PDE6D
0.201049	0.255799	SH2D4A
0.51082	0.26073	ACTN4
0.527906	0.264761	ANAPC11
1.34093	0.26918	KIAA1328
1.17356	0.269966	NUP153
0.946046	0.271729	PAK2
1.33658	0.276555	GABPA
1.65663	0.281123	CHST11
1.52546	0.286929	MDGA2
0.481468	0.288698	ILF2
0.941153	0.302179	EXOC5
1.29509	0.306838	SPINT2
0.909659	0.322687	CEBPG
1.07122	0.323943	GSG1L
1.06564	0.327761	RANBP9
0.407428	0.343934	TMEM107
1.01119	0.345264	SRSF3
1.32497	0.346765	TUBGCP3
1.32273	0.349189	RAB3IP
0.448375	0.374511	IRAK1
0.167424	0.382217	TRIB2
1.25568	0.383384	PHF8
0.599227	0.385265	MCM7
0.730171	0.387897	ARHGAP10
0.254544	0.401946	WNT5A
1.51487	0.405423	BUB3
0.471883	0.417013	SHC4
0.787211	0.419739	KLHL13
0.767894	0.423611	CCP110
1.34078	0.427083	STMN1
0.471155	0.431283	MSX1
1.14659	0.436279	MID1
0.681068	0.437267	TOX3
0.632922	0.440201	ABHD3
0.792996	0.444266	MPHOSPH9
0.538771	0.451731	PPP4C
0.89177	0.4678	TMEM106C
0.833225	0.480992	DSN1
1.43307	0.485199	ZDHHC14
0.576345	0.492553	COQ6
1.25598	0.49416	FUS
1.27311	0.52203	HNRNPA0
0.876511	0.535398	FANCL
0.291232	0.538818	AFAP1L1
0.318553	0.538818	RAD51AP1
1.24924	0.538818	MYH7B
0.577558	0.549456	TSPAN11
0.741979	0.568962	DMTF1
0.787562	0.573926	BCAS1
0.28597	0.581482	CENPA
0.742756	0.59125	UQCC2
1.85494	0.591385	KCND2
0.486276	0.594031	LPCAT2
0.937435	0.597326	TTL
1.16606	0.614503	KIF13A
0.199514	0.617583	NT5DC2
0.547872	0.647704	CD320
0.818332	0.672804	GSTCD
0.560634	0.692653	AADAT
0.787885	0.71053	LYPD1
0.925812	0.727833	CECR2
1.14673	0.739877	NUP37
1.20533	0.743333	SRSF7
1.81792	0.746372	NLGN1
0.871065	0.747515	SF3B5
-1.4681	0.76431	AUTS2
0.607403	0.771534	CNTN4
0.64374	0.782486	EYA2
0.474603	0.791014	ETV1
0.301162	0.797267	PRKX
0.533762	0.813795	C5orf34
0.657702	0.834282	CREB5
1.21757	0.838127	CIT
1.47895	0.862991	XKR4
1.0927	0.904818	PTPN12
1.0325	0.917355	G2E3
1.22698	0.927052	SUZ12
0.490667	0.940568	SUMO3
1.04229	0.965733	PTBP1
1.0143	0.975857	RAD51B
0.800441	0.983449	ABCD3
0.87684	1	ASCL1
1.08946	1	DCXR
1.11806	1	SH3D19
0.622731	1	GALNT10
0.653398	1	ZMAT3
0.558164	1	POP5
0.973041	1	HSD17B11
1.28722	1	CALCRL
0.65572	1	VRK1
0.985687	1	APBB2
0.383187	1	DDAH2
0.646531	1	TCEAL7
-3.27622	1	SYT1
0.390874	1	NLRC5
0.892472	1	DNER
0.274663	1	RAB31
0.46234	1	SLC39A6
0.399447	1	CTSK
0.550502	1	XRCC2
0.698826	1	PGAM5
0.999227	1	HNRNPA3
0.444027	1	CD96
0.929172	1	SEC24D
0.209791	1	ECM1
0.936689	1	HUNK
0.234041	1	SLC4A11
0.15248	1	MMP15
0.25729	1	MTHFD2
0.746683	1	TSR3
0.79598	1	TCEANC2
0.190405	1	CSRP2
0.516768	1	ARID2
0.411094	1	CNTROB
0.480191	1	PHF7
0.710149	1	RANGAP1
0.353394	1	PGS1
1.08226	1	PYGO1
1.30733	1	CRY1
0.808755	1	MBD3
0.286491	1	MYH11
0.754278	1	INTS12
0.695204	1	CDK16
1.03185	1	NUP85
0.796067	1	TAF4B
0.105863	1	RCBTB2
0.414132	1	NSMCE1
0.529356	1	TMEM237
0.595631	1	RER1
1.15182	1	ZNF148
0.289217	1	PPP1R14A
0.4627	1	PASK
-1.36361	1	PPP2R2B
0.646436	1	CCT3
1.08325	1	ANXA6
1.18279	1	KCNIP1
0.665923	1	CLCN5
1.29056	1	TNFRSF19
0.937967	1	GEN1
0.267988	1	GNAI2
0.498525	1	CEP41
0.697894	1	MCM9
0.527076	1	GFPT1
0.503994	1	ZCCHC3
0.78649	1	PTGES3
1.5065	1	ZBTB8A
1.15425	1	GPC6
0.234534	1	SF3A2
0.430852	1	ZNF598
1.10441	1	STAG2
0.568084	1	CHAF1A
0.312012	1	MAPKAPK2
0.733758	1	VAMP8
0.360717	1	CALM2
0.236853	1	TELO2
0.28378	1	DNMT3B
0.403405	1	TSPAN12
0.161021	1	OIP5
0.952498	1	TSHZ3
0.119149	1	RNF152
0.463021	1	MRPS18A
0.178278	1	FBXO30
0.680581	1	GPR63
0.802735	1	HNRNPUL1
0.256362	1	CDC42EP1
0.203177	1	ING3
1.05689	1	DUT
0.516288	1	ASAP2
0.719708	1	CAND2
0.118811	1	SLC27A3
0.889007	1	VAT1L
0.956028	1	PUM2
1.20306	1	EGR1
0.468417	1	VCPKMT
1.15367	1	TPRG1
0.633726	1	GPCPD1
1.14409	1	FIGN
0.758693	1	ANP32E
0.455151	1	ADAMTS9
0.830339	1	CEP97
0.398131	1	CYB5D2
0.392478	1	OST4
1.12553	1	UST
0.203712	1	UGT8
0.569126	1	PRKAR1A
0.522247	1	SEC61A1
0.221852	1	CSRNP1
0.302957	1	TP53INP2
0.822495	1	HP1BP3
1.17713	1	WSB1
0.593466	1	GALNT3
0.858798	1	FDPS
0.938002	1	IDH2
1.24966	1	TIAL1
1.14804	1	ZNF354B
0.737714	1	FARP2
0.120788	1	MGME1
1.05927	1	MAGED2
0.515481	1	ZC3H7A
0.644677	1	RAN
0.547638	1	PCNT
1.07684	1	NFIC
0.957352	1	DYRK1A
1.26779	1	RAD18
1.34105	1	RIF1
0.331709	1	RDH14
0.60845	1	RARG
0.337136	1	NDUFA1
1.23409	1	NAA50
0.856995	1	ZNF146
0.827272	1	LIMD1
0.812544	1	SUPT16H
0.338786	1	FTSJ3
0.720144	1	HFM1
0.592972	1	MCM3
0.342776	1	VAMP3
0.435429	1	MAGEH1
1.04156	1	CSMD2
0.370401	1	SOX11
0.199325	1	RBP1
0.62176	1	DAP
0.335387	1	GNB4
0.443964	1	HSPB11
0.426106	1	IFI35
1.67433	1	TNR
0.443009	1	EPSTI1
-2.24782	1	KALRN
0.164492	1	IL16
0.749303	1	XPO1
0.987646	1	BRINP3
0.591365	1	NTN1
0.193767	1	PDPN
0.139076	1	TRPM4
1.07623	1	LRRTM4
0.708015	1	RAI14
0.486588	1	PIGC
1.13346	1	SOGA1
0.39121	1	TRIM28
0.603719	1	KEAP1
0.464387	1	TNS3
0.964641	1	CLDN12
0.253949	1	SLC16A1
1.17561	1	USP13
0.767476	1	PIKFYVE
1.03632	1	KATNBL1
0.626684	1	GPS2
0.73467	1	NMRAL1
1.13894	1	GALNT13
0.22738	1	ELN
0.950544	1	PBX4
0.554514	1	ZNF280C
1.19716	1	TMEM163
0.409718	1	DCAKD
1.1922	1	DERL2
0.720671	1	ALMS1
0.774575	1	ST8SIA5
1.31914	1	PDZRN3
0.620937	1	SPAG9
0.509687	1	KIAA1143
-1.71711	1	GABRB1
0.931992	1	XYLT1
0.319158	1	CNKSR3
0.714152	1	NONO
1.11471	1	DSCAM
0.360574	1	ZNF329
0.733895	1	RBBP4
0.691956	1	TMBIM6
1.22831	1	FOS
0.457883	1	TRAIP
1.07645	1	ANKRD10
0.265095	1	KNSTRN
0.987048	1	CSE1L
0.216465	1	MSN
0.638533	1	PPP1R15B
0.663497	1	NFIX
0.457249	1	HEBP1
0.29228	1	TMED5
0.330705	1	AKIRIN2
0.531063	1	TXNIP
0.373175	1	SSUH2
0.644414	1	RERE
0.370321	1	AREL1
1.06017	1	SPIRE2
0.182017	1	RABIF
0.413306	1	RARRES2
0.400157	1	SPRED3
0.680323	1	HNRNPA2B1
-1.85398	1	AHCYL2
0.31028	1	GLI2
0.104269	1	ABCF3
0.239558	1	RND2
0.249616	1	ADAP2
0.219655	1	ABHD4
1.10832	1	CTCF
0.469177	1	KDELR1
0.907865	1	PAWR
0.624815	1	APOD
1.61031	1	EPB41L3
0.174326	1	CDH24
-1.87717	1	SYNE1
0.483092	1	CDC7
0.465386	1	LPCAT1
0.596351	1	DCAF7
0.277552	1	DBF4
0.383429	1	NEDD1
0.243495	1	NME4
0.569811	1	ARPC5
0.589076	1	RAD23A
0.685297	1	DCTN2
0.750365	1	CDYL
0.256978	1	CDKN2AIPNL
1.19439	1	BCAP29
0.395889	1	ZDHHC18
0.285746	1	C12orf75
0.452372	1	TUBB6
0.754125	1	SSH2
1.18459	1	UGGT2
0.206542	1	LIN9
0.910008	1	MBNL1
0.561803	1	MTMR6
0.897664	1	MIER1
0.563356	1	PIAS2
0.995442	1	EGF
0.879802	1	PGK1
0.400934	1	GPX4
0.475578	1	DR1
1.10913	1	TRAPPC13
1.45407	1	TENM1
0.852602	1	CDKAL1
0.693624	1	KCNN2
-2.07198	1	TMEM232
0.890486	1	GHR
-1.03947	1	DTNA
0.691378	1	SSR1
-0.718134	1	ZBTB20
-1.97412	1	INPP4B
0.44616	1	EIF2AK2
0.184345	1	FYCO1
0.719613	1	CCDC77
0.921894	1	ITGAE
0.470099	1	TMEM167A
0.360446	1	ODC1
0.7079	1	ACADM
0.421594	1	KCNMB2
0.548356	1	PROCA1
0.377768	1	DERA
0.914985	1	DIDO1
0.529305	1	SLC25A1
0.820826	1	POLE
0.400351	1	SKP2
0.150608	1	PLK1
0.943804	1	DCC
0.347299	1	CRK
0.288229	1	C4orf19
-2.19431	1	MAP7
0.850906	1	FNDC3A
1.31148	1	STT3B
0.488903	1	CXCR4
0.455318	1	DOT1L
0.297854	1	MYO1C
0.759658	1	ZFR
-1.4021	1	MT-CO3
0.234808	1	HSD17B10
0.833694	1	RBPJ
0.772153	1	ZNF236
0.610576	1	SUCO
1.54078	1	LIN54
0.264556	1	PLEKHJ1
0.372677	1	SCN7A
0.635104	1	PDE10A
1.12839	1	GNG2
0.474016	1	LATS1
-2.0961	1	NKAIN2
0.59895	1	IL17RB
0.290536	1	PRDM15
0.656958	1	OSBPL3
0.813157	1	FLOT1
-1.43962	1	DCLK1
0.621405	1	STK24
0.81984	1	PHLDA3
0.865279	1	ARVCF
0.668824	1	CLOCK
0.469087	1	CCDC47
0.604334	1	POLH
0.751558	1	NUCKS1
0.964506	1	DHX15
0.717501	1	RAB27A
0.564607	1	CCNDBP1
-2.65893	1	PEX5L
0.836281	1	PARP8
0.551888	1	YTHDF2
0.496269	1	SLC38A2
0.935615	1	ATL1
0.704176	1	TMEM121
0.584476	1	TTBK2
0.788585	1	DUS2
0.497934	1	HNRNPL
0.852388	1	TAPT1
1.09589	1	TRA2B
0.450143	1	POMT2
-1.58325	1	TENM2
0.911208	1	LRRK2
0.316478	1	ANKRD44
0.581988	1	SLC39A9
1.21071	1	SAE1
0.197475	1	NSUN2
0.468635	1	GALNT7
0.316212	1	GADD45A
-2.25073	1	PDE1A
1.12872	1	PABPC1L
0.976029	1	PCM1
0.351759	1	COQ2
0.432091	1	IRF1
0.578916	1	CCDC88A
0.885865	1	TTLL9
0.494898	1	ALCAM
0.576611	1	ACOX2
1.13997	1	RASA2
0.390574	1	DENND2A
0.258528	1	PLLP
0.535731	1	SPCS1
0.717057	1	EEFSEC
0.329741	1	SLC2A10
0.964473	1	CA10
0.883597	1	AGAP1
1.2353	1	CDC27
0.112854	1	JAGN1
0.211927	1	MORC4
0.555428	1	HDAC4
0.444081	1	NDC1
0.544896	1	THSD4
1.00739	1	SRP9
1.15534	1	SPARC
0.580005	1	TMEM132C
0.557181	1	LAPTM4A
0.279646	1	PTRH2
1.03988	1	WNK3
0.189775	1	THEM4
0.20337	1	ARHGAP31
0.458194	1	VPS35
0.323827	1	NINL
-2.74091	1	GRM1
0.956213	1	SH3BP2
0.616989	1	SNRPD2
-1.6662	1	LONRF2
0.612109	1	PBRM1
0.998435	1	ARSB
0.959057	1	ZNF322
0.635843	1	PRKDC
0.443045	1	PSPH
0.185704	1	LSM3
0.95512	1	RSBN1L
1.0385	1	RLF
0.456457	1	NOS1
0.416221	1	SUCLG2
0.490658	1	SLC30A7
0.411179	1	GGNBP2
0.757156	1	UBXN2B
-2.16732	1	SNAP25
1.01762	1	ICMT
0.659742	1	CHIC2
0.584066	1	VAPB
0.506665	1	UBR7
0.297879	1	LITAF
0.464962	1	ARHGEF40
0.392395	1	B3GALT6
0.634819	1	THAP1
0.178213	1	NIPA2
0.658849	1	NT5C3A
0.13676	1	DCBLD2
0.440502	1	TAGLN2
0.225794	1	VPS25
0.481467	1	CHAF1B
0.400453	1	MMAA
0.699388	1	FNTA
0.177236	1	RAD1
0.496774	1	MRPL10
0.625786	1	NNT
0.969611	1	CYTH2
0.721427	1	KIF22
0.856537	1	SCMH1
0.246915	1	PRR18
0.372706	1	SOCS2
0.666386	1	SEMA6A
0.15268	1	CENPW
0.183628	1	GRID2IP
0.265284	1	VASN
-2.56209	1	DLGAP2
0.859017	1	RARS2
0.346315	1	PDE8A
1.08971	1	THOC2
1.02933	1	ABHD2
0.232671	1	TLE2
0.732643	1	ZFAND3
0.16398	1	MED11
0.632356	1	ZFPM1
0.239846	1	FAM98C
0.831688	1	KLHL42
0.510603	1	DDX3Y
0.365085	1	XRCC6
1.62769	1	ACAP3
0.982326	1	DAPK2
0.512991	1	ELAVL4
0.458199	1	ZNRF2
0.629631	1	URI1
0.185379	1	PCBP4
0.763223	1	KHDRBS1
0.70182	1	GMPS
0.355118	1	IFI44
-1.83106	1	SLC4A4
0.757582	1	RNASEH2B
0.154052	1	RAB34
0.724687	1	MGAT5
0.61791	1	NRCAM
0.594674	1	SNX5
0.154646	1	RALY
0.259366	1	SSPN
0.474821	1	EIF2A
0.404877	1	HSPBAP1
0.573951	1	ACTR3
0.817109	1	LONRF1
0.273916	1	TRNP1
0.685136	1	SLC20A1
0.509356	1	SEL1L
0.181278	1	UGDH
-3.14367	1	ST6GALNAC5
0.417354	1	GART
0.403465	1	DDX46
0.772476	1	CEP85
0.192743	1	EXOC8
0.366072	1	CCNC
0.271708	1	CCDC115
1.10967	1	CCNYL1
0.878565	1	KCTD2
0.719124	1	SLC25A40
0.153705	1	NABP1
0.151466	1	ST8SIA4
0.237513	1	NRSN1
1.06721	1	SETBP1
0.411071	1	ZNF354C
0.247895	1	COIL
0.391455	1	NUDT21
0.246342	1	CCDC71L
0.467745	1	ATL2
-1.70954	1	RBFOX3
0.184786	1	CENPJ
0.160335	1	TAOK2
0.397203	1	NFU1
1.13991	1	THSD1
0.574698	1	SLX4IP
0.611523	1	B3GAT2
-2.08114	1	TPD52L1
0.221017	1	THAP4
0.797322	1	FGF12
0.706543	1	CEBPZ
-2.20275	1	CDH9
0.297545	1	METTL21A
0.162118	1	DAXX
0.556615	1	TNPO1
0.221884	1	CAD
0.229279	1	MFSD9
0.687947	1	IRF2BPL
0.827973	1	CDC42BPA
0.408695	1	EIF1AX
0.659765	1	PLS3
0.385803	1	LZTS1
-1.89981	1	HCN1
0.229874	1	CCNK
0.208578	1	TIMM9
0.125788	1	RHOC
0.264242	1	GLRX5
-2.10614	1	DYNC1I1
0.530521	1	RRAGC
0.565095	1	S100PBP
0.731873	1	LIN52
0.620378	1	PELI2
0.263395	1	GEMIN2
0.705883	1	RPL15
0.445331	1	RBM15
0.888468	1	PLCXD1
0.829013	1	HIBADH
0.933839	1	CETN3
0.332367	1	RCC2
0.720379	1	ASCC3
0.377909	1	GGCX
0.286781	1	DCP2
0.716428	1	SYNRG
0.192464	1	MAGT1
0.588616	1	TOPBP1
0.662034	1	SERBP1
0.767094	1	SMYD4
-2.78604	1	SLIT3
0.429859	1	USP48
0.349433	1	SERPINB9
0.253997	1	KRI1
0.325091	1	YIPF2
0.676195	1	SNAP29
0.531884	1	ARF6
0.256466	1	ZC3HAV1
0.32952	1	USP1
0.310212	1	HAUS1
0.837313	1	AGPAT5
0.189633	1	PODN
0.334376	1	ASH2L
0.831953	1	TAX1BP1
0.497992	1	SPATA6
1.65466	1	RPL27
1.05347	1	SLC25A39
0.326906	1	TMEM62
0.510271	1	RP2
0.302961	1	CCDC134
0.529601	1	THBS4
0.300919	1	MFSD12
0.605784	1	FNTB
0.311972	1	NAMPT
0.294815	1	RMI2
0.488024	1	OLIG2
0.871633	1	SMCHD1
0.560071	1	LRCH1
0.797974	1	MYCBP2
0.662296	1	ERLIN2
0.327923	1	MAP4K5
0.283287	1	WRAP73
0.111209	1	NRL
0.123313	1	APRT
0.172284	1	GSPT2
1.04834	1	NUP205
0.725877	1	CYP20A1
-0.571068	1	LSAMP
0.275604	1	ATP6V1E2
0.856607	1	ACTG1
1.08303	1	PPDPF
0.44761	1	BACE2
0.111003	1	PLXND1
0.776776	1	TMEM59
0.38958	1	PAIP1
0.275449	1	SOX10
0.270158	1	ARF1
0.621539	1	AIMP2
0.296477	1	EWSR1
0.129205	1	MSI1
0.494767	1	NCL
0.575144	1	PEG10
-1.74034	1	RYR3
0.516524	1	TEX2
0.917801	1	PTPRZ1
1.08267	1	KATNAL1
0.759399	1	YPEL1
-1.85936	1	BTBD9
0.578354	1	NCKAP5
0.81031	1	DNM1L
0.376426	1	DNTTIP1
0.284166	1	ORC4
0.657721	1	FERMT1
0.757282	1	RHBDL3
0.519814	1	NF1
0.456855	1	CARHSP1
-2.43873	1	PLXNA4
0.854996	1	RNF115
0.884754	1	PKD2
0.421301	1	CCDC50
0.596743	1	CAPN2
0.397908	1	MRPL18
-2.0933	1	PCLO
0.920023	1	CAPN7
-1.52339	1	MT-CO2
-1.67631	1	CAMK2A
1.055	1	PCIF1
0.267334	1	LBR
0.613483	1	CIR1
-1.7521	1	NIN
0.273849	1	ZMYM1
0.422137	1	WDR4
0.16806	1	CMTM6
0.43592	1	TMEM161B
0.611665	1	MITD1
0.799671	1	SULF2
0.993056	1	MTX1
0.924372	1	UBE2G1
1.03987	1	NR4A2
0.259298	1	GRPEL2
0.523414	1	GCDH
0.524081	1	MEX3C
0.527966	1	TBC1D5
-1.31499	1	SSX2IP
-2.07734	1	ST6GALNAC3
0.291916	1	EPC2
0.882835	1	SMAD2
0.585205	1	PCYOX1L
0.585984	1	WDR7
-1.0241	1	LIMCH1
0.645435	1	TOP3A
0.771979	1	STAT5B
-2.5358	1	BMPR1B
0.821561	1	TPP2
-1.67142	1	RGL1
0.555988	1	ZNF654
0.483138	1	ACACA
0.332735	1	EBF4
0.143014	1	ZKSCAN8
0.328495	1	ABCG1
0.118999	1	SLC13A4
0.347902	1	SGCE
0.2149	1	SPPL2A
0.255298	1	NEK3
0.329072	1	COG4
0.279736	1	TMEM214
0.779463	1	GOLPH3
0.179942	1	MBNL3
0.760324	1	PTBP2
0.318157	1	CMYA5
0.291939	1	MPST
-1.00517	1	GPM6A
0.713278	1	MSH3
0.485997	1	HINT1
0.22606	1	ID3
0.133693	1	ACAA2
0.671004	1	HNRNPR
0.74652	1	MSL2
0.514339	1	MEIS2
0.599422	1	C2orf69
0.248301	1	CHMP1A
0.216966	1	EGFR
-1.71373	1	SNED1
0.546356	1	BTG2
0.387097	1	EOGT
0.551499	1	SLC16A14
-1.82929	1	KSR2
0.148643	1	UBTF
-1.14921	1	RPS6KA2
0.683916	1	GPD2
0.394111	1	PPP2R2D
-0.10545	1	ZNF219
0.437251	1	IGLON5
0.271826	1	SH2B3
0.440899	1	ARL4C
0.315431	1	SRGAP1
0.125336	1	DOCK1
0.676088	1	RPS9
-2.31818	1	GRIN2A
0.136434	1	TXN2
0.259793	1	IMMT
0.49964	1	METTL17
-0.112219	1	SALL1
-1.90263	1	GRM3
0.655329	1	HNRNPU
0.452463	1	CEP63
-1.9645	1	MEGF10
0.931259	1	FBXL5
0.768978	1	TSC22D2
-1.86775	1	MGAT4C
-1.70199	1	CLIP1
0.557332	1	SNX24
0.205264	1	RITA1
0.234341	1	TIMM17A
0.616986	1	CDC42SE2
0.10684	1	SF3A3
-0.82351	1	MAPK10
1.11956	1	ARMCX3
0.448184	1	EFCAB11
-1.6305	1	NCDN
0.347455	1	TADA2A
0.688104	1	LMO7
0.587609	1	MLH1
0.515004	1	LPP
0.664613	1	APOL6
1.01316	1	OAT
0.258483	1	PHF13
0.461854	1	AP2A1
0.290135	1	CAPNS1
0.504018	1	DAZAP1
0.829871	1	SCN1A
0.172341	1	FRS3
0.352243	1	CHRDL1
0.319566	1	NDUFAF3
0.65123	1	PLCL2
0.3529	1	AK2
0.316305	1	ANKRD50
0.655944	1	AKAP13
0.852212	1	IGDCC3
-1.18621	1	PDE4D
0.189565	1	SRRD
-1.44176	1	CPNE4
0.373966	1	ATF4
-1.4308	1	MT-ND1
0.52983	1	TMX1
0.720367	1	ESR2
0.1917	1	PHF20
0.299909	1	ATXN7L3B
0.712977	1	SMARCA4
0.954456	1	LIMA1
1.15248	1	FLNA
-1.41842	1	THSD7B
0.431349	1	TBC1D15
0.557207	1	LYPLA1
0.418178	1	KIAA2013
0.145718	1	TWSG1
0.79852	1	GTDC1
0.717036	1	TJP1
-1.46795	1	EML6
-0.842874	1	PDE4DIP
-1.33995	1	LMBRD1
0.555217	1	ABAT
0.853739	1	SRSF4
0.257381	1	UTP18
0.503241	1	MPZL1
1.17502	1	MED1
0.29584	1	MAN2B2
0.283434	1	IFT122
0.309605	1	CFDP1
0.35114	1	KAZN
0.723005	1	FAM204A
0.584537	1	RCOR1
0.26521	1	MLEC
0.43845	1	SMS
-1.54231	1	SH3GL3
0.454381	1	ROBO1
0.426509	1	LONP1
-1.51074	1	MAML3
0.849755	1	ZBTB37
0.20631	1	GAB1
-1.02109	1	NEDD4L
0.158121	1	ARPP19
0.72861	1	DEPDC1B
-1.58546	1	CREG2
0.481053	1	MRPS26
-1.25734	1	KCNH1
0.212079	1	PHC1
-2.40225	1	SLC14A1
0.213306	1	ZNF639
-2.25994	1	NELL2
0.362793	1	CTSS
-0.720586	1	NAV3
0.921846	1	IL1RAP
0.429413	1	KAT6A
-1.98437	1	ST18
0.407065	1	CEP250
0.135711	1	SAV1
0.669854	1	KDM5D
0.292848	1	GRIK2
0.868126	1	SALL3
-1.74996	1	ENC1
-1.32894	1	AKAP6
0.176525	1	RAB11FIP5
0.985637	1	WIZ
0.509001	1	JUND
0.710359	1	ZNF451
0.565416	1	GIGYF1
0.305625	1	SAMD4B
0.587178	1	DNM3
0.413656	1	DLD
0.395575	1	PSMD8
0.20696	1	SUSD5
0.856191	1	SPRY4
0.534477	1	BCKDK
0.297067	1	MRPL28
0.499155	1	NAB1
0.159085	1	MIS12
1.14312	1	ZNF507
0.145042	1	RPA1
0.381196	1	UBR1
0.696528	1	C1GALT1
-1.69011	1	EPHA5
0.375746	1	NHLRC3
0.540687	1	ZNF131
0.541029	1	GLB1
0.441335	1	ITSN2
0.377553	1	ABHD10
-0.132705	1	KIT
0.193238	1	CHRNB1
0.648786	1	RPA3
0.720953	1	SIPA1L2
0.354798	1	ATR
0.485114	1	INPP5F
0.388342	1	IL1RAPL1
0.626205	1	TMEM131
0.461124	1	ZNF512
0.11195	1	TMEM176B
0.657572	1	AGPS
-1.70934	1	UNC13C
-0.583926	1	ARHGAP26
0.446694	1	CUL4A
-1.11619	1	SLC8A2
0.684897	1	MYH10
0.337194	1	RPN1
0.409995	1	NDUFS6
0.528828	1	WRNIP1
-1.2036	1	SYP
0.4373	1	SETD5
0.11266	1	DIP2A
0.265514	1	TMEM104
0.486961	1	CSGALNACT1
0.785073	1	NR3C1
0.802024	1	SMARCAD1
0.630102	1	MSL3
0.189798	1	GTF3C6
0.248722	1	MIDN
-0.637615	1	UPP2
0.562315	1	SIN3A
-1.54842	1	CACNA1E
-1.14508	1	SMYD3
0.64869	1	DPY19L2
0.277015	1	SRP54
-0.585602	1	FMN2
0.942425	1	PCED1B
-2.17071	1	SYNPR
0.58353	1	PTP4A2
0.688058	1	HCFC2
-0.236004	1	PDE1C
1.17242	1	DAD1
0.142348	1	RRBP1
0.546346	1	CNOT6
0.307252	1	GGA2
-2.34682	1	FRMPD4
0.751746	1	ILKAP
0.127667	1	HTRA2
0.226953	1	SCAF11
-1.98211	1	ERC2
0.638357	1	LRP1B
0.327821	1	SLC30A6
0.150173	1	KCTD20
0.336622	1	NXN
-1.17956	1	SFXN5
1.07817	1	HPS3
0.674432	1	CCDC66
0.448946	1	PTCD3
-1.23781	1	NPTX1
0.323619	1	ELP6
0.412694	1	ARHGDIA
-1.33308	1	EPHA4
0.38381	1	PHF5A
0.261377	1	KDM5A
-1.11011	1	HTR4
-1.66867	1	FGD4
0.722718	1	CEP57L1
0.413113	1	SNRNP48
-1.02284	1	MT-ND4
0.338858	1	TPGS2
-1.15768	1	PLEKHM3
0.429994	1	TMED2
-1.80779	1	CDH8
-1.81015	1	RYR2
0.195543	1	ZBTB17
0.568133	1	SETD2
0.608465	1	ING2
0.484366	1	MYT1
0.600481	1	ARMC8
0.399629	1	SNTG1
-0.945888	1	UNC13A
0.101197	1	ACOX3
0.539482	1	PIK3CB
0.779024	1	SP3
0.278195	1	TBCD
-1.20775	1	MAPRE3
0.600156	1	TTC33
0.21984	1	ALKBH5
0.806569	1	CREB3L2
0.714528	1	SMAP2
0.755813	1	SYNM
0.639012	1	WBP4
0.364904	1	CSNK1A1
0.546711	1	CDK14
-0.216548	1	DOCK4
-1.07513	1	ADAMTS16
0.49926	1	NKIRAS1
0.312644	1	DOCK10
0.790789	1	BAP1
0.330878	1	RPF2
0.515595	1	ETAA1
-1.22572	1	GABRG2
0.145859	1	SRR
0.264664	1	TFB2M
0.128695	1	IRF2BP2
0.408813	1	MDGA1
0.149642	1	SEPHS2
-1.0272	1	SLC47A1
-1.02609	1	LYPD6B
0.583976	1	PKP4
0.135597	1	TAF8
-0.141337	1	SCARA3
1.02977	1	RBMS2
0.71765	1	DPP6
-1.38545	1	ZFYVE28
0.215379	1	PSMC1
0.772218	1	KCTD3
0.720205	1	STX2
0.201078	1	XBP1
0.623301	1	TRIM13
0.534304	1	ZNF496
0.380749	1	COBL
-0.997218	1	TMEM178A
-0.997239	1	RUNDC3B
0.123483	1	TMED9
0.309934	1	MFSD11
0.157221	1	WDR82
0.495124	1	LASP1
0.34209	1	ERAP1
0.707941	1	ZNF317
0.451243	1	NUP88
0.340692	1	TSPAN33
0.971831	1	HACE1
-1.32613	1	MAOB
1.19236	1	CDAN1
0.301202	1	UQCRFS1
0.520947	1	GFPT2
-1.40022	1	CLU
0.205432	1	ZNF292
0.104736	1	GRN
0.379424	1	MOV10
0.685764	1	CHD2
0.115066	1	TUFM
-0.939416	1	TMEM120B
-0.939149	1	CNGB1
-1.01855	1	HMGCLL1
0.487042	1	TAF15
0.38222	1	IMP3
0.603876	1	TCF12
1.14272	1	MTM1
0.411308	1	FILIP1L
-1.59443	1	UNC5D
-1.70079	1	CCDC85A
0.3578	1	WWP2
0.798816	1	CDKL1
0.451457	1	PTN
0.238326	1	RUNX2
0.440191	1	RASSF3
0.59556	1	LRIG2
0.460397	1	PIGX
0.773822	1	GXYLT1
0.28207	1	AUP1
-1.44225	1	CAMK2N1
0.39471	1	PRPF39
0.83851	1	CDK19
0.607368	1	NR2C2
-0.984339	1	ACVR1C
0.230215	1	CEPT1
0.641941	1	PAN3
0.167176	1	XPOT
-1.31604	1	MPHOSPH8
0.344475	1	HIP1
-0.849825	1	SVOP
0.186643	1	NUBP2
0.462665	1	CPPED1
-1.19069	1	KCNK1
0.286706	1	LRRFIP1
0.588702	1	RBM26
0.281893	1	HDAC10
0.536928	1	FAM13A
-1.3301	1	CELF4
0.199823	1	PTPRF
0.338434	1	SLC16A10
0.121723	1	ERCC4
0.187186	1	SLC30A4
0.150387	1	PRRC2A
0.310239	1	TBCB
0.266911	1	IL17RC
-1.27741	1	KLHL29
-0.881833	1	FAM78B
-0.890392	1	SH3BP5
-0.994433	1	SGSM1
0.713042	1	ATF6
0.145183	1	TMBIM1
0.673569	1	SETD3
0.204866	1	DCK
1.04552	1	CTXN1
0.196862	1	PLD5
-0.141089	1	PARP9
0.389379	1	CADM4
-1.31795	1	CCDC92
0.440689	1	SH3KBP1
0.604721	1	GRPEL1
0.242068	1	PRMT2
0.134765	1	S100A6
0.289335	1	ROCK1
0.557936	1	WNK1
0.123684	1	TCF3
1.09482	1	FLYWCH2
0.610646	1	FGF14
-1.57075	1	AKAP9
0.337203	1	SOX2
0.107067	1	SESN2
0.324197	1	USP10
0.224476	1	MOB1A
0.10298	1	MVP
-1.3316	1	KIF1A
0.497489	1	KMT2C
-1.66853	1	TSHZ2
-1.448	1	ITSN1
-1.38166	1	CAMK2B
-1.52767	1	SUSD4
0.667334	1	TFDP2
0.575751	1	CAP1
0.415065	1	YES1
0.314147	1	UTY
0.650438	1	MARK1
0.227716	1	FIS1
-0.963195	1	BCL11A
0.477348	1	PPP1R15A
0.204191	1	HMGXB4
0.485787	1	RAPH1
-1.58408	1	PHF21B
-0.995222	1	GABRA1
0.457143	1	PGP
0.174486	1	PHGDH
0.743624	1	CDK13
0.52519	1	P2RX7
0.388933	1	FKBP10
0.401237	1	RIC8B
0.356704	1	FHOD3
0.155759	1	EVL
0.499671	1	WDFY2
-1.73315	1	KCNJ3
0.348945	1	SEMA6D
0.10711	1	ARHGAP33
0.511564	1	GPSM2
0.658151	1	MOXD1
0.269896	1	LMOD1
-0.565285	1	CDHR3
0.544948	1	CSMD1
0.181443	1	ANGPT2
0.12951	1	DARS2
0.293316	1	VSTM2B
-1.05418	1	CDIP1
-0.885513	1	NME5
0.97353	1	CIAPIN1
1.1535	1	ILDR2
0.57504	1	SMIM19
1.44801	1	BTG1
-1.27941	1	GABRA2
0.311309	1	LPL
0.408245	1	SESTD1
0.374391	1	GLMN
1.2312	1	SLC6A8
-1.04467	1	PRR16
0.802914	1	QRICH1
0.842002	1	NEK11
0.265259	1	CKAP4
0.780422	1	SH3GL1
0.856941	1	GALNT1
0.516625	1	TIMM21
0.395672	1	FBXL14
-0.501069	1	ANK2
0.882802	1	ATG3
0.932671	1	SLBP
0.845225	1	CNOT6L
-1.42626	1	IQCA1
0.739279	1	PHKB
-1.17872	1	SERINC1
0.434468	1	CEP112
0.554049	1	MFGE8
0.136117	1	NOD1
1.13447	1	PCED1A
0.391771	1	CYLD
0.776238	1	RHBDD3
0.125699	1	EMP2
0.767494	1	KDM3A
-0.202594	1	RGCC
0.843186	1	PDK1
-0.864947	1	MAP7D2
-1.14362	1	MGST1
0.566255	1	ASH1L
-1.00901	1	CTNND2
0.227852	1	NEGR1
0.293308	1	GIN1
0.414222	1	NCAPH2
0.265145	1	ANGPTL1
0.143701	1	RPS19BP1
0.289178	1	SRBD1
0.245288	1	ALAS1
-1.01138	1	SPTBN4
-0.100918	1	EPAS1
0.193719	1	LNPEP
-1.06183	1	SRRM3
0.383753	1	PALLD
0.15074	1	YIPF6
0.454176	1	ATG4D
-1.67598	1	FSTL5
-0.763378	1	GABRA4
0.45748	1	TNRC6C
-1.09184	1	EXOC6B
0.480005	1	KAT2A
0.45668	1	TNPO3
0.321445	1	BAX
-0.251386	1	VSIG10
-0.824196	1	SRRM4
-1.18641	1	NT5DC1
-0.851249	1	PTPRR
0.355446	1	CWC22
0.234316	1	ZHX3
0.25702	1	EIF2AK3
0.1364	1	PAF1
-0.957111	1	SAT2
-1.52268	1	PLEKHG1
0.259094	1	TRIM56
0.508292	1	TPRA1
0.240955	1	CBX5
1.0158	1	ALG12
-1.4227	1	KCNJ6
0.481399	1	UQCR10
-0.80435	1	CRBN
-1.4293	1	RERG
-0.767523	1	VSTM2L
0.142251	1	ZGLP1
0.765948	1	ZNF652
-1.17896	1	CALM1
0.221042	1	CPEB2
0.686606	1	CAMK2N2
0.406376	1	FRMD4B
-1.5819	1	LRRC3B
-1.21454	1	TOM1L2
0.237119	1	ILF3
0.111794	1	PI4KB
0.200699	1	ELK4
-1.29644	1	TTC3
-0.779484	1	CAMKK1
0.547763	1	DCUN1D4
0.629858	1	OPA1
-1.06401	1	GABRG3
-1.19156	1	NPTN
-1.73892	1	GFAP
0.4811	1	CAMSAP2
0.40285	1	MSTO1
0.399739	1	WFS1
0.30374	1	DPF1
0.335739	1	TMEM132E
-0.859708	1	EIF2B3
0.248968	1	NUP50
0.243522	1	SLC22A17
0.565272	1	METTL8
-1.76977	1	NRG1
0.253509	1	SFXN1
0.184612	1	EIF2S1
-1.16115	1	RGS7BP
0.839357	1	UBE2Q2
-1.60004	1	MYO1E
-0.820185	1	SIDT1
0.774636	1	CANX
0.309482	1	CDK4
0.572882	1	NOL4
0.815758	1	SOD1
-1.0494	1	DNAH6
0.418809	1	VAMP4
0.390904	1	ARFIP1
0.372162	1	SMG9
0.382719	1	EPN2
0.889584	1	DHRS7
0.434017	1	GNB5
0.554941	1	STK17B
0.524967	1	RNFT2
0.523176	1	SRRM1
0.403127	1	NAPEPLD
0.417825	1	CHST7
-0.733949	1	RAP1GAP2
-0.886584	1	TENM3
-0.875002	1	MACF1
0.376212	1	KANK2
0.522104	1	CHD9
-0.675856	1	ZDBF2
-0.738279	1	BTNL9
-1.30354	1	ELL2
-1.40065	1	JAKMIP2
1.24402	1	TTC38
0.83824	1	NUDCD3
0.427641	1	DENND6A
-1.30756	1	ME1
0.428724	1	PPP2R5C
0.700229	1	POLR2A
-0.277199	1	MTUS2
0.483997	1	ANKRD28
0.213051	1	TSPAN9
-1.69814	1	APC
0.609618	1	ZNF346
0.229368	1	GSPT1
-1.13246	1	CACNG3
0.339426	1	NAE1
-1.44482	1	ZMAT4
0.390154	1	FRYL
-1.08714	1	RAPGEF2
0.457012	1	PDHA1
-0.764622	1	SLC17A5
0.430407	1	EFCAB2
0.248712	1	BRD4
0.181195	1	EXTL2
-0.495149	1	KCNC2
0.420968	1	CHCHD3
-0.722809	1	MYO5B
0.308266	1	CCAR2
0.177629	1	DESI2
0.35802	1	PSMD4
-1.18835	1	MT-CYB
0.602884	1	ITGAV
0.390947	1	TRMT1L
-1.0453	1	MT-ATP6
-1.24852	1	RNPC3
-1.06509	1	WIPF3
-0.710239	1	PTH2R
0.516211	1	C1orf21
0.211173	1	CCT2
0.670657	1	POLDIP2
-1.16583	1	SLC9A9
0.192823	1	SBK1
-1.23519	1	UCHL1
0.707325	1	TMEM129
-0.690616	1	DST
0.327434	1	DMD
0.964142	1	USP37
-1.12685	1	NFASC
0.689286	1	HEATR1
0.771061	1	DDAH1
0.662326	1	ITCH
0.186451	1	SLC24A5
0.618677	1	GPR176
0.311575	1	SLC25A36
-0.771025	1	CLSTN3
1.15474	1	GRK5
-1.97231	1	ZNRF3
-1.16942	1	SYN3
0.10233	1	UBE2A
0.168735	1	NUTF2
0.265966	1	OSBPL8
0.112138	1	PARN
-0.743328	1	PUS7L
-0.689695	1	LRRIQ1
0.606635	1	VMP1
-1.58495	1	ACSS1
0.240936	1	PAFAH2
0.242086	1	FOXG1
0.415973	1	MED14
0.440479	1	CASP2
0.914064	1	RBX1
-0.9999	1	ADCY2
-0.599548	1	NPY1R
0.206012	1	ZNF407
-1.19149	1	ATP8A1
0.317028	1	NFXL1
0.248407	1	PRKAA2
0.362703	1	EMC7
0.640132	1	GATAD2B
-0.817761	1	KCNH7
-0.632564	1	CAMK1
0.353201	1	CUX1
0.341396	1	BPNT1
-1.29848	1	DAAM2
-1.36817	1	MAP1A
0.525601	1	CEP70
-1.23812	1	FRS2
0.425302	1	RPL14
0.273091	1	THRB
0.920573	1	ELP5
0.489449	1	MROH8
0.476094	1	PPP2R2C
0.363821	1	FUBP1
0.436248	1	DIAPH1
0.434975	1	CLMN
0.121439	1	UQCRQ
0.500704	1	MDM2
0.876917	1	TCF7
-1.55704	1	COL25A1
-1.06658	1	SYNDIG1
0.156677	1	SMPD4
0.903426	1	FOSL2
0.384555	1	UPF3A
-0.831675	1	SLC7A14
-1.52353	1	THOC3
-0.154076	1	NOSIP
0.354013	1	WARS2
-0.977585	1	CCDC57
-0.146589	1	SLC25A13
0.271251	1	TMEM231
-0.909723	1	SLC41A2
0.394214	1	JKAMP
-1.4701	1	UNC79
0.338229	1	TOR3A
0.540606	1	TMEM181
-1.06601	1	SLC4A10
-1.26445	1	RAPGEF5
0.397432	1	SOX5
-1.8857	1	ETNPPL
-0.709059	1	PRKCZ
-0.818937	1	CC2D1A
0.180609	1	MYO5C
-0.964146	1	ADD2
0.149708	1	SALL2
0.611255	1	PCDH7
-1.59923	1	GRIA1
0.92374	1	PDPR
0.32038	1	DONSON
-1.29003	1	RPRD2
-0.618992	1	FAM149A
-0.851374	1	COX7C
-0.556818	1	FLRT3
0.440545	1	AP3B1
0.664808	1	CSNK1D
0.320577	1	LSM4
-0.837118	1	OGFRL1
-1.03893	1	SEC31A
0.314124	1	CENPC
0.172937	1	PPP1R10
0.524379	1	PURA
-0.709265	1	PHF3
0.308614	1	DZIP1L
-0.100664	1	PAICS
0.452569	1	MFSD6
0.210808	1	TMEM179
0.484719	1	HIPK2
0.501025	1	N4BP2L2
0.475135	1	ZNF627
0.583288	1	CABIN1
-1.68524	1	SH3PXD2B
0.774331	1	SPRED1
-1.10461	1	PTK2B
-0.78329	1	CHCHD6
0.616974	1	IFT81
0.221013	1	LDLRAD4
0.355562	1	SMC6
-1.15752	1	EPHA7
0.320765	1	RNF168
-1.87973	1	COL5A3
0.344179	1	SUB1
0.485735	1	BTF3L4
0.711563	1	NASP
0.679668	1	KLF12
1.01656	1	RPS7
-0.584837	1	COL18A1
-0.742761	1	LONRF3
-0.58004	1	IQSEC3
-1.06679	1	BIN1
1.01571	1	AAK1
0.189995	1	HNRNPA1
0.355401	1	EXOSC8
-1.09289	1	NBEAL1
0.865356	1	ZFHX3
0.598851	1	SF3B3
0.739187	1	DHX34
0.312412	1	ELOF1
-0.734936	1	CHD5
0.657653	1	RIOK1
0.321668	1	MAP3K3
1.09465	1	CBX7
0.379555	1	TLN2
-1.16115	1	NEMF
0.197596	1	RPS15A
0.46137	1	CD99L2
-0.584399	1	PACSIN1
0.502063	1	DNAJC10
0.284143	1	HPS4
1.04473	1	RBPMS
1.33265	1	FBXO22
0.615263	1	RNFT1
0.320617	1	STXBP3
0.143392	1	NTAN1
0.640831	1	EEA1
-1.16206	1	MT-CO1
0.24485	1	ATXN2L
-0.820519	1	TRAP1
0.751649	1	GBE1
0.588736	1	DDX42
-1.20847	1	SLC17A7
0.638889	1	NUP210
-0.243058	1	THBS2
0.96959	1	PRELID1
-1.26347	1	CACNG8
0.580715	1	ANAPC5
0.269464	1	YY1
0.399821	1	PIAS3
0.303942	1	TTC13
0.27178	1	TRIO
-1.31988	1	INTU
0.118451	1	SOS2
0.268154	1	CS
0.152132	1	EIF2B4
0.185643	1	MYO19
0.740494	1	TCF25
0.218098	1	ALG5
0.313553	1	TIPIN
-0.717844	1	HPCAL4
-0.748127	1	USP7
0.197985	1	MAGOHB
0.315388	1	RALBP1
0.190159	1	METAP1
0.153003	1	WWOX
0.215247	1	RAP1A
-0.963255	1	ABLIM3
-1.51364	1	DOCK7
0.483157	1	RBFOX2
0.708375	1	ANKS1A
0.187141	1	PSMA3
-1.29559	1	SLC22A23
0.245585	1	HECTD1
0.287495	1	RNF145
0.101351	1	SYPL1
-1.00183	1	HSPA12A
-0.92356	1	GGT7
0.230976	1	FH
0.158163	1	FMNL3
-1.12255	1	MT-ND2
-0.57813	1	TNFRSF25
-0.534621	1	C4orf50
0.582696	1	CUL1
0.296861	1	CERS6
-0.18883	1	AP1S2
-0.982021	1	GALNT16
0.330527	1	BBX
0.235582	1	CBX3
-1.08027	1	MEF2C
0.573048	1	MRPS30
0.641289	1	SERINC3
0.202511	1	PRKACA
0.42099	1	HTRA1
-0.991711	1	NRN1
0.636135	1	PTPN14
0.627587	1	RPL28
-1.05949	1	PLEKHH1
-0.870736	1	SRI
-0.701376	1	GPC4
0.141382	1	CALD1
0.372121	1	THRAP3
0.659094	1	TMEM39B
0.432462	1	NPTX2
-1.25845	1	ARHGAP44
0.398132	1	ADD1
0.613018	1	TXNDC16
0.416985	1	ANKIB1
-0.56986	1	JPH3
-0.759566	1	SLC12A5
0.62606	1	MYEF2
-0.869007	1	TMEM130
0.328665	1	SGCD
0.438493	1	ZSCAN12
0.469671	1	ATAT1
0.798174	1	SH3BGRL
0.565601	1	NEDD9
0.215198	1	XPO6
0.230074	1	SAMD3
[truncated: 3,126 more rows]

## Sheet: Extended Data Fig. 2e
Mean expression in group
	TOP2A	MKI67	RRM2	TPX2	CENPF	BUB1	CDC25C	BRCA2	KIF18B	GTSE1
Astrocytes	0.00153899	0	0.00404524	0.00434723	0.00212723	0.00124358	0.00903805	0.00755992	0.00250771	0.00344127
Glutamatergic neurons	0.00219159	0.000258336	0.0071954	0.0141975	0.0105302	0.00285988	0.0095894	0.00633791	0.00258467	0.00385179
Immature neurons	0	0	0	0.0102417	0	0	0	0.00860516	0	0
Mature neurons	0	0	0	0	0	0	0	0	0	0
Neural Progenitor cells	1.52544	0.973322	1.31863	1.00313	1.06734	0.67244	1.06582	0.846866	0.785583	0.671018
Neuroblasts	0	0	0	0	0	0	0	0	0	0
Radial glial cells	0.00687574	0.00528887	0.00650038	0.010377	0.0131643	0.00528887	0.0105449	0.00805152	0.00262313	0.0015948
Fraction of cells in group
	TOP2A	MKI67	RRM2	TPX2	CENPF	BUB1	CDC25C	BRCA2	KIF18B	GTSE1
Astrocytes	0.000855532	0	0.00225549	0.00241104	0.00108886	0.000738868	0.00489986	0.00408322	0.00139996	0.00194439
Glutamatergic neurons	0.00302179	0.000340483	0.00872489	0.0177477	0.0127681	0.003873	0.0117892	0.00719271	0.00302179	0.00451141
Immature neurons	0	0	0	0.00454545	0	0	0	0.00454545	0	0
Mature neurons	0	0	0	0	0	0	0	0	0	0
Neural Progenitor cells	0.666667	0.5	0.611111	0.555556	0.444444	0.388889	0.555556	0.5	0.444444	0.388889
Neuroblasts	0	0	0	0	0	0	0	0	0	0
Radial glial cells	0.00294118	0.00294118	0.00294118	0.00588235	0.00588235	0.00294118	0.00588235	0.00588235	0.00294118	0.00294118

## Sheet: Extended Data Fig. 2g
	Adult	Fetal
chromosome segregation	30.1456	39.1931
mitotic nuclear division	31.4207	35.9796
nuclear division	33.6897	36.6995
DNA replication	24.1618	36.6563
organelle fission	32.1222	34.9183
regulation of mitotic cell cycle phase transition	23.0306	31.4622
sister chromatid segregation	24.5511	29.9903
nuclear chromosome segregation	24.1636	29.3245
regulation of cell cycle phase transition	21.3699	29.8841
mitotic sister chromatid segregation	23.3587	29.7098
DNA-dependent DNA replication	20.9287	29.4281
microtubule cytoskeleton organization involved in mitosis	19.3643	20.8653
spindle organization	19.3644	22.8645
mitotic spindle organization	17.2676	18.1739
cell cycle G2/M phase transition	13.382	25.0894
nuclear DNA replication	14.2083	24.7942
G2/M transition of mitotic cell cycle	12.601	24.724
cell cycle DNA replication	16.0442	24.6003
DNA conformation change	13.9758	22.9622
DNA recombination	14.6629	21.2254
