# Supplementary material for: A brain cell atlas integrating single-cell transcriptomes across human brain regions
Source: Nat Med. 2024 Aug 2;30(9):2679–91. doi: 10.1038/s41591-024-03150-z (PMC11405287; doi:10.1038/s41591-024-03150-z)
Supplement: Supplementary file 12 — Statistical source data. [file 41591_2024_3150_MOESM12_ESM.xlsx]

## Sheet: Extended Data Fig. 6c
	tar_genename	gene_name	cor_results	cor_pvalue	change	-log10pvalue
GRIA1	TNF	GRIA1	0.785992	5.96123e-08	up	7.22466
GRIA2	TNF	GRIA2	0.44816	0.00890788	up	2.05023
GRIA3	TNF	GRIA3	-0.297913	0.0922064	down	-1.03524
GRIA4	TNF	GRIA4	0.493723	0.00350091	up	2.45582
GRID1	TNF	GRID1	0.245228	0.168971	up	0.772187
GRID2	TNF	GRID2	0.205694	0.250806	up	0.600662
GRIK1	TNF	GRIK1	0.556724	0.000765897	up	3.11583
GRIK2	TNF	GRIK2	0.577555	0.000432559	up	3.36396
GRIK3	TNF	GRIK3	0.672967	1.77938e-05	up	4.74973
GRIK4	TNF	GRIK4	0.406487	0.0189033	up	1.72346
GRIK5	TNF	GRIK5	0.296497	0.0938395	up	1.02761
GRIN1	TNF	GRIN1	0.191403	0.285955	up	0.543702
GRIN2A	TNF	GRIN2A	0.503754	0.00280112	up	2.55267
GRIN2B	TNF	GRIN2B	0.580014	0.000403328	up	3.39434
GRIN2C	TNF	GRIN2C	0.742755	7.43564e-07	up	6.12868
GRIN2D	TNF	GRIN2D	0.395061	0.0228824	up	1.6405
GRIN3A	TNF	GRIN3A	0.76285	2.4576e-07	up	6.60949
GRIN3B	TNF	GRIN3B	0.456205	0.00762131	up	2.11797
GRINA	TNF	GRINA	0.182242	0.310074	up	0.508535
GRM1	TNF	GRM1	0.623138	0.000107328	up	3.96929
GRM2	TNF	GRM2	0.474091	0.00531628	up	2.27439
GRM3	TNF	GRM3	0.198037	0.269266	up	0.569818
GRM4	TNF	GRM4	0.475011	0.00521599	up	2.28266
GRM5	TNF	GRM5	0.79112	4.25389e-08	up	7.37121
GRM6	TNF	GRM6	0.488248	0.00394312	up	2.40416
GRM7	TNF	GRM7	0.580001	0.000403477	up	3.39418
GRM8	TNF	GRM8	0.622388	0.00011001	up	3.95857
GRIA1	IL1A	GRIA1	0.376717	0.0306988	up	1.51288
GRIA2	IL1A	GRIA2	0.135321	0.452743	up	0.344148
GRIA3	IL1A	GRIA3	-0.115981	0.520389	down	-0.283672
GRIA4	IL1A	GRIA4	0.507423	0.00257739	up	2.58882
GRID1	IL1A	GRID1	0.158673	0.377795	up	0.422743
GRID2	IL1A	GRID2	0.19455	0.277957	up	0.556022
GRIK1	IL1A	GRIK1	0.192116	0.284132	up	0.54648
GRIK2	IL1A	GRIK2	0.328452	0.0620113	up	1.20753
GRIK3	IL1A	GRIK3	0.242481	0.173948	up	0.759582
GRIK4	IL1A	GRIK4	0.457604	0.00741451	up	2.12992
GRIK5	IL1A	GRIK5	0.174058	0.332669	up	0.477988
GRIN1	IL1A	GRIN1	0.176209	0.326634	up	0.485938
GRIN2A	IL1A	GRIN2A	0.329324	0.0612807	up	1.21268
GRIN2B	IL1A	GRIN2B	0.215106	0.229294	up	0.639606
GRIN2C	IL1A	GRIN2C	0.460456	0.00700793	up	2.15441
GRIN2D	IL1A	GRIN2D	0.222011	0.214329	up	0.66892
GRIN3A	IL1A	GRIN3A	0.496405	0.00330041	up	2.48143
GRIN3B	IL1A	GRIN3B	0.410601	0.0176195	up	1.75401
GRINA	IL1A	GRINA	0.333386	0.0579663	up	1.23682
GRM1	IL1A	GRM1	0.237977	0.182331	up	0.73914
GRM2	IL1A	GRM2	0.415355	0.0162274	up	1.78975
GRM3	IL1A	GRM3	0.150432	0.40337	up	0.394297
GRM4	IL1A	GRM4	0.418499	0.0153582	up	1.81366
GRM5	IL1A	GRM5	0.384024	0.0273584	up	1.56291
GRM6	IL1A	GRM6	0.349051	0.0464863	up	1.33267
GRM7	IL1A	GRM7	0.331373	0.0595908	up	1.22482
GRM8	IL1A	GRM8	0.241255	0.176202	up	0.75399
